# Supplementary material for: Identification of photoperiod-induced specific miRNAs in the adrenal glands of Sunite sheep (Ovis aries)
Source: Front Vet Sci. 2022 Jul 22;9:888207. doi: 10.3389/fvets.2022.888207 (PMC9354845; doi:10.3389/fvets.2022.888207)
Supplement: Supplementary file 1 [file Data_Sheet_1.ZIP]

Archive with 16 entries (16 files):
- Supplementary file/miRDeep2 file.zip
- Supplementary file/S1-mapping.xlsx
- Supplementary file/S10-mRNA kegg.xlsx
- Supplementary file/S11-miRNA go term.xls
- Supplementary file/S12-miRNA kegg.xlsx
- Supplementary file/S13-network.xlsx
- Supplementary file/S14-primer list.xlsx
- Supplementary file/S2-mRNA-fpkm.xlsx
- Supplementary file/S3-mRNA region.xlsx
- Supplementary file/S4- chromosome.xlsx
- Supplementary file/S5-miRNA tpm.xlsx
- Supplementary file/S6-miRNA identification.xlsx
- Supplementary file/S7-mRNA-miRNA-differention.xlsx
- Supplementary file/S8-miRNA target gene.xlsx
- Supplementary file/S9-mRNA go term heat.xlsx
- Supplementary file/Supplementary Material.docx
