# Supplementary material for: Identification of photoperiod-induced specific miRNAs in the adrenal glands of Sunite sheep (Ovis aries)
Source: Front Vet Sci. 2022 Jul 22;9:888207. doi: 10.3389/fvets.2022.888207 (PMC9354845; doi:10.3389/fvets.2022.888207)
Supplement: Supplementary file 1 [file Data_Sheet_1.ZIP › Supplementary file/S1-mapping.xlsx]

## Sheet: miRNA-mapping
Sample	LP42A1	LP42A2	LP42A3	SP42A1	SP42A2	SP42A3	SPLP42A1	SPLP42A2	SPLP42A3	total
Total Reads	28587504	27102088	27778108	20353895	30012282	26406199	24951610	29122928	29856881	244171495	clean reads
Perfect Match Reads	13967493	12510029	14175856	10420944	15368864	13258597	12495852	14768748	16144823	123111206
Perfect Match Rate (%)	48.86	46.16	51.03	51.2	51.21	50.21	50.08	50.71	54.07
Not Match Rate (%)	51.14	53.84	48.97	48.8	48.79	49.79	49.92	49.29	45.93

## Sheet: mRNA-mapping
#Library	LP42A1	LP42A2	LP42A3	SP42A1	SP42A2	SP42A3	SPLP42A1	SPLP42A2	SPLP42A3	total
Total Reads	111648952	101268666	111612316	125490436	110469132	115155856	121476492	120023448	111722560	1028867858	clean reads
Mapped Reads	105998978	95551270	106337978	119791918	104921437	109685478	115054106	114183042	106093325	977617532
Mapping Rate	0.9494	0.9435	0.9527	0.9546	0.9498	0.9525	0.9471	0.9513	0.9496
UnMapped Reads	5649974	5717396	5274338	5698518	5547695	5470378	6422386	5840406	5629235
MultiMap Reads	8371616	6208044	9742764	10949348	7098204	9298668	8076337	8463445	7442304
MultiMap Rate	0.075	0.0613	0.0873	0.0873	0.0643	0.0807	0.0665	0.0705	0.0666

## Sheet: mRNA filter
#Sample	SP42A1	SP42A2	SP42A3	LP42A1	LP42A2	LP42A3	SPLP42A1	SPLP42A2	SPLP42A3
Raw Reads Number	129756938	113449408	118849666	115231936	106757808	115480206	124707824	123408246	117474594
Raw Bases Number	19463540700	17017411200	17827449900	17284790400	16013671200	17322030900	18706173600	18511236900	17621189100
Clean Reads Number	125490436	110469132	115155856	111648952	101268666	111612316	121476492	120023448	111722560
Clean Reads Rate(%)	96.71	97.37	96.89	96.89	94.86	96.65	97.41	97.26	95.1
Clean Bases Number	18823565400	16570369800	17273378400	16747342800	15190299900	16741847400	18221473800	18003517200	16758384000
Low-quality Reads Number	444374	389704	409412	424044	330524	337610	396838	397910	338288
Low-quality Reads Rate(%)	0.34	0.34	0.34	0.37	0.31	0.29	0.32	0.32	0.29
Ns Reads Number	0	0	0	0	0	0	0	0	0
Ns Reads Rate(%)	0	0	0	0	0	0	0	0	0
Adapter Polluted Reads Number	3548218	2393434	3055016	2842606	4687726	3333122	2620706	2779326	4706662
Adapter Polluted Reads Rate(%)	2.73	2.11	2.57	2.47	4.39	2.89	2.1	2.25	4.01
rRNA Mapping Reads Number	11328	27394	42790	20984	37516	32648	41892	16542	6802
rRNA Mapping Rate(%)	0.01	0.02	0.04	0.02	0.04	0.03	0.03	0.01	0.01
PolyG Reads Number	262582	169744	186592	295350	433376	164510	171896	191020	700282
PolyG Reads Rate(%)	0.2	0.15	0.16	0.26	0.41	0.14	0.14	0.15	0.6
Raw Q30 Bases Rate(%)	93.89	93.9	93.86	94.02	94.28	93.88	94.03	93.98	93.43
Clean Q30 Bases Rate(%)	94.07	94.07	94.03	94.22	94.53	94.03	94.19	94.14	93.7
