# Supplementary material for: Identification of photoperiod-induced specific miRNAs in the adrenal glands of Sunite sheep (Ovis aries)
Source: Front Vet Sci. 2022 Jul 22;9:888207. doi: 10.3389/fvets.2022.888207 (PMC9354845; doi:10.3389/fvets.2022.888207)
Supplement: Supplementary file 1 [file Data_Sheet_1.ZIP › Supplementary file/S10-mRNA kegg.xlsx]

## Sheet: LP42A_SPLP42A_kegg_report
Name	Map	Count1	Count2	Count3	Count4	p	q	Gene_in_DE	Up_Gene	Up_Count	Down_Gene	Down_Count	Links	Result
Hepatitis C	map05160	7	138	52	9589	2.42998e-05	0.00273778	gene21027|K14216;gene21028|K14216;gene24642|K14217;gene2865|K03237;gene28860|K14216;gene4275|K11220;gene5905|K16195;	.	0	gene21027|K14216;gene21028|K14216;gene24642|K14217;gene2865|K03237;gene28860|K14216;gene4275|K11220;gene5905|K16195	7	http://www.kegg.jp/pathway/map05160+K14216+K14217+K03237+K11220+K16195	yes
Influenza A	map05164	8	180	51	9547	1.53357e-05	0.00273778	gene10856|K12671;gene21027|K14216;gene21028|K14216;gene2644|K14754;gene2865|K03237;gene28860|K14216;gene4275|K11220;gene5905|K16195;	.	0	gene10856|K12671;gene21027|K14216;gene21028|K14216;gene2644|K14754;gene2865|K03237;gene28860|K14216;gene4275|K11220;gene5905|K16195	8	http://www.kegg.jp/pathway/map05164+K12671+K14216+K14754+K03237+K11220+K16195	yes
Measles	map05162	7	131	52	9596	1.76233e-05	0.00273778	gene21027|K14216;gene21028|K14216;gene2644|K14754;gene2865|K03237;gene28860|K14216;gene4275|K11220;gene5905|K16195;	.	0	gene21027|K14216;gene21028|K14216;gene2644|K14754;gene2865|K03237;gene28860|K14216;gene4275|K11220;gene5905|K16195	7	http://www.kegg.jp/pathway/map05162+K14216+K14754+K03237+K11220+K16195	yes
Herpes simplex infection	map05168	8	254	51	9473	0.000161186	0.0136202	gene21027|K14216;gene21028|K14216;gene24642|K14217;gene2865|K03237;gene28860|K14216;gene4275|K11220;gene5905|K16195;gene9228|K03990;	.	0	gene21027|K14216;gene21028|K14216;gene24642|K14217;gene2865|K03237;gene28860|K14216;gene4275|K11220;gene5905|K16195;gene9228|K03990	8	http://www.kegg.jp/pathway/map05168+K14216+K14217+K03237+K11220+K16195+K03990	yes
NOD-like receptor signaling pathway	map04621	5	170	54	9557	0.0039647	0.268014	gene20210|K12807;gene21027|K14216;gene21028|K14216;gene28860|K14216;gene4275|K11220;	.	0	gene20210|K12807;gene21027|K14216;gene21028|K14216;gene28860|K14216;gene4275|K11220	5	http://www.kegg.jp/pathway/map04621+K12807+K14216+K11220	no
C5-Branched dibasic acid metabolism	map00660	1	0	58	9727	0.00602902	0.291116	gene13972|K17724;	.	0	gene13972|K17724	1	http://www.kegg.jp/pathway/map00660+K17724	no
Chemokine signaling pathway	map04062	5	187	54	9540	0.00586248	0.291116	gene10854|K05416;gene10856|K12671;gene10877|K10032;gene4275|K11220;gene4470|K04175;	.	0	gene10854|K05416;gene10856|K12671;gene10877|K10032;gene4275|K11220;gene4470|K04175	5	http://www.kegg.jp/pathway/map04062+K05416+K12671+K10032+K11220+K04175	no
Arachidonic acid metabolism	map00590	3	84	56	9643	0.0154246	0.57928	gene14619|K00460;gene22523|K00432;gene4884|K01047;	gene14619|K00460;gene22523|K00432;gene4884|K01047	3	.	0	http://www.kegg.jp/pathway/map00590+K00460+K00432+K01047	no
Cytokine-cytokine receptor interaction	map04060	5	232	54	9495	0.0138278	0.57928	gene10854|K05416;gene10856|K12671;gene10877|K10032;gene2872|K05478;gene4470|K04175;	.	0	gene10854|K05416;gene10856|K12671;gene10877|K10032;gene2872|K05478;gene4470|K04175	5	http://www.kegg.jp/pathway/map04060+K05416+K12671+K10032+K05478+K04175	no
Complement and coagulation cascades	map04610	3	88	56	9639	0.0173828	0.587539	gene27093|K01343;gene7351|K01330;gene9228|K03990;	gene27093|K01343	1	gene7351|K01330;gene9228|K03990	2	http://www.kegg.jp/pathway/map04610+K01343+K01330+K03990	no
Linoleic acid metabolism	map00591	2	36	57	9691	0.0218611	0.671733	gene14619|K00460;gene4884|K01047;	gene14619|K00460;gene4884|K01047	2	.	0	http://www.kegg.jp/pathway/map00591+K00460+K01047	no
Pancreatic secretion	map04972	3	105	56	9622	0.0271944	0.707055	gene4884|K01047;gene11008|K01242;gene6130|K14077;	gene4884|K01047	1	gene11008|K01242;gene6130|K14077	2	http://www.kegg.jp/pathway/map04972+K01047+K01242+K14077	no
Toll-like receptor signaling pathway	map04620	3	105	56	9622	0.0271944	0.707055	gene10854|K05416;gene10856|K12671;gene4275|K11220;	.	0	gene10854|K05416;gene10856|K12671;gene4275|K11220	3	http://www.kegg.jp/pathway/map04620+K05416+K12671+K11220	no
ABC transporters	map02010	1	86	58	9641	0.410479	1	gene14036|K05673;	.	0	gene14036|K05673	1	http://www.kegg.jp/pathway/map02010+K05673	no
African trypanosomiasis	map05143	1	33	58	9694	0.186131	1	gene27077|K00463;	.	0	gene27077|K00463	1	http://www.kegg.jp/pathway/map05143+K00463	no
AGE-RAGE signaling pathway in diabetic complications	map04933	1	109	58	9618	0.48775	1	gene4275|K11220;	.	0	gene4275|K11220	1	http://www.kegg.jp/pathway/map04933+K11220	no
Alanine, aspartate and glutamate metabolism	map00250	1	45	58	9682	0.243322	1	gene8672|K00820;	.	0	gene8672|K00820	1	http://www.kegg.jp/pathway/map00250+K00820	no
alpha-Linolenic acid metabolism	map00592	1	28	58	9699	0.161066	1	gene4884|K01047;	gene4884|K01047	1	.	0	http://www.kegg.jp/pathway/map00592+K01047	no
Alzheimer disease	map05010	2	238	57	9489	0.426597	1	gene18354|K00416;gene6706|K03948;	gene18354|K00416;gene6706|K03948	2	.	0	http://www.kegg.jp/pathway/map05010+K00416+K03948	no
Amino sugar and nucleotide sugar metabolism	map00520	1	56	58	9671	0.292266	1	gene8672|K00820;	.	0	gene8672|K00820	1	http://www.kegg.jp/pathway/map00520+K00820	no
Amoebiasis	map05146	1	104	58	9623	0.471848	1	gene16384|K06244;	gene16384|K06244	1	.	0	http://www.kegg.jp/pathway/map05146+K06244	no
Antifolate resistance	map01523	2	63	57	9664	0.0583579	1	gene14036|K05673;gene19612|K13649;	.	0	gene14036|K05673;gene19612|K13649	2	http://www.kegg.jp/pathway/map01523+K05673+K13649	no
Apelin signaling pathway	map04371	1	165	58	9562	0.636666	1	gene27093|K01343;	gene27093|K01343	1	.	0	http://www.kegg.jp/pathway/map04371+K01343	no
Apoptosis	map04210	1	180	58	9547	0.668716	1	gene2865|K03237;	.	0	gene2865|K03237	1	http://www.kegg.jp/pathway/map04210+K03237	no
Arrhythmogenic right ventricular cardiomyopathy (ARVC)	map05412	1	64	58	9663	0.325894	1	gene12401|K07372;	.	0	gene12401|K07372	1	http://www.kegg.jp/pathway/map05412+K07372	no
Autophagy - animal	map04140	1	156	58	9571	0.615993	1	gene2865|K03237;	.	0	gene2865|K03237	1	http://www.kegg.jp/pathway/map04140+K03237	no
Bacterial invasion of epithelial cells	map05100	1	99	58	9628	0.455461	1	gene2028|K06106;	.	0	gene2028|K06106	1	http://www.kegg.jp/pathway/map05100+K06106	no
Bile secretion	map04976	1	107	58	9620	0.481447	1	gene14036|K05673;	.	0	gene14036|K05673	1	http://www.kegg.jp/pathway/map04976+K05673	no
Calcium signaling pathway	map04020	1	195	58	9532	0.697982	1	gene11008|K01242;	.	0	gene11008|K01242	1	http://www.kegg.jp/pathway/map04020+K01242	no
cAMP signaling pathway	map04024	2	246	57	9481	0.443177	1	gene22902|K04581;gene14036|K05673;	gene22902|K04581	1	gene14036|K05673	1	http://www.kegg.jp/pathway/map04024+K04581+K05673	no
Cardiac muscle contraction	map04260	1	96	58	9631	0.44539	1	gene18354|K00416;	gene18354|K00416	1	.	0	http://www.kegg.jp/pathway/map04260+K00416	no
Cell adhesion molecules (CAMs)	map04514	2	132	57	9595	0.193334	1	gene16419|K06478;gene3504|K06745;	.	0	gene16419|K06478;gene3504|K06745	2	http://www.kegg.jp/pathway/map04514+K06478+K06745	no
Chagas disease (American trypanosomiasis)	map05142	1	121	58	9606	0.52402	1	gene9228|K03990;	.	0	gene9228|K03990	1	http://www.kegg.jp/pathway/map05142+K03990	no
Chronic myeloid leukemia	map05220	1	92	58	9635	0.431677	1	gene7175|K04496;	.	0	gene7175|K04496	1	http://www.kegg.jp/pathway/map05220+K04496	no
Cytosolic DNA-sensing pathway	map04623	1	55	58	9672	0.287949	1	gene10856|K12671;	.	0	gene10856|K12671	1	http://www.kegg.jp/pathway/map04623+K12671	no
Dorso-ventral axis formation	map04320	1	33	58	9694	0.186131	1	gene3229|K02156;	.	0	gene3229|K02156	1	http://www.kegg.jp/pathway/map04320+K02156	no
ECM-receptor interaction	map04512	1	85	58	9642	0.406871	1	gene16384|K06244;	gene16384|K06244	1	.	0	http://www.kegg.jp/pathway/map04512+K06244	no
EGFR tyrosine kinase inhibitor resistance	map01521	1	111	58	9616	0.493979	1	gene24643|K03259;	.	0	gene24643|K03259	1	http://www.kegg.jp/pathway/map01521+K03259	no
Endocytosis	map04144	2	285	57	9442	0.520109	1	gene19612|K13649;gene4470|K04175;	.	0	gene19612|K13649;gene4470|K04175	2	http://www.kegg.jp/pathway/map04144+K13649+K04175	no
Epithelial cell signaling in Helicobacter pylori infection	map05120	1	77	58	9650	0.377218	1	gene4470|K04175;	.	0	gene4470|K04175	1	http://www.kegg.jp/pathway/map05120+K04175	no
Epstein-Barr virus infection	map05169	2	217	57	9510	0.381966	1	gene11008|K01242;gene5905|K16195;	.	0	gene11008|K01242;gene5905|K16195	2	http://www.kegg.jp/pathway/map05169+K01242+K16195	no
Ether lipid metabolism	map00565	1	49	58	9678	0.261493	1	gene4884|K01047;	gene4884|K01047	1	.	0	http://www.kegg.jp/pathway/map00565+K01047	no
Fat digestion and absorption	map04975	1	57	58	9670	0.296558	1	gene4884|K01047;	gene4884|K01047	1	.	0	http://www.kegg.jp/pathway/map04975+K01047	no
Fc gamma R-mediated phagocytosis	map04666	1	109	58	9618	0.48775	1	gene16419|K06478;	.	0	gene16419|K06478	1	http://www.kegg.jp/pathway/map04666+K06478	no
Ferroptosis	map04216	1	100	58	9627	0.458778	1	gene14619|K00460;	gene14619|K00460	1	.	0	http://www.kegg.jp/pathway/map04216+K00460	no
Fluid shear stress and atherosclerosis	map05418	1	162	58	9565	0.629899	1	gene27093|K01343;	gene27093|K01343	1	.	0	http://www.kegg.jp/pathway/map05418+K01343	no
Focal adhesion	map04510	1	213	58	9514	0.729762	1	gene16384|K06244;	gene16384|K06244	1	.	0	http://www.kegg.jp/pathway/map04510+K06244	no
GABAergic synapse	map04727	1	90	58	9637	0.424695	1	gene15087|K04647;	gene15087|K04647	1	.	0	http://www.kegg.jp/pathway/map04727+K04647	no
Gap junction	map04540	1	95	58	9632	0.441992	1	gene12401|K07372;	.	0	gene12401|K07372	1	http://www.kegg.jp/pathway/map04540+K07372	no
Glutathione metabolism	map00480	1	64	58	9663	0.325894	1	gene22523|K00432;	gene22523|K00432	1	.	0	http://www.kegg.jp/pathway/map00480+K00432	no
Glycerophospholipid metabolism	map00564	1	101	58	9626	0.462075	1	gene4884|K01047;	gene4884|K01047	1	.	0	http://www.kegg.jp/pathway/map00564+K01047	no
Hematopoietic cell lineage	map04640	1	96	58	9631	0.44539	1	gene11008|K01242;	.	0	gene11008|K01242	1	http://www.kegg.jp/pathway/map04640+K01242	no
Hepatitis B	map05161	1	180	58	9547	0.668716	1	gene4275|K11220;	.	0	gene4275|K11220	1	http://www.kegg.jp/pathway/map05161+K11220	no
HIF-1 signaling pathway	map04066	1	142	58	9585	0.581515	1	gene24643|K03259;	.	0	gene24643|K03259	1	http://www.kegg.jp/pathway/map04066+K03259	no
Histidine metabolism	map00340	1	23	58	9704	0.135242	1	gene6869|K01745;	.	0	gene6869|K01745	1	http://www.kegg.jp/pathway/map00340+K01745	no
Human papillomavirus infection	map05165	5	340	54	9387	0.0562405	1	gene16384|K06244;gene16133|K12159;gene2644|K14754;gene4275|K11220;gene5905|K16195;	gene16384|K06244	1	gene16133|K12159;gene2644|K14754;gene4275|K11220;gene5905|K16195	4	http://www.kegg.jp/pathway/map05165+K06244+K12159+K14754+K11220+K16195	no
Huntington disease	map05016	3	268	56	9459	0.223745	1	gene15087|K04647;gene18354|K00416;gene6706|K03948;	gene15087|K04647;gene18354|K00416;gene6706|K03948	3	.	0	http://www.kegg.jp/pathway/map05016+K04647+K00416+K03948	no
IL-17 signaling pathway	map04657	1	91	58	9636	0.428196	1	gene10856|K12671;	.	0	gene10856|K12671	1	http://www.kegg.jp/pathway/map04657+K12671	no
Inflammatory bowel disease (IBD)	map05321	1	54	58	9673	0.283605	1	gene4275|K11220;	.	0	gene4275|K11220	1	http://www.kegg.jp/pathway/map05321+K11220	no
Insulin resistance	map04931	1	122	58	9605	0.526926	1	gene8672|K00820;	.	0	gene8672|K00820	1	http://www.kegg.jp/pathway/map04931+K00820	no
Insulin secretion	map04911	1	85	58	9642	0.406871	1	gene22902|K04581;	gene22902|K04581	1	.	0	http://www.kegg.jp/pathway/map04911+K04581	no
Insulin signaling pathway	map04910	1	175	58	9552	0.658354	1	gene24643|K03259;	.	0	gene24643|K03259	1	http://www.kegg.jp/pathway/map04910+K03259	no
Jak-STAT signaling pathway	map04630	1	173	58	9554	0.654121	1	gene4275|K11220;	.	0	gene4275|K11220	1	http://www.kegg.jp/pathway/map04630+K11220	no
Kaposi sarcoma-associated herpesvirus infection	map05167	3	202	56	9525	0.126058	1	gene4275|K11220;gene5905|K16195;gene9228|K03990;	.	0	gene4275|K11220;gene5905|K16195;gene9228|K03990	3	http://www.kegg.jp/pathway/map05167+K11220+K16195+K03990	no
Legionellosis	map05134	2	112	57	9615	0.150423	1	gene20210|K12807;gene9228|K03990;	.	0	gene20210|K12807;gene9228|K03990	2	http://www.kegg.jp/pathway/map05134+K12807+K03990	no
Leishmaniasis	map05140	2	65	57	9662	0.0615655	1	gene4275|K11220;gene9228|K03990;	.	0	gene4275|K11220;gene9228|K03990	2	http://www.kegg.jp/pathway/map05140+K11220+K03990	no
Longevity regulating pathway	map04211	1	99	58	9628	0.455461	1	gene24643|K03259;	.	0	gene24643|K03259	1	http://www.kegg.jp/pathway/map04211+K03259	no
Malaria	map05144	1	52	58	9675	0.27484	1	gene7269|K06728;	.	0	gene7269|K06728	1	http://www.kegg.jp/pathway/map05144+K06728	no
MAPK signaling pathway	map04010	1	298	58	9429	0.840598	1	gene23929|K18018;	gene23929|K18018	1	.	0	http://www.kegg.jp/pathway/map04010+K18018	no
mTOR signaling pathway	map04150	1	201	58	9526	0.708964	1	gene24643|K03259;	.	0	gene24643|K03259	1	http://www.kegg.jp/pathway/map04150+K03259	no
Mucin type O-glycan biosynthesis	map00512	1	34	58	9693	0.191055	1	gene4093|K00710;	gene4093|K00710	1	.	0	http://www.kegg.jp/pathway/map00512+K00710	no
Natural killer cell mediated cytotoxicity	map04650	1	134	58	9593	0.560466	1	gene7269|K06728;	.	0	gene7269|K06728	1	http://www.kegg.jp/pathway/map04650+K06728	no
Necroptosis	map04217	3	234	56	9493	0.171341	1	gene14619|K00460;gene4275|K11220;gene5905|K16195;	gene14619|K00460	1	gene4275|K11220;gene5905|K16195	2	http://www.kegg.jp/pathway/map04217+K00460+K11220+K16195	no
Neuroactive ligand-receptor interaction	map04080	2	279	57	9448	0.508722	1	gene22902|K04581;gene3183|K04804;	gene22902|K04581;gene3183|K04804	2	.	0	http://www.kegg.jp/pathway/map04080+K04581+K04804	no
Nicotinate and nicotinamide metabolism	map00760	1	34	58	9693	0.191055	1	gene11008|K01242;	.	0	gene11008|K01242	1	http://www.kegg.jp/pathway/map00760+K01242	no
Non-alcoholic fatty liver disease (NAFLD)	map04932	3	204	56	9523	0.128745	1	gene18354|K00416;gene6706|K03948;gene2865|K03237;	gene18354|K00416;gene6706|K03948	2	gene2865|K03237	1	http://www.kegg.jp/pathway/map04932+K00416+K03948+K03237	no
Notch signaling pathway	map04330	1	58	58	9669	0.300825	1	gene7175|K04496;	.	0	gene7175|K04496	1	http://www.kegg.jp/pathway/map04330+K04496	no
Olfactory transduction	map04740	4	1255	55	8472	0.955567	1	gene23990|K04257;gene23991|K04257;gene23992|K04257;gene23993|K04257;	.	0	gene23990|K04257;gene23991|K04257;gene23992|K04257;gene23993|K04257	4	http://www.kegg.jp/pathway/map04740+K04257	no
Osteoclast differentiation	map04380	2	130	57	9597	0.188964	1	gene18748|K06512;gene4275|K11220;	.	0	gene18748|K06512;gene4275|K11220	2	http://www.kegg.jp/pathway/map04380+K06512+K11220	no
Oxidative phosphorylation	map00190	3	195	56	9532	0.116821	1	gene18354|K00416;gene6706|K03948;gene26615|K01507;	gene18354|K00416;gene6706|K03948	2	gene26615|K01507	1	http://www.kegg.jp/pathway/map00190+K00416+K03948+K01507	no
Oxytocin signaling pathway	map04921	1	157	58	9570	0.618346	1	gene11008|K01242;	.	0	gene11008|K01242	1	http://www.kegg.jp/pathway/map04921+K01242	no
Pancreatic cancer	map05212	1	95	58	9632	0.441992	1	gene4275|K11220;	.	0	gene4275|K11220	1	http://www.kegg.jp/pathway/map05212+K11220	no
Parkinson disease	map05012	3	215	56	9512	0.143885	1	gene10625|K05611;gene18354|K00416;gene6706|K03948;	gene10625|K05611;gene18354|K00416;gene6706|K03948	3	.	0	http://www.kegg.jp/pathway/map05012+K05611+K00416+K03948	no
Pathogenic Escherichia coli infection	map05130	1	72	58	9655	0.357949	1	gene2028|K06106;	.	0	gene2028|K06106	1	http://www.kegg.jp/pathway/map05130+K06106	no
Pathways in cancer	map05200	3	607	56	9120	0.720837	1	gene16384|K06244;gene4275|K11220;gene7175|K04496;	gene16384|K06244	1	gene4275|K11220;gene7175|K04496	2	http://www.kegg.jp/pathway/map05200+K06244+K11220+K04496	no
Pertussis	map05133	2	84	57	9643	0.0947437	1	gene7351|K01330;gene9228|K03990;	.	0	gene7351|K01330;gene9228|K03990	2	http://www.kegg.jp/pathway/map05133+K01330+K03990	no
Phagosome	map04145	3	154	56	9573	0.0686907	1	gene26967|K06558;gene7351|K01330;gene9228|K03990;	.	0	gene26967|K06558;gene7351|K01330;gene9228|K03990	3	http://www.kegg.jp/pathway/map04145+K06558+K01330+K03990	no
Phospholipase D signaling pathway	map04072	1	159	58	9568	0.623009	1	gene4470|K04175;	.	0	gene4470|K04175	1	http://www.kegg.jp/pathway/map04072+K04175	no
PI3K-Akt signaling pathway	map04151	2	391	57	9336	0.691951	1	gene16384|K06244;gene24643|K03259;	gene16384|K06244	1	gene24643|K03259	1	http://www.kegg.jp/pathway/map04151+K06244+K03259	no
Primary immunodeficiency	map05340	1	33	58	9694	0.186131	1	gene16419|K06478;	.	0	gene16419|K06478	1	http://www.kegg.jp/pathway/map05340+K06478	no
Prolactin signaling pathway	map04917	1	78	58	9649	0.381003	1	gene4275|K11220;	.	0	gene4275|K11220	1	http://www.kegg.jp/pathway/map04917+K11220	no
Prostate cancer	map05215	1	99	58	9628	0.455461	1	gene27093|K01343;	gene27093|K01343	1	.	0	http://www.kegg.jp/pathway/map05215+K01343	no
Proteasome	map03050	1	51	58	9676	0.270417	1	gene22778|K02740;	.	0	gene22778|K02740	1	http://www.kegg.jp/pathway/map03050+K02740	no
Protein processing in endoplasmic reticulum	map04141	2	222	57	9505	0.392727	1	gene2865|K03237;gene5905|K16195;	.	0	gene2865|K03237;gene5905|K16195	2	http://www.kegg.jp/pathway/map04141+K03237+K16195	no
Proteoglycans in cancer	map05205	1	238	58	9489	0.76851	1	gene2028|K06106;	.	0	gene2028|K06106	1	http://www.kegg.jp/pathway/map05205+K06106	no
Ras signaling pathway	map04014	1	259	58	9468	0.796794	1	gene4884|K01047;	gene4884|K01047	1	.	0	http://www.kegg.jp/pathway/map04014+K01047	no
Retrograde endocannabinoid signaling	map04723	1	159	58	9568	0.623009	1	gene6706|K03948;	gene6706|K03948	1	.	0	http://www.kegg.jp/pathway/map04723+K03948	no
Ribosome	map03010	1	770	58	8957	0.992224	1	gene12142|K02953;	.	0	gene12142|K02953	1	http://www.kegg.jp/pathway/map03010+K02953	no
RIG-I-like receptor signaling pathway	map04622	2	76	57	9651	0.0802183	1	gene10856|K12671;gene16133|K12159;	.	0	gene10856|K12671;gene16133|K12159	2	http://www.kegg.jp/pathway/map04622+K12671+K12159	no
RNA transport	map03013	3	269	56	9458	0.225336	1	gene24643|K03259;gene27361|K03257;gene2865|K03237;	.	0	gene24643|K03259;gene27361|K03257;gene2865|K03237	3	http://www.kegg.jp/pathway/map03013+K03259+K03257+K03237	no
Salivary secretion	map04970	2	96	57	9631	0.117799	1	gene11008|K01242;gene24958|K13912;	.	0	gene11008|K01242;gene24958|K13912	2	http://www.kegg.jp/pathway/map04970+K01242+K13912	no
Serotonergic synapse	map04726	1	117	58	9610	0.51222	1	gene14619|K00460;	gene14619|K00460	1	.	0	http://www.kegg.jp/pathway/map04726+K00460	no
Shigellosis	map05131	1	83	58	9644	0.399591	1	gene2028|K06106;	.	0	gene2028|K06106	1	http://www.kegg.jp/pathway/map05131+K06106	no
Small cell lung cancer	map05222	1	129	58	9598	0.546785	1	gene16384|K06244;	gene16384|K06244	1	.	0	http://www.kegg.jp/pathway/map05222+K06244	no
Sphingolipid metabolism	map00600	1	51	58	9676	0.270417	1	gene5595|K04712;	.	0	gene5595|K04712	1	http://www.kegg.jp/pathway/map00600+K04712	no
Sphingolipid signaling pathway	map04071	1	130	58	9597	0.549554	1	gene5595|K04712;	.	0	gene5595|K04712	1	http://www.kegg.jp/pathway/map04071+K04712	no
Staphylococcus aureus infection	map05150	2	52	57	9675	0.0418615	1	gene7351|K01330;gene9228|K03990;	.	0	gene7351|K01330;gene9228|K03990	2	http://www.kegg.jp/pathway/map05150+K01330+K03990	no
Systemic lupus erythematosus	map05322	2	126	57	9601	0.180271	1	gene7351|K01330;gene9228|K03990;	.	0	gene7351|K01330;gene9228|K03990	2	http://www.kegg.jp/pathway/map05322+K01330+K03990	no
T cell receptor signaling pathway	map04660	1	103	58	9624	0.46861	1	gene16419|K06478;	.	0	gene16419|K06478	1	http://www.kegg.jp/pathway/map04660+K06478	no
Th17 cell differentiation	map04659	1	93	58	9634	0.435136	1	gene4275|K11220;	.	0	gene4275|K11220	1	http://www.kegg.jp/pathway/map04659+K11220	no
Th1 and Th2 cell differentiation	map04658	1	88	58	9639	0.41763	1	gene4275|K11220;	.	0	gene4275|K11220	1	http://www.kegg.jp/pathway/map04658+K11220	no
Thyroid hormone signaling pathway	map04919	1	123	58	9604	0.529815	1	gene4275|K11220;	.	0	gene4275|K11220	1	http://www.kegg.jp/pathway/map04919+K11220	no
Thyroid hormone synthesis	map04918	1	74	58	9653	0.365726	1	gene22523|K00432;	gene22523|K00432	1	.	0	http://www.kegg.jp/pathway/map04918+K00432	no
Tight junction	map04530	1	204	58	9523	0.714306	1	gene2028|K06106;	.	0	gene2028|K06106	1	http://www.kegg.jp/pathway/map04530+K06106	no
TNF signaling pathway	map04668	1	116	58	9611	0.509225	1	gene10856|K12671;	.	0	gene10856|K12671	1	http://www.kegg.jp/pathway/map04668+K12671	no
Toxoplasmosis	map05145	2	124	57	9603	0.175948	1	gene16384|K06244;gene4275|K11220;	gene16384|K06244	1	gene4275|K11220	1	http://www.kegg.jp/pathway/map05145+K06244+K11220	no
Transcriptional misregulation in cancer	map05202	1	189	58	9538	0.686594	1	gene27093|K01343;	gene27093|K01343	1	.	0	http://www.kegg.jp/pathway/map05202+K01343	no
Tryptophan metabolism	map00380	1	51	58	9676	0.270417	1	gene27077|K00463;	.	0	gene27077|K00463	1	http://www.kegg.jp/pathway/map00380+K00463	no
Tuberculosis	map05152	2	200	57	9527	0.344848	1	gene4275|K11220;gene9228|K03990;	.	0	gene4275|K11220;gene9228|K03990	2	http://www.kegg.jp/pathway/map05152+K11220+K03990	no
Vascular smooth muscle contraction	map04270	1	128	58	9599	0.543999	1	gene4884|K01047;	gene4884|K01047	1	.	0	http://www.kegg.jp/pathway/map04270+K01047	no
Viral carcinogenesis	map05203	2	249	57	9478	0.449329	1	gene5905|K16195;gene9228|K03990;	.	0	gene5905|K16195;gene9228|K03990	2	http://www.kegg.jp/pathway/map05203+K16195+K03990	no
Wnt signaling pathway	map04310	2	155	57	9572	0.244343	1	gene7989|K02185;gene7175|K04496;	gene7989|K02185	1	gene7175|K04496	1	http://www.kegg.jp/pathway/map04310+K02185+K04496	no

## Sheet: SP42A_LP42A_kegg_report
Name	Map	Count1	Count2	Count3	Count4	p	q	Gene_in_DE	Up_Gene	Up_Count	Down_Gene	Down_Count	Links	Result
Acute myeloid leukemia	map05221	6	68	170	9542	0.00209354	0.131128	gene14702|K02633;gene14703|K02633;gene15112|K04692;gene19075|K10055;gene22841|K04504;gene22884|K04702;	.	0	gene14702|K02633;gene14703|K02633;gene15112|K04692;gene19075|K10055;gene22841|K04504;gene22884|K04702	6	http://www.kegg.jp/pathway/map05221+K02633+K04692+K10055+K04504+K04702	no
Biosynthesis of amino acids	map01230	7	89	169	9521	0.00167768	0.131128	gene12080|K01476;gene14405|K01623;gene18477|K00826;gene21015|K17989;gene26062|K01079;gene28424|K01755;gene7361|K01689;	.	0	gene12080|K01476;gene14405|K01623;gene18477|K00826;gene21015|K17989;gene26062|K01079;gene28424|K01755;gene7361|K01689	7	http://www.kegg.jp/pathway/map01230+K01476+K01623+K00826+K17989+K01079+K01755+K01689	no
Cell adhesion molecules (CAMs)	map04514	8	126	168	9484	0.00284334	0.131128	gene14653|K07378;gene15907|K06496;gene17323|K16338;gene18329|K06539;gene20213|K06088;gene26981|K06087;gene616|K06775;gene8292|K16351;	.	0	gene14653|K07378;gene15907|K06496;gene17323|K16338;gene18329|K06539;gene20213|K06088;gene26981|K06087;gene616|K06775;gene8292|K16351	8	http://www.kegg.jp/pathway/map04514+K07378+K06496+K16338+K06539+K06088+K06087+K06775+K16351	no
ECM-receptor interaction	map04512	7	79	169	9531	0.000878682	0.131128	gene7911|K06259;gene11637|K16857;gene16210|K06252;gene16384|K06244;gene17323|K16338;gene19776|K06256;gene5089|K06247;	gene7911|K06259	1	gene11637|K16857;gene16210|K06252;gene16384|K06244;gene17323|K16338;gene19776|K06256;gene5089|K06247	6	http://www.kegg.jp/pathway/map04512+K06259+K16857+K06252+K06244+K16338+K06256+K06247	no
MAPK signaling pathway	map04010	13	286	163	9324	0.00286715	0.131128	gene27770|K04358;gene12182|K16859;gene13896|K04358;gene14870|K04854;gene22966|K04378;gene24537|K04459;gene26991|K04459;gene3812|K04420;gene4946|K05103;gene5944|K08774;gene7455|K04850;gene7531|K04374;gene8774|K04449;	gene27770|K04358	1	gene12182|K16859;gene13896|K04358;gene14870|K04854;gene22966|K04378;gene24537|K04459;gene26991|K04459;gene3812|K04420;gene4946|K05103;gene5944|K08774;gene7455|K04850;gene7531|K04374;gene8774|K04449	12	http://www.kegg.jp/pathway/map04010+K04358+K16859+K04854+K04378+K04459+K04420+K05103+K08774+K04850+K04374+K04449	no
MicroRNAs in cancer	map05206	10	164	166	9446	0.00116542	0.131128	gene11637|K16857;gene13854|K13863;gene15112|K04692;gene16210|K06252;gene16319|K11987;gene19776|K06256;gene22874|K06625;gene22884|K04702;gene28393|K13863;gene6133|K16341;	.	0	gene11637|K16857;gene13854|K13863;gene15112|K04692;gene16210|K06252;gene16319|K11987;gene19776|K06256;gene22874|K06625;gene22884|K04702;gene28393|K13863;gene6133|K16341	10	http://www.kegg.jp/pathway/map05206+K16857+K13863+K04692+K06252+K11987+K06256+K06625+K04702+K16341	no
Pathways in cancer	map05200	23	587	153	9023	0.000574054	0.131128	gene13459|K02376;gene27770|K04358;gene12182|K16859;gene13896|K04358;gene15112|K04692;gene16319|K11987;gene16384|K06244;gene18406|K04544;gene19075|K10055;gene2058|K08045;gene22841|K04504;gene22874|K06625;gene22884|K04702;gene23061|K00799;gene24500|K02373;gene25931|K05071;gene26127|K02842;gene5089|K06247;gene5491|K05119;gene5944|K08774;gene6133|K16341;gene8649|K11988;gene9309|K08803;	gene13459|K02376;gene27770|K04358	2	gene12182|K16859;gene13896|K04358;gene15112|K04692;gene16319|K11987;gene16384|K06244;gene18406|K04544;gene19075|K10055;gene2058|K08045;gene22841|K04504;gene22874|K06625;gene22884|K04702;gene23061|K00799;gene24500|K02373;gene25931|K05071;gene26127|K02842;gene5089|K06247;gene5491|K05119;gene5944|K08774;gene6133|K16341;gene8649|K11988;gene9309|K08803	21	http://www.kegg.jp/pathway/map05200+K02376+K04358+K16859+K04692+K11987+K06244+K04544+K10055+K08045+K04504+K06625+K04702+K00799+K02373+K05071+K02842+K06247+K05119+K08774+K16341+K11988+K08803	no
Valine, leucine and isoleucine biosynthesis	map00290	2	3	174	9607	0.00310361	0.131128	gene18477|K00826;gene21015|K17989;	.	0	gene18477|K00826;gene21015|K17989	2	http://www.kegg.jp/pathway/map00290+K00826+K17989	no
FoxO signaling pathway	map04068	8	141	168	9469	0.00541549	0.203382	gene248|K17847;gene11201|K15010;gene15112|K04692;gene20286|K08861;gene22874|K06625;gene6133|K16341;gene828|K04288;gene8841|K17845;	gene248|K17847	1	gene11201|K15010;gene15112|K04692;gene20286|K08861;gene22874|K06625;gene6133|K16341;gene828|K04288;gene8841|K17845	7	http://www.kegg.jp/pathway/map04068+K17847+K15010+K04692+K08861+K06625+K16341+K04288+K17845	no
Insulin resistance	map04931	7	116	169	9494	0.00668022	0.225792	gene7911|K06259;gene15112|K04692;gene15417|K04696;gene17092|K19518;gene20918|K09113;gene24482|K08765;gene26122|K09113;	gene7911|K06259	1	gene15112|K04692;gene15417|K04696;gene17092|K19518;gene20918|K09113;gene24482|K08765;gene26122|K09113	6	http://www.kegg.jp/pathway/map04931+K06259+K04692+K04696+K19518+K09113+K08765	no
Circadian rhythm	map04710	4	40	172	9570	0.00783841	0.240853	gene14702|K02633;gene14703|K02633;gene15021|K03728;gene22267|K03729;	.	0	gene14702|K02633;gene14703|K02633;gene15021|K03728;gene22267|K03729	4	http://www.kegg.jp/pathway/map04710+K02633+K03728+K03729	no
Circadian entrainment	map04713	6	94	170	9516	0.00919657	0.259037	gene14702|K02633;gene14703|K02633;gene14870|K04854;gene18406|K04544;gene2058|K08045;gene7455|K04850;	.	0	gene14702|K02633;gene14703|K02633;gene14870|K04854;gene18406|K04544;gene2058|K08045;gene7455|K04850	6	http://www.kegg.jp/pathway/map04713+K02633+K04854+K04544+K08045+K04850	no
PI3K-Akt signaling pathway	map04151	14	379	162	9231	0.0113215	0.29436	gene27770|K04358;gene11637|K16857;gene12182|K16859;gene13896|K04358;gene16210|K06252;gene16384|K06244;gene18406|K04544;gene22874|K06625;gene25931|K05071;gene4946|K05103;gene5089|K06247;gene5944|K08774;gene6133|K16341;gene7531|K04374;	gene27770|K04358	1	gene11637|K16857;gene12182|K16859;gene13896|K04358;gene16210|K06252;gene16384|K06244;gene18406|K04544;gene22874|K06625;gene25931|K05071;gene4946|K05103;gene5089|K06247;gene5944|K08774;gene6133|K16341;gene7531|K04374	13	http://www.kegg.jp/pathway/map04151+K04358+K16857+K16859+K06252+K06244+K04544+K06625+K05071+K05103+K06247+K08774+K16341+K04374	no
Jak-STAT signaling pathway	map04630	8	166	168	9444	0.0132272	0.319343	gene4321|K00157;gene15112|K04692;gene15417|K04696;gene21171|K05419;gene22874|K06625;gene22884|K04702;gene25931|K05071;gene3151|K05059;	gene4321|K00157	1	gene15112|K04692;gene15417|K04696;gene21171|K05419;gene22874|K06625;gene22884|K04702;gene25931|K05071;gene3151|K05059	7	http://www.kegg.jp/pathway/map04630+K00157+K04692+K04696+K05419+K06625+K04702+K05071+K05059	no
Circadian rhythm - fly	map04711	2	9	174	9601	0.0159	0.335888	gene14702|K02633;gene14703|K02633;	.	0	gene14702|K02633;gene14703|K02633	2	http://www.kegg.jp/pathway/map04711+K02633	no
Malaria	map05144	4	49	172	9561	0.0149308	0.335888	gene7269|K06728;gene7911|K06259;gene11637|K16857;gene15907|K06496;	gene7269|K06728;gene7911|K06259	2	gene11637|K16857;gene15907|K06496	2	http://www.kegg.jp/pathway/map05144+K06728+K06259+K16857+K06496	no
Insulin secretion	map04911	5	81	171	9529	0.0192094	0.352048	gene15897|K01540;gene2058|K08045;gene7455|K04850;gene7531|K04374;gene8779|K07882;	gene15897|K01540	1	gene2058|K08045;gene7455|K04850;gene7531|K04374;gene8779|K07882	4	http://www.kegg.jp/pathway/map04911+K01540+K08045+K04850+K04374+K07882	no
Rap1 signaling pathway	map04015	9	215	167	9395	0.0197897	0.352048	gene27770|K04358;gene955|K06112;gene11637|K16857;gene12182|K16859;gene13896|K04358;gene17860|K06093;gene2058|K08045;gene26454|K17702;gene4946|K05103;	gene27770|K04358;gene955|K06112	2	gene11637|K16857;gene12182|K16859;gene13896|K04358;gene17860|K06093;gene2058|K08045;gene26454|K17702;gene4946|K05103	7	http://www.kegg.jp/pathway/map04015+K04358+K06112+K16857+K16859+K06093+K08045+K17702+K05103	no
TNF signaling pathway	map04668	6	111	170	9499	0.0188336	0.352048	gene15417|K04696;gene16319|K11987;gene21171|K05419;gene24500|K02373;gene7531|K04374;gene9017|K09028;	.	0	gene15417|K04696;gene16319|K11987;gene21171|K05419;gene24500|K02373;gene7531|K04374;gene9017|K09028	6	http://www.kegg.jp/pathway/map04668+K04696+K11987+K05419+K02373+K04374+K09028	no
Adrenergic signaling in cardiomyocytes	map04261	7	155	169	9455	0.0269035	0.378891	gene15897|K01540;gene16586|K09052;gene2058|K08045;gene3187|K04135;gene4755|K05742;gene7455|K04850;gene7531|K04374;	gene15897|K01540	1	gene16586|K09052;gene2058|K08045;gene3187|K04135;gene4755|K05742;gene7455|K04850;gene7531|K04374	6	http://www.kegg.jp/pathway/map04261+K01540+K09052+K08045+K04135+K05742+K04850+K04374	no
Complement and coagulation cascades	map04610	5	86	171	9524	0.0238942	0.378891	gene15700|K04012;gene15694|K04002;gene16777|K03907;gene25480|K19821;gene26189|K03982;	gene15700|K04012	1	gene15694|K04002;gene16777|K03907;gene25480|K19821;gene26189|K03982	4	http://www.kegg.jp/pathway/map04610+K04012+K04002+K03907+K19821+K03982	no
GABAergic synapse	map04727	5	86	171	9524	0.0238942	0.378891	gene10102|K05186;gene15087|K04647;gene18406|K04544;gene2058|K08045;gene7455|K04850;	.	0	gene10102|K05186;gene15087|K04647;gene18406|K04544;gene2058|K08045;gene7455|K04850	5	http://www.kegg.jp/pathway/map04727+K05186+K04647+K04544+K08045+K04850	no
IL-17 signaling pathway	map04657	5	87	171	9523	0.024912	0.378891	gene16319|K11987;gene18370|K09029;gene24500|K02373;gene25380|K06855;gene8774|K04449;	.	0	gene16319|K11987;gene18370|K09029;gene24500|K02373;gene25380|K06855;gene8774|K04449	5	http://www.kegg.jp/pathway/map04657+K11987+K09029+K02373+K06855+K04449	no
Morphine addiction	map05032	5	88	171	9522	0.0259573	0.378891	gene10102|K05186;gene12909|K18438;gene18406|K04544;gene2058|K08045;gene6295|K13755;	.	0	gene10102|K05186;gene12909|K18438;gene18406|K04544;gene2058|K08045;gene6295|K13755	5	http://www.kegg.jp/pathway/map05032+K05186+K18438+K04544+K08045+K13755	no
Proteoglycans in cancer	map05205	9	230	167	9380	0.0285876	0.386505	gene13459|K02376;gene11637|K16857;gene15112|K04692;gene17323|K16338;gene19776|K06256;gene22874|K06625;gene26127|K02842;gene4755|K05742;gene8649|K11988;	gene13459|K02376	1	gene11637|K16857;gene15112|K04692;gene17323|K16338;gene19776|K06256;gene22874|K06625;gene26127|K02842;gene4755|K05742;gene8649|K11988	8	http://www.kegg.jp/pathway/map05205+K02376+K16857+K04692+K16338+K06256+K06625+K02842+K05742+K11988	no
Basal cell carcinoma	map05217	4	64	172	9546	0.0338047	0.439461	gene13459|K02376;gene22874|K06625;gene26127|K02842;gene8649|K11988;	gene13459|K02376	1	gene22874|K06625;gene26127|K02842;gene8649|K11988	3	http://www.kegg.jp/pathway/map05217+K02376+K06625+K02842+K11988	no
Amoebiasis	map05146	5	100	171	9510	0.0407136	0.491471	gene12080|K01476;gene16384|K06244;gene23747|K13963;gene23748|K13963;gene5089|K06247;	.	0	gene12080|K01476;gene16384|K06244;gene23747|K13963;gene23748|K13963;gene5089|K06247	5	http://www.kegg.jp/pathway/map05146+K01476+K06244+K13963+K06247	no
Amphetamine addiction	map05031	4	68	172	9542	0.0404393	0.491471	gene18370|K09029;gene2058|K08045;gene7455|K04850;gene7531|K04374;	.	0	gene18370|K09029;gene2058|K08045;gene7455|K04850;gene7531|K04374	4	http://www.kegg.jp/pathway/map05031+K09029+K08045+K04850+K04374	no
Adipocytokine signaling pathway	map04920	4	73	172	9537	0.0497012	0.509061	gene7911|K06259;gene15112|K04692;gene15417|K04696;gene24482|K08765;	gene7911|K06259	1	gene15112|K04692;gene15417|K04696;gene24482|K08765	3	http://www.kegg.jp/pathway/map04920+K06259+K04692+K04696+K08765	no
Bile secretion	map04976	5	103	171	9507	0.0450584	0.509061	gene15897|K01540;gene4762|K08563;gene6902|K08537;gene2058|K08045;gene4755|K05742;	gene15897|K01540;gene4762|K08563;gene6902|K08537	3	gene2058|K08045;gene4755|K05742	2	http://www.kegg.jp/pathway/map04976+K01540+K08563+K08537+K08045+K05742	no
Human papillomavirus infection	map05165	11	334	165	9276	0.0469136	0.509061	gene13459|K02376;gene11637|K16857;gene16210|K06252;gene16319|K11987;gene16384|K06244;gene17860|K06093;gene22874|K06625;gene24500|K02373;gene26127|K02842;gene45|K11406;gene5089|K06247;	gene13459|K02376	1	gene11637|K16857;gene16210|K06252;gene16319|K11987;gene16384|K06244;gene17860|K06093;gene22874|K06625;gene24500|K02373;gene26127|K02842;gene45|K11406;gene5089|K06247	10	http://www.kegg.jp/pathway/map05165+K02376+K16857+K06252+K11987+K06244+K06093+K06625+K02373+K02842+K11406+K06247	no
Non-small cell lung cancer	map05223	4	73	172	9537	0.0497012	0.509061	gene15112|K04692;gene22874|K06625;gene5491|K05119;gene5944|K08774;	.	0	gene15112|K04692;gene22874|K06625;gene5491|K05119;gene5944|K08774	4	http://www.kegg.jp/pathway/map05223+K04692+K06625+K05119+K08774	no
PPAR signaling pathway	map03320	4	71	172	9539	0.0458674	0.509061	gene7911|K06259;gene22841|K04504;gene24482|K08765;gene3254|K01059;	gene7911|K06259	1	gene22841|K04504;gene24482|K08765;gene3254|K01059	3	http://www.kegg.jp/pathway/map03320+K06259+K04504+K08765+K01059	no
Bladder cancer	map05219	3	44	173	9566	0.0521114	0.518048	gene11637|K16857;gene22874|K06625;gene9309|K08803;	.	0	gene11637|K16857;gene22874|K06625;gene9309|K08803	3	http://www.kegg.jp/pathway/map05219+K16857+K06625+K08803	no
Aldosterone synthesis and secretion	map04925	4	77	172	9533	0.057882	0.558975	gene14870|K04854;gene2058|K08045;gene7455|K04850;gene7531|K04374;	.	0	gene14870|K04854;gene2058|K08045;gene7455|K04850;gene7531|K04374	4	http://www.kegg.jp/pathway/map04925+K04854+K08045+K04850+K04374	no
Cocaine addiction	map05030	3	48	173	9562	0.0635833	0.565557	gene18370|K09029;gene2058|K08045;gene7531|K04374;	.	0	gene18370|K09029;gene2058|K08045;gene7531|K04374	3	http://www.kegg.jp/pathway/map05030+K09029+K08045+K04374	no
Hippo signaling pathway - fly	map04391	4	79	172	9531	0.0622268	0.565557	gene17433|K09236;gene17860|K06093;gene19779|K16674;gene7426|K09448;	.	0	gene17433|K09236;gene17860|K06093;gene19779|K16674;gene7426|K09448	4	http://www.kegg.jp/pathway/map04391+K09236+K06093+K16674+K09448	no
Type II diabetes mellitus	map04930	3	47	173	9563	0.0606136	0.565557	gene14870|K04854;gene15417|K04696;gene7455|K04850;	.	0	gene14870|K04854;gene15417|K04696;gene7455|K04850	3	http://www.kegg.jp/pathway/map04930+K04854+K04696+K04850	no
Arachidonic acid metabolism	map00590	4	83	172	9527	0.0714175	0.588759	gene10479|K04097;gene16319|K11987;gene5109|K15729;gene8869|K17726;	gene10479|K04097	1	gene16319|K11987;gene5109|K15729;gene8869|K17726	3	http://www.kegg.jp/pathway/map00590+K04097+K11987+K15729+K17726	no
Peroxisome	map04146	4	83	172	9527	0.0714175	0.588759	gene1019|K11517;gene21442|K13351;gene7344|K13342;gene8780|K13348;	gene1019|K11517;gene21442|K13351	2	gene7344|K13342;gene8780|K13348	2	http://www.kegg.jp/pathway/map04146+K11517+K13351+K13342+K13348	no
Retrograde endocannabinoid signaling	map04723	6	154	170	9456	0.0686854	0.588759	gene10102|K05186;gene16319|K11987;gene18406|K04544;gene2058|K08045;gene22365|K13700;gene7455|K04850;	.	0	gene10102|K05186;gene16319|K11987;gene18406|K04544;gene2058|K08045;gene22365|K13700;gene7455|K04850	6	http://www.kegg.jp/pathway/map04723+K05186+K11987+K04544+K08045+K13700+K04850	no
Arginine biosynthesis	map00220	2	23	174	9587	0.0736689	0.592859	gene12080|K01476;gene28424|K01755;	.	0	gene12080|K01476;gene28424|K01755	2	http://www.kegg.jp/pathway/map00220+K01476+K01755	no
Apelin signaling pathway	map04371	6	160	170	9450	0.078912	0.596431	gene18406|K04544;gene2058|K08045;gene26189|K03982;gene45|K11406;gene4755|K05742;gene8841|K17845;	.	0	gene18406|K04544;gene2058|K08045;gene26189|K03982;gene45|K11406;gene4755|K05742;gene8841|K17845	6	http://www.kegg.jp/pathway/map04371+K04544+K08045+K03982+K11406+K05742+K17845	no
Cholesterol metabolism	map04979	3	53	173	9557	0.0794065	0.596431	gene7911|K06259;gene2977|K05641;gene3254|K01059;	gene7911|K06259	1	gene2977|K05641;gene3254|K01059	2	http://www.kegg.jp/pathway/map04979+K06259+K05641+K01059	no
Inflammatory bowel disease (IBD)	map05321	3	52	173	9558	0.0761152	0.596431	gene15112|K04692;gene15788|K10168;gene25931|K05071;	.	0	gene15112|K04692;gene15788|K10168;gene25931|K05071	3	http://www.kegg.jp/pathway/map05321+K04692+K10168+K05071	no
GnRH signaling pathway	map04912	4	88	172	9522	0.0838243	0.602821	gene2058|K08045;gene3812|K04420;gene7455|K04850;gene7531|K04374;	.	0	gene2058|K08045;gene3812|K04420;gene7455|K04850;gene7531|K04374	4	http://www.kegg.jp/pathway/map04912+K08045+K04420+K04850+K04374	no
Vascular smooth muscle contraction	map04270	5	124	171	9486	0.0829703	0.602821	gene2058|K08045;gene3187|K04135;gene6755|K12751;gene7455|K04850;gene8172|K08449;	.	0	gene2058|K08045;gene3187|K04135;gene6755|K12751;gene7455|K04850;gene8172|K08449	5	http://www.kegg.jp/pathway/map04270+K08045+K04135+K12751+K04850+K08449	no
Fat digestion and absorption	map04975	3	55	173	9555	0.0861715	0.606791	gene7911|K06259;gene2977|K05641;gene497|K01080;	gene7911|K06259	1	gene2977|K05641;gene497|K01080	2	http://www.kegg.jp/pathway/map04975+K06259+K05641+K01080	no
Gastric cancer	map05226	6	168	170	9442	0.0938104	0.6471	gene13459|K02376;gene27770|K04358;gene13896|K04358;gene22874|K06625;gene26127|K02842;gene8649|K11988;	gene13459|K02376;gene27770|K04358	2	gene13896|K04358;gene22874|K06625;gene26127|K02842;gene8649|K11988	4	http://www.kegg.jp/pathway/map05226+K02376+K04358+K06625+K02842+K11988	no
Hematopoietic cell lineage	map04640	4	93	172	9517	0.0972144	0.653999	gene15700|K04012;gene7911|K06259;gene19776|K06256;gene25931|K05071;	gene15700|K04012;gene7911|K06259	2	gene19776|K06256;gene25931|K05071	2	http://www.kegg.jp/pathway/map04640+K04012+K06259+K06256+K05071	no
HTLV-I infection	map05166	9	297	167	9313	0.100615	0.653999	gene13459|K02376;gene16586|K09052;gene2058|K08045;gene21145|K09027;gene22874|K06625;gene22966|K04378;gene26127|K02842;gene26555|K12496;gene7531|K04374;	gene13459|K02376	1	gene16586|K09052;gene2058|K08045;gene21145|K09027;gene22874|K06625;gene22966|K04378;gene26127|K02842;gene26555|K12496;gene7531|K04374	8	http://www.kegg.jp/pathway/map05166+K02376+K09052+K08045+K09027+K06625+K04378+K02842+K12496+K04374	no
Salivary secretion	map04970	4	94	172	9516	0.100006	0.653999	gene15897|K01540;gene2058|K08045;gene3187|K04135;gene4755|K05742;	gene15897|K01540	1	gene2058|K08045;gene3187|K04135;gene4755|K05742	3	http://www.kegg.jp/pathway/map04970+K01540+K08045+K04135+K05742	no
Hepatitis B	map05161	6	175	170	9435	0.108006	0.676036	gene15112|K04692;gene22874|K06625;gene24500|K02373;gene26555|K12496;gene3221|K12497;gene7531|K04374;	.	0	gene15112|K04692;gene22874|K06625;gene24500|K02373;gene26555|K12496;gene3221|K12497;gene7531|K04374	6	http://www.kegg.jp/pathway/map05161+K04692+K06625+K02373+K12496+K12497+K04374	no
Hippo signaling pathway	map04390	6	175	170	9435	0.108006	0.676036	gene13459|K02376;gene15793|K16823;gene17860|K06093;gene26127|K02842;gene26189|K03982;gene7426|K09448;	gene13459|K02376	1	gene15793|K16823;gene17860|K06093;gene26127|K02842;gene26189|K03982;gene7426|K09448	5	http://www.kegg.jp/pathway/map04390+K02376+K16823+K06093+K02842+K03982+K09448	no
Fructose and mannose metabolism	map00051	2	30	174	9580	0.112404	0.690775	gene14405|K01623;gene16529|K01103;	.	0	gene14405|K01623;gene16529|K01103	2	http://www.kegg.jp/pathway/map00051+K01623+K01103	no
cGMP-PKG signaling pathway	map04022	6	179	170	9431	0.11659	0.691356	gene15897|K01540;gene2058|K08045;gene22966|K04378;gene3187|K04135;gene7455|K04850;gene7531|K04374;	gene15897|K01540	1	gene2058|K08045;gene22966|K04378;gene3187|K04135;gene7455|K04850;gene7531|K04374	5	http://www.kegg.jp/pathway/map04022+K01540+K08045+K04378+K04135+K04850+K04374	no
HIF-1 signaling pathway	map04066	5	138	171	9472	0.115327	0.691356	gene15112|K04692;gene16529|K01103;gene22874|K06625;gene26189|K03982;gene7361|K01689;	.	0	gene15112|K04692;gene16529|K01103;gene22874|K06625;gene26189|K03982;gene7361|K01689	5	http://www.kegg.jp/pathway/map04066+K04692+K01103+K06625+K03982+K01689	no
Hepatitis C	map05160	5	140	171	9470	0.120383	0.70154	gene15112|K04692;gene15417|K04696;gene20213|K06088;gene22874|K06625;gene26981|K06087;	.	0	gene15112|K04692;gene15417|K04696;gene20213|K06088;gene22874|K06625;gene26981|K06087	5	http://www.kegg.jp/pathway/map05160+K04692+K04696+K06088+K06625+K06087	no
Renin secretion	map04924	3	65	173	9545	0.123354	0.706671	gene2058|K08045;gene6295|K13755;gene7455|K04850;	.	0	gene2058|K08045;gene6295|K13755;gene7455|K04850	3	http://www.kegg.jp/pathway/map04924+K08045+K13755+K04850	no
p53 signaling pathway	map04115	4	103	172	9507	0.126747	0.714008	gene11637|K16857;gene22874|K06625;gene26189|K03982;gene7641|K10129;	.	0	gene11637|K16857;gene22874|K06625;gene26189|K03982;gene7641|K10129	4	http://www.kegg.jp/pathway/map04115+K16857+K06625+K03982+K10129	no
Pancreatic secretion	map04972	4	104	172	9506	0.129889	0.719712	gene15897|K01540;gene25401|K07886;gene2058|K08045;gene4755|K05742;	gene15897|K01540;gene25401|K07886	2	gene2058|K08045;gene4755|K05742	2	http://www.kegg.jp/pathway/map04972+K01540+K07886+K08045+K05742	no
AGE-RAGE signaling pathway in diabetic complications	map04933	4	106	172	9504	0.136269	0.720714	gene15112|K04692;gene16777|K03907;gene22884|K04702;gene26189|K03982;	.	0	gene15112|K04692;gene16777|K03907;gene22884|K04702;gene26189|K03982	4	http://www.kegg.jp/pathway/map04933+K04692+K03907+K04702+K03982	no
Axon guidance	map04360	6	195	170	9415	0.154167	0.720714	gene17860|K06093;gene21641|K06529;gene2578|K05110;gene4946|K05103;gene8292|K16351;gene8649|K11988;	.	0	gene17860|K06093;gene21641|K06529;gene2578|K05110;gene4946|K05103;gene8292|K16351;gene8649|K11988	6	http://www.kegg.jp/pathway/map04360+K06093+K06529+K05110+K05103+K16351+K11988	no
Calcium signaling pathway	map04020	6	190	170	9420	0.141888	0.720714	gene14870|K04854;gene15834|K00911;gene26160|K16057;gene3187|K04135;gene6295|K13755;gene7455|K04850;	.	0	gene14870|K04854;gene15834|K00911;gene26160|K16057;gene3187|K04135;gene6295|K13755;gene7455|K04850	6	http://www.kegg.jp/pathway/map04020+K04854+K00911+K16057+K04135+K13755+K04850	no
Carbon metabolism	map01200	5	147	171	9463	0.138873	0.720714	gene1019|K11517;gene14405|K01623;gene21015|K17989;gene26062|K01079;gene7361|K01689;	gene1019|K11517	1	gene14405|K01623;gene21015|K17989;gene26062|K01079;gene7361|K01689	4	http://www.kegg.jp/pathway/map01200+K11517+K01623+K17989+K01079+K01689	no
Cholinergic synapse	map04725	4	109	172	9501	0.146073	0.720714	gene18406|K04544;gene2058|K08045;gene7455|K04850;gene7531|K04374;	.	0	gene18406|K04544;gene2058|K08045;gene7455|K04850;gene7531|K04374	4	http://www.kegg.jp/pathway/map04725+K04544+K08045+K04850+K04374	no
Drug metabolism - cytochrome P450	map00982	3	72	173	9538	0.152263	0.720714	gene10479|K04097;gene4321|K00157;gene23061|K00799;	gene10479|K04097;gene4321|K00157	2	gene23061|K00799	1	http://www.kegg.jp/pathway/map00982+K04097+K00157+K00799	no
EGFR tyrosine kinase inhibitor resistance	map01521	4	108	172	9502	0.142775	0.720714	gene15112|K04692;gene27019|K05455;gene5944|K08774;gene6133|K16341;	.	0	gene15112|K04692;gene27019|K05455;gene5944|K08774;gene6133|K16341	4	http://www.kegg.jp/pathway/map01521+K04692+K05455+K08774+K16341	no
Glucagon signaling pathway	map04922	4	110	172	9500	0.149401	0.720714	gene19032|K16311;gene24482|K08765;gene2668|K19008;gene7531|K04374;	.	0	gene19032|K16311;gene24482|K08765;gene2668|K19008;gene7531|K04374	4	http://www.kegg.jp/pathway/map04922+K16311+K08765+K19008+K04374	no
Mitophagy - animal	map04137	3	71	173	9539	0.148008	0.720714	gene5477|K15465;gene8606|K17907;gene7531|K04374;	gene5477|K15465;gene8606|K17907	2	gene7531|K04374	1	http://www.kegg.jp/pathway/map04137+K15465+K17907+K04374	no
Oxytocin signaling pathway	map04921	5	153	171	9457	0.155657	0.720714	gene16319|K11987;gene2058|K08045;gene22874|K06625;gene6755|K12751;gene7455|K04850;	.	0	gene16319|K11987;gene2058|K08045;gene22874|K06625;gene6755|K12751;gene7455|K04850	5	http://www.kegg.jp/pathway/map04921+K11987+K08045+K06625+K12751+K04850	no
Pathogenic Escherichia coli infection	map05130	3	70	173	9540	0.143792	0.720714	gene15788|K10168;gene20213|K06088;gene25313|K07375;	.	0	gene15788|K10168;gene20213|K06088;gene25313|K07375	3	http://www.kegg.jp/pathway/map05130+K10168+K06088+K07375	no
Thyroid hormone synthesis	map04918	3	72	173	9538	0.152263	0.720714	gene15897|K01540;gene2058|K08045;gene7531|K04374;	gene15897|K01540	1	gene2058|K08045;gene7531|K04374	2	http://www.kegg.jp/pathway/map04918+K01540+K08045+K04374	no
Glutamatergic synapse	map04724	4	113	172	9497	0.159558	0.728792	gene11201|K15010;gene18406|K04544;gene2058|K08045;gene7455|K04850;	.	0	gene11201|K15010;gene18406|K04544;gene2058|K08045;gene7455|K04850	4	http://www.kegg.jp/pathway/map04724+K15010+K04544+K08045+K04850	no
Gastric acid secretion	map04971	3	75	173	9535	0.165258	0.730829	gene15897|K01540;gene2058|K08045;gene4755|K05742;	gene15897|K01540	1	gene2058|K08045;gene4755|K05742	2	http://www.kegg.jp/pathway/map04971+K01540+K08045+K05742	no
Serotonergic synapse	map04726	4	114	172	9496	0.162999	0.730829	gene16319|K11987;gene18406|K04544;gene2058|K08045;gene7455|K04850;	.	0	gene16319|K11987;gene18406|K04544;gene2058|K08045;gene7455|K04850	4	http://www.kegg.jp/pathway/map04726+K11987+K04544+K08045+K04850	no
Viral carcinogenesis	map05203	7	244	169	9366	0.166491	0.730829	gene15112|K04692;gene22874|K06625;gene22966|K04378;gene26555|K12496;gene3221|K12497;gene45|K11406;gene7531|K04374;	.	0	gene15112|K04692;gene22874|K06625;gene22966|K04378;gene26555|K12496;gene3221|K12497;gene45|K11406;gene7531|K04374	7	http://www.kegg.jp/pathway/map05203+K04692+K06625+K04378+K12496+K12497+K11406+K04374	no
Non-alcoholic fatty liver disease (NAFLD)	map04932	6	201	170	9409	0.169501	0.734505	gene15417|K04696;gene20918|K09113;gene21145|K09027;gene26122|K09113;gene6133|K16341;gene7531|K04374;	.	0	gene15417|K04696;gene20918|K09113;gene21145|K09027;gene26122|K09113;gene6133|K16341;gene7531|K04374	6	http://www.kegg.jp/pathway/map04932+K04696+K09113+K09027+K16341+K04374	no
Breast cancer	map05224	5	163	171	9447	0.185366	0.757138	gene13459|K02376;gene27770|K04358;gene13896|K04358;gene22874|K06625;gene26127|K02842;	gene13459|K02376;gene27770|K04358	2	gene13896|K04358;gene22874|K06625;gene26127|K02842	3	http://www.kegg.jp/pathway/map05224+K02376+K04358+K06625+K02842	no
Focal adhesion	map04510	6	208	170	9402	0.188165	0.757138	gene11637|K16857;gene12182|K16859;gene16210|K06252;gene16384|K06244;gene5089|K06247;gene8491|K06273;	.	0	gene11637|K16857;gene12182|K16859;gene16210|K06252;gene16384|K06244;gene5089|K06247;gene8491|K06273	6	http://www.kegg.jp/pathway/map04510+K16857+K16859+K06252+K06244+K06247+K06273	no
Melanoma	map05218	3	80	173	9530	0.187602	0.757138	gene27770|K04358;gene13896|K04358;gene22874|K06625;	gene27770|K04358	1	gene13896|K04358;gene22874|K06625	2	http://www.kegg.jp/pathway/map05218+K04358+K06625	no
Ras signaling pathway	map04014	7	253	169	9357	0.188039	0.757138	gene27770|K04358;gene12182|K16859;gene13896|K04358;gene14384|K14958;gene18406|K04544;gene4946|K05103;gene5944|K08774;	gene27770|K04358	1	gene12182|K16859;gene13896|K04358;gene14384|K14958;gene18406|K04544;gene4946|K05103;gene5944|K08774	6	http://www.kegg.jp/pathway/map04014+K04358+K16859+K14958+K04544+K05103+K08774	no
Thyroid hormone signaling pathway	map04919	4	120	172	9490	0.184194	0.757138	gene15897|K01540;gene12246|K17904;gene13323|K11255;gene4755|K05742;	gene15897|K01540	1	gene12246|K17904;gene13323|K11255;gene4755|K05742	3	http://www.kegg.jp/pathway/map04919+K01540+K17904+K11255+K05742	no
Vitamin B6 metabolism	map00750	1	10	175	9600	0.181054	0.757138	gene4321|K00157;	gene4321|K00157	1	.	0	http://www.kegg.jp/pathway/map00750+K00157	no
Dilated cardiomyopathy (DCM)	map05414	3	83	173	9527	0.201367	0.800728	gene3903|K12567;gene2058|K08045;gene7455|K04850;	gene3903|K12567	1	gene2058|K08045;gene7455|K04850	2	http://www.kegg.jp/pathway/map05414+K12567+K08045+K04850	no
Relaxin signaling pathway	map04926	4	126	172	9484	0.206236	0.80124	gene18406|K04544;gene20431|K08397;gene2058|K08045;gene7531|K04374;	.	0	gene18406|K04544;gene20431|K08397;gene2058|K08045;gene7531|K04374	4	http://www.kegg.jp/pathway/map04926+K04544+K08397+K08045+K04374	no
Small cell lung cancer	map05222	4	126	172	9484	0.206236	0.80124	gene16319|K11987;gene16384|K06244;gene22874|K06625;gene5089|K06247;	.	0	gene16319|K11987;gene16384|K06244;gene22874|K06625;gene5089|K06247	4	http://www.kegg.jp/pathway/map05222+K11987+K06244+K06625+K06247	no
ErbB signaling pathway	map04012	3	85	173	9525	0.210673	0.809176	gene22874|K06625;gene27019|K05455;gene5944|K08774;	.	0	gene22874|K06625;gene27019|K05455;gene5944|K08774	3	http://www.kegg.jp/pathway/map04012+K06625+K05455+K08774	no
Osteoclast differentiation	map04380	4	128	172	9482	0.213751	0.811772	gene15417|K04696;gene18370|K09029;gene8774|K04449;gene9017|K09028;	.	0	gene15417|K04696;gene18370|K09029;gene8774|K04449;gene9017|K09028	4	http://www.kegg.jp/pathway/map04380+K04696+K09029+K04449+K09028	no
Protein digestion and absorption	map04974	3	88	173	9522	0.224805	0.834991	gene15897|K01540;gene11371|K13781;gene4052|K01278;	gene15897|K01540	1	gene11371|K13781;gene4052|K01278	2	http://www.kegg.jp/pathway/map04974+K01540+K13781+K01278	no
Sulfur relay system	map04122	1	13	175	9597	0.224502	0.834991	gene17613|K14169;	.	0	gene17613|K14169	1	http://www.kegg.jp/pathway/map04122+K14169	no
Alcoholism	map05034	5	177	171	9433	0.230057	0.83612	gene18370|K09029;gene18406|K04544;gene2058|K08045;gene45|K11406;gene7531|K04374;	.	0	gene18370|K09029;gene18406|K04544;gene2058|K08045;gene45|K11406;gene7531|K04374	5	http://www.kegg.jp/pathway/map05034+K09029+K04544+K08045+K11406+K04374	no
Chemical carcinogenesis	map05204	3	89	173	9521	0.229557	0.83612	gene10479|K04097;gene16319|K11987;gene23061|K00799;	gene10479|K04097	1	gene16319|K11987;gene23061|K00799	2	http://www.kegg.jp/pathway/map05204+K04097+K11987+K00799	no
AMPK signaling pathway	map04152	4	139	172	9471	0.256309	0.851272	gene7911|K06259;gene16529|K01103;gene24482|K08765;gene3187|K04135;	gene7911|K06259	1	gene16529|K01103;gene24482|K08765;gene3187|K04135	3	http://www.kegg.jp/pathway/map04152+K06259+K01103+K08765+K04135	no
Cardiac muscle contraction	map04260	3	94	173	9516	0.25358	0.851272	gene15897|K01540;gene4755|K05742;gene7455|K04850;	gene15897|K01540	1	gene4755|K05742;gene7455|K04850	2	http://www.kegg.jp/pathway/map04260+K01540+K05742+K04850	no
Dopaminergic synapse	map04728	4	136	172	9474	0.244519	0.851272	gene18406|K04544;gene2058|K08045;gene7455|K04850;gene7531|K04374;	.	0	gene18406|K04544;gene2058|K08045;gene7455|K04850;gene7531|K04374	4	http://www.kegg.jp/pathway/map04728+K04544+K08045+K04850+K04374	no
Gap junction	map04540	3	93	173	9517	0.248744	0.851272	gene2058|K08045;gene25313|K07375;gene3812|K04420;	.	0	gene2058|K08045;gene25313|K07375;gene3812|K04420	3	http://www.kegg.jp/pathway/map04540+K08045+K07375+K04420	no
Hepatocellular carcinoma	map05225	5	183	171	9427	0.250109	0.851272	gene13459|K02376;gene22874|K06625;gene23061|K00799;gene26127|K02842;gene5944|K08774;	gene13459|K02376	1	gene22874|K06625;gene23061|K00799;gene26127|K02842;gene5944|K08774	4	http://www.kegg.jp/pathway/map05225+K02376+K06625+K00799+K02842+K08774	no
Non-homologous end-joining	map03450	1	14	175	9596	0.23847	0.851272	gene24224|K04799;	.	0	gene24224|K04799	1	http://www.kegg.jp/pathway/map03450+K04799	no
Pancreatic cancer	map05212	3	93	173	9517	0.248744	0.851272	gene15112|K04692;gene22874|K06625;gene5944|K08774;	.	0	gene15112|K04692;gene22874|K06625;gene5944|K08774	3	http://www.kegg.jp/pathway/map05212+K04692+K06625+K08774	no
Sphingolipid metabolism	map00600	2	50	174	9560	0.240115	0.851272	gene5595|K04712;gene497|K01080;	gene5595|K04712	1	gene497|K01080	1	http://www.kegg.jp/pathway/map00600+K04712+K01080	no
Transcriptional misregulation in cancer	map05202	5	185	171	9425	0.256893	0.851272	gene14702|K02633;gene14703|K02633;gene19075|K10055;gene22874|K06625;gene3268|K08559;	.	0	gene14702|K02633;gene14703|K02633;gene19075|K10055;gene22874|K06625;gene3268|K08559	5	http://www.kegg.jp/pathway/map05202+K02633+K10055+K06625+K08559	no
Signaling pathways regulating pluripotency of stem cells	map04550	4	140	172	9470	0.260265	0.854075	gene13459|K02376;gene15112|K04692;gene21171|K05419;gene26127|K02842;	gene13459|K02376	1	gene15112|K04692;gene21171|K05419;gene26127|K02842	3	http://www.kegg.jp/pathway/map04550+K02376+K04692+K05419+K02842	no
Ovarian steroidogenesis	map04913	2	54	174	9556	0.266874	0.863241	gene16319|K11987;gene2058|K08045;	.	0	gene16319|K11987;gene2058|K08045	2	http://www.kegg.jp/pathway/map04913+K11987+K08045	no
Prostate cancer	map05215	3	97	173	9513	0.268166	0.863241	gene22874|K06625;gene5944|K08774;gene7531|K04374;	.	0	gene22874|K06625;gene5944|K08774;gene7531|K04374	3	http://www.kegg.jp/pathway/map05215+K06625+K08774+K04374	no
Apoptosis - multiple species	map04215	2	56	174	9554	0.280262	0.878298	gene24500|K02373;gene6133|K16341;	.	0	gene24500|K02373;gene6133|K16341	2	http://www.kegg.jp/pathway/map04215+K02373+K16341	no
Melanogenesis	map04916	3	102	173	9508	0.292677	0.878298	gene13459|K02376;gene2058|K08045;gene26127|K02842;	gene13459|K02376	1	gene2058|K08045;gene26127|K02842	2	http://www.kegg.jp/pathway/map04916+K02376+K08045+K02842	no
Nitrogen metabolism	map00910	1	18	175	9592	0.291881	0.878298	gene17602|K01672;	.	0	gene17602|K01672	1	http://www.kegg.jp/pathway/map00910+K01672	no
Pantothenate and CoA biosynthesis	map00770	1	18	175	9592	0.291881	0.878298	gene18477|K00826;	.	0	gene18477|K00826	1	http://www.kegg.jp/pathway/map00770+K00826	no
Platinum drug resistance	map01524	3	101	173	9509	0.287759	0.878298	gene22874|K06625;gene23061|K00799;gene24500|K02373;	.	0	gene22874|K06625;gene23061|K00799;gene24500|K02373	3	http://www.kegg.jp/pathway/map01524+K06625+K00799+K02373	no
Regulation of lipolysis in adipocytes	map04923	2	56	174	9554	0.280262	0.878298	gene16319|K11987;gene2058|K08045;	.	0	gene16319|K11987;gene2058|K08045	2	http://www.kegg.jp/pathway/map04923+K11987+K08045	no
Steroid biosynthesis	map00100	1	18	175	9592	0.291881	0.878298	gene6680|K07438;	.	0	gene6680|K07438	1	http://www.kegg.jp/pathway/map00100+K07438	no
Valine, leucine and isoleucine degradation	map00280	2	58	174	9552	0.293632	0.878298	gene4321|K00157;gene18477|K00826;	gene4321|K00157	1	gene18477|K00826	1	http://www.kegg.jp/pathway/map00280+K00157+K00826	no
Cysteine and methionine metabolism	map00270	2	60	174	9550	0.306969	0.885113	gene18477|K00826;gene21015|K17989;	.	0	gene18477|K00826;gene21015|K17989	2	http://www.kegg.jp/pathway/map00270+K00826+K17989	no
Glycine, serine and threonine metabolism	map00260	2	60	174	9550	0.306969	0.885113	gene21015|K17989;gene26062|K01079;	.	0	gene21015|K17989;gene26062|K01079	2	http://www.kegg.jp/pathway/map00260+K17989+K01079	no
Kaposi sarcoma-associated herpesvirus infection	map05167	5	200	171	9410	0.309004	0.885113	gene15112|K04692;gene16319|K11987;gene18406|K04544;gene22874|K06625;gene24500|K02373;	.	0	gene15112|K04692;gene16319|K11987;gene18406|K04544;gene22874|K06625;gene24500|K02373	5	http://www.kegg.jp/pathway/map05167+K04692+K11987+K04544+K06625+K02373	no
Taste transduction	map04742	2	59	174	9551	0.300306	0.885113	gene6295|K13755;gene7455|K04850;	.	0	gene6295|K13755;gene7455|K04850	2	http://www.kegg.jp/pathway/map04742+K13755+K04850	no
Toll-like receptor signaling pathway	map04620	3	105	173	9505	0.307461	0.885113	gene15788|K10168;gene24500|K02373;gene29279|K05402;	.	0	gene15788|K10168;gene24500|K02373;gene29279|K05402	3	http://www.kegg.jp/pathway/map04620+K10168+K02373+K05402	no
Endocrine resistance	map01522	3	106	173	9504	0.312397	0.887312	gene3481|K05931;gene2058|K08045;gene22874|K06625;	gene3481|K05931	1	gene2058|K08045;gene22874|K06625	2	http://www.kegg.jp/pathway/map01522+K05931+K08045+K06625	no
2-Oxocarboxylic acid metabolism	map01210	1	20	175	9590	0.317173	0.89337	gene18477|K00826;	.	0	gene18477|K00826	1	http://www.kegg.jp/pathway/map01210+K00826	no
Glutathione metabolism	map00480	2	63	174	9547	0.326881	0.913107	gene10479|K04097;gene23061|K00799;	gene10479|K04097	1	gene23061|K00799	1	http://www.kegg.jp/pathway/map00480+K04097+K00799	no
Fluid shear stress and atherosclerosis	map05418	4	159	172	9451	0.337117	0.93398	gene16777|K03907;gene17323|K16338;gene23061|K00799;gene8841|K17845;	.	0	gene16777|K03907;gene17323|K16338;gene23061|K00799;gene8841|K17845	4	http://www.kegg.jp/pathway/map05418+K03907+K16338+K00799+K17845	no
Mannose type O-glycan biosynthesis	map00515	1	22	175	9588	0.341566	0.938613	gene22195|K18207;	.	0	gene22195|K18207	1	http://www.kegg.jp/pathway/map00515+K18207	no
Epstein-Barr virus infection	map05169	5	214	171	9396	0.358886	0.972658	gene15700|K04012;gene15112|K04692;gene19776|K06256;gene22874|K06625;gene45|K11406;	gene15700|K04012	1	gene15112|K04692;gene19776|K06256;gene22874|K06625;gene45|K11406	4	http://www.kegg.jp/pathway/map05169+K04012+K04692+K06256+K06625+K11406	no
Long-term potentiation	map04720	2	68	174	9542	0.359711	0.972658	gene7455|K04850;gene7531|K04374;	.	0	gene7455|K04850;gene7531|K04374	2	http://www.kegg.jp/pathway/map04720+K04850+K04374	no
Glycerolipid metabolism	map00561	2	70	174	9540	0.372684	0.99974	gene3254|K01059;gene497|K01080;	.	0	gene3254|K01059;gene497|K01080	2	http://www.kegg.jp/pathway/map00561+K01059+K01080	no
ABC transporters	map02010	1	86	175	9524	0.795251	1	gene2977|K05641;	.	0	gene2977|K05641	1	http://www.kegg.jp/pathway/map02010+K05641	no
Alanine, aspartate and glutamate metabolism	map00250	1	45	175	9565	0.566896	1	gene28424|K01755;	.	0	gene28424|K01755	1	http://www.kegg.jp/pathway/map00250+K01755	no
Aldosterone-regulated sodium reabsorption	map04960	1	41	175	9569	0.534133	1	gene15897|K01540;	gene15897|K01540	1	.	0	http://www.kegg.jp/pathway/map04960+K01540	no
Alzheimer disease	map05010	3	237	173	9373	0.810842	1	gene24500|K02373;gene3254|K01059;gene7455|K04850;	.	0	gene24500|K02373;gene3254|K01059;gene7455|K04850	3	http://www.kegg.jp/pathway/map05010+K02373+K01059+K04850	no
Apoptosis - fly	map04214	1	84	175	9526	0.787614	1	gene7531|K04374;	.	0	gene7531|K04374	1	http://www.kegg.jp/pathway/map04214+K04374	no
Apoptosis	map04210	3	178	173	9432	0.636219	1	gene24500|K02373;gene6133|K16341;gene7531|K04374;	.	0	gene24500|K02373;gene6133|K16341;gene7531|K04374	3	http://www.kegg.jp/pathway/map04210+K02373+K16341+K04374	no
Arginine and proline metabolism	map00330	1	62	175	9548	0.682422	1	gene12080|K01476;	.	0	gene12080|K01476	1	http://www.kegg.jp/pathway/map00330+K01476	no
Arrhythmogenic right ventricular cardiomyopathy (ARVC)	map05412	1	64	175	9546	0.693815	1	gene7455|K04850;	.	0	gene7455|K04850	1	http://www.kegg.jp/pathway/map05412+K04850	no
Autophagy - animal	map04140	2	155	174	9455	0.778136	1	gene8606|K17907;gene9309|K08803;	gene8606|K17907	1	gene9309|K08803	1	http://www.kegg.jp/pathway/map04140+K17907+K08803	no
Autophagy - other	map04136	1	44	175	9566	0.558927	1	gene8606|K17907;	gene8606|K17907	1	.	0	http://www.kegg.jp/pathway/map04136+K17907	no
Base excision repair	map03410	1	44	175	9566	0.558927	1	gene24224|K04799;	.	0	gene24224|K04799	1	http://www.kegg.jp/pathway/map03410+K04799	no
B cell receptor signaling pathway	map04662	1	73	175	9537	0.74026	1	gene15700|K04012;	gene15700|K04012	1	.	0	http://www.kegg.jp/pathway/map04662+K04012	no
cAMP signaling pathway	map04024	4	244	172	9366	0.65641	1	gene15897|K01540;gene2058|K08045;gene4755|K05742;gene7455|K04850;	gene15897|K01540	1	gene2058|K08045;gene4755|K05742;gene7455|K04850	3	http://www.kegg.jp/pathway/map04024+K01540+K08045+K05742+K04850	no
Carbohydrate digestion and absorption	map04973	1	48	175	9562	0.589955	1	gene15897|K01540;	gene15897|K01540	1	.	0	http://www.kegg.jp/pathway/map04973+K01540	no
Cell cycle	map04110	3	167	173	9443	0.593682	1	gene751|K02214;gene22874|K06625;gene24517|K09993;	gene751|K02214	1	gene22874|K06625;gene24517|K09993	2	http://www.kegg.jp/pathway/map04110+K02214+K06625+K09993	no
Cellular senescence	map04218	2	180	174	9430	0.84328	1	gene22874|K06625;gene26189|K03982;	.	0	gene22874|K06625;gene26189|K03982	2	http://www.kegg.jp/pathway/map04218+K06625+K03982	no
Chagas disease (American trypanosomiasis)	map05142	2	120	174	9490	0.64847	1	gene24500|K02373;gene26189|K03982;	.	0	gene24500|K02373;gene26189|K03982	2	http://www.kegg.jp/pathway/map05142+K02373+K03982	no
Chemokine signaling pathway	map04062	4	188	172	9422	0.455048	1	gene15112|K04692;gene18406|K04544;gene2058|K08045;gene3142|K16062;	.	0	gene15112|K04692;gene18406|K04544;gene2058|K08045;gene3142|K16062	4	http://www.kegg.jp/pathway/map04062+K04692+K04544+K08045+K16062	no
Choline metabolism in cancer	map05231	1	111	175	9499	0.870537	1	gene497|K01080;	.	0	gene497|K01080	1	http://www.kegg.jp/pathway/map05231+K01080	no
Chronic myeloid leukemia	map05220	1	92	175	9518	0.816561	1	gene22874|K06625;	.	0	gene22874|K06625	1	http://www.kegg.jp/pathway/map05220+K06625	no
Colorectal cancer	map05210	2	99	174	9511	0.54547	1	gene22874|K06625;gene6133|K16341;	.	0	gene22874|K06625;gene6133|K16341	2	http://www.kegg.jp/pathway/map05210+K06625+K16341	no
Cytokine-cytokine receptor interaction	map04060	4	233	172	9377	0.620934	1	gene21171|K05419;gene25931|K05071;gene3142|K16062;gene3151|K05059;	.	0	gene21171|K05419;gene25931|K05071;gene3142|K16062;gene3151|K05059	4	http://www.kegg.jp/pathway/map04060+K05419+K05071+K16062+K05059	no
DNA replication	map03030	1	45	175	9565	0.566896	1	gene24224|K04799;	.	0	gene24224|K04799	1	http://www.kegg.jp/pathway/map03030+K04799	no
Dorso-ventral axis formation	map04320	1	33	175	9577	0.461034	1	gene3229|K02156;	gene3229|K02156	1	.	0	http://www.kegg.jp/pathway/map04320+K02156	no
Endocrine and other factor-regulated calcium reabsorption	map04961	1	49	175	9561	0.597367	1	gene15897|K01540;	gene15897|K01540	1	.	0	http://www.kegg.jp/pathway/map04961+K01540	no
Endocytosis	map04144	1	286	175	9324	0.994943	1	gene17860|K06093;	.	0	gene17860|K06093	1	http://www.kegg.jp/pathway/map04144+K06093	no
Endometrial cancer	map05213	1	65	175	9545	0.699359	1	gene22874|K06625;	.	0	gene22874|K06625	1	http://www.kegg.jp/pathway/map05213+K06625	no
Estrogen signaling pathway	map04915	2	103	174	9507	0.566607	1	gene2058|K08045;gene7531|K04374;	.	0	gene2058|K08045;gene7531|K04374	2	http://www.kegg.jp/pathway/map04915+K08045+K04374	no
Ether lipid metabolism	map00565	1	49	175	9561	0.597367	1	gene497|K01080;	.	0	gene497|K01080	1	http://www.kegg.jp/pathway/map00565+K01080	no
Fatty acid degradation	map00071	1	48	175	9562	0.589955	1	gene24482|K08765;	.	0	gene24482|K08765	1	http://www.kegg.jp/pathway/map00071+K08765	no
Fatty acid metabolism	map01212	1	54	175	9556	0.632474	1	gene24482|K08765;	.	0	gene24482|K08765	1	http://www.kegg.jp/pathway/map01212+K08765	no
Fc gamma R-mediated phagocytosis	map04666	1	109	175	9501	0.865696	1	gene497|K01080;	.	0	gene497|K01080	1	http://www.kegg.jp/pathway/map04666+K01080	no
Ferroptosis	map04216	1	100	175	9510	0.841583	1	gene2714|K13162;	.	0	gene2714|K13162	1	http://www.kegg.jp/pathway/map04216+K13162	no
Glioma	map05214	2	77	174	9533	0.417203	1	gene22874|K06625;gene5944|K08774;	.	0	gene22874|K06625;gene5944|K08774	2	http://www.kegg.jp/pathway/map05214+K06625+K08774	no
Glycerophospholipid metabolism	map00564	1	101	175	9509	0.844461	1	gene497|K01080;	.	0	gene497|K01080	1	http://www.kegg.jp/pathway/map00564+K01080	no
Glycolysis / Gluconeogenesis	map00010	2	85	174	9525	0.466069	1	gene14405|K01623;gene7361|K01689;	.	0	gene14405|K01623;gene7361|K01689	2	http://www.kegg.jp/pathway/map00010+K01623+K01689	no
Glyoxylate and dicarboxylate metabolism	map00630	1	40	175	9570	0.525565	1	gene1019|K11517;	gene1019|K11517	1	.	0	http://www.kegg.jp/pathway/map00630+K11517	no
Hedgehog signaling pathway	map04340	1	54	175	9556	0.632474	1	gene8649|K11988;	.	0	gene8649|K11988	1	http://www.kegg.jp/pathway/map04340+K11988	no
Herpes simplex infection	map05168	4	258	172	9352	0.698268	1	gene14702|K02633;gene14703|K02633;gene15417|K04696;gene24500|K02373;	.	0	gene14702|K02633;gene14703|K02633;gene15417|K04696;gene24500|K02373	4	http://www.kegg.jp/pathway/map05168+K02633+K04696+K02373	no
Hippo signaling pathway - multiple species	map04392	1	33	175	9577	0.461034	1	gene7426|K09448;	.	0	gene7426|K09448	1	http://www.kegg.jp/pathway/map04392+K09448	no
Huntington disease	map05016	3	268	173	9342	0.870286	1	gene15087|K04647;gene20497|K10408;gene22432|K10408;	.	0	gene15087|K04647;gene20497|K10408;gene22432|K10408	3	http://www.kegg.jp/pathway/map05016+K04647+K10408	no
Hypertrophic cardiomyopathy (HCM)	map05410	2	81	174	9529	0.441928	1	gene3903|K12567;gene7455|K04850;	gene3903|K12567	1	gene7455|K04850	1	http://www.kegg.jp/pathway/map05410+K12567+K04850	no
Inflammatory mediator regulation of TRP channels	map04750	1	109	175	9501	0.865696	1	gene2058|K08045;	.	0	gene2058|K08045	1	http://www.kegg.jp/pathway/map04750+K08045	no
Influenza A	map05164	1	187	175	9423	0.968103	1	gene15417|K04696;	.	0	gene15417|K04696	1	http://www.kegg.jp/pathway/map05164+K04696	no
Inositol phosphate metabolism	map00562	2	73	174	9537	0.391943	1	gene15834|K00911;gene21833|K00913;	.	0	gene15834|K00911;gene21833|K00913	2	http://www.kegg.jp/pathway/map00562+K00911+K00913	no
Insulin signaling pathway	map04910	1	175	175	9435	0.960177	1	gene15417|K04696;	.	0	gene15417|K04696	1	http://www.kegg.jp/pathway/map04910+K04696	no
Legionellosis	map05134	2	112	174	9498	0.611556	1	gene20210|K12807;gene15788|K10168;	gene20210|K12807	1	gene15788|K10168	1	http://www.kegg.jp/pathway/map05134+K12807+K10168	no
Leishmaniasis	map05140	1	66	175	9544	0.704803	1	gene16319|K11987;	.	0	gene16319|K11987	1	http://www.kegg.jp/pathway/map05140+K11987	no
Leukocyte transendothelial migration	map04670	2	123	174	9487	0.661582	1	gene20213|K06088;gene26981|K06087;	.	0	gene20213|K06088;gene26981|K06087	2	http://www.kegg.jp/pathway/map04670+K06088+K06087	no
Longevity regulating pathway	map04211	2	98	174	9512	0.540076	1	gene2058|K08045;gene7531|K04374;	.	0	gene2058|K08045;gene7531|K04374	2	http://www.kegg.jp/pathway/map04211+K08045+K04374	no
Longevity regulating pathway - multiple species	map04213	1	65	175	9545	0.699359	1	gene2058|K08045;	.	0	gene2058|K08045	1	http://www.kegg.jp/pathway/map04213+K08045	no
Longevity regulating pathway - worm	map04212	2	79	174	9531	0.429635	1	gene17734|K14739;gene7531|K04374;	.	0	gene17734|K14739;gene7531|K04374	2	http://www.kegg.jp/pathway/map04212+K14739+K04374	no
Measles	map05162	1	137	175	9473	0.91973	1	gene15112|K04692;	.	0	gene15112|K04692	1	http://www.kegg.jp/pathway/map05162+K04692	no
Metabolism of xenobiotics by cytochrome P450	map00980	2	83	174	9527	0.454074	1	gene10479|K04097;gene23061|K00799;	gene10479|K04097	1	gene23061|K00799	1	http://www.kegg.jp/pathway/map00980+K04097+K00799	no
Mineral absorption	map04978	2	82	174	9528	0.448019	1	gene15897|K01540;gene17734|K14739;	gene15897|K01540	1	gene17734|K14739	1	http://www.kegg.jp/pathway/map04978+K01540+K14739	no
mTOR signaling pathway	map04150	3	199	173	9411	0.708584	1	gene13459|K02376;gene26127|K02842;gene7710|K20064;	gene13459|K02376	1	gene26127|K02842;gene7710|K20064	2	http://www.kegg.jp/pathway/map04150+K02376+K02842+K20064	no
Natural killer cell mediated cytotoxicity	map04650	1	134	175	9476	0.915173	1	gene7269|K06728;	gene7269|K06728	1	.	0	http://www.kegg.jp/pathway/map04650+K06728	no
Necroptosis	map04217	2	235	174	9375	0.929971	1	gene15112|K04692;gene24500|K02373;	.	0	gene15112|K04692;gene24500|K02373	2	http://www.kegg.jp/pathway/map04217+K04692+K02373	no
Neuroactive ligand-receptor interaction	map04080	4	277	172	9333	0.749086	1	gene10102|K05186;gene20431|K08397;gene3187|K04135;gene828|K04288;	.	0	gene10102|K05186;gene20431|K08397;gene3187|K04135;gene828|K04288	4	http://www.kegg.jp/pathway/map04080+K05186+K08397+K04135+K04288	no
Neurotrophin signaling pathway	map04722	1	130	175	9480	0.908694	1	gene7531|K04374;	.	0	gene7531|K04374	1	http://www.kegg.jp/pathway/map04722+K04374	no
NF-kappa B signaling pathway	map04064	2	95	174	9515	0.523631	1	gene16319|K11987;gene3142|K16062;	.	0	gene16319|K11987;gene3142|K16062	2	http://www.kegg.jp/pathway/map04064+K11987+K16062	no
Nicotinate and nicotinamide metabolism	map00760	1	34	175	9576	0.470762	1	gene4321|K00157;	gene4321|K00157	1	.	0	http://www.kegg.jp/pathway/map00760+K00157	no
Nicotine addiction	map05033	1	40	175	9570	0.525565	1	gene10102|K05186;	.	0	gene10102|K05186	1	http://www.kegg.jp/pathway/map05033+K05186	no
NOD-like receptor signaling pathway	map04621	2	173	174	9437	0.827025	1	gene20210|K12807;gene24500|K02373;	gene20210|K12807	1	gene24500|K02373	1	http://www.kegg.jp/pathway/map04621+K12807+K02373	no
Notch signaling pathway	map04330	1	58	175	9552	0.658354	1	gene18222|K06057;	.	0	gene18222|K06057	1	http://www.kegg.jp/pathway/map04330+K06057	no
Olfactory transduction	map04740	8	1251	168	8359	0.999949	1	gene23988|K04257;gene23989|K04257;gene23990|K04257;gene23991|K04257;gene23992|K04257;gene23993|K04257;gene23994|K04257;gene6295|K13755;	gene23988|K04257;gene23989|K04257;gene23990|K04257;gene23991|K04257;gene23992|K04257;gene23993|K04257;gene23994|K04257	7	gene6295|K13755	1	http://www.kegg.jp/pathway/map04740+K04257+K13755	no
Oocyte meiosis	map04114	2	153	174	9457	0.77202	1	gene2058|K08045;gene5483|K08694;	.	0	gene2058|K08045;gene5483|K08694	2	http://www.kegg.jp/pathway/map04114+K08045+K08694	no
Other types of O-glycan biosynthesis	map00514	1	27	175	9583	0.398825	1	gene2710|K03691;	.	0	gene2710|K03691	1	http://www.kegg.jp/pathway/map00514+K03691	no
Parkinson disease	map05012	2	216	174	9394	0.906993	1	gene10625|K05611;gene2058|K08045;	.	0	gene10625|K05611;gene2058|K08045	2	http://www.kegg.jp/pathway/map05012+K05611+K08045	no
Pentose phosphate pathway	map00030	1	38	175	9572	0.507955	1	gene14405|K01623;	.	0	gene14405|K01623	1	http://www.kegg.jp/pathway/map00030+K01623	no
Pertussis	map05133	1	85	175	9525	0.791467	1	gene15694|K04002;	.	0	gene15694|K04002	1	http://www.kegg.jp/pathway/map05133+K04002	no
Phagosome	map04145	3	154	173	9456	0.539487	1	gene7911|K06259;gene11637|K16857;gene25313|K07375;	gene7911|K06259	1	gene11637|K16857;gene25313|K07375	2	http://www.kegg.jp/pathway/map04145+K06259+K16857+K07375	no
Phosphatidylinositol signaling system	map04070	2	99	174	9511	0.54547	1	gene15834|K00911;gene21833|K00913;	.	0	gene15834|K00911;gene21833|K00913	2	http://www.kegg.jp/pathway/map04070+K00911+K00913	no
Phospholipase D signaling pathway	map04072	2	158	174	9452	0.787043	1	gene2058|K08045;gene497|K01080;	.	0	gene2058|K08045;gene497|K01080	2	http://www.kegg.jp/pathway/map04072+K08045+K01080	no
Platelet activation	map04611	1	123	175	9487	0.896151	1	gene2058|K08045;	.	0	gene2058|K08045	1	http://www.kegg.jp/pathway/map04611+K08045	no
Progesterone-mediated oocyte maturation	map04914	2	109	174	9501	0.596976	1	gene2058|K08045;gene5483|K08694;	.	0	gene2058|K08045;gene5483|K08694	2	http://www.kegg.jp/pathway/map04914+K08045+K08694	no
Prolactin signaling pathway	map04917	2	77	174	9533	0.417203	1	gene15112|K04692;gene15417|K04696;	.	0	gene15112|K04692;gene15417|K04696	2	http://www.kegg.jp/pathway/map04917+K04692+K04696	no
Protein processing in endoplasmic reticulum	map04141	3	221	173	9389	0.772084	1	gene21145|K09027;gene4514|K09508;gene7531|K04374;	.	0	gene21145|K09027;gene4514|K09508;gene7531|K04374	3	http://www.kegg.jp/pathway/map04141+K09027+K09508+K04374	no
Proximal tubule bicarbonate reclamation	map04964	1	27	175	9583	0.398825	1	gene15897|K01540;	gene15897|K01540	1	.	0	http://www.kegg.jp/pathway/map04964+K01540	no
Purine metabolism	map00230	3	198	173	9412	0.705402	1	gene12909|K18438;gene2058|K08045;gene6295|K13755;	.	0	gene12909|K18438;gene2058|K08045;gene6295|K13755	3	http://www.kegg.jp/pathway/map00230+K18438+K08045+K13755	no
Regulation of actin cytoskeleton	map04810	3	249	173	9361	0.836151	1	gene27770|K04358;gene13896|K04358;gene4755|K05742;	gene27770|K04358	1	gene13896|K04358;gene4755|K05742	2	http://www.kegg.jp/pathway/map04810+K04358+K05742	no
Renal cell carcinoma	map05211	2	82	174	9528	0.448019	1	gene22874|K06625;gene5944|K08774;	.	0	gene22874|K06625;gene5944|K08774	2	http://www.kegg.jp/pathway/map05211+K06625+K08774	no
Retinol metabolism	map00830	1	79	175	9531	0.76726	1	gene4321|K00157;	gene4321|K00157	1	.	0	http://www.kegg.jp/pathway/map00830+K00157	no
Ribosome	map03010	2	769	174	8841	0.999992	1	gene1206|K02978;gene14758|K02880;	.	0	gene1206|K02978;gene14758|K02880	2	http://www.kegg.jp/pathway/map03010+K02978+K02880	no
RIG-I-like receptor signaling pathway	map04622	1	77	175	9533	0.758585	1	gene24500|K02373;	.	0	gene24500|K02373	1	http://www.kegg.jp/pathway/map04622+K02373	no
RNA degradation	map03018	1	85	175	9525	0.791467	1	gene7361|K01689;	.	0	gene7361|K01689	1	http://www.kegg.jp/pathway/map03018+K01689	no
Salmonella infection	map05132	1	106	175	9504	0.858094	1	gene15788|K10168;	.	0	gene15788|K10168	1	http://www.kegg.jp/pathway/map05132+K10168	no
Selenocompound metabolism	map00450	1	26	175	9584	0.387784	1	gene6946|K00384;	.	0	gene6946|K00384	1	http://www.kegg.jp/pathway/map00450+K00384	no
Shigellosis	map05131	1	83	175	9527	0.78369	1	gene19776|K06256;	.	0	gene19776|K06256	1	http://www.kegg.jp/pathway/map05131+K06256	no
Sphingolipid signaling pathway	map04071	2	129	174	9481	0.686633	1	gene5595|K04712;gene828|K04288;	gene5595|K04712	1	gene828|K04288	1	http://www.kegg.jp/pathway/map04071+K04712+K04288	no
Staphylococcus aureus infection	map05150	1	53	175	9557	0.625705	1	gene15907|K06496;	.	0	gene15907|K06496	1	http://www.kegg.jp/pathway/map05150+K06496	no
Synaptic vesicle cycle	map04721	2	71	174	9539	0.379132	1	gene6191|K15290;gene8779|K07882;	.	0	gene6191|K15290;gene8779|K07882	2	http://www.kegg.jp/pathway/map04721+K15290+K07882	no
TGF-beta signaling pathway	map04350	2	98	174	9512	0.540076	1	gene11637|K16857;gene4900|K19558;	.	0	gene11637|K16857;gene4900|K19558	2	http://www.kegg.jp/pathway/map04350+K16857+K19558	no
Th17 cell differentiation	map04659	2	92	174	9518	0.506799	1	gene15112|K04692;gene25931|K05071;	.	0	gene15112|K04692;gene25931|K05071	2	http://www.kegg.jp/pathway/map04659+K04692+K05071	no
Th1 and Th2 cell differentiation	map04658	1	88	175	9522	0.802614	1	gene25931|K05071;	.	0	gene25931|K05071	1	http://www.kegg.jp/pathway/map04658+K05071	no
Thyroid cancer	map05216	1	43	175	9567	0.550812	1	gene22874|K06625;	.	0	gene22874|K06625	1	http://www.kegg.jp/pathway/map05216+K06625	no
Tight junction	map04530	4	201	172	9409	0.505909	1	gene17860|K06093;gene20213|K06088;gene26981|K06087;gene6755|K12751;	.	0	gene17860|K06093;gene20213|K06088;gene26981|K06087;gene6755|K12751	4	http://www.kegg.jp/pathway/map04530+K06093+K06088+K06087+K12751	no
Toll and Imd signaling pathway	map04624	1	60	175	9550	0.670606	1	gene24500|K02373;	.	0	gene24500|K02373	1	http://www.kegg.jp/pathway/map04624+K02373	no
Toxoplasmosis	map05145	3	123	173	9487	0.39602	1	gene15112|K04692;gene16384|K06244;gene5089|K06247;	.	0	gene15112|K04692;gene16384|K06244;gene5089|K06247	3	http://www.kegg.jp/pathway/map05145+K04692+K06244+K06247	no
Tryptophan metabolism	map00380	1	51	175	9559	0.611793	1	gene4321|K00157;	gene4321|K00157	1	.	0	http://www.kegg.jp/pathway/map00380+K00157	no
Tuberculosis	map05152	3	199	173	9411	0.708584	1	gene14384|K14958;gene24500|K02373;gene6680|K07438;	.	0	gene14384|K14958;gene24500|K02373;gene6680|K07438	3	http://www.kegg.jp/pathway/map05152+K14958+K02373+K07438	no
Tyrosine metabolism	map00350	1	41	175	9569	0.534133	1	gene4321|K00157;	gene4321|K00157	1	.	0	http://www.kegg.jp/pathway/map00350+K00157	no
Ubiquitin mediated proteolysis	map04120	2	197	174	9413	0.877161	1	gene15417|K04696;gene18723|K10583;	.	0	gene15417|K04696;gene18723|K10583	2	http://www.kegg.jp/pathway/map04120+K04696+K10583	no
VEGF signaling pathway	map04370	1	57	175	9553	0.652059	1	gene16319|K11987;	.	0	gene16319|K11987	1	http://www.kegg.jp/pathway/map04370+K11987	no
Wnt signaling pathway	map04310	3	154	173	9456	0.539487	1	gene13459|K02376;gene22841|K04504;gene26127|K02842;	gene13459|K02376	1	gene22841|K04504;gene26127|K02842	2	http://www.kegg.jp/pathway/map04310+K02376+K04504+K02842	no

## Sheet: SP42A_SPLP42A_kegg_report
Name	Map	Count1	Count2	Count3	Count4	p	q	Gene_in_DE	Up_Gene	Up_Count	Down_Gene	Down_Count	Links	Result
Cytokine-cytokine receptor interaction	map04060	20	217	205	9344	5.01896e-07	8.48204e-05	gene10696|K05091;gene10824|K10030;gene10856|K12671;gene13678|K05473;gene14346|K16596;gene14348|K14624;gene14613|K10035;gene17371|K03160;gene20391|K05057;gene21171|K05419;gene22616|K04178;gene23163|K03156;gene2375|K05406;gene24635|K04390;gene25931|K05071;gene26135|K05514;gene2872|K05478;gene3142|K16062;gene3151|K05059;gene9768|K05432;	.	0	gene10696|K05091;gene10824|K10030;gene10856|K12671;gene13678|K05473;gene14346|K16596;gene14348|K14624;gene14613|K10035;gene17371|K03160;gene20391|K05057;gene21171|K05419;gene22616|K04178;gene23163|K03156;gene2375|K05406;gene24635|K04390;gene25931|K05071;gene26135|K05514;gene2872|K05478;gene3142|K16062;gene3151|K05059;gene9768|K05432	20	http://www.kegg.jp/pathway/map04060+K05091+K10030+K12671+K05473+K16596+K14624+K10035+K03160+K05057+K05419+K04178+K03156+K05406+K04390+K05071+K05514+K05478+K16062+K05059+K05432	yes
TNF signaling pathway	map04668	14	103	211	9458	4.35511e-07	8.48204e-05	gene820|K06527;gene10834|K05505;gene10856|K12671;gene12733|K11859;gene14348|K14624;gene15417|K04696;gene16319|K11987;gene16705|K04415;gene21171|K05419;gene23163|K03156;gene24500|K02373;gene24635|K04390;gene7531|K04374;gene9017|K09028;	gene820|K06527	1	gene10834|K05505;gene10856|K12671;gene12733|K11859;gene14348|K14624;gene15417|K04696;gene16319|K11987;gene16705|K04415;gene21171|K05419;gene23163|K03156;gene24500|K02373;gene24635|K04390;gene7531|K04374;gene9017|K09028	13	http://www.kegg.jp/pathway/map04668+K06527+K05505+K12671+K11859+K14624+K04696+K11987+K04415+K05419+K03156+K02373+K04390+K04374+K09028	yes
Malaria	map05144	9	44	216	9517	2.81331e-06	0.000316966	gene7911|K06259;gene820|K06527;gene10824|K10030;gene11637|K16857;gene14348|K14624;gene15907|K06496;gene17371|K03160;gene23163|K03156;gene2375|K05406;	gene7911|K06259;gene820|K06527	2	gene10824|K10030;gene11637|K16857;gene14348|K14624;gene15907|K06496;gene17371|K03160;gene23163|K03156;gene2375|K05406	7	http://www.kegg.jp/pathway/map05144+K06259+K06527+K10030+K16857+K14624+K06496+K03160+K03156+K05406	yes
Jak-STAT signaling pathway	map04630	14	160	211	9401	4.6496e-05	0.00392891	gene4321|K00157;gene15112|K04692;gene15417|K04696;gene20391|K05057;gene21171|K05419;gene22874|K06625;gene22884|K04702;gene2375|K05406;gene25931|K05071;gene3151|K05059;gene4275|K11220;gene6271|K04695;gene6740|K11221;gene9768|K05432;	gene4321|K00157	1	gene15112|K04692;gene15417|K04696;gene20391|K05057;gene21171|K05419;gene22874|K06625;gene22884|K04702;gene2375|K05406;gene25931|K05071;gene3151|K05059;gene4275|K11220;gene6271|K04695;gene6740|K11221;gene9768|K05432	13	http://www.kegg.jp/pathway/map04630+K00157+K04692+K04696+K05057+K05419+K06625+K04702+K05406+K05071+K05059+K11220+K04695+K11221+K05432	yes
IL-17 signaling pathway	map04657	9	83	216	9478	0.000253713	0.0142925	gene10824|K10030;gene10834|K05505;gene10856|K12671;gene12733|K11859;gene14348|K14624;gene16319|K11987;gene23163|K03156;gene24500|K02373;gene8774|K04449;	.	0	gene10824|K10030;gene10834|K05505;gene10856|K12671;gene12733|K11859;gene14348|K14624;gene16319|K11987;gene23163|K03156;gene24500|K02373;gene8774|K04449	9	http://www.kegg.jp/pathway/map04657+K10030+K05505+K12671+K11859+K14624+K11987+K03156+K02373+K04449	yes
Inflammatory bowel disease (IBD)	map05321	7	48	218	9513	0.000245541	0.0142925	gene15112|K04692;gene15788|K10168;gene23081|K06752;gene23163|K03156;gene2375|K05406;gene25931|K05071;gene4275|K11220;	.	0	gene15112|K04692;gene15788|K10168;gene23081|K06752;gene23163|K03156;gene2375|K05406;gene25931|K05071;gene4275|K11220	7	http://www.kegg.jp/pathway/map05321+K04692+K10168+K06752+K03156+K05406+K05071+K11220	yes
NF-kappa B signaling pathway	map04064	9	88	216	9473	0.000377967	0.0182504	gene16530|K18052;gene820|K06527;gene10824|K10030;gene12733|K11859;gene13678|K05473;gene16319|K11987;gene17371|K03160;gene23163|K03156;gene3142|K16062;	gene16530|K18052;gene820|K06527	2	gene10824|K10030;gene12733|K11859;gene13678|K05473;gene16319|K11987;gene17371|K03160;gene23163|K03156;gene3142|K16062	7	http://www.kegg.jp/pathway/map04064+K18052+K06527+K10030+K11859+K05473+K11987+K03160+K03156+K16062	yes
Insulin resistance	map04931	10	113	215	9448	0.000525107	0.0221858	gene16530|K18052;gene5146|K08745;gene7911|K06259;gene9988|K17962;gene15112|K04692;gene15417|K04696;gene17092|K19518;gene23163|K03156;gene24482|K08765;gene8672|K00820;	gene16530|K18052;gene5146|K08745;gene7911|K06259;gene9988|K17962	4	gene15112|K04692;gene15417|K04696;gene17092|K19518;gene23163|K03156;gene24482|K08765;gene8672|K00820	6	http://www.kegg.jp/pathway/map04931+K18052+K08745+K06259+K17962+K04692+K04696+K19518+K03156+K08765+K00820	yes
African trypanosomiasis	map05143	5	29	220	9532	0.000992312	0.0239573	gene820|K06527;gene23163|K03156;gene2375|K05406;gene24635|K04390;gene27077|K00463;	gene820|K06527	1	gene23163|K03156;gene2375|K05406;gene24635|K04390;gene27077|K00463	4	http://www.kegg.jp/pathway/map05143+K06527+K03156+K05406+K04390+K00463	yes
AGE-RAGE signaling pathway in diabetic complications	map04933	9	101	216	9460	0.000949346	0.0239573	gene820|K06527;gene10824|K10030;gene14348|K14624;gene15112|K04692;gene22884|K04702;gene23163|K03156;gene26189|K03982;gene4275|K11220;gene9802|K09203;	gene820|K06527	1	gene10824|K10030;gene14348|K14624;gene15112|K04692;gene22884|K04702;gene23163|K03156;gene26189|K03982;gene4275|K11220;gene9802|K09203	8	http://www.kegg.jp/pathway/map04933+K06527+K10030+K14624+K04692+K04702+K03156+K03982+K11220+K09203	yes
Axon guidance	map04360	13	188	212	9373	0.000739926	0.0239573	gene12579|K05108;gene24713|K06838;gene27673|K05463;gene3028|K06521;gene8314|K06226;gene9286|K06842;gene1826|K05107;gene2578|K05110;gene27028|K07521;gene28235|K05733;gene4946|K05103;gene8292|K16351;gene8649|K11988;	gene12579|K05108;gene24713|K06838;gene27673|K05463;gene3028|K06521;gene8314|K06226;gene9286|K06842	6	gene1826|K05107;gene2578|K05110;gene27028|K07521;gene28235|K05733;gene4946|K05103;gene8292|K16351;gene8649|K11988	7	http://www.kegg.jp/pathway/map04360+K05108+K06838+K05463+K06521+K06226+K06842+K05107+K05110+K07521+K05733+K05103+K16351+K11988	yes
Basal cell carcinoma	map05217	7	61	218	9500	0.000911306	0.0239573	gene4399|K02375;gene8314|K06226;gene9350|K04402;gene9742|K02620;gene22874|K06625;gene593|K04402;gene8649|K11988;	gene4399|K02375;gene8314|K06226;gene9350|K04402;gene9742|K02620	4	gene22874|K06625;gene593|K04402;gene8649|K11988	3	http://www.kegg.jp/pathway/map05217+K02375+K06226+K04402+K02620+K06625+K11988	yes
Hepatitis B	map05161	12	169	213	9392	0.000948654	0.0239573	gene3480|K15041;gene10824|K10030;gene15112|K04692;gene22874|K06625;gene23163|K03156;gene24500|K02373;gene24635|K04390;gene26555|K12496;gene3221|K12497;gene4275|K11220;gene6740|K11221;gene7531|K04374;	gene3480|K15041	1	gene10824|K10030;gene15112|K04692;gene22874|K06625;gene23163|K03156;gene24500|K02373;gene24635|K04390;gene26555|K12496;gene3221|K12497;gene4275|K11220;gene6740|K11221;gene7531|K04374	11	http://www.kegg.jp/pathway/map05161+K15041+K10030+K04692+K06625+K03156+K02373+K04390+K12496+K12497+K11220+K11221+K04374	yes
Toll-like receptor signaling pathway	map04620	9	99	216	9462	0.000831965	0.0239573	gene10824|K10030;gene10856|K12671;gene15788|K10168;gene16705|K04415;gene17371|K03160;gene23163|K03156;gene2375|K05406;gene24500|K02373;gene4275|K11220;	.	0	gene10824|K10030;gene10856|K12671;gene15788|K10168;gene16705|K04415;gene17371|K03160;gene23163|K03156;gene2375|K05406;gene24500|K02373;gene4275|K11220	9	http://www.kegg.jp/pathway/map04620+K10030+K12671+K10168+K04415+K03160+K03156+K05406+K02373+K11220	yes
Allograft rejection	map05330	5	32	220	9529	0.00146995	0.0288711	gene17371|K03160;gene23081|K06752;gene23163|K03156;gene2375|K05406;gene24635|K04390;	.	0	gene17371|K03160;gene23081|K06752;gene23163|K03156;gene2375|K05406;gene24635|K04390	5	http://www.kegg.jp/pathway/map05330+K03160+K06752+K03156+K05406+K04390	yes
Asthma	map05310	4	19	221	9542	0.00170835	0.0288711	gene17371|K03160;gene23081|K06752;gene23163|K03156;gene9768|K05432;	.	0	gene17371|K03160;gene23081|K06752;gene23163|K03156;gene9768|K05432	4	http://www.kegg.jp/pathway/map05310+K03160+K06752+K03156+K05432	yes
Chemokine signaling pathway	map04062	12	180	213	9381	0.00157791	0.0288711	gene10824|K10030;gene10834|K05505;gene10856|K12671;gene14346|K16596;gene14348|K14624;gene14613|K10035;gene15112|K04692;gene22616|K04178;gene26135|K05514;gene3142|K16062;gene4275|K11220;gene6740|K11221;	.	0	gene10824|K10030;gene10834|K05505;gene10856|K12671;gene14346|K16596;gene14348|K14624;gene14613|K10035;gene15112|K04692;gene22616|K04178;gene26135|K05514;gene3142|K16062;gene4275|K11220;gene6740|K11221	12	http://www.kegg.jp/pathway/map04062+K10030+K05505+K12671+K16596+K14624+K10035+K04692+K04178+K05514+K16062+K11220+K11221	yes
Influenza A	map05164	12	176	213	9385	0.00131805	0.0288711	gene10824|K10030;gene10856|K12671;gene14348|K14624;gene15417|K04696;gene23081|K06752;gene23163|K03156;gene2375|K05406;gene24635|K04390;gene2644|K14754;gene4275|K11220;gene5290|K15045;gene6740|K11221;	.	0	gene10824|K10030;gene10856|K12671;gene14348|K14624;gene15417|K04696;gene23081|K06752;gene23163|K03156;gene2375|K05406;gene24635|K04390;gene2644|K14754;gene4275|K11220;gene5290|K15045;gene6740|K11221	12	http://www.kegg.jp/pathway/map05164+K10030+K12671+K14624+K04696+K06752+K03156+K05406+K04390+K14754+K11220+K15045+K11221	yes
MAPK signaling pathway	map04010	16	283	209	9278	0.00146054	0.0288711	gene10175|K04454;gene27770|K04358;gene4114|K04865;gene9350|K04402;gene10696|K05091;gene13896|K04358;gene16705|K04415;gene23163|K03156;gene24635|K04390;gene24949|K05093;gene26991|K04459;gene4946|K05103;gene593|K04402;gene7225|K04459;gene7531|K04374;gene8774|K04449;	gene10175|K04454;gene27770|K04358;gene4114|K04865;gene9350|K04402	4	gene10696|K05091;gene13896|K04358;gene16705|K04415;gene23163|K03156;gene24635|K04390;gene24949|K05093;gene26991|K04459;gene4946|K05103;gene593|K04402;gene7225|K04459;gene7531|K04374;gene8774|K04449	12	http://www.kegg.jp/pathway/map04010+K04454+K04358+K04865+K04402+K05091+K04415+K03156+K04390+K05093+K04459+K05103+K04374+K04449	yes
PPAR signaling pathway	map03320	7	68	218	9493	0.00162934	0.0288711	gene4689|K08752;gene5146|K08745;gene7911|K06259;gene24482|K08765;gene24876|K01897;gene3254|K01059;gene7276|K08763;	gene4689|K08752;gene5146|K08745;gene7911|K06259	3	gene24482|K08765;gene24876|K01897;gene3254|K01059;gene7276|K08763	4	http://www.kegg.jp/pathway/map03320+K08752+K08745+K06259+K08765+K01897+K01059+K08763	yes
Adipocytokine signaling pathway	map04920	7	70	218	9491	0.00189923	0.0305686	gene16530|K18052;gene7911|K06259;gene15112|K04692;gene15417|K04696;gene23163|K03156;gene24482|K08765;gene24876|K01897;	gene16530|K18052;gene7911|K06259	2	gene15112|K04692;gene15417|K04696;gene23163|K03156;gene24482|K08765;gene24876|K01897	5	http://www.kegg.jp/pathway/map04920+K18052+K06259+K04692+K04696+K03156+K08765+K01897	yes
Osteoclast differentiation	map04380	9	123	216	9438	0.00336075	0.0508029	gene13678|K05473;gene15417|K04696;gene18748|K06512;gene23163|K03156;gene4275|K11220;gene6740|K11221;gene7752|K04576;gene8774|K04449;gene9017|K09028;	.	0	gene13678|K05473;gene15417|K04696;gene18748|K06512;gene23163|K03156;gene4275|K11220;gene6740|K11221;gene7752|K04576;gene8774|K04449;gene9017|K09028	9	http://www.kegg.jp/pathway/map04380+K05473+K04696+K06512+K03156+K11220+K11221+K04576+K04449+K09028	no
Pathways in cancer	map05200	25	585	200	8976	0.003457	0.0508029	gene13979|K04198;gene27770|K04358;gene4399|K02375;gene5800|K08735;gene8314|K06226;gene9350|K04402;gene9742|K02620;gene10696|K05091;gene10824|K10030;gene13896|K04358;gene15112|K04692;gene16319|K11987;gene22874|K06625;gene22884|K04702;gene2375|K05406;gene24500|K02373;gene24635|K04390;gene24949|K05093;gene25931|K05071;gene2736|K08367;gene4275|K11220;gene593|K04402;gene6133|K16341;gene6740|K11221;gen…	gene13979|K04198;gene27770|K04358;gene4399|K02375;gene5800|K08735;gene8314|K06226;gene9350|K04402;gene9742|K02620	7	gene10696|K05091;gene10824|K10030;gene13896|K04358;gene15112|K04692;gene16319|K11987;gene22874|K06625;gene22884|K04702;gene2375|K05406;gene24500|K02373;gene24635|K04390;gene24949|K05093;gene25931|K05071;gene2736|K08367;gene4275|K11220;gene593|K04402;gene6133|K16341;gene6740|K11221;gene8649|K11988	18	http://www.kegg.jp/pathway/map05200+K04198+K04358+K02375+K08735+K06226+K04402+K02620+K05091+K10030+K04692+K11987+K06625+K04702+K05406+K02373+K04390+K05093+K05071+K08367+K11220+K16341+K11221+K11988	no
Valine, leucine and isoleucine biosynthesis	map00290	2	3	223	9558	0.00502751	0.0708041	gene21015|K17989;gene7122|K00826;	.	0	gene21015|K17989;gene7122|K00826	2	http://www.kegg.jp/pathway/map00290+K17989+K00826	no
MicroRNAs in cancer	map05206	10	164	215	9397	0.00685053	0.0926191	gene11637|K16857;gene13854|K13863;gene15112|K04692;gene16210|K06252;gene16319|K11987;gene19776|K06256;gene22874|K06625;gene22884|K04702;gene28393|K13863;gene6133|K16341;	.	0	gene11637|K16857;gene13854|K13863;gene15112|K04692;gene16210|K06252;gene16319|K11987;gene19776|K06256;gene22874|K06625;gene22884|K04702;gene28393|K13863;gene6133|K16341	10	http://www.kegg.jp/pathway/map05206+K16857+K13863+K04692+K06252+K11987+K06256+K06625+K04702+K16341	no
FoxO signaling pathway	map04068	9	140	216	9421	0.00739645	0.0961539	gene248|K17847;gene9121|K06623;gene9350|K04402;gene11201|K15010;gene15112|K04692;gene22874|K06625;gene593|K04402;gene6133|K16341;gene828|K04288;	gene248|K17847;gene9121|K06623;gene9350|K04402	3	gene11201|K15010;gene15112|K04692;gene22874|K06625;gene593|K04402;gene6133|K16341;gene828|K04288	6	http://www.kegg.jp/pathway/map04068+K17847+K06623+K04402+K15010+K04692+K06625+K16341+K04288	no
RIG-I-like receptor signaling pathway	map04622	6	72	219	9489	0.00896245	0.112197	gene10824|K10030;gene10856|K12671;gene16133|K12159;gene23163|K03156;gene2375|K05406;gene24500|K02373;	.	0	gene10824|K10030;gene10856|K12671;gene16133|K12159;gene23163|K03156;gene2375|K05406;gene24500|K02373	6	http://www.kegg.jp/pathway/map04622+K10030+K12671+K12159+K03156+K05406+K02373	no
Amoebiasis	map05146	7	98	218	9463	0.0104912	0.122277	gene10824|K10030;gene12080|K01476;gene23163|K03156;gene23747|K13963;gene23748|K13963;gene2375|K05406;gene2806|K07887;	.	0	gene10824|K10030;gene12080|K01476;gene23163|K03156;gene23747|K13963;gene23748|K13963;gene2375|K05406;gene2806|K07887	7	http://www.kegg.jp/pathway/map05146+K10030+K01476+K03156+K13963+K05406+K07887	no
Fat digestion and absorption	map04975	5	53	220	9508	0.0104747	0.122277	gene4884|K01047;gene7911|K06259;gene19683|K11160;gene2977|K05641;gene497|K01080;	gene4884|K01047;gene7911|K06259	2	gene19683|K11160;gene2977|K05641;gene497|K01080	3	http://www.kegg.jp/pathway/map04975+K01047+K06259+K11160+K05641+K01080	no
p53 signaling pathway	map04115	7	100	218	9461	0.0115683	0.130336	gene9350|K04402;gene11637|K16857;gene22874|K06625;gene24635|K04390;gene26189|K03982;gene4723|K20394;gene593|K04402;	gene9350|K04402	1	gene11637|K16857;gene22874|K06625;gene24635|K04390;gene26189|K03982;gene4723|K20394;gene593|K04402	6	http://www.kegg.jp/pathway/map04115+K04402+K16857+K06625+K04390+K03982+K20394	no
Transcriptional misregulation in cancer	map05202	10	180	215	9381	0.0123176	0.134301	gene10175|K04454;gene9350|K04402;gene10824|K10030;gene17371|K03160;gene1896|K14242;gene22874|K06625;gene2736|K08367;gene3268|K08559;gene5300|K17693;gene593|K04402;	gene10175|K04454;gene9350|K04402	2	gene10824|K10030;gene17371|K03160;gene1896|K14242;gene22874|K06625;gene2736|K08367;gene3268|K08559;gene5300|K17693;gene593|K04402	8	http://www.kegg.jp/pathway/map05202+K04454+K04402+K10030+K03160+K14242+K06625+K08367+K08559+K17693	no
Measles	map05162	8	130	217	9431	0.0142245	0.145693	gene16530|K18052;gene12733|K11859;gene15112|K04692;gene2375|K05406;gene24635|K04390;gene2644|K14754;gene4275|K11220;gene6740|K11221;	gene16530|K18052	1	gene12733|K11859;gene15112|K04692;gene2375|K05406;gene24635|K04390;gene2644|K14754;gene4275|K11220;gene6740|K11221	7	http://www.kegg.jp/pathway/map05162+K18052+K11859+K04692+K05406+K04390+K14754+K11220+K11221	no
Type I diabetes mellitus	map04940	4	37	221	9524	0.0141635	0.145693	gene23081|K06752;gene23163|K03156;gene2375|K05406;gene24635|K04390;	.	0	gene23081|K06752;gene23163|K03156;gene2375|K05406;gene24635|K04390	4	http://www.kegg.jp/pathway/map04940+K06752+K03156+K05406+K04390	no
Breast cancer	map05224	9	159	216	9402	0.0154561	0.153652	gene27770|K04358;gene4399|K02375;gene9350|K04402;gene9742|K02620;gene10696|K05091;gene13678|K05473;gene13896|K04358;gene22874|K06625;gene593|K04402;	gene27770|K04358;gene4399|K02375;gene9350|K04402;gene9742|K02620	4	gene10696|K05091;gene13678|K05473;gene13896|K04358;gene22874|K06625;gene593|K04402	5	http://www.kegg.jp/pathway/map05224+K04358+K02375+K04402+K02620+K05091+K05473+K06625	no
Gastric cancer	map05226	9	165	216	9396	0.019002	0.168705	gene27770|K04358;gene4399|K02375;gene9350|K04402;gene9742|K02620;gene13896|K04358;gene22874|K06625;gene24949|K05093;gene593|K04402;gene8649|K11988;	gene27770|K04358;gene4399|K02375;gene9350|K04402;gene9742|K02620	4	gene13896|K04358;gene22874|K06625;gene24949|K05093;gene593|K04402;gene8649|K11988	5	http://www.kegg.jp/pathway/map05226+K04358+K02375+K04402+K02620+K06625+K05093+K11988	no
Hepatitis C	map05160	8	137	217	9424	0.0186497	0.168705	gene10824|K10030;gene15112|K04692;gene15417|K04696;gene20213|K06088;gene22874|K06625;gene23163|K03156;gene4275|K11220;gene6740|K11221;	.	0	gene10824|K10030;gene15112|K04692;gene15417|K04696;gene20213|K06088;gene22874|K06625;gene23163|K03156;gene4275|K11220;gene6740|K11221	8	http://www.kegg.jp/pathway/map05160+K10030+K04692+K04696+K06088+K06625+K03156+K11220+K11221	no
Kaposi sarcoma-associated herpesvirus infection	map05167	10	195	215	9366	0.0199651	0.168705	gene10824|K10030;gene10834|K05505;gene15112|K04692;gene16319|K11987;gene22616|K04178;gene22874|K06625;gene24500|K02373;gene24635|K04390;gene4275|K11220;gene6740|K11221;	.	0	gene10824|K10030;gene10834|K05505;gene15112|K04692;gene16319|K11987;gene22616|K04178;gene22874|K06625;gene24500|K02373;gene24635|K04390;gene4275|K11220;gene6740|K11221	10	http://www.kegg.jp/pathway/map05167+K10030+K05505+K04692+K11987+K04178+K06625+K02373+K04390+K11220+K11221	no
Leishmaniasis	map05140	5	62	220	9499	0.0187169	0.168705	gene16319|K11987;gene23081|K06752;gene23163|K03156;gene2375|K05406;gene4275|K11220;	.	0	gene16319|K11987;gene23081|K06752;gene23163|K03156;gene2375|K05406;gene4275|K11220	5	http://www.kegg.jp/pathway/map05140+K11987+K06752+K03156+K05406+K11220	no
NOD-like receptor signaling pathway	map04621	9	166	216	9395	0.019646	0.168705	gene3480|K15041;gene10824|K10030;gene10834|K05505;gene12733|K11859;gene14348|K14624;gene23163|K03156;gene24500|K02373;gene4275|K11220;gene6740|K11221;	gene3480|K15041	1	gene10824|K10030;gene10834|K05505;gene12733|K11859;gene14348|K14624;gene23163|K03156;gene24500|K02373;gene4275|K11220;gene6740|K11221	8	http://www.kegg.jp/pathway/map04621+K15041+K10030+K05505+K11859+K14624+K03156+K02373+K11220+K11221	no
Thyroid cancer	map05216	4	40	221	9521	0.0180032	0.168705	gene9350|K04402;gene9742|K02620;gene22874|K06625;gene593|K04402;	gene9350|K04402;gene9742|K02620	2	gene22874|K06625;gene593|K04402	2	http://www.kegg.jp/pathway/map05216+K04402+K02620+K06625	no
Th17 cell differentiation	map04659	6	88	219	9473	0.0210395	0.173448	gene16530|K18052;gene15112|K04692;gene23081|K06752;gene25931|K05071;gene2736|K08367;gene4275|K11220;	gene16530|K18052	1	gene15112|K04692;gene23081|K06752;gene25931|K05071;gene2736|K08367;gene4275|K11220	5	http://www.kegg.jp/pathway/map04659+K18052+K04692+K06752+K05071+K08367+K11220	no
Apoptosis	map04210	9	172	216	9389	0.0238462	0.175347	gene6455|K07374;gene9350|K04402;gene23163|K03156;gene24500|K02373;gene24635|K04390;gene4512|K07374;gene593|K04402;gene6133|K16341;gene7531|K04374;	gene6455|K07374;gene9350|K04402	2	gene23163|K03156;gene24500|K02373;gene24635|K04390;gene4512|K07374;gene593|K04402;gene6133|K16341;gene7531|K04374	7	http://www.kegg.jp/pathway/map04210+K07374+K04402+K03156+K02373+K04390+K16341+K04374	no
Biosynthesis of amino acids	map01230	6	90	219	9471	0.0230762	0.175347	gene12080|K01476;gene21015|K17989;gene26062|K01079;gene3385|K00831;gene5096|K01940;gene7122|K00826;	.	0	gene12080|K01476;gene21015|K17989;gene26062|K01079;gene3385|K00831;gene5096|K01940;gene7122|K00826	6	http://www.kegg.jp/pathway/map01230+K01476+K17989+K01079+K00831+K01940+K00826	no
C5-Branched dibasic acid metabolism	map00660	1	0	224	9561	0.022992	0.175347	gene13972|K17724;	.	0	gene13972|K17724	1	http://www.kegg.jp/pathway/map00660+K17724	no
Chagas disease (American trypanosomiasis)	map05142	7	115	218	9446	0.0223264	0.175347	gene10824|K10030;gene14348|K14624;gene23163|K03156;gene2375|K05406;gene24500|K02373;gene24635|K04390;gene26189|K03982;	.	0	gene10824|K10030;gene14348|K14624;gene23163|K03156;gene2375|K05406;gene24500|K02373;gene24635|K04390;gene26189|K03982	7	http://www.kegg.jp/pathway/map05142+K10030+K14624+K03156+K05406+K02373+K04390+K03982	no
Hematopoietic cell lineage	map04640	6	91	219	9470	0.0241426	0.175347	gene7911|K06259;gene10696|K05091;gene19776|K06256;gene23081|K06752;gene23163|K03156;gene25931|K05071;	gene7911|K06259	1	gene10696|K05091;gene19776|K06256;gene23081|K06752;gene23163|K03156;gene25931|K05071	5	http://www.kegg.jp/pathway/map04640+K06259+K05091+K06256+K06752+K03156+K05071	no
HTLV-I infection	map05166	13	293	212	9268	0.0243826	0.175347	gene11644|K06637;gene3480|K15041;gene4399|K02375;gene820|K06527;gene16586|K09052;gene17371|K03160;gene21145|K09027;gene22874|K06625;gene23081|K06752;gene23163|K03156;gene26555|K12496;gene7531|K04374;gene9802|K09203;	gene11644|K06637;gene3480|K15041;gene4399|K02375;gene820|K06527	4	gene16586|K09052;gene17371|K03160;gene21145|K09027;gene22874|K06625;gene23081|K06752;gene23163|K03156;gene26555|K12496;gene7531|K04374;gene9802|K09203	9	http://www.kegg.jp/pathway/map05166+K06637+K15041+K02375+K06527+K09052+K03160+K09027+K06625+K06752+K03156+K12496+K04374+K09203	no
Vitamin B6 metabolism	map00750	2	9	223	9552	0.0252482	0.177789	gene4321|K00157;gene3385|K00831;	gene4321|K00157	1	gene3385|K00831	1	http://www.kegg.jp/pathway/map00750+K00157+K00831	no
Acute myeloid leukemia	map05221	5	69	220	9492	0.0274746	0.189518	gene9742|K02620;gene10696|K05091;gene15112|K04692;gene22884|K04702;gene2736|K08367;	gene9742|K02620	1	gene10696|K05091;gene15112|K04692;gene22884|K04702;gene2736|K08367	4	http://www.kegg.jp/pathway/map05221+K02620+K05091+K04692+K04702+K08367	no
Human papillomavirus infection	map05165	14	331	211	9230	0.028101	0.189963	gene2775|K06238;gene4399|K02375;gene9742|K02620;gene11637|K16857;gene16133|K12159;gene16210|K06252;gene16319|K11987;gene22874|K06625;gene23163|K03156;gene24500|K02373;gene24635|K04390;gene2644|K14754;gene4275|K11220;gene6740|K11221;	gene2775|K06238;gene4399|K02375;gene9742|K02620	3	gene11637|K16857;gene16133|K12159;gene16210|K06252;gene16319|K11987;gene22874|K06625;gene23163|K03156;gene24500|K02373;gene24635|K04390;gene2644|K14754;gene4275|K11220;gene6740|K11221	11	http://www.kegg.jp/pathway/map05165+K06238+K02375+K02620+K16857+K12159+K06252+K11987+K06625+K03156+K02373+K04390+K14754+K11220+K11221	no
Colorectal cancer	map05210	6	95	219	9466	0.0287373	0.190455	gene5800|K08735;gene9350|K04402;gene9742|K02620;gene22874|K06625;gene593|K04402;gene6133|K16341;	gene5800|K08735;gene9350|K04402;gene9742|K02620	3	gene22874|K06625;gene593|K04402;gene6133|K16341	3	http://www.kegg.jp/pathway/map05210+K08735+K04402+K02620+K06625+K16341	no
Cell adhesion molecules (CAMs)	map04514	7	127	218	9434	0.0348477	0.223838	gene820|K06527;gene15907|K06496;gene17371|K03160;gene20213|K06088;gene23081|K06752;gene3504|K06745;gene8292|K16351;	gene820|K06527	1	gene15907|K06496;gene17371|K03160;gene20213|K06088;gene23081|K06752;gene3504|K06745;gene8292|K16351	6	http://www.kegg.jp/pathway/map04514+K06527+K06496+K03160+K06088+K06752+K06745+K16351	no
Prolactin signaling pathway	map04917	5	74	220	9487	0.0350989	0.223838	gene13678|K05473;gene15112|K04692;gene15417|K04696;gene4275|K11220;gene6271|K04695;	.	0	gene13678|K05473;gene15112|K04692;gene15417|K04696;gene4275|K11220;gene6271|K04695	5	http://www.kegg.jp/pathway/map04917+K05473+K04692+K04696+K11220+K04695	no
Graft-versus-host disease	map05332	3	29	222	9532	0.0364542	0.228177	gene23081|K06752;gene23163|K03156;gene24635|K04390;	.	0	gene23081|K06752;gene23163|K03156;gene24635|K04390	3	http://www.kegg.jp/pathway/map05332+K06752+K03156+K04390	no
Cholesterol metabolism	map04979	4	52	221	9509	0.0394343	0.242341	gene3480|K15041;gene7911|K06259;gene2977|K05641;gene3254|K01059;	gene3480|K15041;gene7911|K06259	2	gene2977|K05641;gene3254|K01059	2	http://www.kegg.jp/pathway/map04979+K15041+K06259+K05641+K01059	no
Melanoma	map05218	5	78	220	9483	0.0420545	0.253829	gene27770|K04358;gene9350|K04402;gene13896|K04358;gene22874|K06625;gene593|K04402;	gene27770|K04358;gene9350|K04402	2	gene13896|K04358;gene22874|K06625;gene593|K04402	3	http://www.kegg.jp/pathway/map05218+K04358+K04402+K06625	no
ECM-receptor interaction	map04512	5	81	220	9480	0.0477803	0.281461	gene2775|K06238;gene7911|K06259;gene11637|K16857;gene16210|K06252;gene19776|K06256;	gene2775|K06238;gene7911|K06259	2	gene11637|K16857;gene16210|K06252;gene19776|K06256	3	http://www.kegg.jp/pathway/map04512+K06238+K06259+K16857+K06252+K06256	no
Signaling pathways regulating pluripotency of stem cells	map04550	7	137	218	9424	0.0482981	0.281461	gene4089|K13568;gene4399|K02375;gene15112|K04692;gene21171|K05419;gene24949|K05093;gene5300|K17693;gene6702|K04667;	gene4089|K13568;gene4399|K02375	2	gene15112|K04692;gene21171|K05419;gene24949|K05093;gene5300|K17693;gene6702|K04667	5	http://www.kegg.jp/pathway/map04550+K13568+K02375+K04692+K05419+K05093+K17693+K04667	no
Arachidonic acid metabolism	map00590	5	82	220	9479	0.0497866	0.285218	gene4884|K01047;gene16319|K11987;gene24286|K16817;gene5109|K15729;gene8868|K17726;	gene4884|K01047	1	gene16319|K11987;gene24286|K16817;gene5109|K15729;gene8868|K17726	4	http://www.kegg.jp/pathway/map00590+K01047+K11987+K16817+K15729+K17726	no
Th1 and Th2 cell differentiation	map04658	5	84	220	9477	0.0539461	0.303897	gene16530|K18052;gene23081|K06752;gene2375|K05406;gene25931|K05071;gene4275|K11220;	gene16530|K18052	1	gene23081|K06752;gene2375|K05406;gene25931|K05071;gene4275|K11220	4	http://www.kegg.jp/pathway/map04658+K18052+K06752+K05406+K05071+K11220	no
Protein digestion and absorption	map04974	5	86	220	9475	0.0583019	0.32305	gene2775|K06238;gene5828|K14210;gene11371|K13781;gene12470|K08187;gene4052|K01278;	gene2775|K06238;gene5828|K14210	2	gene11371|K13781;gene12470|K08187;gene4052|K01278	3	http://www.kegg.jp/pathway/map04974+K06238+K14210+K13781+K08187+K01278	no
Neuroactive ligand-receptor interaction	map04080	11	270	214	9291	0.0596604	0.324873	gene13979|K04198;gene19978|K04174;gene22902|K04581;gene4708|K04213;gene18913|K04210;gene20431|K08397;gene21324|K05181;gene24872|K04138;gene7752|K04576;gene8075|K04587;gene828|K04288;	gene13979|K04198;gene19978|K04174;gene22902|K04581;gene4708|K04213	4	gene18913|K04210;gene20431|K08397;gene21324|K05181;gene24872|K04138;gene7752|K04576;gene8075|K04587;gene828|K04288	7	http://www.kegg.jp/pathway/map04080+K04198+K04174+K04581+K04213+K04210+K08397+K05181+K04138+K04576+K04587+K04288	no
Rheumatoid arthritis	map05323	5	87	220	9474	0.0605532	0.324873	gene10824|K10030;gene13678|K05473;gene14348|K14624;gene23081|K06752;gene23163|K03156;	.	0	gene10824|K10030;gene13678|K05473;gene14348|K14624;gene23081|K06752;gene23163|K03156	5	http://www.kegg.jp/pathway/map05323+K10030+K05473+K14624+K06752+K03156	no
cGMP-PKG signaling pathway	map04022	8	177	217	9384	0.06357	0.335729	gene10175|K04454;gene13979|K04198;gene3480|K15041;gene4708|K04213;gene15731|K18154;gene24872|K04138;gene7151|K19021;gene7531|K04374;	gene10175|K04454;gene13979|K04198;gene3480|K15041;gene4708|K04213	4	gene15731|K18154;gene24872|K04138;gene7151|K19021;gene7531|K04374	4	http://www.kegg.jp/pathway/map04022+K04454+K04198+K15041+K04213+K18154+K04138+K19021+K04374	no
Endometrial cancer	map05213	4	62	221	9499	0.0650033	0.338017	gene9350|K04402;gene9742|K02620;gene22874|K06625;gene593|K04402;	gene9350|K04402;gene9742|K02620	2	gene22874|K06625;gene593|K04402	2	http://www.kegg.jp/pathway/map05213+K04402+K02620+K06625	no
Nitrogen metabolism	map00910	2	17	223	9544	0.0696519	0.344461	gene13607|K01672;gene17602|K01672;	gene13607|K01672	1	gene17602|K01672	1	http://www.kegg.jp/pathway/map00910+K01672	no
Pancreatic cancer	map05212	5	91	220	9470	0.0700468	0.344461	gene9350|K04402;gene15112|K04692;gene22874|K06625;gene4275|K11220;gene593|K04402;	gene9350|K04402	1	gene15112|K04692;gene22874|K06625;gene4275|K11220;gene593|K04402	4	http://www.kegg.jp/pathway/map05212+K04402+K04692+K06625+K11220	no
Phagosome	map04145	7	150	218	9411	0.0701705	0.344461	gene6455|K07374;gene7911|K06259;gene11637|K16857;gene23081|K06752;gene2806|K07887;gene4512|K07374;gene7276|K08763;	gene6455|K07374;gene7911|K06259	2	gene11637|K16857;gene23081|K06752;gene2806|K07887;gene4512|K07374;gene7276|K08763	5	http://www.kegg.jp/pathway/map04145+K07374+K06259+K16857+K06752+K07887+K08763	no
Toxoplasmosis	map05145	6	120	219	9441	0.070319	0.344461	gene15112|K04692;gene17371|K03160;gene23081|K06752;gene23163|K03156;gene2375|K05406;gene4275|K11220;	.	0	gene15112|K04692;gene17371|K03160;gene23081|K06752;gene23163|K03156;gene2375|K05406;gene4275|K11220	6	http://www.kegg.jp/pathway/map05145+K04692+K03160+K06752+K03156+K05406+K11220	no
Oxytocin signaling pathway	map04921	7	151	218	9410	0.0720632	0.347962	gene10175|K04454;gene4101|K04997;gene4114|K04865;gene15731|K18154;gene16319|K11987;gene18459|K05007;gene22874|K06625;	gene10175|K04454;gene4101|K04997;gene4114|K04865	3	gene15731|K18154;gene16319|K11987;gene18459|K05007;gene22874|K06625	4	http://www.kegg.jp/pathway/map04921+K04454+K04997+K04865+K18154+K11987+K05007+K06625	no
Rap1 signaling pathway	map04015	9	215	216	9346	0.07365	0.350615	gene27770|K04358;gene8034|K17697;gene955|K06112;gene10696|K05091;gene11637|K16857;gene13896|K04358;gene24949|K05093;gene26454|K17702;gene4946|K05103;	gene27770|K04358;gene8034|K17697;gene955|K06112	3	gene10696|K05091;gene11637|K16857;gene13896|K04358;gene24949|K05093;gene26454|K17702;gene4946|K05103	6	http://www.kegg.jp/pathway/map04015+K04358+K17697+K06112+K05091+K16857+K05093+K17702+K05103	no
Ras signaling pathway	map04014	10	250	215	9311	0.0772665	0.362723	gene27770|K04358;gene4884|K01047;gene10696|K05091;gene13896|K04358;gene14384|K14958;gene24286|K16817;gene24949|K05093;gene2806|K07887;gene28235|K05733;gene4946|K05103;	gene27770|K04358;gene4884|K01047	2	gene10696|K05091;gene13896|K04358;gene14384|K14958;gene24286|K16817;gene24949|K05093;gene2806|K07887;gene28235|K05733;gene4946|K05103	8	http://www.kegg.jp/pathway/map04014+K04358+K01047+K05091+K14958+K16817+K05093+K07887+K05733+K05103	no
TGF-beta signaling pathway	map04350	5	95	220	9466	0.0803144	0.371867	gene4089|K13568;gene11637|K16857;gene23163|K03156;gene5300|K17693;gene6702|K04667;	gene4089|K13568	1	gene11637|K16857;gene23163|K03156;gene5300|K17693;gene6702|K04667	4	http://www.kegg.jp/pathway/map04350+K13568+K16857+K03156+K17693+K04667	no
Autoimmune thyroid disease	map05320	3	42	222	9519	0.0841957	0.374449	gene17371|K03160;gene23081|K06752;gene24635|K04390;	.	0	gene17371|K03160;gene23081|K06752;gene24635|K04390	3	http://www.kegg.jp/pathway/map05320+K03160+K06752+K04390	no
Glycerolipid metabolism	map00561	4	68	221	9493	0.0836414	0.374449	gene19683|K11160;gene3254|K01059;gene497|K01080;gene7815|K00901;	.	0	gene19683|K11160;gene3254|K01059;gene497|K01080;gene7815|K00901	4	http://www.kegg.jp/pathway/map00561+K11160+K01059+K01080+K00901	no
Phosphatidylinositol signaling system	map04070	5	96	220	9465	0.0830007	0.374449	gene7167|K00923;gene15834|K00911;gene18980|K18081;gene21833|K00913;gene7815|K00901;	gene7167|K00923	1	gene15834|K00911;gene18980|K18081;gene21833|K00913;gene7815|K00901	4	http://www.kegg.jp/pathway/map04070+K00923+K00911+K18081+K00913+K00901	no
Pathogenic Escherichia coli infection	map05130	4	69	221	9492	0.0869777	0.381798	gene6455|K07374;gene15788|K10168;gene20213|K06088;gene4512|K07374;	gene6455|K07374	1	gene15788|K10168;gene20213|K06088;gene4512|K07374	3	http://www.kegg.jp/pathway/map05130+K07374+K10168+K06088	no
Bladder cancer	map05219	3	44	222	9517	0.0931247	0.398508	gene10824|K10030;gene11637|K16857;gene22874|K06625;	.	0	gene10824|K10030;gene11637|K16857;gene22874|K06625	3	http://www.kegg.jp/pathway/map05219+K10030+K16857+K06625	no
Inositol phosphate metabolism	map00562	4	71	221	9490	0.0938411	0.398508	gene7167|K00923;gene15834|K00911;gene18980|K18081;gene21833|K00913;	gene7167|K00923	1	gene15834|K00911;gene18980|K18081;gene21833|K00913	3	http://www.kegg.jp/pathway/map00562+K00923+K00911+K18081+K00913	no
Tuberculosis	map05152	8	194	217	9367	0.0943214	0.398508	gene14384|K14958;gene23081|K06752;gene23163|K03156;gene2375|K05406;gene24500|K02373;gene2806|K07887;gene4275|K11220;gene6680|K07438;	.	0	gene14384|K14958;gene23081|K06752;gene23163|K03156;gene2375|K05406;gene24500|K02373;gene2806|K07887;gene4275|K11220;gene6680|K07438	8	http://www.kegg.jp/pathway/map05152+K14958+K06752+K03156+K05406+K02373+K07887+K11220+K07438	no
Non-small cell lung cancer	map05223	4	73	221	9488	0.100953	0.416125	gene9350|K04402;gene15112|K04692;gene22874|K06625;gene593|K04402;	gene9350|K04402	1	gene15112|K04692;gene22874|K06625;gene593|K04402	3	http://www.kegg.jp/pathway/map05223+K04402+K04692+K06625	no
Proteoglycans in cancer	map05205	9	230	216	9331	0.100123	0.416125	gene4399|K02375;gene8314|K06226;gene11637|K16857;gene15112|K04692;gene19776|K06256;gene22874|K06625;gene23163|K03156;gene24635|K04390;gene8649|K11988;	gene4399|K02375;gene8314|K06226	2	gene11637|K16857;gene15112|K04692;gene19776|K06256;gene22874|K06625;gene23163|K03156;gene24635|K04390;gene8649|K11988	7	http://www.kegg.jp/pathway/map05205+K02375+K06226+K16857+K04692+K06256+K06625+K03156+K04390+K11988	no
Ether lipid metabolism	map00565	3	47	222	9514	0.10721	0.431394	gene4884|K01047;gene24286|K16817;gene497|K01080;	gene4884|K01047	1	gene24286|K16817;gene497|K01080	2	http://www.kegg.jp/pathway/map00565+K01047+K16817+K01080	no
Type II diabetes mellitus	map04930	3	47	222	9514	0.10721	0.431394	gene15417|K04696;gene23163|K03156;gene6271|K04695;	.	0	gene15417|K04696;gene23163|K03156;gene6271|K04695	3	http://www.kegg.jp/pathway/map04930+K04696+K03156+K04695	no
Arginine biosynthesis	map00220	2	23	223	9538	0.111856	0.444791	gene12080|K01476;gene5096|K01940;	.	0	gene12080|K01476;gene5096|K01940	2	http://www.kegg.jp/pathway/map00220+K01476+K01940	no
PI3K-Akt signaling pathway	map04151	13	380	212	9181	0.1198	0.470842	gene2775|K06238;gene27770|K04358;gene10696|K05091;gene11637|K16857;gene13896|K04358;gene16210|K06252;gene20391|K05057;gene22874|K06625;gene24949|K05093;gene25931|K05071;gene4946|K05103;gene6133|K16341;gene7531|K04374;	gene2775|K06238;gene27770|K04358	2	gene10696|K05091;gene11637|K16857;gene13896|K04358;gene16210|K06252;gene20391|K05057;gene22874|K06625;gene24949|K05093;gene25931|K05071;gene4946|K05103;gene6133|K16341;gene7531|K04374	11	http://www.kegg.jp/pathway/map04151+K06238+K04358+K05091+K16857+K06252+K05057+K06625+K05093+K05071+K05103+K16341+K04374	no
Legionellosis	map05134	5	109	220	9452	0.122092	0.474335	gene10824|K10030;gene10834|K05505;gene15788|K10168;gene23163|K03156;gene2375|K05406;	.	0	gene10824|K10030;gene10834|K05505;gene15788|K10168;gene23163|K03156;gene2375|K05406	5	http://www.kegg.jp/pathway/map05134+K10030+K05505+K10168+K03156+K05406	no
Insulin secretion	map04911	4	82	221	9479	0.135839	0.515884	gene22902|K04581;gene7531|K04374;gene7899|K16882;gene8075|K04587;	gene22902|K04581	1	gene7531|K04374;gene7899|K16882;gene8075|K04587	3	http://www.kegg.jp/pathway/map04911+K04581+K04374+K16882+K04587	no
Pertussis	map05133	4	82	221	9479	0.135839	0.515884	gene10824|K10030;gene15694|K04002;gene23163|K03156;gene2375|K05406;	.	0	gene10824|K10030;gene15694|K04002;gene23163|K03156;gene2375|K05406	4	http://www.kegg.jp/pathway/map05133+K10030+K04002+K03156+K05406	no
alpha-Linolenic acid metabolism	map00592	2	27	223	9534	0.1428	0.53554	gene4884|K01047;gene24286|K16817;	gene4884|K01047	1	gene24286|K16817	1	http://www.kegg.jp/pathway/map00592+K01047+K16817	no
ErbB signaling pathway	map04012	4	84	221	9477	0.144184	0.53554	gene10837|K09784;gene22874|K06625;gene27019|K05455;gene28235|K05733;	.	0	gene10837|K09784;gene22874|K06625;gene27019|K05455;gene28235|K05733	4	http://www.kegg.jp/pathway/map04012+K09784+K06625+K05455+K05733	no
Herpes simplex infection	map05168	9	253	216	9308	0.149997	0.551077	gene14348|K14624;gene15417|K04696;gene23081|K06752;gene23163|K03156;gene2375|K05406;gene24500|K02373;gene24635|K04390;gene4275|K11220;gene6740|K11221;	.	0	gene14348|K14624;gene15417|K04696;gene23081|K06752;gene23163|K03156;gene2375|K05406;gene24500|K02373;gene24635|K04390;gene4275|K11220;gene6740|K11221	9	http://www.kegg.jp/pathway/map05168+K14624+K04696+K06752+K03156+K05406+K02373+K04390+K11220+K11221	no
Complement and coagulation cascades	map04610	4	87	221	9474	0.157066	0.570842	gene15694|K04002;gene21860|K03913;gene25480|K19821;gene26189|K03982;	.	0	gene15694|K04002;gene21860|K03913;gene25480|K19821;gene26189|K03982	4	http://www.kegg.jp/pathway/map04610+K04002+K03913+K19821+K03982	no
Chronic myeloid leukemia	map05220	4	89	221	9472	0.165884	0.596478	gene9350|K04402;gene22874|K06625;gene2736|K08367;gene593|K04402;	gene9350|K04402	1	gene22874|K06625;gene2736|K08367;gene593|K04402	3	http://www.kegg.jp/pathway/map05220+K04402+K06625+K08367	no
Glycine, serine and threonine metabolism	map00260	3	59	222	9502	0.170576	0.606891	gene21015|K17989;gene26062|K01079;gene3385|K00831;	.	0	gene21015|K17989;gene26062|K01079;gene3385|K00831	3	http://www.kegg.jp/pathway/map00260+K17989+K01079+K00831	no
Necroptosis	map04217	8	229	217	9332	0.179694	0.632673	gene3480|K15041;gene12733|K11859;gene15112|K04692;gene23163|K03156;gene24500|K02373;gene24635|K04390;gene4275|K11220;gene6740|K11221;	gene3480|K15041	1	gene12733|K11859;gene15112|K04692;gene23163|K03156;gene24500|K02373;gene24635|K04390;gene4275|K11220;gene6740|K11221	7	http://www.kegg.jp/pathway/map04217+K15041+K11859+K04692+K03156+K02373+K04390+K11220+K11221	no
Hippo signaling pathway - multiple species	map04392	2	32	223	9529	0.183569	0.639655	gene26816|K09851;gene7426|K09448;	gene26816|K09851	1	gene7426|K09448	1	http://www.kegg.jp/pathway/map04392+K09851+K09448	no
Arrhythmogenic right ventricular cardiomyopathy (ARVC)	map05412	3	62	222	9499	0.187827	0.647813	gene4114|K04865;gene9742|K02620;gene12401|K07372;	gene4114|K04865;gene9742|K02620	2	gene12401|K07372	1	http://www.kegg.jp/pathway/map05412+K04865+K02620+K07372	no
Mucin type O-glycan biosynthesis	map00512	2	33	223	9528	0.191921	0.655245	gene11157|K09663;gene17400|K09905;	.	0	gene11157|K09663;gene17400|K09905	2	http://www.kegg.jp/pathway/map00512+K09663+K09905	no
Cell cycle	map04110	6	164	219	9397	0.197299	0.661543	gene11644|K06637;gene9121|K06623;gene9350|K04402;gene22874|K06625;gene24517|K09993;gene593|K04402;	gene11644|K06637;gene9121|K06623;gene9350|K04402	3	gene22874|K06625;gene24517|K09993;gene593|K04402	3	http://www.kegg.jp/pathway/map04110+K06637+K06623+K04402+K06625+K09993	no
Non-alcoholic fatty liver disease (NAFLD)	map04932	7	200	218	9361	0.199637	0.661543	gene10824|K10030;gene15417|K04696;gene21145|K09027;gene23163|K03156;gene24635|K04390;gene6133|K16341;gene7531|K04374;	.	0	gene10824|K10030;gene15417|K04696;gene21145|K09027;gene23163|K03156;gene24635|K04390;gene6133|K16341;gene7531|K04374	7	http://www.kegg.jp/pathway/map04932+K10030+K04696+K09027+K03156+K04390+K16341+K04374	no
Prostate cancer	map05215	4	96	221	9465	0.19805	0.661543	gene9742|K02620;gene22874|K06625;gene24949|K05093;gene7531|K04374;	gene9742|K02620	1	gene22874|K06625;gene24949|K05093;gene7531|K04374	3	http://www.kegg.jp/pathway/map05215+K02620+K06625+K05093+K04374	no
Ferroptosis	map04216	4	97	221	9464	0.202794	0.665481	gene3480|K15041;gene20700|K13869;gene24876|K01897;gene2714|K13162;	gene3480|K15041	1	gene20700|K13869;gene24876|K01897;gene2714|K13162	3	http://www.kegg.jp/pathway/map04216+K15041+K13869+K01897+K13162	no
Glycerophospholipid metabolism	map00564	4	98	221	9463	0.207572	0.67461	gene4884|K01047;gene24286|K16817;gene497|K01080;gene7815|K00901;	gene4884|K01047	1	gene24286|K16817;gene497|K01080;gene7815|K00901	3	http://www.kegg.jp/pathway/map00564+K01047+K16817+K01080+K00901	no
Linoleic acid metabolism	map00591	2	36	223	9525	0.217243	0.686245	gene4884|K01047;gene24286|K16817;	gene4884|K01047	1	gene24286|K16817	1	http://www.kegg.jp/pathway/map00591+K01047+K16817	no
Platinum drug resistance	map01524	4	100	221	9461	0.217224	0.686245	gene5800|K08735;gene22874|K06625;gene24500|K02373;gene24635|K04390;	gene5800|K08735	1	gene22874|K06625;gene24500|K02373;gene24635|K04390	3	http://www.kegg.jp/pathway/map01524+K08735+K06625+K02373+K04390	no
T cell receptor signaling pathway	map04660	4	100	221	9461	0.217224	0.686245	gene16530|K18052;gene16705|K04415;gene23163|K03156;gene28235|K05733;	gene16530|K18052	1	gene16705|K04415;gene23163|K03156;gene28235|K05733	3	http://www.kegg.jp/pathway/map04660+K18052+K04415+K03156+K05733	no
Melanogenesis	map04916	4	101	221	9460	0.222096	0.695079	gene13979|K04198;gene4399|K02375;gene9742|K02620;gene10696|K05091;	gene13979|K04198;gene4399|K02375;gene9742|K02620	3	gene10696|K05091	1	http://www.kegg.jp/pathway/map04916+K04198+K02375+K02620+K05091	no
Hippo signaling pathway	map04390	6	175	219	9386	0.237681	0.737029	gene4399|K02375;gene9742|K02620;gene15793|K16823;gene26189|K03982;gene5300|K17693;gene7426|K09448;	gene4399|K02375;gene9742|K02620	2	gene15793|K16823;gene26189|K03982;gene5300|K17693;gene7426|K09448	4	http://www.kegg.jp/pathway/map04390+K02375+K02620+K16823+K03982+K17693+K09448	no
Cellular senescence	map04218	6	176	219	9385	0.241474	0.741985	gene3480|K15041;gene9350|K04402;gene10824|K10030;gene22874|K06625;gene26189|K03982;gene593|K04402;	gene3480|K15041;gene9350|K04402	2	gene10824|K10030;gene22874|K06625;gene26189|K03982;gene593|K04402	4	http://www.kegg.jp/pathway/map04218+K15041+K04402+K10030+K06625+K03982	no
Intestinal immune network for IgA production	map04672	2	40	223	9521	0.251401	0.765528	gene17371|K03160;gene23081|K06752;	.	0	gene17371|K03160;gene23081|K06752	2	http://www.kegg.jp/pathway/map04672+K03160+K06752	no
EGFR tyrosine kinase inhibitor resistance	map01521	4	108	221	9453	0.256937	0.775398	gene15112|K04692;gene24949|K05093;gene27019|K05455;gene6133|K16341;	.	0	gene15112|K04692;gene24949|K05093;gene27019|K05455;gene6133|K16341	4	http://www.kegg.jp/pathway/map01521+K04692+K05093+K05455+K16341	no
Antigen processing and presentation	map04612	3	74	222	9487	0.260461	0.779079	gene12298|K08055;gene23081|K06752;gene23163|K03156;	.	0	gene12298|K08055;gene23081|K06752;gene23163|K03156	3	http://www.kegg.jp/pathway/map04612+K08055+K06752+K03156	no
Hepatocellular carcinoma	map05225	6	182	219	9379	0.2646	0.784516	gene15278|K11650;gene4399|K02375;gene9350|K04402;gene9742|K02620;gene22874|K06625;gene593|K04402;	gene15278|K11650;gene4399|K02375;gene9350|K04402;gene9742|K02620	4	gene22874|K06625;gene593|K04402	2	http://www.kegg.jp/pathway/map05225+K11650+K02375+K04402+K02620+K06625	no
Glucagon signaling pathway	map04922	4	110	221	9451	0.267093	0.785021	gene19032|K16311;gene24482|K08765;gene2668|K19008;gene7531|K04374;	.	0	gene19032|K16311;gene24482|K08765;gene2668|K19008;gene7531|K04374	4	http://www.kegg.jp/pathway/map04922+K16311+K08765+K19008+K04374	no
Glioma	map05214	3	76	222	9485	0.272948	0.795314	gene9350|K04402;gene22874|K06625;gene593|K04402;	gene9350|K04402	1	gene22874|K06625;gene593|K04402	2	http://www.kegg.jp/pathway/map05214+K04402+K06625	no
Alanine, aspartate and glutamate metabolism	map00250	2	44	223	9517	0.285694	0.825337	gene5096|K01940;gene8672|K00820;	.	0	gene5096|K01940;gene8672|K00820	2	http://www.kegg.jp/pathway/map00250+K01940+K00820	no
Fatty acid biosynthesis	map00061	1	14	224	9547	0.29472	0.837103	gene24876|K01897;	.	0	gene24876|K01897	1	http://www.kegg.jp/pathway/map00061+K01897	no
Primary bile acid biosynthesis	map00120	1	14	224	9547	0.29472	0.837103	gene13286|K07430;	.	0	gene13286|K07430	1	http://www.kegg.jp/pathway/map00120+K07430	no
Hippo signaling pathway - fly	map04391	3	80	222	9481	0.298094	0.83963	gene26816|K09851;gene17433|K09236;gene7426|K09448;	gene26816|K09851	1	gene17433|K09236;gene7426|K09448	2	http://www.kegg.jp/pathway/map04391+K09851+K09236+K09448	no
Retrograde endocannabinoid signaling	map04723	5	155	220	9406	0.307384	0.858642	gene4101|K04997;gene12962|K15291;gene16319|K11987;gene21324|K05181;gene22365|K13700;	gene4101|K04997	1	gene12962|K15291;gene16319|K11987;gene21324|K05181;gene22365|K13700	4	http://www.kegg.jp/pathway/map04723+K04997+K15291+K11987+K05181+K13700	no
Fatty acid degradation	map00071	2	47	223	9514	0.311323	0.862518	gene24482|K08765;gene24876|K01897;	.	0	gene24482|K08765;gene24876|K01897	2	http://www.kegg.jp/pathway/map00071+K08765+K01897	no
ABC transporters	map02010	3	84	222	9477	0.323366	0.874381	gene15575|K05648;gene15576|K05652;gene2977|K05641;	.	0	gene15575|K05648;gene15576|K05652;gene2977|K05641	3	http://www.kegg.jp/pathway/map02010+K05648+K05652+K05641	no
Fluid shear stress and atherosclerosis	map05418	5	158	220	9403	0.320966	0.874381	gene10175|K04454;gene820|K06527;gene14348|K14624;gene23163|K03156;gene5096|K01940;	gene10175|K04454;gene820|K06527	2	gene14348|K14624;gene23163|K03156;gene5096|K01940	3	http://www.kegg.jp/pathway/map05418+K04454+K06527+K14624+K03156+K01940	no
Peroxisome	map04146	3	84	222	9477	0.323366	0.874381	gene21442|K13351;gene2257|K13342;gene24876|K01897;	gene21442|K13351	1	gene2257|K13342;gene24876|K01897	2	http://www.kegg.jp/pathway/map04146+K13351+K13342+K01897	no
Tryptophan metabolism	map00380	2	50	223	9511	0.336758	0.903367	gene4321|K00157;gene27077|K00463;	gene4321|K00157	1	gene27077|K00463	1	http://www.kegg.jp/pathway/map00380+K00157+K00463	no
Fatty acid metabolism	map01212	2	53	223	9508	0.361909	0.912875	gene24482|K08765;gene24876|K01897;	.	0	gene24482|K08765;gene24876|K01897	2	http://www.kegg.jp/pathway/map01212+K08765+K01897	no
Hedgehog signaling pathway	map04340	2	53	223	9508	0.361909	0.912875	gene8314|K06226;gene8649|K11988;	gene8314|K06226	1	gene8649|K11988	1	http://www.kegg.jp/pathway/map04340+K06226+K11988	no
Morphine addiction	map05032	3	90	222	9471	0.361262	0.912875	gene4101|K04997;gene21324|K05181;gene7151|K19021;	gene4101|K04997	1	gene21324|K05181;gene7151|K19021	2	http://www.kegg.jp/pathway/map05032+K04997+K05181+K19021	no
Pantothenate and CoA biosynthesis	map00770	1	18	224	9543	0.357482	0.912875	gene7122|K00826;	.	0	gene7122|K00826	1	http://www.kegg.jp/pathway/map00770+K00826	no
Small cell lung cancer	map05222	4	126	221	9435	0.350202	0.912875	gene9350|K04402;gene16319|K11987;gene22874|K06625;gene593|K04402;	gene9350|K04402	1	gene16319|K11987;gene22874|K06625;gene593|K04402	3	http://www.kegg.jp/pathway/map05222+K04402+K11987+K06625	no
Staphylococcus aureus infection	map05150	2	52	223	9509	0.353562	0.912875	gene15907|K06496;gene23081|K06752;	.	0	gene15907|K06496;gene23081|K06752	2	http://www.kegg.jp/pathway/map05150+K06496+K06752	no
Steroid biosynthesis	map00100	1	18	224	9543	0.357482	0.912875	gene6680|K07438;	.	0	gene6680|K07438	1	http://www.kegg.jp/pathway/map00100+K07438	no
Viral carcinogenesis	map05203	7	244	218	9317	0.355991	0.912875	gene3480|K15041;gene15112|K04692;gene22616|K04178;gene22874|K06625;gene26555|K12496;gene3221|K12497;gene7531|K04374;	gene3480|K15041	1	gene15112|K04692;gene22616|K04178;gene22874|K06625;gene26555|K12496;gene3221|K12497;gene7531|K04374	6	http://www.kegg.jp/pathway/map05203+K15041+K04692+K04178+K06625+K12496+K12497+K04374	no
2-Oxocarboxylic acid metabolism	map01210	1	20	224	9541	0.386746	0.947247	gene7122|K00826;	.	0	gene7122|K00826	1	http://www.kegg.jp/pathway/map01210+K00826	no
Apoptosis - multiple species	map04215	2	56	223	9505	0.386698	0.947247	gene24500|K02373;gene6133|K16341;	.	0	gene24500|K02373;gene6133|K16341	2	http://www.kegg.jp/pathway/map04215+K02373+K16341	no
Gap junction	map04540	3	93	222	9468	0.380109	0.947247	gene6455|K07374;gene12401|K07372;gene4512|K07374;	gene6455|K07374	1	gene12401|K07372;gene4512|K07374	2	http://www.kegg.jp/pathway/map04540+K07374+K07372	no
Regulation of lipolysis in adipocytes	map04923	2	56	223	9505	0.386698	0.947247	gene16319|K11987;gene24286|K16817;	.	0	gene16319|K11987;gene24286|K16817	2	http://www.kegg.jp/pathway/map04923+K11987+K16817	no
Valine, leucine and isoleucine degradation	map00280	2	58	223	9503	0.402991	0.979935	gene4321|K00157;gene7122|K00826;	gene4321|K00157	1	gene7122|K00826	1	http://www.kegg.jp/pathway/map00280+K00157+K00826	no
Cysteine and methionine metabolism	map00270	2	60	223	9501	0.419077	0.997521	gene21015|K17989;gene7122|K00826;	.	0	gene21015|K17989;gene7122|K00826	2	http://www.kegg.jp/pathway/map00270+K17989+K00826	no
HIF-1 signaling pathway	map04066	4	139	221	9422	0.418148	0.997521	gene15112|K04692;gene16529|K01103;gene22874|K06625;gene26189|K03982;	.	0	gene15112|K04692;gene16529|K01103;gene22874|K06625;gene26189|K03982	4	http://www.kegg.jp/pathway/map04066+K04692+K01103+K06625+K03982	no
Mannose type O-glycan biosynthesis	map00515	1	22	224	9539	0.414682	0.997521	gene22195|K18207;	.	0	gene22195|K18207	1	http://www.kegg.jp/pathway/map00515+K18207	no
Adherens junction	map04520	1	80	224	9481	0.84922	1	gene9742|K02620;	gene9742|K02620	1	.	0	http://www.kegg.jp/pathway/map04520+K02620	no
Adrenergic signaling in cardiomyocytes	map04261	4	158	221	9403	0.513975	1	gene4114|K04865;gene16586|K09052;gene19122|K04848;gene7531|K04374;	gene4114|K04865	1	gene16586|K09052;gene19122|K04848;gene7531|K04374	3	http://www.kegg.jp/pathway/map04261+K04865+K09052+K04848+K04374	no
Alcoholism	map05034	1	181	224	9380	0.986067	1	gene7531|K04374;	.	0	gene7531|K04374	1	http://www.kegg.jp/pathway/map05034+K04374	no
Aldosterone synthesis and secretion	map04925	1	80	224	9481	0.84922	1	gene7531|K04374;	.	0	gene7531|K04374	1	http://www.kegg.jp/pathway/map04925+K04374	no
Alzheimer disease	map05010	4	236	221	9325	0.807109	1	gene23163|K03156;gene24500|K02373;gene24635|K04390;gene3254|K01059;	.	0	gene23163|K03156;gene24500|K02373;gene24635|K04390;gene3254|K01059	4	http://www.kegg.jp/pathway/map05010+K03156+K02373+K04390+K01059	no
Amino sugar and nucleotide sugar metabolism	map00520	1	56	224	9505	0.735443	1	gene8672|K00820;	.	0	gene8672|K00820	1	http://www.kegg.jp/pathway/map00520+K00820	no
Amphetamine addiction	map05031	1	71	224	9490	0.813799	1	gene7531|K04374;	.	0	gene7531|K04374	1	http://www.kegg.jp/pathway/map05031+K04374	no
AMPK signaling pathway	map04152	3	140	222	9421	0.643051	1	gene7911|K06259;gene16529|K01103;gene24482|K08765;	gene7911|K06259	1	gene16529|K01103;gene24482|K08765	2	http://www.kegg.jp/pathway/map04152+K06259+K01103+K08765	no
Amyotrophic lateral sclerosis (ALS)	map05014	2	66	223	9495	0.465954	1	gene23163|K03156;gene2806|K07887;	.	0	gene23163|K03156;gene2806|K07887	2	http://www.kegg.jp/pathway/map05014+K03156+K07887	no
Antifolate resistance	map01523	2	63	223	9498	0.442786	1	gene14400|K14613;gene23163|K03156;	gene14400|K14613	1	gene23163|K03156	1	http://www.kegg.jp/pathway/map01523+K14613+K03156	no
Apelin signaling pathway	map04371	4	162	221	9399	0.53326	1	gene10175|K04454;gene19978|K04174;gene26189|K03982;gene9802|K09203;	gene10175|K04454;gene19978|K04174	2	gene26189|K03982;gene9802|K09203	2	http://www.kegg.jp/pathway/map04371+K04454+K04174+K03982+K09203	no
Apoptosis - fly	map04214	1	84	224	9477	0.862726	1	gene7531|K04374;	.	0	gene7531|K04374	1	http://www.kegg.jp/pathway/map04214+K04374	no
Arginine and proline metabolism	map00330	1	62	224	9499	0.770104	1	gene12080|K01476;	.	0	gene12080|K01476	1	http://www.kegg.jp/pathway/map00330+K01476	no
Autophagy - animal	map04140	1	156	224	9405	0.974819	1	gene16530|K18052;	gene16530|K18052	1	.	0	http://www.kegg.jp/pathway/map04140+K18052	no
Base excision repair	map03410	1	44	224	9517	0.64975	1	gene3713|K10568;	gene3713|K10568	1	.	0	http://www.kegg.jp/pathway/map03410+K10568	no
Bile secretion	map04976	2	106	223	9455	0.714487	1	gene4762|K08563;gene6902|K08537;	gene4762|K08563;gene6902|K08537	2	.	0	http://www.kegg.jp/pathway/map04976+K08563+K08537	no
Calcium signaling pathway	map04020	3	193	222	9368	0.833209	1	gene13979|K04198;gene3480|K15041;gene15834|K00911;	gene13979|K04198;gene3480|K15041	2	gene15834|K00911	1	http://www.kegg.jp/pathway/map04020+K04198+K15041+K00911	no
cAMP signaling pathway	map04024	3	245	222	9316	0.928164	1	gene22902|K04581;gene7151|K19021;gene8075|K04587;	gene22902|K04581	1	gene7151|K19021;gene8075|K04587	2	http://www.kegg.jp/pathway/map04024+K04581+K19021+K04587	no
Carbon metabolism	map01200	3	149	222	9412	0.683565	1	gene21015|K17989;gene26062|K01079;gene3385|K00831;	.	0	gene21015|K17989;gene26062|K01079;gene3385|K00831	3	http://www.kegg.jp/pathway/map01200+K17989+K01079+K00831	no
Cardiac muscle contraction	map04260	1	96	224	9465	0.896433	1	gene4114|K04865;	gene4114|K04865	1	.	0	http://www.kegg.jp/pathway/map04260+K04865	no
Central carbon metabolism in cancer	map05230	2	69	223	9492	0.488546	1	gene10696|K05091;gene24949|K05093;	.	0	gene10696|K05091;gene24949|K05093	2	http://www.kegg.jp/pathway/map05230+K05091+K05093	no
Chemical carcinogenesis	map05204	1	91	224	9470	0.883527	1	gene16319|K11987;	.	0	gene16319|K11987	1	http://www.kegg.jp/pathway/map05204+K11987	no
Choline metabolism in cancer	map05231	2	110	223	9451	0.733119	1	gene497|K01080;gene7815|K00901;	.	0	gene497|K01080;gene7815|K00901	2	http://www.kegg.jp/pathway/map05231+K01080+K00901	no
Cholinergic synapse	map04725	3	110	222	9451	0.483689	1	gene4101|K04997;gene18459|K05007;gene7531|K04374;	gene4101|K04997	1	gene18459|K05007;gene7531|K04374	2	http://www.kegg.jp/pathway/map04725+K04997+K05007+K04374	no
Circadian entrainment	map04713	2	98	223	9463	0.673971	1	gene4101|K04997;gene8075|K04587;	gene4101|K04997	1	gene8075|K04587	1	http://www.kegg.jp/pathway/map04713+K04997+K04587	no
Circadian rhythm	map04710	1	43	224	9518	0.64147	1	gene22267|K03729;	.	0	gene22267|K03729	1	http://www.kegg.jp/pathway/map04710+K03729	no
Cocaine addiction	map05030	1	50	224	9511	0.695584	1	gene7531|K04374;	.	0	gene7531|K04374	1	http://www.kegg.jp/pathway/map05030+K04374	no
Cytosolic DNA-sensing pathway	map04623	1	55	224	9506	0.729181	1	gene10856|K12671;	.	0	gene10856|K12671	1	http://www.kegg.jp/pathway/map04623+K12671	no
Dilated cardiomyopathy (DCM)	map05414	2	84	223	9477	0.592097	1	gene4114|K04865;gene23163|K03156;	gene4114|K04865	1	gene23163|K03156	1	http://www.kegg.jp/pathway/map05414+K04865+K03156	no
Dopaminergic synapse	map04728	2	138	223	9423	0.836586	1	gene4101|K04997;gene7531|K04374;	gene4101|K04997	1	gene7531|K04374	1	http://www.kegg.jp/pathway/map04728+K04997+K04374	no
Drug metabolism - cytochrome P450	map00982	2	73	223	9488	0.517725	1	gene15923|K00485;gene4321|K00157;	gene15923|K00485;gene4321|K00157	2	.	0	http://www.kegg.jp/pathway/map00982+K00485+K00157	no
Drug metabolism - other enzymes	map00983	1	50	224	9511	0.695584	1	gene293|K00760;	gene293|K00760	1	.	0	http://www.kegg.jp/pathway/map00983+K00760	no
Endocrine resistance	map01522	2	107	223	9454	0.719245	1	gene3481|K05931;gene22874|K06625;	gene3481|K05931	1	gene22874|K06625	1	http://www.kegg.jp/pathway/map01522+K05931+K06625	no
Endocytosis	map04144	2	285	223	9276	0.99092	1	gene24949|K05093;gene2806|K07887;	.	0	gene24949|K05093;gene2806|K07887	2	http://www.kegg.jp/pathway/map04144+K05093+K07887	no
Epithelial cell signaling in Helicobacter pylori infection	map05120	1	77	224	9484	0.83823	1	gene10824|K10030;	.	0	gene10824|K10030	1	http://www.kegg.jp/pathway/map05120+K10030	no
Epstein-Barr virus infection	map05169	5	214	220	9347	0.569792	1	gene12733|K11859;gene15112|K04692;gene17371|K03160;gene19776|K06256;gene22874|K06625;	.	0	gene12733|K11859;gene15112|K04692;gene17371|K03160;gene19776|K06256;gene22874|K06625	5	http://www.kegg.jp/pathway/map05169+K11859+K04692+K03160+K06256+K06625	no
Estrogen signaling pathway	map04915	3	102	222	9459	0.435796	1	gene4101|K04997;gene22850|K09571;gene7531|K04374;	gene4101|K04997	1	gene22850|K09571;gene7531|K04374	2	http://www.kegg.jp/pathway/map04915+K04997+K09571+K04374	no
Fc epsilon RI signaling pathway	map04664	1	68	224	9493	0.80024	1	gene23163|K03156;	.	0	gene23163|K03156	1	http://www.kegg.jp/pathway/map04664+K03156	no
Fc gamma R-mediated phagocytosis	map04666	1	109	224	9452	0.923707	1	gene497|K01080;	.	0	gene497|K01080	1	http://www.kegg.jp/pathway/map04666+K01080	no
Focal adhesion	map04510	5	209	220	9352	0.549111	1	gene2775|K06238;gene11637|K16857;gene16210|K06252;gene28235|K05733;gene8491|K06273;	gene2775|K06238	1	gene11637|K16857;gene16210|K06252;gene28235|K05733;gene8491|K06273	4	http://www.kegg.jp/pathway/map04510+K06238+K16857+K06252+K05733+K06273	no
Fructose and mannose metabolism	map00051	1	31	224	9530	0.525517	1	gene16529|K01103;	.	0	gene16529|K01103	1	http://www.kegg.jp/pathway/map00051+K01103	no
GABAergic synapse	map04727	1	90	224	9471	0.880759	1	gene21324|K05181;	.	0	gene21324|K05181	1	http://www.kegg.jp/pathway/map04727+K05181	no
Glutamatergic synapse	map04724	2	115	223	9446	0.754952	1	gene4101|K04997;gene11201|K15010;	gene4101|K04997	1	gene11201|K15010	1	http://www.kegg.jp/pathway/map04724+K04997+K15010	no
GnRH signaling pathway	map04912	1	91	224	9470	0.883527	1	gene7531|K04374;	.	0	gene7531|K04374	1	http://www.kegg.jp/pathway/map04912+K04374	no
Hedgehog signaling pathway - fly	map04341	1	40	224	9521	0.61544	1	gene8314|K06226;	gene8314|K06226	1	.	0	http://www.kegg.jp/pathway/map04341+K06226	no
Histidine metabolism	map00340	1	23	224	9538	0.428171	1	gene6869|K01745;	.	0	gene6869|K01745	1	http://www.kegg.jp/pathway/map00340+K01745	no
Huntington disease	map05016	2	269	223	9292	0.987349	1	gene20881|K10408;gene3480|K15041;	gene20881|K10408;gene3480|K15041	2	.	0	http://www.kegg.jp/pathway/map05016+K10408+K15041	no
Hypertrophic cardiomyopathy (HCM)	map05410	2	81	223	9480	0.572687	1	gene4114|K04865;gene23163|K03156;	gene4114|K04865	1	gene23163|K03156	1	http://www.kegg.jp/pathway/map05410+K04865+K03156	no
Inflammatory mediator regulation of TRP channels	map04750	1	109	224	9452	0.923707	1	gene16530|K18052;	gene16530|K18052	1	.	0	http://www.kegg.jp/pathway/map04750+K18052	no
Insulin signaling pathway	map04910	2	174	223	9387	0.916174	1	gene15417|K04696;gene6271|K04695;	.	0	gene15417|K04696;gene6271|K04695	2	http://www.kegg.jp/pathway/map04910+K04696+K04695	no
Leukocyte transendothelial migration	map04670	2	123	223	9438	0.786689	1	gene820|K06527;gene20213|K06088;	gene820|K06527	1	gene20213|K06088	1	http://www.kegg.jp/pathway/map04670+K06527+K06088	no
Longevity regulating pathway	map04211	2	98	223	9463	0.673971	1	gene4723|K20394;gene7531|K04374;	.	0	gene4723|K20394;gene7531|K04374	2	http://www.kegg.jp/pathway/map04211+K20394+K04374	no
Longevity regulating pathway - worm	map04212	2	79	223	9482	0.559381	1	gene17734|K14739;gene7531|K04374;	.	0	gene17734|K14739;gene7531|K04374	2	http://www.kegg.jp/pathway/map04212+K14739+K04374	no
Long-term potentiation	map04720	1	69	224	9492	0.804866	1	gene7531|K04374;	.	0	gene7531|K04374	1	http://www.kegg.jp/pathway/map04720+K04374	no
Mineral absorption	map04978	1	83	224	9478	0.859467	1	gene17734|K14739;	.	0	gene17734|K14739	1	http://www.kegg.jp/pathway/map04978+K14739	no
Mismatch repair	map03430	1	24	224	9537	0.441351	1	gene5800|K08735;	gene5800|K08735	1	.	0	http://www.kegg.jp/pathway/map03430+K08735	no
Mitophagy - animal	map04137	1	73	224	9488	0.822326	1	gene7531|K04374;	.	0	gene7531|K04374	1	http://www.kegg.jp/pathway/map04137+K04374	no
mTOR signaling pathway	map04150	5	197	220	9364	0.497685	1	gene4399|K02375;gene23163|K03156;gene25457|K15705;gene4723|K20394;gene9389|K20400;	gene4399|K02375	1	gene23163|K03156;gene25457|K15705;gene4723|K20394;gene9389|K20400	4	http://www.kegg.jp/pathway/map04150+K02375+K03156+K15705+K20394+K20400	no
Natural killer cell mediated cytotoxicity	map04650	2	133	223	9428	0.821252	1	gene23163|K03156;gene24635|K04390;	.	0	gene23163|K03156;gene24635|K04390	2	http://www.kegg.jp/pathway/map04650+K03156+K04390	no
Neurotrophin signaling pathway	map04722	1	130	224	9431	0.953476	1	gene7531|K04374;	.	0	gene7531|K04374	1	http://www.kegg.jp/pathway/map04722+K04374	no
Nicotinate and nicotinamide metabolism	map00760	1	34	224	9527	0.557604	1	gene4321|K00157;	gene4321|K00157	1	.	0	http://www.kegg.jp/pathway/map00760+K00157	no
Nicotine addiction	map05033	1	40	224	9521	0.61544	1	gene21324|K05181;	.	0	gene21324|K05181	1	http://www.kegg.jp/pathway/map05033+K05181	no
Olfactory transduction	map04740	3	1256	222	8305	1	1	gene11568|K04257;gene15731|K18154;gene20019|K04257;	.	0	gene11568|K04257;gene15731|K18154;gene20019|K04257	3	http://www.kegg.jp/pathway/map04740+K04257+K18154	no
Oocyte meiosis	map04114	1	154	224	9407	0.9736	1	gene5483|K08694;	.	0	gene5483|K08694	1	http://www.kegg.jp/pathway/map04114+K08694	no
Ovarian steroidogenesis	map04913	1	55	224	9506	0.729181	1	gene16319|K11987;	.	0	gene16319|K11987	1	http://www.kegg.jp/pathway/map04913+K11987	no
Oxidative phosphorylation	map00190	1	197	224	9364	0.990468	1	gene26615|K01507;	.	0	gene26615|K01507	1	http://www.kegg.jp/pathway/map00190+K01507	no
Pancreatic secretion	map04972	3	105	222	9456	0.453964	1	gene25401|K07886;gene4884|K01047;gene6130|K14077;	gene25401|K07886;gene4884|K01047	2	gene6130|K14077	1	http://www.kegg.jp/pathway/map04972+K07886+K01047+K14077	no
Parkinson disease	map05012	1	217	224	9344	0.994075	1	gene3480|K15041;	gene3480|K15041	1	.	0	http://www.kegg.jp/pathway/map05012+K15041	no
Pentose phosphate pathway	map00030	1	38	224	9523	0.597051	1	gene7178|K01619;	gene7178|K01619	1	.	0	http://www.kegg.jp/pathway/map00030+K01619	no
Phospholipase D signaling pathway	map04072	4	156	221	9405	0.504198	1	gene10696|K05091;gene10824|K10030;gene497|K01080;gene7815|K00901;	.	0	gene10696|K05091;gene10824|K10030;gene497|K01080;gene7815|K00901	4	http://www.kegg.jp/pathway/map04072+K05091+K10030+K01080+K00901	no
Primary immunodeficiency	map05340	1	33	224	9528	0.547156	1	gene17371|K03160;	.	0	gene17371|K03160	1	http://www.kegg.jp/pathway/map05340+K03160	no
Prion diseases	map05020	1	40	224	9521	0.61544	1	gene9802|K09203;	.	0	gene9802|K09203	1	http://www.kegg.jp/pathway/map05020+K09203	no
Progesterone-mediated oocyte maturation	map04914	1	110	224	9451	0.925481	1	gene5483|K08694;	.	0	gene5483|K08694	1	http://www.kegg.jp/pathway/map04914+K08694	no
Protein processing in endoplasmic reticulum	map04141	4	220	221	9341	0.761994	1	gene17748|K14027;gene20738|K09485;gene21145|K09027;gene7531|K04374;	.	0	gene17748|K14027;gene20738|K09485;gene21145|K09027;gene7531|K04374	4	http://www.kegg.jp/pathway/map04141+K14027+K09485+K09027+K04374	no
Purine metabolism	map00230	2	199	223	9362	0.94824	1	gene293|K00760;gene7151|K19021;	gene293|K00760	1	gene7151|K19021	1	http://www.kegg.jp/pathway/map00230+K00760+K19021	no
Regulation of actin cytoskeleton	map04810	4	248	221	9313	0.8362	1	gene27770|K04358;gene13896|K04358;gene24949|K05093;gene28235|K05733;	gene27770|K04358	1	gene13896|K04358;gene24949|K05093;gene28235|K05733	3	http://www.kegg.jp/pathway/map04810+K04358+K05093+K05733	no
Relaxin signaling pathway	map04926	3	127	222	9434	0.578391	1	gene13979|K04198;gene20431|K08397;gene7531|K04374;	gene13979|K04198	1	gene20431|K08397;gene7531|K04374	2	http://www.kegg.jp/pathway/map04926+K04198+K08397+K04374	no
Renal cell carcinoma	map05211	2	82	223	9479	0.57923	1	gene22874|K06625;gene28235|K05733;	.	0	gene22874|K06625;gene28235|K05733	2	http://www.kegg.jp/pathway/map05211+K06625+K05733	no
Renin secretion	map04924	2	66	223	9495	0.465954	1	gene7151|K19021;gene8075|K04587;	.	0	gene7151|K19021;gene8075|K04587	2	http://www.kegg.jp/pathway/map04924+K19021+K04587	no
Retinol metabolism	map00830	2	78	223	9483	0.552618	1	gene26963|K00678;gene4321|K00157;	gene26963|K00678;gene4321|K00157	2	.	0	http://www.kegg.jp/pathway/map00830+K00678+K00157	no
Ribosome biogenesis in eukaryotes	map03008	1	118	224	9443	0.938272	1	gene22422|K14538;	.	0	gene22422|K14538	1	http://www.kegg.jp/pathway/map03008+K14538	no
Ribosome	map03010	2	769	223	8792	1	1	gene4940|K02984;gene3318|K02893;	gene4940|K02984	1	gene3318|K02893	1	http://www.kegg.jp/pathway/map03010+K02984+K02893	no
RNA transport	map03013	2	270	223	9291	0.987607	1	gene15085|K03113;gene27361|K03257;	.	0	gene15085|K03113;gene27361|K03257	2	http://www.kegg.jp/pathway/map03013+K03113+K03257	no
Salmonella infection	map05132	3	104	222	9457	0.447933	1	gene10824|K10030;gene10834|K05505;gene15788|K10168;	.	0	gene10824|K10030;gene10834|K05505;gene15788|K10168	3	http://www.kegg.jp/pathway/map05132+K10030+K05505+K10168	no
Selenocompound metabolism	map00450	1	26	224	9535	0.46681	1	gene6946|K00384;	.	0	gene6946|K00384	1	http://www.kegg.jp/pathway/map00450+K00384	no
Serotonergic synapse	map04726	3	115	222	9446	0.512629	1	gene4101|K04997;gene16319|K11987;gene21324|K05181;	gene4101|K04997	1	gene16319|K11987;gene21324|K05181	2	http://www.kegg.jp/pathway/map04726+K04997+K11987+K05181	no
Shigellosis	map05131	2	82	223	9479	0.57923	1	gene10824|K10030;gene19776|K06256;	.	0	gene10824|K10030;gene19776|K06256	2	http://www.kegg.jp/pathway/map05131+K10030+K06256	no
Sphingolipid metabolism	map00600	1	51	224	9510	0.70262	1	gene497|K01080;	.	0	gene497|K01080	1	http://www.kegg.jp/pathway/map00600+K01080	no
Sphingolipid signaling pathway	map04071	3	128	222	9433	0.583616	1	gene4708|K04213;gene23163|K03156;gene828|K04288;	gene4708|K04213	1	gene23163|K03156;gene828|K04288	2	http://www.kegg.jp/pathway/map04071+K04213+K03156+K04288	no
Spliceosome	map03040	1	247	224	9314	0.997101	1	gene3846|K09567;	gene3846|K09567	1	.	0	http://www.kegg.jp/pathway/map03040+K09567	no
Steroid hormone biosynthesis	map00140	1	69	224	9492	0.804866	1	gene13286|K07430;	.	0	gene13286|K07430	1	http://www.kegg.jp/pathway/map00140+K07430	no
Synaptic vesicle cycle	map04721	2	71	223	9490	0.503273	1	gene12962|K15291;gene6191|K15290;	.	0	gene12962|K15291;gene6191|K15290	2	http://www.kegg.jp/pathway/map04721+K15291+K15290	no
Systemic lupus erythematosus	map05322	3	125	222	9436	0.567819	1	gene17371|K03160;gene23081|K06752;gene23163|K03156;	.	0	gene17371|K03160;gene23081|K06752;gene23163|K03156	3	http://www.kegg.jp/pathway/map05322+K03160+K06752+K03156	no
Taste transduction	map04742	1	60	224	9501	0.759084	1	gene4035|K04836;	.	0	gene4035|K04836	1	http://www.kegg.jp/pathway/map04742+K04836	no
Thyroid hormone signaling pathway	map04919	3	121	222	9440	0.546198	1	gene12470|K08187;gene13323|K11255;gene4275|K11220;	.	0	gene12470|K08187;gene13323|K11255;gene4275|K11220	3	http://www.kegg.jp/pathway/map04919+K08187+K11255+K11220	no
Thyroid hormone synthesis	map04918	1	74	224	9487	0.826442	1	gene7531|K04374;	.	0	gene7531|K04374	1	http://www.kegg.jp/pathway/map04918+K04374	no
Tight junction	map04530	4	201	221	9360	0.698363	1	gene6455|K07374;gene20213|K06088;gene2736|K08367;gene4512|K07374;	gene6455|K07374	1	gene20213|K06088;gene2736|K08367;gene4512|K07374	3	http://www.kegg.jp/pathway/map04530+K07374+K06088+K08367	no
Toll and Imd signaling pathway	map04624	1	60	224	9501	0.759084	1	gene24500|K02373;	.	0	gene24500|K02373	1	http://www.kegg.jp/pathway/map04624+K02373	no
Tyrosine metabolism	map00350	1	41	224	9520	0.624319	1	gene4321|K00157;	gene4321|K00157	1	.	0	http://www.kegg.jp/pathway/map00350+K00157	no
Ubiquitin mediated proteolysis	map04120	2	197	223	9364	0.946179	1	gene13472|K10593;gene15417|K04696;	.	0	gene13472|K10593;gene15417|K04696	2	http://www.kegg.jp/pathway/map04120+K10593+K04696	no
Vascular smooth muscle contraction	map04270	2	127	223	9434	0.801165	1	gene16530|K18052;gene4884|K01047;	gene16530|K18052;gene4884|K01047	2	.	0	http://www.kegg.jp/pathway/map04270+K18052+K01047	no
Vasopressin-regulated water reabsorption	map04962	1	54	224	9507	0.722771	1	gene2806|K07887;	.	0	gene2806|K07887	1	http://www.kegg.jp/pathway/map04962+K07887	no
VEGF signaling pathway	map04370	1	57	224	9504	0.741562	1	gene16319|K11987;	.	0	gene16319|K11987	1	http://www.kegg.jp/pathway/map04370+K11987	no
Viral myocarditis	map05416	2	64	223	9497	0.450571	1	gene17371|K03160;gene23081|K06752;	.	0	gene17371|K03160;gene23081|K06752	2	http://www.kegg.jp/pathway/map05416+K03160+K06752	no
Vitamin digestion and absorption	map04977	1	24	224	9537	0.441351	1	gene26963|K00678;	gene26963|K00678	1	.	0	http://www.kegg.jp/pathway/map04977+K00678	no
Wnt signaling pathway	map04310	3	154	222	9407	0.704554	1	gene4399|K02375;gene9742|K02620;gene27083|K02166;	gene4399|K02375;gene9742|K02620	2	gene27083|K02166	1	http://www.kegg.jp/pathway/map04310+K02375+K02620+K02166	no
