# Supplementary material for: Identification of photoperiod-induced specific miRNAs in the adrenal glands of Sunite sheep (Ovis aries)
Source: Front Vet Sci. 2022 Jul 22;9:888207. doi: 10.3389/fvets.2022.888207 (PMC9354845; doi:10.3389/fvets.2022.888207)
Supplement: Supplementary file 1 [file Data_Sheet_1.ZIP › Supplementary file/S11-miRNA go term.xls]

## Sheet: know miRNA LP42 - SPLP4 go term
Term_name	Accession	p-value	FDR	Alt_id	Background_Count	Candidate_Gene	Candidate_Count	Links	Result
cell surface	GO:0009986	0.00108293	0.0465659	GO:0009928|GO:0009929	442	gene23817|gene22914	2	http://amigo.geneontology.org/amigo/term/GO:0009986	yes	CC
DNA-methyltransferase activity	GO:0009008	0.000519638	0.00779457	--	4	gene17137	1	http://amigo.geneontology.org/amigo/term/GO:0009008	yes	MF
DNA (cytosine-5-)-methyltransferase activity, acting on CpG substrates	GO:0051718	0.000259841	0.00779457	--	2	gene17137	1	http://amigo.geneontology.org/amigo/term/GO:0051718	yes
DNA (cytosine-5-)-methyltransferase activity	GO:0003886	0.000389745	0.00779457	GO:0008326	3	gene17137	1	http://amigo.geneontology.org/amigo/term/GO:0003886	yes
unmethylated CpG binding	GO:0045322	0.000779389	0.00876813	--	6	gene17137	1	http://amigo.geneontology.org/amigo/term/GO:0045322	yes
Wnt-activated receptor activity	GO:0042813	0.0038929	0.0350361	--	30	gene23817	1	http://amigo.geneontology.org/amigo/term/GO:0042813	yes
Wnt-protein binding	GO:0017147	0.00492929	0.0369697	--	38	gene23817	1	http://amigo.geneontology.org/amigo/term/GO:0017147	yes
cytokine binding	GO:0019955	0.0068706	0.0441681	GO:0019965	53	gene23817	1	http://amigo.geneontology.org/amigo/term/GO:0019955	yes
DNA methylation on cytosine within a CG sequence	GO:0010424	0.000259841	0.0214351	--	2	gene17137	1	http://amigo.geneontology.org/amigo/term/GO:0010424	yes	BP
cerebellum vasculature morphogenesis	GO:0061301	0.000129926	0.0214351	--	1	gene23817	1	http://amigo.geneontology.org/amigo/term/GO:0061301	yes
cellular response to lipid	GO:0071396	0.000451744	0.0214351	--	285	gene17137|gene23817	2	http://amigo.geneontology.org/amigo/term/GO:0071396	yes
progesterone secretion	GO:0042701	0.000259841	0.0214351	--	2	gene23817	1	http://amigo.geneontology.org/amigo/term/GO:0042701	yes
steroid hormone secretion	GO:0035929	0.000389745	0.0214351	--	3	gene23817	1	http://amigo.geneontology.org/amigo/term/GO:0035929	yes
extracellular matrix-cell signaling	GO:0035426	0.000519638	0.0214351	--	4	gene23817	1	http://amigo.geneontology.org/amigo/term/GO:0035426	yes
retinal blood vessel morphogenesis	GO:0061304	0.000519638	0.0214351	--	4	gene23817	1	http://amigo.geneontology.org/amigo/term/GO:0061304	yes
DNA methylation on cytosine	GO:0032776	0.000259841	0.0214351	--	2	gene17137	1	http://amigo.geneontology.org/amigo/term/GO:0032776	yes
response to vitamin A	GO:0033189	0.00129876	0.0225574	--	10	gene17137	1	http://amigo.geneontology.org/amigo/term/GO:0033189	yes
cellular response to hyperoxia	GO:0071455	0.000909248	0.0225574	--	7	gene17137	1	http://amigo.geneontology.org/amigo/term/GO:0071455	yes
cellular component morphogenesis	GO:0032989	0.000826985	0.0225574	--	386	gene23817|gene22914	2	http://amigo.geneontology.org/amigo/term/GO:0032989	yes
retina vasculature morphogenesis in camera-type eye	GO:0061299	0.00116893	0.0225574	--	9	gene23817	1	http://amigo.geneontology.org/amigo/term/GO:0061299	yes
cellular response to increased oxygen levels	GO:0036295	0.000909248	0.0225574	--	7	gene17137	1	http://amigo.geneontology.org/amigo/term/GO:0036295	yes
endocrine hormone secretion	GO:0060986	0.0010391	0.0225574	--	8	gene23817	1	http://amigo.geneontology.org/amigo/term/GO:0060986	yes
locomotion involved in locomotory behavior	GO:0031987	0.000649519	0.0225574	--	5	gene23817	1	http://amigo.geneontology.org/amigo/term/GO:0031987	yes
S-adenosylhomocysteine metabolic process	GO:0046498	0.00116893	0.0225574	--	9	gene17137	1	http://amigo.geneontology.org/amigo/term/GO:0046498	yes
S-adenosylmethioninamine metabolic process	GO:0046499	0.000909248	0.0225574	--	7	gene17137	1	http://amigo.geneontology.org/amigo/term/GO:0046499	yes
negative regulation of histone H3-K9 methylation	GO:0051573	0.00129876	0.0225574	--	10	gene17137	1	http://amigo.geneontology.org/amigo/term/GO:0051573	yes
positive regulation of histone H3-K4 methylation	GO:0051571	0.00129876	0.0225574	--	10	gene17137	1	http://amigo.geneontology.org/amigo/term/GO:0051571	yes
response to hyperoxia	GO:0055093	0.00181795	0.0246962	--	14	gene17137	1	http://amigo.geneontology.org/amigo/term/GO:0055093	yes
response to caffeine	GO:0031000	0.00168817	0.0246962	--	13	gene17137	1	http://amigo.geneontology.org/amigo/term/GO:0031000	yes
response to lipid	GO:0033993	0.00177643	0.0246962	--	567	gene17137|gene23817	2	http://amigo.geneontology.org/amigo/term/GO:0033993	yes
response to increased oxygen levels	GO:0036296	0.00181795	0.0246962	--	14	gene17137	1	http://amigo.geneontology.org/amigo/term/GO:0036296	yes
response to diuretic	GO:0036270	0.00168817	0.0246962	--	13	gene17137	1	http://amigo.geneontology.org/amigo/term/GO:0036270	yes
cellular response to oxygen-containing compound	GO:1901701	0.00187092	0.0246962	--	582	gene17137|gene23817	2	http://amigo.geneontology.org/amigo/term/GO:1901701	yes
cellular response to dexamethasone stimulus	GO:0071549	0.00207747	0.0253913	--	16	gene17137	1	http://amigo.geneontology.org/amigo/term/GO:0071549	yes
negative regulation of histone methylation	GO:0031061	0.00207747	0.0253913	--	16	gene17137	1	http://amigo.geneontology.org/amigo/term/GO:0031061	yes
response to cocaine	GO:0042220	0.00220722	0.0260136	--	17	gene17137	1	http://amigo.geneontology.org/amigo/term/GO:0042220	yes
regulation of histone H3-K9 methylation	GO:0051570	0.00246668	0.0262582	--	19	gene17137	1	http://amigo.geneontology.org/amigo/term/GO:0051570	yes
regulation of histone H3-K4 methylation	GO:0051569	0.00246668	0.0262582	--	19	gene17137	1	http://amigo.geneontology.org/amigo/term/GO:0051569	yes
Wnt signaling pathway, calcium modulating pathway	GO:0007223	0.00246668	0.0262582	--	19	gene23817	1	http://amigo.geneontology.org/amigo/term/GO:0007223	yes
response to dexamethasone	GO:0071548	0.00259639	0.0267753	--	20	gene17137	1	http://amigo.geneontology.org/amigo/term/GO:0071548	yes
regulation of vascular endothelial growth factor receptor signaling pathway	GO:0030947	0.00285578	0.0285578	--	22	gene23817	1	http://amigo.geneontology.org/amigo/term/GO:0030947	yes
positive regulation of histone methylation	GO:0031062	0.00337443	0.0327518	--	26	gene17137	1	http://amigo.geneontology.org/amigo/term/GO:0031062	yes
response to anesthetic	GO:0072347	0.0038929	0.0367045	--	30	gene17137	1	http://amigo.geneontology.org/amigo/term/GO:0072347	yes
cellular response to xenobiotic stimulus	GO:0071466	0.00402249	0.0368728	--	31	gene17137	1	http://amigo.geneontology.org/amigo/term/GO:0071466	yes
response to activity	GO:0014823	0.00415206	0.0370319	--	32	gene17137	1	http://amigo.geneontology.org/amigo/term/GO:0014823	yes
negative regulation of histone modification	GO:0031057	0.00428163	0.0371826	--	33	gene17137	1	http://amigo.geneontology.org/amigo/term/GO:0031057	yes
DNA methylation	GO:0006306	0.00518828	0.0389121	--	40	gene17137	1	http://amigo.geneontology.org/amigo/term/GO:0006306	yes
response to vitamin	GO:0033273	0.00467026	0.0389121	--	36	gene17137	1	http://amigo.geneontology.org/amigo/term/GO:0033273	yes
negative regulation of chromatin organization	GO:1905268	0.00518828	0.0389121	GO:1903309	40	gene17137	1	http://amigo.geneontology.org/amigo/term/GO:1905268	yes
cellular response to glucocorticoid stimulus	GO:0071385	0.00518828	0.0389121	--	40	gene17137	1	http://amigo.geneontology.org/amigo/term/GO:0071385	yes
cellular response to organic substance	GO:0071310	0.00489342	0.0389121	--	946	gene17137|gene23817	2	http://amigo.geneontology.org/amigo/term/GO:0071310	yes
DNA alkylation	GO:0006305	0.00518828	0.0389121	--	40	gene17137	1	http://amigo.geneontology.org/amigo/term/GO:0006305	yes
positive regulation of protein modification process	GO:0031401	0.00542733	0.0389352	--	997	gene17137|gene23817	2	http://amigo.geneontology.org/amigo/term/GO:0031401	yes
substrate adhesion-dependent cell spreading	GO:0034446	0.00531776	0.0389352	--	41	gene23817	1	http://amigo.geneontology.org/amigo/term/GO:0034446	yes
response to ammonium ion	GO:0060359	0.00570612	0.0400642	--	44	gene17137	1	http://amigo.geneontology.org/amigo/term/GO:0060359	yes
response to oxygen-containing compound	GO:1901700	0.00583143	0.0400911	--	1034	gene17137|gene23817	2	http://amigo.geneontology.org/amigo/term/GO:1901700	yes
response to antineoplastic agent	GO:0097327	0.00699993	0.0412496	--	54	gene17137	1	http://amigo.geneontology.org/amigo/term/GO:0097327	yes
negative regulation of cell-substrate adhesion	GO:0010812	0.00635317	0.0412496	--	49	gene23817	1	http://amigo.geneontology.org/amigo/term/GO:0010812	yes
cellular response to corticosteroid stimulus	GO:0071384	0.00674126	0.0412496	--	52	gene17137	1	http://amigo.geneontology.org/amigo/term/GO:0071384	yes
response to alkaloid	GO:0043279	0.00674126	0.0412496	--	52	gene17137	1	http://amigo.geneontology.org/amigo/term/GO:0043279	yes
regulation of histone methylation	GO:0031060	0.0068706	0.0412496	--	53	gene17137	1	http://amigo.geneontology.org/amigo/term/GO:0031060	yes
DNA methylation or demethylation	GO:0044728	0.0068706	0.0412496	--	53	gene17137	1	http://amigo.geneontology.org/amigo/term/GO:0044728	yes
hormone secretion	GO:0046879	0.00699993	0.0412496	--	54	gene23817	1	http://amigo.geneontology.org/amigo/term/GO:0046879	yes
positive regulation of JUN kinase activity	GO:0043507	0.0068706	0.0412496	--	53	gene23817	1	http://amigo.geneontology.org/amigo/term/GO:0043507	yes
cellular response to ketone	GO:1901655	0.00712925	0.0412746	--	55	gene17137	1	http://amigo.geneontology.org/amigo/term/GO:1901655	yes
cellular response to retinoic acid	GO:0071300	0.00725856	0.0412987	--	56	gene23817	1	http://amigo.geneontology.org/amigo/term/GO:0071300	yes
vasculogenesis	GO:0001570	0.00790493	0.0414631	--	61	gene23817	1	http://amigo.geneontology.org/amigo/term/GO:0001570	yes
cellular response to chemical stimulus	GO:0070887	0.00761285	0.0414631	--	1184	gene17137|gene23817	2	http://amigo.geneontology.org/amigo/term/GO:0070887	yes
ovulation cycle process	GO:0022602	0.00803417	0.0414631	--	62	gene23817	1	http://amigo.geneontology.org/amigo/term/GO:0022602	yes
anatomical structure morphogenesis	GO:0009653	0.00771427	0.0414631	--	1192	gene23817|gene22914	2	http://amigo.geneontology.org/amigo/term/GO:0009653	yes
cellular response to steroid hormone stimulus	GO:0071383	0.0081634	0.0414631	--	63	gene17137	1	http://amigo.geneontology.org/amigo/term/GO:0071383	yes
purine ribonucleoside metabolic process	GO:0046128	0.00790493	0.0414631	--	61	gene17137	1	http://amigo.geneontology.org/amigo/term/GO:0046128	yes
purine nucleoside metabolic process	GO:0042278	0.00829262	0.0414631	--	64	gene17137	1	http://amigo.geneontology.org/amigo/term/GO:0042278	yes
hormone transport	GO:0009914	0.00829262	0.0414631	--	64	gene23817	1	http://amigo.geneontology.org/amigo/term/GO:0009914	yes
positive regulation of histone modification	GO:0031058	0.00868021	0.0421245	--	67	gene17137	1	http://amigo.geneontology.org/amigo/term/GO:0031058	yes
Wnt signaling pathway, planar cell polarity pathway	GO:0060071	0.00868021	0.0421245	--	67	gene23817	1	http://amigo.geneontology.org/amigo/term/GO:0060071	yes
positive regulation of cellular protein metabolic process	GO:0032270	0.00881811	0.0421388	--	1276	gene17137|gene23817	2	http://amigo.geneontology.org/amigo/term/GO:0032270	yes
blood vessel morphogenesis	GO:0048514	0.00893854	0.0421388	--	69	gene23817	1	http://amigo.geneontology.org/amigo/term/GO:0048514	yes
DNA modification	GO:0006304	0.00906769	0.0421456	--	70	gene17137	1	http://amigo.geneontology.org/amigo/term/GO:0006304	yes
response to estradiol	GO:0032355	0.00945508	0.0427366	--	73	gene17137	1	http://amigo.geneontology.org/amigo/term/GO:0032355	yes
regulation of establishment of planar polarity	GO:0090175	0.00984236	0.0427366	--	76	gene23817	1	http://amigo.geneontology.org/amigo/term/GO:0090175	yes
positive regulation of chromatin organization	GO:1905269	0.00958419	0.0427366	GO:1903310	74	gene17137	1	http://amigo.geneontology.org/amigo/term/GO:1905269	yes
negative regulation of gene expression, epigenetic	GO:0045814	0.00984236	0.0427366	--	76	gene17137	1	http://amigo.geneontology.org/amigo/term/GO:0045814	yes
regulation of JUN kinase activity	GO:0043506	0.00984236	0.0427366	--	76	gene23817	1	http://amigo.geneontology.org/amigo/term/GO:0043506	yes
positive regulation of protein metabolic process	GO:0051247	0.0101516	0.0435068	--	1371	gene17137|gene23817	2	http://amigo.geneontology.org/amigo/term/GO:0051247	yes
response to xenobiotic stimulus	GO:0009410	0.0106166	0.0448868	GO:0017104	82	gene17137	1	http://amigo.geneontology.org/amigo/term/GO:0009410	yes
ribonucleoside metabolic process	GO:0009119	0.0107456	0.0448868	--	83	gene17137	1	http://amigo.geneontology.org/amigo/term/GO:0009119	yes
response to glucocorticoid	GO:0051384	0.0113905	0.0469858	--	88	gene17137	1	http://amigo.geneontology.org/amigo/term/GO:0051384	yes
cellular response to oxygen levels	GO:0071453	0.0124217	0.0477925	--	96	gene17137	1	http://amigo.geneontology.org/amigo/term/GO:0071453	yes
non-canonical Wnt signaling pathway	GO:0035567	0.0119062	0.0477925	--	92	gene23817	1	http://amigo.geneontology.org/amigo/term/GO:0035567	yes
regulation of multicellular organismal development	GO:2000026	0.012455	0.0477925	--	1522	gene17137|gene23817	2	http://amigo.geneontology.org/amigo/term/GO:2000026	yes
positive regulation of JNK cascade	GO:0046330	0.0120351	0.0477925	--	93	gene23817	1	http://amigo.geneontology.org/amigo/term/GO:0046330	yes
canonical Wnt signaling pathway	GO:0060070	0.0124217	0.0477925	--	96	gene23817	1	http://amigo.geneontology.org/amigo/term/GO:0060070	yes
cell morphogenesis involved in differentiation	GO:0000904	0.0119062	0.0477925	--	92	gene23817	1	http://amigo.geneontology.org/amigo/term/GO:0000904	yes
regulation of protein modification process	GO:0031399	0.0127607	0.0478526	--	1541	gene17137|gene23817	2	http://amigo.geneontology.org/amigo/term/GO:0031399	yes
response to retinoic acid	GO:0032526	0.0126794	0.0478526	--	98	gene23817	1	http://amigo.geneontology.org/amigo/term/GO:0032526	yes
positive regulation of gene expression	GO:0010628	0.0129393	0.0479771	--	1552	gene17137|gene23817	2	http://amigo.geneontology.org/amigo/term/GO:0010628	yes

## Sheet: novel miRNA SP42 - SPLP42goterm
Term_name	Accession	p-value	FDR	Alt_id	Background_Count	Candidate_Gene	Candidate_Count	Links	Result
oligo-1,6-glucosidase activity	GO:0004574	5.36835e-06	0.00116493	--	2	gene15396|gene2350	2	http://amigo.geneontology.org/amigo/term/GO:0004574	yes	MF
alpha-1,4-glucosidase activity	GO:0004558	3.21134e-05	0.00348431	GO:0004562|GO:0016982	4	gene15396|gene2350	2	http://amigo.geneontology.org/amigo/term/GO:0004558	yes
alpha-glucosidase activity	GO:0090599	8.00428e-05	0.00578976	--	6	gene15396|gene2350	2	http://amigo.geneontology.org/amigo/term/GO:0090599	yes
hydrolase activity, hydrolyzing O-glycosyl compounds	GO:0004553	0.000173819	0.00942969	GO:0016800	119	gene6597|gene6596|gene15396|gene2350	4	http://amigo.geneontology.org/amigo/term/GO:0004553	yes
hydrolase activity, acting on glycosyl bonds	GO:0016798	0.000409885	0.014896	--	149	gene6597|gene6596|gene15396|gene2350	4	http://amigo.geneontology.org/amigo/term/GO:0016798	yes
glucosidase activity	GO:0015926	0.000411872	0.014896	--	13	gene15396|gene2350	2	http://amigo.geneontology.org/amigo/term/GO:0015926	yes
lysozyme activity	GO:0003796	0.000713841	0.0221291	--	17	gene6596|gene6597	2	http://amigo.geneontology.org/amigo/term/GO:0003796	yes
peptidoglycan muralytic activity	GO:0061783	0.00120343	0.032643	--	22	gene6596|gene6597	2	http://amigo.geneontology.org/amigo/term/GO:0061783	yes
rRNA (uridine-N3-)-methyltransferase activity	GO:0070042	0.00233867	0.0390379	--	1	gene19037	1	http://amigo.geneontology.org/amigo/term/GO:0070042	yes
beta-fructofuranosidase activity	GO:0004564	0.00233867	0.0390379	--	1	gene2350	1	http://amigo.geneontology.org/amigo/term/GO:0004564	yes
UDP-N-acetylglucosamine-dolichyl-phosphate N-acetylglucosaminephosphotransferase activity	GO:0003975	0.00233867	0.0390379	--	1	gene19155	1	http://amigo.geneontology.org/amigo/term/GO:0003975	yes
sucrose alpha-glucosidase activity	GO:0004575	0.00233867	0.0390379	--	1	gene2350	1	http://amigo.geneontology.org/amigo/term/GO:0004575	yes
phospho-N-acetylmuramoyl-pentapeptide-transferase activity	GO:0008963	0.00233867	0.0390379	--	1	gene19155	1	http://amigo.geneontology.org/amigo/term/GO:0008963	yes

## Sheet: Sheet3
know miRNA，lp42-splp42				novel miRNA，sp42-splp42
Term_name	Accession	FDR		Term_name	Accession	FDR
DNA methylation on cytosine within a CG sequence	GO:0010424	0.0214351	BP	oligo-1,6-glucosidase activity	GO:0004574	0.00116493	MF
cerebellum vasculature morphogenesis	GO:0061301	0.0214351		alpha-1,4-glucosidase activity	GO:0004558	0.00348431
cellular response to lipid	GO:0071396	0.0214351		alpha-glucosidase activity	GO:0090599	0.00578976
progesterone secretion	GO:0042701	0.0214351		hydrolase activity, hydrolyzing O-glycosyl compounds	GO:0004553	0.00942969
steroid hormone secretion	GO:0035929	0.0214351		hydrolase activity, acting on glycosyl bonds	GO:0016798	0.014896
cell surface	GO:0009986	0.0465659	CC	glucosidase activity	GO:0015926	0.014896
DNA-methyltransferase activity	GO:0009008	0.00779457	MF	lysozyme activity	GO:0003796	0.0221291
DNA (cytosine-5-)-methyltransferase activity, acting on CpG substrates	GO:0051718	0.00779457		peptidoglycan muralytic activity	GO:0061783	0.032643
DNA (cytosine-5-)-methyltransferase activity	GO:0003886	0.00779457		rRNA (uridine-N3-)-methyltransferase activity	GO:0070042	0.0390379
unmethylated CpG binding	GO:0045322	0.00876813		beta-fructofuranosidase activity	GO:0004564	0.0390379
Wnt-activated receptor activity	GO:0042813	0.0350361		UDP-N-acetylglucosamine-dolichyl-phosphate N-acetylglucosaminephosphotransferase activity	GO:0003975	0.0390379
Wnt-protein binding	GO:0017147	0.0369697		sucrose alpha-glucosidase activity	GO:0004575	0.0390379
cytokine binding	GO:0019955	0.0441681		phospho-N-acetylmuramoyl - pentapeptide-transferase activity	GO:0008963	0.0390379
