# Supplementary material for: Identification of photoperiod-induced specific miRNAs in the adrenal glands of Sunite sheep (Ovis aries)
Source: Front Vet Sci. 2022 Jul 22;9:888207. doi: 10.3389/fvets.2022.888207 (PMC9354845; doi:10.3389/fvets.2022.888207)
Supplement: Supplementary file 1 [file Data_Sheet_1.ZIP › Supplementary file/S12-miRNA kegg.xlsx]

## Sheet: know LP42A_SPLP42A_kegg_report
Name	Map	Count1	Count2	Count3	Count4	p	q	Gene_target	Links	Result
Basal cell carcinoma	map05217	1	67	1	9717	0.0138498	1	gene23817|K02354;	http://www.kegg.jp/pathway/map05217+K02354	no
Breast cancer	map05224	1	167	1	9617	0.0340418	1	gene23817|K02354;	http://www.kegg.jp/pathway/map05224+K02354	no
Cysteine and methionine metabolism	map00270	1	61	1	9723	0.0126317	1	gene17137|K17399;	http://www.kegg.jp/pathway/map00270+K17399	no
Gastric cancer	map05226	1	173	1	9611	0.0352466	1	gene23817|K02354;	http://www.kegg.jp/pathway/map05226+K02354	no
Hepatocellular carcinoma	map05225	1	187	1	9597	0.0380551	1	gene23817|K02354;	http://www.kegg.jp/pathway/map05225+K02354	no
Hippo signaling pathway	map04390	1	180	1	9604	0.0366514	1	gene23817|K02354;	http://www.kegg.jp/pathway/map04390+K02354	no
HTLV-I infection	map05166	1	305	1	9479	0.0615637	1	gene23817|K02354;	http://www.kegg.jp/pathway/map05166+K02354	no
Human papillomavirus infection	map05165	1	344	1	9440	0.0692695	1	gene23817|K02354;	http://www.kegg.jp/pathway/map05165+K02354	no
Melanogenesis	map04916	1	104	1	9680	0.0213452	1	gene23817|K02354;	http://www.kegg.jp/pathway/map04916+K02354	no
MicroRNAs in cancer	map05206	1	173	1	9611	0.0352466	1	gene17137|K17399;	http://www.kegg.jp/pathway/map05206+K17399	no
mTOR signaling pathway	map04150	1	201	1	9583	0.0408595	1	gene23817|K02354;	http://www.kegg.jp/pathway/map04150+K02354	no
Pathways in cancer	map05200	1	609	1	9175	0.120788	1	gene23817|K02354;	http://www.kegg.jp/pathway/map05200+K02354	no
Proteoglycans in cancer	map05205	1	238	1	9546	0.0482513	1	gene23817|K02354;	http://www.kegg.jp/pathway/map05205+K02354	no
Signaling pathways regulating pluripotency of stem cells	map04550	1	143	1	9641	0.0292148	1	gene23817|K02354;	http://www.kegg.jp/pathway/map04550+K02354	no
Wnt signaling pathway	map04310	1	156	1	9628	0.0318309	1	gene23817|K02354;	http://www.kegg.jp/pathway/map04310+K02354	no

## Sheet: novel LP42A_SPLP42A_kegg_report
Name	Map	Count1	Count2	Count3	Count4	p	q	Gene_target	Links	Result
Adrenergic signaling in cardiomyocytes	map04261	1	161	18	9606	0.272003	1	gene670|K04345;	http://www.kegg.jp/pathway/map04261+K04345	no
Aldosterone synthesis and secretion	map04925	1	80	18	9687	0.146207	1	gene670|K04345;	http://www.kegg.jp/pathway/map04925+K04345	no
Amoebiasis	map05146	1	104	18	9663	0.185478	1	gene670|K04345;	http://www.kegg.jp/pathway/map05146+K04345	no
Amphetamine addiction	map05031	1	71	18	9696	0.131022	1	gene670|K04345;	http://www.kegg.jp/pathway/map05031+K04345	no
Apelin signaling pathway	map04371	2	164	17	9603	0.040491	1	gene670|K04345;gene8319|K11831;	http://www.kegg.jp/pathway/map04371+K04345+K11831	no
Autophagy - animal	map04140	1	156	18	9611	0.264776	1	gene670|K04345;	http://www.kegg.jp/pathway/map04140+K04345	no
Axon guidance	map04360	1	200	18	9567	0.326106	1	gene3028|K06521;	http://www.kegg.jp/pathway/map04360+K06521	no
B cell receptor signaling pathway	map04662	1	73	18	9694	0.134419	1	gene18279|K06506;	http://www.kegg.jp/pathway/map04662+K06506	no
Bile secretion	map04976	1	107	18	9660	0.190265	1	gene670|K04345;	http://www.kegg.jp/pathway/map04976+K04345	no
Calcium signaling pathway	map04020	1	195	18	9572	0.319389	1	gene670|K04345;	http://www.kegg.jp/pathway/map04020+K04345	no
cAMP signaling pathway	map04024	1	247	18	9520	0.386249	1	gene670|K04345;	http://www.kegg.jp/pathway/map04024+K04345	no
Chemokine signaling pathway	map04062	1	191	18	9576	0.313969	1	gene670|K04345;	http://www.kegg.jp/pathway/map04062+K04345	no
Cholinergic synapse	map04725	1	112	18	9655	0.198184	1	gene670|K04345;	http://www.kegg.jp/pathway/map04725+K04345	no
Circadian entrainment	map04713	1	99	18	9668	0.17744	1	gene670|K04345;	http://www.kegg.jp/pathway/map04713+K04345	no
Cocaine addiction	map05030	1	50	18	9717	0.094592	1	gene670|K04345;	http://www.kegg.jp/pathway/map05030+K04345	no
Dilated cardiomyopathy (DCM)	map05414	1	85	18	9682	0.154533	1	gene670|K04345;	http://www.kegg.jp/pathway/map05414+K04345	no
Dopaminergic synapse	map04728	1	139	18	9628	0.239694	1	gene670|K04345;	http://www.kegg.jp/pathway/map04728+K04345	no
Endocrine and other factor-regulated calcium reabsorption	map04961	1	49	18	9718	0.0928216	1	gene670|K04345;	http://www.kegg.jp/pathway/map04961+K04345	no
Endocrine resistance	map01522	1	108	18	9659	0.191855	1	gene670|K04345;	http://www.kegg.jp/pathway/map01522+K04345	no
Epstein-Barr virus infection	map05169	1	218	18	9549	0.34977	1	gene670|K04345;	http://www.kegg.jp/pathway/map05169+K04345	no
Estrogen signaling pathway	map04915	1	104	18	9663	0.185478	1	gene670|K04345;	http://www.kegg.jp/pathway/map04915+K04345	no
GABAergic synapse	map04727	1	90	18	9677	0.162783	1	gene670|K04345;	http://www.kegg.jp/pathway/map04727+K04345	no
Galactose metabolism	map00052	1	31	18	9736	0.0603885	1	gene15396|K12316;	http://www.kegg.jp/pathway/map00052+K12316	no
Gap junction	map04540	1	95	18	9672	0.170956	1	gene670|K04345;	http://www.kegg.jp/pathway/map04540+K04345	no
Gastric acid secretion	map04971	1	77	18	9690	0.141173	1	gene670|K04345;	http://www.kegg.jp/pathway/map04971+K04345	no
Glucagon signaling pathway	map04922	1	113	18	9654	0.199759	1	gene670|K04345;	http://www.kegg.jp/pathway/map04922+K04345	no
Glutamatergic synapse	map04724	1	116	18	9651	0.204466	1	gene670|K04345;	http://www.kegg.jp/pathway/map04724+K04345	no
GnRH signaling pathway	map04912	1	91	18	9676	0.164424	1	gene670|K04345;	http://www.kegg.jp/pathway/map04912+K04345	no
Hedgehog signaling pathway - fly	map04341	1	40	18	9727	0.07674	1	gene670|K04345;	http://www.kegg.jp/pathway/map04341+K04345	no
Hedgehog signaling pathway	map04340	1	54	18	9713	0.101641	1	gene670|K04345;	http://www.kegg.jp/pathway/map04340+K04345	no
HTLV-I infection	map05166	1	305	18	9462	0.45347	1	gene670|K04345;	http://www.kegg.jp/pathway/map05166+K04345	no
Human papillomavirus infection	map05165	1	344	18	9423	0.494681	1	gene670|K04345;	http://www.kegg.jp/pathway/map05165+K04345	no
Huntington disease	map05016	1	270	18	9497	0.413792	1	gene8319|K11831;	http://www.kegg.jp/pathway/map05016+K11831	no
Inflammatory mediator regulation of TRP channels	map04750	1	109	18	9658	0.193441	1	gene670|K04345;	http://www.kegg.jp/pathway/map04750+K04345	no
Insulin secretion	map04911	1	85	18	9682	0.154533	1	gene670|K04345;	http://www.kegg.jp/pathway/map04911+K04345	no
Insulin signaling pathway	map04910	1	175	18	9592	0.291881	1	gene670|K04345;	http://www.kegg.jp/pathway/map04910+K04345	no
Longevity regulating pathway	map04211	1	99	18	9668	0.17744	1	gene670|K04345;	http://www.kegg.jp/pathway/map04211+K04345	no
Longevity regulating pathway - multiple species	map04213	1	65	18	9702	0.120758	1	gene670|K04345;	http://www.kegg.jp/pathway/map04213+K04345	no
Long-term potentiation	map04720	1	69	18	9698	0.127614	1	gene670|K04345;	http://www.kegg.jp/pathway/map04720+K04345	no
Lysosome	map04142	1	138	18	9629	0.238193	1	gene15396|K12316;	http://www.kegg.jp/pathway/map04142+K12316	no
MAPK signaling pathway - fly	map04013	1	115	18	9652	0.2029	1	gene5908|K17608;	http://www.kegg.jp/pathway/map04013+K17608	no
MAPK signaling pathway	map04010	1	298	18	9469	0.445744	1	gene670|K04345;	http://www.kegg.jp/pathway/map04010+K04345	no
Melanogenesis	map04916	1	104	18	9663	0.185478	1	gene670|K04345;	http://www.kegg.jp/pathway/map04916+K04345	no
MicroRNAs in cancer	map05206	1	173	18	9594	0.289073	1	gene22097|K12035;	http://www.kegg.jp/pathway/map05206+K12035	no
Morphine addiction	map05032	1	92	18	9675	0.166061	1	gene670|K04345;	http://www.kegg.jp/pathway/map05032+K04345	no
Mucin type O-glycan biosynthesis	map00512	1	34	18	9733	0.0658692	1	gene8630|K00710;	http://www.kegg.jp/pathway/map00512+K00710	no
N-Glycan biosynthesis	map00510	1	61	18	9706	0.113851	1	gene19155|K01001;	http://www.kegg.jp/pathway/map00510+K01001	no
Olfactory transduction	map04740	7	1252	12	8515	0.00708288	1	gene20029|K04257;gene20030|K04257;gene20032|K04257;gene20034|K04257;gene3332|K04257;gene3334|K04257;gene670|K04345;	http://www.kegg.jp/pathway/map04740+K04257+K04345	no
Oocyte meiosis	map04114	1	154	18	9613	0.261866	1	gene670|K04345;	http://www.kegg.jp/pathway/map04114+K04345	no
Ovarian steroidogenesis	map04913	1	55	18	9712	0.103395	1	gene670|K04345;	http://www.kegg.jp/pathway/map04913+K04345	no
Oxytocin signaling pathway	map04921	1	157	18	9610	0.266227	1	gene670|K04345;	http://www.kegg.jp/pathway/map04921+K04345	no
Parkinson disease	map05012	1	217	18	9550	0.348477	1	gene670|K04345;	http://www.kegg.jp/pathway/map05012+K04345	no
Pathways in cancer	map05200	1	609	18	9158	0.705957	1	gene670|K04345;	http://www.kegg.jp/pathway/map05200+K04345	no
Platelet activation	map04611	1	123	18	9644	0.215348	1	gene670|K04345;	http://www.kegg.jp/pathway/map04611+K04345	no
Primary immunodeficiency	map05340	1	33	18	9734	0.0640457	1	gene18279|K06506;	http://www.kegg.jp/pathway/map05340+K06506	no
Prion diseases	map05020	1	40	18	9727	0.07674	1	gene670|K04345;	http://www.kegg.jp/pathway/map05020+K04345	no
Progesterone-mediated oocyte maturation	map04914	1	110	18	9657	0.195025	1	gene670|K04345;	http://www.kegg.jp/pathway/map04914+K04345	no
Proteoglycans in cancer	map05205	1	238	18	9529	0.375141	1	gene670|K04345;	http://www.kegg.jp/pathway/map05205+K04345	no
Ras signaling pathway	map04014	1	259	18	9508	0.400769	1	gene670|K04345;	http://www.kegg.jp/pathway/map04014+K04345	no
Regulation of lipolysis in adipocytes	map04923	1	57	18	9710	0.106893	1	gene670|K04345;	http://www.kegg.jp/pathway/map04923+K04345	no
Relaxin signaling pathway	map04926	1	129	18	9638	0.224563	1	gene670|K04345;	http://www.kegg.jp/pathway/map04926+K04345	no
Renin secretion	map04924	1	67	18	9700	0.124192	1	gene670|K04345;	http://www.kegg.jp/pathway/map04924+K04345	no
Retrograde endocannabinoid signaling	map04723	1	159	18	9608	0.26912	1	gene670|K04345;	http://www.kegg.jp/pathway/map04723+K04345	no
RNA degradation	map03018	1	85	18	9682	0.154533	1	gene14862|K14443;	http://www.kegg.jp/pathway/map03018+K14443	no
Salivary secretion	map04970	1	97	18	9670	0.174204	1	gene670|K04345;	http://www.kegg.jp/pathway/map04970+K04345	no
Selenocompound metabolism	map00450	1	26	18	9741	0.0511862	1	gene8080|K00562;	http://www.kegg.jp/pathway/map00450+K00562	no
Serotonergic synapse	map04726	1	117	18	9650	0.206029	1	gene670|K04345;	http://www.kegg.jp/pathway/map04726+K04345	no
Starch and sucrose metabolism	map00500	1	35	18	9732	0.0676894	1	gene15396|K12316;	http://www.kegg.jp/pathway/map00500+K12316	no
Taste transduction	map04742	1	60	18	9707	0.112117	1	gene670|K04345;	http://www.kegg.jp/pathway/map04742+K04345	no
Thyroid hormone signaling pathway	map04919	1	123	18	9644	0.215348	1	gene670|K04345;	http://www.kegg.jp/pathway/map04919+K04345	no
Thyroid hormone synthesis	map04918	1	74	18	9693	0.136112	1	gene670|K04345;	http://www.kegg.jp/pathway/map04918+K04345	no
Tight junction	map04530	1	204	18	9563	0.331434	1	gene670|K04345;	http://www.kegg.jp/pathway/map04530+K04345	no
Tryptophan metabolism	map00380	1	51	18	9716	0.0963591	1	gene8080|K00562;	http://www.kegg.jp/pathway/map00380+K00562	no
Ubiquitin mediated proteolysis	map04120	1	198	18	9569	0.323426	1	gene28200|K10447;	http://www.kegg.jp/pathway/map04120+K10447	no
Vascular smooth muscle contraction	map04270	1	128	18	9639	0.223034	1	gene670|K04345;	http://www.kegg.jp/pathway/map04270+K04345	no
Vasopressin-regulated water reabsorption	map04962	1	54	18	9713	0.101641	1	gene670|K04345;	http://www.kegg.jp/pathway/map04962+K04345	no
Vibrio cholerae infection	map05110	1	54	18	9713	0.101641	1	gene670|K04345;	http://www.kegg.jp/pathway/map05110+K04345	no
Viral carcinogenesis	map05203	1	250	18	9517	0.38991	1	gene670|K04345;	http://www.kegg.jp/pathway/map05203+K04345	no
Wnt signaling pathway	map04310	2	155	17	9612	0.036582	1	gene670|K04345;gene985|K04510;	http://www.kegg.jp/pathway/map04310+K04345+K04510	no

## Sheet: novel SP42A_LP42A_kegg_report
Name	Map	Count1	Count2	Count3	Count4	p	q	Gene_target	Links	Result
Apelin signaling pathway	map04371	1	165	19	9601	0.290011	1	gene8319|K11831;	http://www.kegg.jp/pathway/map04371+K11831	no
Apoptosis - fly	map04214	1	84	19	9682	0.160246	1	gene19007|K04728;	http://www.kegg.jp/pathway/map04214+K04728	no
Apoptosis	map04210	1	180	19	9586	0.311849	1	gene19007|K04728;	http://www.kegg.jp/pathway/map04210+K04728	no
B cell receptor signaling pathway	map04662	1	73	19	9693	0.140977	1	gene18279|K06506;	http://www.kegg.jp/pathway/map04662+K06506	no
Cell cycle	map04110	1	169	19	9597	0.295898	1	gene19007|K04728;	http://www.kegg.jp/pathway/map04110+K04728	no
Cellular senescence	map04218	1	181	19	9585	0.313281	1	gene19007|K04728;	http://www.kegg.jp/pathway/map04218+K04728	no
FoxO signaling pathway	map04068	1	148	19	9618	0.264467	1	gene19007|K04728;	http://www.kegg.jp/pathway/map04068+K04728	no
Galactose metabolism	map00052	1	31	19	9735	0.063467	1	gene15396|K12316;	http://www.kegg.jp/pathway/map00052+K12316	no
Glutamatergic synapse	map04724	1	116	19	9650	0.213996	1	gene22256|K04608;	http://www.kegg.jp/pathway/map04724+K04608	no
Homologous recombination	map03440	1	44	19	9722	0.0881411	1	gene19007|K04728;	http://www.kegg.jp/pathway/map03440+K04728	no
HTLV-I infection	map05166	1	305	19	9461	0.470593	1	gene19007|K04728;	http://www.kegg.jp/pathway/map05166+K04728	no
Human papillomavirus infection	map05165	1	344	19	9422	0.512531	1	gene19007|K04728;	http://www.kegg.jp/pathway/map05165+K04728	no
Huntington disease	map05016	1	270	19	9496	0.430057	1	gene8319|K11831;	http://www.kegg.jp/pathway/map05016+K11831	no
Lysosome	map04142	2	137	18	9629	0.0322005	1	gene15396|K12316;gene26680|K12398;	http://www.kegg.jp/pathway/map04142+K12316+K12398	no
Malaria	map05144	1	52	19	9714	0.103017	1	gene7299|K06543;	http://www.kegg.jp/pathway/map05144+K06543	no
MicroRNAs in cancer	map05206	2	172	18	9594	0.0484338	1	gene19007|K04728;gene22097|K12035;	http://www.kegg.jp/pathway/map05206+K04728+K12035	no
Neuroactive ligand-receptor interaction	map04080	2	279	18	9487	0.1113	1	gene18913|K04210;gene22256|K04608;	http://www.kegg.jp/pathway/map04080+K04210+K04608	no
NF-kappa B signaling pathway	map04064	1	96	19	9670	0.180799	1	gene19007|K04728;	http://www.kegg.jp/pathway/map04064+K04728	no
N-Glycan biosynthesis	map00510	1	61	19	9705	0.119477	1	gene19155|K01001;	http://www.kegg.jp/pathway/map00510+K01001	no
Olfactory transduction	map04740	5	1254	15	8512	0.104378	1	gene20029|K04257;gene20030|K04257;gene20032|K04257;gene20034|K04257;gene3334|K04257;	http://www.kegg.jp/pathway/map04740+K04257	no
p53 signaling pathway	map04115	1	106	19	9660	0.197561	1	gene19007|K04728;	http://www.kegg.jp/pathway/map04115+K04728	no
Phospholipase D signaling pathway	map04072	1	159	19	9607	0.281093	1	gene22256|K04608;	http://www.kegg.jp/pathway/map04072+K04608	no
Platinum drug resistance	map01524	1	103	19	9663	0.192567	1	gene19007|K04728;	http://www.kegg.jp/pathway/map01524+K04728	no
Primary immunodeficiency	map05340	1	33	19	9733	0.0673038	1	gene18279|K06506;	http://www.kegg.jp/pathway/map05340+K06506	no
Ribosome	map03010	2	769	18	8997	0.475056	1	gene11129|K02978;gene26606|K02998;	http://www.kegg.jp/pathway/map03010+K02978+K02998	no
Spliceosome	map03040	1	247	19	9519	0.401833	1	gene189|K12827;	http://www.kegg.jp/pathway/map03040+K12827	no
Starch and sucrose metabolism	map00500	1	35	19	9731	0.0711258	1	gene15396|K12316;	http://www.kegg.jp/pathway/map00500+K12316	no
Transcriptional misregulation in cancer	map05202	1	189	19	9577	0.324643	1	gene19007|K04728;	http://www.kegg.jp/pathway/map05202+K04728	no
Ubiquitin mediated proteolysis	map04120	1	198	19	9568	0.337211	1	gene28200|K10447;	http://www.kegg.jp/pathway/map04120+K10447	no
Wnt signaling pathway	map04310	1	156	19	9610	0.276594	1	gene985|K04510;	http://www.kegg.jp/pathway/map04310+K04510	no

## Sheet: novel SP42A_SPLP42A_kegg_report
Name	Map	Count1	Count2	Count3	Count4	p	q	Gene_target	Links	Result
Galactose metabolism	map00052	2	30	21	9733	0.00251095	0.535925	gene15396|K12316;gene2350|K01203;	http://www.kegg.jp/pathway/map00052+K12316+K01203	no
Starch and sucrose metabolism	map00500	2	34	21	9729	0.00317115	0.535925	gene15396|K12316;gene2350|K01203;	http://www.kegg.jp/pathway/map00500+K12316+K01203	no
Olfactory transduction	map04740	8	1251	15	8512	0.0060349	0.679932	gene20029|K04257;gene20030|K04257;gene20032|K04257;gene20034|K04257;gene3332|K04257;gene3334|K04257;gene6508|K04257;gene670|K04345;	http://www.kegg.jp/pathway/map04740+K04257+K04345	no
Adrenergic signaling in cardiomyocytes	map04261	1	161	22	9602	0.319121	1	gene670|K04345;	http://www.kegg.jp/pathway/map04261+K04345	no
Aldosterone synthesis and secretion	map04925	1	80	22	9683	0.174183	1	gene670|K04345;	http://www.kegg.jp/pathway/map04925+K04345	no
Amoebiasis	map05146	1	104	22	9659	0.219949	1	gene670|K04345;	http://www.kegg.jp/pathway/map05146+K04345	no
Amphetamine addiction	map05031	1	71	22	9692	0.156368	1	gene670|K04345;	http://www.kegg.jp/pathway/map05031+K04345	no
Apelin signaling pathway	map04371	2	164	21	9599	0.0573401	1	gene670|K04345;gene8319|K11831;	http://www.kegg.jp/pathway/map04371+K04345+K11831	no
Autophagy - animal	map04140	1	156	22	9607	0.310929	1	gene670|K04345;	http://www.kegg.jp/pathway/map04140+K04345	no
Axon guidance	map04360	1	200	22	9563	0.379898	1	gene3028|K06521;	http://www.kegg.jp/pathway/map04360+K06521	no
B cell receptor signaling pathway	map04662	1	73	22	9690	0.160358	1	gene18279|K06506;	http://www.kegg.jp/pathway/map04662+K06506	no
Bile secretion	map04976	1	107	22	9656	0.225496	1	gene670|K04345;	http://www.kegg.jp/pathway/map04976+K04345	no
Calcium signaling pathway	map04020	1	195	22	9568	0.372407	1	gene670|K04345;	http://www.kegg.jp/pathway/map04020+K04345	no
cAMP signaling pathway	map04024	1	247	22	9516	0.44626	1	gene670|K04345;	http://www.kegg.jp/pathway/map04024+K04345	no
Carbohydrate digestion and absorption	map04973	1	48	22	9715	0.109154	1	gene2350|K01203;	http://www.kegg.jp/pathway/map04973+K01203	no
Chemokine signaling pathway	map04062	1	191	22	9572	0.366351	1	gene670|K04345;	http://www.kegg.jp/pathway/map04062+K04345	no
Cholinergic synapse	map04725	1	112	22	9651	0.234657	1	gene670|K04345;	http://www.kegg.jp/pathway/map04725+K04345	no
Circadian entrainment	map04713	1	99	22	9664	0.210619	1	gene670|K04345;	http://www.kegg.jp/pathway/map04713+K04345	no
Cocaine addiction	map05030	1	50	22	9713	0.113358	1	gene670|K04345;	http://www.kegg.jp/pathway/map05030+K04345	no
Dilated cardiomyopathy (DCM)	map05414	1	85	22	9678	0.183925	1	gene670|K04345;	http://www.kegg.jp/pathway/map05414+K04345	no
Dopaminergic synapse	map04728	1	139	22	9624	0.282365	1	gene670|K04345;	http://www.kegg.jp/pathway/map04728+K04345	no
Endocrine and other factor-regulated calcium reabsorption	map04961	1	49	22	9714	0.111259	1	gene670|K04345;	http://www.kegg.jp/pathway/map04961+K04345	no
Endocrine resistance	map01522	1	108	22	9655	0.227336	1	gene670|K04345;	http://www.kegg.jp/pathway/map01522+K04345	no
Epstein-Barr virus infection	map05169	1	218	22	9545	0.406165	1	gene670|K04345;	http://www.kegg.jp/pathway/map05169+K04345	no
Estrogen signaling pathway	map04915	1	104	22	9659	0.219949	1	gene670|K04345;	http://www.kegg.jp/pathway/map04915+K04345	no
GABAergic synapse	map04727	1	90	22	9673	0.193556	1	gene670|K04345;	http://www.kegg.jp/pathway/map04727+K04345	no
Gap junction	map04540	1	95	22	9668	0.203078	1	gene670|K04345;	http://www.kegg.jp/pathway/map04540+K04345	no
Gastric acid secretion	map04971	1	77	22	9686	0.168285	1	gene670|K04345;	http://www.kegg.jp/pathway/map04971+K04345	no
Glucagon signaling pathway	map04922	1	113	22	9650	0.236477	1	gene670|K04345;	http://www.kegg.jp/pathway/map04922+K04345	no
Glutamatergic synapse	map04724	1	116	22	9647	0.241911	1	gene670|K04345;	http://www.kegg.jp/pathway/map04724+K04345	no
GnRH signaling pathway	map04912	1	91	22	9672	0.195469	1	gene670|K04345;	http://www.kegg.jp/pathway/map04912+K04345	no
Hedgehog signaling pathway - fly	map04341	1	40	22	9723	0.0921476	1	gene670|K04345;	http://www.kegg.jp/pathway/map04341+K04345	no
Hedgehog signaling pathway	map04340	1	54	22	9709	0.121709	1	gene670|K04345;	http://www.kegg.jp/pathway/map04340+K04345	no
HTLV-I infection	map05166	1	305	22	9458	0.518819	1	gene670|K04345;	http://www.kegg.jp/pathway/map05166+K04345	no
Human papillomavirus infection	map05165	1	344	22	9419	0.562394	1	gene670|K04345;	http://www.kegg.jp/pathway/map05165+K04345	no
Huntington disease	map05016	1	270	22	9493	0.476204	1	gene8319|K11831;	http://www.kegg.jp/pathway/map05016+K11831	no
Inflammatory mediator regulation of TRP channels	map04750	1	109	22	9654	0.229173	1	gene670|K04345;	http://www.kegg.jp/pathway/map04750+K04345	no
Insulin secretion	map04911	1	85	22	9678	0.183925	1	gene670|K04345;	http://www.kegg.jp/pathway/map04911+K04345	no
Insulin signaling pathway	map04910	1	175	22	9588	0.341566	1	gene670|K04345;	http://www.kegg.jp/pathway/map04910+K04345	no
Longevity regulating pathway	map04211	1	99	22	9664	0.210619	1	gene670|K04345;	http://www.kegg.jp/pathway/map04211+K04345	no
Longevity regulating pathway - multiple species	map04213	1	65	22	9698	0.144288	1	gene670|K04345;	http://www.kegg.jp/pathway/map04213+K04345	no
Long-term potentiation	map04720	1	69	22	9694	0.152359	1	gene670|K04345;	http://www.kegg.jp/pathway/map04720+K04345	no
Lysosome	map04142	1	138	22	9625	0.28065	1	gene15396|K12316;	http://www.kegg.jp/pathway/map04142+K12316	no
MAPK signaling pathway - fly	map04013	1	115	22	9648	0.240104	1	gene5908|K17608;	http://www.kegg.jp/pathway/map04013+K17608	no
MAPK signaling pathway	map04010	1	298	22	9465	0.51057	1	gene670|K04345;	http://www.kegg.jp/pathway/map04010+K04345	no
Melanogenesis	map04916	1	104	22	9659	0.219949	1	gene670|K04345;	http://www.kegg.jp/pathway/map04916+K04345	no
MicroRNAs in cancer	map05206	1	173	22	9590	0.338404	1	gene22097|K12035;	http://www.kegg.jp/pathway/map05206+K12035	no
Morphine addiction	map05032	1	92	22	9671	0.197378	1	gene670|K04345;	http://www.kegg.jp/pathway/map05032+K04345	no
Mucin type O-glycan biosynthesis	map00512	1	34	22	9729	0.0791893	1	gene8630|K00710;	http://www.kegg.jp/pathway/map00512+K00710	no
N-Glycan biosynthesis	map00510	1	61	22	9702	0.136142	1	gene19155|K01001;	http://www.kegg.jp/pathway/map00510+K01001	no
Oocyte meiosis	map04114	1	154	22	9609	0.307626	1	gene670|K04345;	http://www.kegg.jp/pathway/map04114+K04345	no
Ovarian steroidogenesis	map04913	1	55	22	9708	0.123785	1	gene670|K04345;	http://www.kegg.jp/pathway/map04913+K04345	no
Oxytocin signaling pathway	map04921	1	157	22	9606	0.312575	1	gene670|K04345;	http://www.kegg.jp/pathway/map04921+K04345	no
Parkinson disease	map05012	1	217	22	9546	0.404734	1	gene670|K04345;	http://www.kegg.jp/pathway/map05012+K04345	no
Pathways in cancer	map05200	1	609	22	9154	0.772825	1	gene670|K04345;	http://www.kegg.jp/pathway/map05200+K04345	no
Platelet activation	map04611	1	123	22	9640	0.254449	1	gene670|K04345;	http://www.kegg.jp/pathway/map04611+K04345	no
Primary immunodeficiency	map05340	1	33	22	9730	0.0770124	1	gene18279|K06506;	http://www.kegg.jp/pathway/map05340+K06506	no
Prion diseases	map05020	1	40	22	9723	0.0921476	1	gene670|K04345;	http://www.kegg.jp/pathway/map05020+K04345	no
Progesterone-mediated oocyte maturation	map04914	1	110	22	9653	0.231005	1	gene670|K04345;	http://www.kegg.jp/pathway/map04914+K04345	no
Proteoglycans in cancer	map05205	1	238	22	9525	0.434102	1	gene670|K04345;	http://www.kegg.jp/pathway/map05205+K04345	no
Ras signaling pathway	map04014	1	259	22	9504	0.462081	1	gene670|K04345;	http://www.kegg.jp/pathway/map04014+K04345	no
Regulation of lipolysis in adipocytes	map04923	1	57	22	9706	0.127923	1	gene670|K04345;	http://www.kegg.jp/pathway/map04923+K04345	no
Relaxin signaling pathway	map04926	1	129	22	9634	0.265037	1	gene670|K04345;	http://www.kegg.jp/pathway/map04926+K04345	no
Renin secretion	map04924	1	67	22	9696	0.148333	1	gene670|K04345;	http://www.kegg.jp/pathway/map04924+K04345	no
Retrograde endocannabinoid signaling	map04723	2	158	21	9605	0.0537091	1	gene370|K15528;gene670|K04345;	http://www.kegg.jp/pathway/map04723+K15528+K04345	no
RNA degradation	map03018	1	85	22	9678	0.183925	1	gene14862|K14443;	http://www.kegg.jp/pathway/map03018+K14443	no
Salivary secretion	map04970	2	96	21	9667	0.0219054	1	gene6596|K13915;gene670|K04345;	http://www.kegg.jp/pathway/map04970+K13915+K04345	no
Selenocompound metabolism	map00450	1	26	22	9737	0.061636	1	gene8080|K00562;	http://www.kegg.jp/pathway/map00450+K00562	no
Serotonergic synapse	map04726	1	117	22	9646	0.243715	1	gene670|K04345;	http://www.kegg.jp/pathway/map04726+K04345	no
Taste transduction	map04742	1	60	22	9703	0.134094	1	gene670|K04345;	http://www.kegg.jp/pathway/map04742+K04345	no
Thyroid hormone signaling pathway	map04919	1	123	22	9640	0.254449	1	gene670|K04345;	http://www.kegg.jp/pathway/map04919+K04345	no
Thyroid hormone synthesis	map04918	1	74	22	9689	0.162347	1	gene670|K04345;	http://www.kegg.jp/pathway/map04918+K04345	no
Tight junction	map04530	1	204	22	9559	0.38583	1	gene670|K04345;	http://www.kegg.jp/pathway/map04530+K04345	no
Tryptophan metabolism	map00380	1	51	22	9712	0.115453	1	gene8080|K00562;	http://www.kegg.jp/pathway/map00380+K00562	no
Ubiquitin mediated proteolysis	map04120	1	198	22	9565	0.376912	1	gene28200|K10447;	http://www.kegg.jp/pathway/map04120+K10447	no
Vascular smooth muscle contraction	map04270	1	128	22	9635	0.263282	1	gene670|K04345;	http://www.kegg.jp/pathway/map04270+K04345	no
Vasopressin-regulated water reabsorption	map04962	1	54	22	9709	0.121709	1	gene670|K04345;	http://www.kegg.jp/pathway/map04962+K04345	no
Vibrio cholerae infection	map05110	1	54	22	9709	0.121709	1	gene670|K04345;	http://www.kegg.jp/pathway/map05110+K04345	no
Viral carcinogenesis	map05203	1	250	22	9513	0.450256	1	gene670|K04345;	http://www.kegg.jp/pathway/map05203+K04345	no
Wnt signaling pathway	map04310	2	155	21	9608	0.0519264	1	gene670|K04345;gene985|K04510;	http://www.kegg.jp/pathway/map04310+K04345+K04510	no
