# Supplementary material for: Identification of photoperiod-induced specific miRNAs in the adrenal glands of Sunite sheep (Ovis aries)
Source: Front Vet Sci. 2022 Jul 22;9:888207. doi: 10.3389/fvets.2022.888207 (PMC9354845; doi:10.3389/fvets.2022.888207)
Supplement: Supplementary file 1 [file Data_Sheet_1.ZIP › Supplementary file/S13-network.xlsx]

## Sheet: miRNA_mrna
miRNA	Target	miRanda score	TargetScan group_type
Novel_219	gene24973	182	7mer-m8
Novel_222	gene24973	192	7mer-m8
Novel_223	gene24973	192	7mer-m8
Novel_250	gene3028	186	7mer-m8
Novel_251	gene3028	186	7mer-m8
Novel_256	gene3028	186	7mer-m8
Novel_257	gene3028	186	7mer-m8
Novel_292	gene13701	192	7mer-m8
Novel_337	gene3028	184	7mer-m8
Novel_338	gene3028	184	7mer-m8
Novel_491	gene3028	190	7mer-m8
Novel_554	gene11833	183	6mer
Novel_554	gene13701	191	7mer-m8
Novel_555	gene11833	183	6mer
Novel_555	gene13701	191	7mer-m8
Novel_556	gene11833	183	6mer
Novel_556	gene13701	191	7mer-m8
Novel_557	gene11833	188	6mer
Novel_557	gene13701	196	7mer-m8
Novel_559	gene11833	188	6mer
Novel_559	gene13701	196	7mer-m8
Novel_560	gene11833	188	6mer
Novel_560	gene13701	196	7mer-m8
Novel_563	gene18913	182	7mer-m8
Novel_570	gene3028	190	7mer-m8

## Sheet: SP42A_LP42A.miRNA_mrna.de
miRNA	miRNA_log2FC	miRNA_label	mRNA	mRNA_log2FC	mRNA_label
Novel_554	Inf	up	gene13701	-1.779	down
Novel_555	Inf	up	gene13701	-1.779	down
Novel_557	#NAME?	down	gene13701	-1.779	down
Novel_559	Inf	up	gene13701	-1.779	down
Novel_560	#NAME?	down	gene13701	-1.779	down

## Sheet: SP42A_SPLP42A.miRNA_mrna.de
miRNA	miRNA_log2FC	miRNA_label	mRNA	mRNA_log2FC	mRNA_label
Novel_219	#NAME?	down	gene24973	-1.10865	down
Novel_222	Inf	up	gene24973	-1.10865	down
Novel_223	Inf	up	gene24973	-1.10865	down
Novel_250	#NAME?	down	gene3028	1.13742	up
Novel_251	#NAME?	down	gene3028	1.13742	up
Novel_256	#NAME?	down	gene3028	1.13742	up
Novel_257	#NAME?	down	gene3028	1.13742	up
Novel_292	#NAME?	down	gene13701	-1.398	down
Novel_337	#NAME?	down	gene3028	1.13742	up
Novel_338	#NAME?	down	gene3028	1.13742	up
Novel_491	#NAME?	down	gene3028	1.13742	up
Novel_554	Inf	up	gene11833	-1.11829	down
Novel_554	Inf	up	gene13701	-1.398	down
Novel_555	Inf	up	gene11833	-1.11829	down
Novel_555	Inf	up	gene13701	-1.398	down
Novel_556	#NAME?	down	gene11833	-1.11829	down
Novel_556	#NAME?	down	gene13701	-1.398	down
Novel_559	Inf	up	gene11833	-1.11829	down
Novel_559	Inf	up	gene13701	-1.398	down
Novel_570	#NAME?	down	gene3028	1.13742	up
