# Supplementary material for: Identification of photoperiod-induced specific miRNAs in the adrenal glands of Sunite sheep (Ovis aries)
Source: Front Vet Sci. 2022 Jul 22;9:888207. doi: 10.3389/fvets.2022.888207 (PMC9354845; doi:10.3389/fvets.2022.888207)
Supplement: Supplementary file 1 [file Data_Sheet_1.ZIP › Supplementary file/S14-primer list.xlsx]

## Sheet: Sheet1
Primer name	Primer Sequence(5'to3')
oar-miR-668-3p	CGATGTCACTCGGCCCACTACCC
oar-miR-376d	GCTGCCGCGATCATAGAGGAAAATCCA
oar-miR-10a	TGCGCCGTACCCTGTAGATCCGAATT
oar-mir-148a	GCCGCGTCAGTGCACTACAGAACTTTG
oar-miR-U6	CAAGGATGACACGCAAATTCG
