# Supplementary material for: Identification of photoperiod-induced specific miRNAs in the adrenal glands of Sunite sheep (Ovis aries)
Source: Front Vet Sci. 2022 Jul 22;9:888207. doi: 10.3389/fvets.2022.888207 (PMC9354845; doi:10.3389/fvets.2022.888207)
Supplement: Supplementary file 1 [file Data_Sheet_1.ZIP › Supplementary file/S2-mRNA-fpkm.xlsx]

## Sheet: Sheet1
name	LP42A1	LP42A2	LP42A3	SP42A1	SP42A2	SP42A3	SPLP42A1	SPLP42A2	SPLP42A3	GeneName	Biotype	Position	NR:Seq-id	NR:Score	NR:Evalue	NR:Description	NT:Seq-id	NT:Score	NT:Evalue	NT:Description	Uniprot:UniProtKB-AC	Uniprot:Score	Uniprot:Evalue	Uniprot:Description	COG:gene	COG:Score	COG:Eval	COG:num	Pfam:pfam_ID	Pfam:pfam_Name	Pfam:pfam_Description	GO:biological_process	GO:cellular_component	GO:molecular_function	KEGG:KO	KEGG:Description
gene1195	11.8625	9.41301	11.4168	13.4217	12.7212	12.9829	14.3494	8.64082	8.22326	RFX5	protein_coding	chr1:100022846-100030651:-	gi|802988986|ref|XP_012036486.1|	2797	0	PREDICTED: DNA-binding protein RFX5 isoform X1 [Ovis aries]	gi|548457666|ref|XM_005677604.1|	3841	0	PREDICTED: Capra hircus regulatory factor X, 5 (influences HLA class II expression) (RFX5), transcript variant X1, mRNA	P48382	877	0	DNA-binding protein RFX5	.	.	.	.	pfam14621	RFX5_DNA_bdg	RFX5 DNA-binding domain. RFX5 and RFXAP reveals molecular details associated with MHCII gene expression.	GO:0000122|negative regulation of transcription from RNA polymerase II promoter;GO:0006357|regulation of transcription from RNA polymerase II promoter;GO:0006351|transcription, DNA-templated;	GO:0005634|nucleus;	GO:0003677|DNA binding;GO:0000978|RNA polymerase II core promoter proximal region sequence-specific DNA binding;GO:0003700|transcription factor activity, sequence-specific DNA binding;	K08061	RFX5; regulatory factor X 5
gene1196	11.8976	30.2277	9.14829	5.28709	12.0363	12.5635	16.8708	6.58694	4.09138	SELENBP1	protein_coding	chr1:100041092-100050027:-	gi|426216580|ref|XP_004002539.1|	2443	0	PREDICTED: selenium-binding protein 1 isoform X1 [Ovis aries]	gi|548457664|ref|XM_005677603.1|	1708	0	PREDICTED: Capra hircus selenium binding protein 1 (SELENBP1), mRNA	Q2KJ32	915	0	Selenium-binding protein 1	.	.	.	.	pfam05694	SBP56	56kDa selenium binding protein (SBP56). This family consists of several eukaryotic selenium binding proteins as well as three sequences from archaea. The exact function of this protein is unknown although it is thought that SBP56 participates in late stages of intra-Golgi protein transport. The Lotus japonicus homologue of SBP56, LjSBP is thought to have more than one physiological role and can b…	GO:0015031|protein transport;	GO:0005829|cytosol;GO:0070062|extracellular exosome;GO:0005615|extracellular space;GO:0016020|membrane;GO:0005730|nucleolus;	GO:0008430|selenium binding;	K17285	SELENBP1; selenium-binding protein 1
gene1199	70.9209	72.1402	65.2828	52.988	66.4301	74.8996	73.4	68.8466	27.7869	PSMB4	protein_coding	chr1:100117952-100120264:+	gi|426216582|ref|XP_004002540.1|	1399	0	PREDICTED: proteasome subunit beta type-4 [Ovis aries]	gi|556750601|ref|XM_005970654.1|	884	0	PREDICTED: Pantholops hodgsonii proteasome (prosome, macropain) subunit, beta type, 4 (PSMB4), mRNA	Q3T108	538	0	Proteasome subunit beta type-4	.	.	.	.	pfam00227	Proteasome	Proteasome subunit. The proteasome is a multisubunit structure that degrades proteins. Protein degradation is an essential component of regulation because proteins can become misfolded, damaged, or unnecessary. Proteasomes and their homologues vary greatly in complexity: from HslV (heat shock locus v), which is encoded by 1 gene in bacteria, to the eukaryotic 20S proteasome, which is encoded by m…	GO:0002862|negative regulation of inflammatory response to antigenic stimulus;GO:0051603|proteolysis involved in cellular protein catabolic process;	GO:0005737|cytoplasm;GO:0070062|extracellular exosome;GO:0005634|nucleus;GO:0005839|proteasome core complex;	GO:0001530|lipopolysaccharide binding;GO:0004298|threonine-type endopeptidase activity;	K02736	PSMB4; 20S proteasome subunit beta 7 [EC:3.4.25.1]
gene1200	10.8915	10.8163	9.96743	11.4701	11.3565	8.99058	10.6997	9.7066	10.2668	POGZ	protein_coding	chr1:100121757-100170862:-	gi|426216584|ref|XP_004002541.1|	6561	0	PREDICTED: pogo transposable element with ZNF domain isoform X1 [Ovis aries]	gi|548457648|ref|XM_005677595.1|	6161	0	PREDICTED: Capra hircus pogo transposable element with ZNF domain (POGZ), transcript variant X1, mRNA	Q7Z3K3	2300	0	Pogo transposable element with ZNF domain	.	.	.	.	pfam03184	DDE_1	DDE superfamily endonuclease. This family of proteins are related to pfam00665 and are probably endonucleases of the DDE superfamily. Transposase proteins are necessary for efficient DNA transposition. This domain is a member of the DDE superfamily, which contain three carboxylate residues that are believed to be responsible for coordinating metal ions needed for catalysis. The catalytic activity…	GO:0051301|cell division;GO:0051382|kinetochore assembly;GO:0007064|mitotic sister chromatid cohesion;	GO:0005737|cytoplasm;GO:0000790|nuclear chromatin;GO:0005654|nucleoplasm;GO:0005634|nucleus;	GO:0003677|DNA binding;GO:0046872|metal ion binding;	.	.
gene1202	3.5174	7.92056	6.27583	4.40055	9.66952	5.22613	4.60224	1.97804	1.3925	CGN	protein_coding	chr1:100219672-100245038:+	gi|426216596|ref|XP_004002547.1|	3318	0	PREDICTED: LOW QUALITY PROTEIN: cingulin [Ovis aries]	gi|556750587|ref|XM_005970647.1|	3834	0	PREDICTED: Pantholops hodgsonii cingulin (CGN), mRNA	B0KWC9	1039	0	Cingulin	.	.	.	.	pfam01576	Myosin_tail_1	Myosin tail. The myosin molecule is a multi-subunit complex made up of two heavy chains and four light chains it is a fundamental contractile protein found in all eukaryote cell types. This family consists of the coiled-coil myosin heavy chain tail region. The coiled-coil is composed of the tail from two molecules of myosin. These can then assemble into the macromolecular thick filament. The coil…	.	GO:0005923|bicellular tight junction;GO:0016459|myosin complex;	GO:0003774|motor activity;	.	.
gene1203	33.3364	4.10776	40.3868	7.62481	7.81687	10.6681	11.7502	12.4022	17.4003	TUFT1	protein_coding	chr1:100246361-100294621:+	gi|426216598|ref|XP_004002548.1|	1905	0	PREDICTED: tuftelin isoform X1 [Ovis aries]	gi|548457642|ref|XM_005677592.1|	2574	0	PREDICTED: Capra hircus tuftelin 1 (TUFT1), transcript variant X1, mRNA	P27628	639	0	Tuftelin	.	.	.	.	pfam07888	CALCOCO1	Calcium binding and coiled-coil domain (CALCOCO1) like. Proteins found in this family are similar to the coiled-coil transcriptional coactivator protein coexpressed by Mus musculus (CoCoA/CALCOCO1). This protein binds to a highly conserved N-terminal domain of p160 coactivators, such as GRIP1, and thus enhances transcriptional activation by a number of nuclear receptors. CALCOCO1 has a central co…	GO:0031214|biomineral tissue development;GO:0035556|intracellular signal transduction;	GO:0005576|extracellular region;GO:0005622|intracellular;	GO:0042802|identical protein binding;	.	.
gene1206	0.550732	0.265098	0.165229	0	0	0.00916957	0.0908604	0.0784652	0.0200817	LOC105613572	protein_coding	chr1:100314730-100318218:+	gi|802989011|ref|XP_012036581.1|	385	7e-40	PREDICTED: 40S ribosomal protein S27-like [Ovis aries]	gi|548457640|ref|XM_005677591.1|	1215	0	PREDICTED: Capra hircus 40S ribosomal protein S27-like (LOC102168504), mRNA	Q71TY3	120	3e-30	40S ribosomal protein S27	SPBC1685.10	88.6	2e-19	COG2051	pfam01667	Ribosomal_S27e	Ribosomal protein S27.	GO:0000028|ribosomal small subunit assembly;GO:0006412|translation;	GO:0022627|cytosolic small ribosomal subunit;GO:0005634|nucleus;	GO:0046872|metal ion binding;GO:0044822|poly(A) RNA binding;GO:0003735|structural constituent of ribosome;	K02978	RP-S27e, RPS27; small subunit ribosomal protein S27e
gene1207	14.7953	13.1843	16.6206	13.7978	19.0917	15.5589	14.7563	11.6883	9.00397	SNX27	protein_coding	chr1:100324855-100408233:+	gi|562882003|ref|XP_006168573.1|	2648	0	PREDICTED: sorting nexin-27, partial [Tupaia chinensis]	gi|594062255|ref|XM_006055126.1|	3328	0	PREDICTED: Bubalus bubalis sorting nexin family member 27 (SNX27), transcript variant X1, mRNA	A5PKA5	1023	0	Sorting nexin-27	.	.	.	.	pfam00787	PX	PX domain. PX domains bind to phosphoinositides.	GO:0016197|endosomal transport;GO:0008333|endosome to lysosome transport;GO:0006886|intracellular protein transport;GO:1990126|retrograde transport, endosome to plasma membrane;GO:0007165|signal transduction;	GO:0005829|cytosol;GO:0005769|early endosome;GO:0031901|early endosome membrane;GO:0001772|immunological synapse;GO:0005654|nucleoplasm;GO:0030904|retromer complex;GO:0071203|WASH complex;	GO:0035091|phosphatidylinositol binding;GO:0032266|phosphatidylinositol-3-phosphate binding;	K17936	SNX27; sorting nexin-27
gene1209	0.630206	1.6822	3.57119	0.816953	1.63653	0.361191	2.64749	1.30781	2.09675	CELF3	protein_coding	chr1:100409855-100427861:-	gi|359321739|ref|XP_003639689.1|	2041	0	PREDICTED: CUGBP Elav-like family member 3 isoformX1 [Canis lupus familiaris]	gi|556750575|ref|XM_005970641.1|	2645	0	PREDICTED: Pantholops hodgsonii CUGBP, Elav-like family member 3 (CELF3), mRNA	Q5SZQ8	789	0	CUGBP Elav-like family member 3	.	.	.	.	pfam00076	RRM_1	RNA recognition motif. (a.k.a. RRM, RBD, or RNP domain). The RRM motif is probably diagnostic of an RNA binding protein. RRMs are found in a variety of RNA binding proteins, including various hnRNP proteins, proteins implicated in regulation of alternative splicing, and protein components of snRNPs. The motif also appears in a few single stranded DNA binding proteins. The RRM structure consists o…	GO:0030317|sperm motility;GO:0000398|mRNA splicing, via spliceosome;GO:0048026|positive regulation of mRNA splicing, via spliceosome;GO:0000381|regulation of alternative mRNA splicing, via spliceosome;GO:0008380|RNA splicing;GO:0007283|spermatogenesis;	GO:0005737|cytoplasm;GO:0005634|nucleus;	GO:0003729|mRNA binding;GO:0000166|nucleotide binding;GO:0003723|RNA binding;	K13207	CUGBP, BRUNOL, CELF; CUG-BP- and ETR3-like factor
gene1210	0.15501	0.262644	0.485725	0.208227	0.195572	0.113559	0.237138	0.206126	0.186523	RIIAD1	protein_coding	chr1:100434108-100447805:+	gi|426216602|ref|XP_004002550.1|	452	2e-48	PREDICTED: RIIa domain-containing protein 1 isoform X1 [Ovis aries]	gi|594053102|ref|XM_006050789.1|	1062	0	PREDICTED: Bubalus bubalis regulatory subunit of type II PKA R-subunit (RIIa) domain containing 1 (RIIAD1), mRNA	Q32PB2	176	8e-49	RIIa domain-containing protein 1	.	.	.	.	pfam02197	RIIa	Regulatory subunit of type II PKA R-subunit.	GO:0031175|neuron projection development;	GO:0070062|extracellular exosome;GO:0005743|mitochondrial inner membrane;	GO:0005509|calcium ion binding;	.	.
gene1211	35.6146	34.3455	37.9259	33.572	37.9834	36.5998	40.9029	32.578	25.2008	MRPL9	protein_coding	chr1:100467458-100474628:-	gi|594053107|ref|XP_006050853.1|	1304	6e-175	PREDICTED: 39S ribosomal protein L9, mitochondrial [Bubalus bubalis]	gi|556750569|ref|XM_005970638.1|	1187	0	PREDICTED: Pantholops hodgsonii mitochondrial ribosomal protein L9 (MRPL9), mRNA	Q2TBK2	369	1e-123	39S ribosomal protein L9, mitochondrial	Cgl2924	52	4e-07	COG0359	pfam01281	Ribosomal_L9_N	Ribosomal protein L9, N-terminal domain.	GO:0070125|mitochondrial translational elongation;GO:0070124|mitochondrial translational initiation;GO:0006412|translation;	GO:0005743|mitochondrial inner membrane;GO:0005739|mitochondrion;GO:0005840|ribosome;	GO:0044822|poly(A) RNA binding;GO:0003735|structural constituent of ribosome;	K02939	RP-L9, MRPL9, rplI; large subunit ribosomal protein L9
gene1212	0	0	0.0297371	0.0278679	0	0	0.133794	0	0	OAZ3	protein_coding	chr1:100474031-100480736:+	gi|673536530|ref|NP_001288347.1|	856	4e-112	ornithine decarboxylase antizyme 3 isoform 1 [Ovis aries]	gi|594140708|ref|NM_001290359.1|	849	0	Ovis aries ornithine decarboxylase antizyme 3 (OAZ3), transcript variant 2, mRNA	Q9UMX2	105	4e-106	Ornithine decarboxylase antizyme 3	.	.	.	.	pfam02100	ODC_AZ	Ornithine decarboxylase antizyme. This family consists of ornithine decarboxylase antizyme proteins. The polyamine biosynthetic enzyme ornithine decarboxylase (ODC) is degraded by the 26 S proteasome via a ubiquitin-independent pathway. Its degradation is greatly accelerated by association with the polyamine-induced regulatory protein antizyme 1 (AZ1).	GO:1902268|negative regulation of polyamine transmembrane transport;GO:0006596|polyamine biosynthetic process;GO:0006595|polyamine metabolic process;GO:0045732|positive regulation of protein catabolic process;GO:0006521|regulation of cellular amino acid metabolic process;GO:0007283|spermatogenesis;	GO:0072562|blood microparticle;GO:0005737|cytoplasm;GO:0005829|cytosol;GO:0005634|nucleus;	GO:0008073|ornithine decarboxylase inhibitor activity;GO:0015489|putrescine transmembrane transporter activity;	K16614	OAZ3; ornithine decarboxylase antizyme 3
gene1213	6.43789	6.16857	10.5926	5.85577	11.192	8.79083	8.89331	6.8923	5.50063	TDRKH	protein_coding	chr1:100482241-100504787:-	gi|426216608|ref|XP_004002553.1|	2721	0	PREDICTED: tudor and KH domain-containing protein isoform X1 [Ovis aries]	gi|556750567|ref|XM_005970637.1|	2436	0	PREDICTED: Pantholops hodgsonii tudor and KH domain containing (TDRKH), mRNA	Q9Y2W6	128	1e-29	Tudor and KH domain-containing protein	.	.	.	.	pfam00567	TUDOR	Tudor domain.	GO:0030154|cell differentiation;GO:0043046|DNA methylation involved in gamete generation;GO:0009566|fertilization;GO:0031047|gene silencing by RNA;GO:0007140|male meiosis;GO:0034587|piRNA metabolic process;GO:0007283|spermatogenesis;	GO:0005739|mitochondrion;GO:0071546|pi-body;GO:0071547|piP-body;	GO:0003723|RNA binding;	K18406	TDRKH, TDRD2; tudor domain-containing protein 2
gene1214	0.0394868	0	0.0610762	0.0214639	0.00780953	0.00762637	0	0	0.008351	LINGO4	protein_coding	chr1:100512091-100516285:-	gi|742192464|ref|XP_010855781.1|	1165	0	PREDICTED: leucine-rich repeat and immunoglobulin-like domain-containing nogo receptor-interacting protein 4 [Bison bison bison]	gi|594053118|ref|XM_006050797.1|	951	0	PREDICTED: Bubalus bubalis leucine rich repeat and Ig domain containing 4 (LINGO4), mRNA	Q149C3	292	0	Leucine-rich repeat and immunoglobulin-like domain containing-NOGO receptor-interacting protein 4	.	.	.	.	pfam13855	LRR_8	Leucine rich repeat.	GO:0051965|positive regulation of synapse assembly;	GO:0016021|integral component of membrane;	.	.	.
gene1215	0.266049	0.679104	1.28597	0.424668	1.35304	0.330326	1.85149	0.453658	0.468886	RORC	protein_coding	chr1:100518428-100543107:-	gi|741919972|ref|XP_010801333.1|	2643	0	PREDICTED: nuclear receptor ROR-gamma isoform X1 [Bos taurus]	gi|548458267|ref|XM_005677718.1|	1477	0	PREDICTED: Capra hircus RAR-related orphan receptor C (RORC), partial mRNA	P51449	803	0	Nuclear receptor ROR-gamma	.	.	.	.	pfam00105	zf-C4	Zinc finger, C4 type (two domains). In nearly all cases, this is the DNA binding domain of a nuclear hormone receptor. The alignment contains two Zinc finger domains that are too dissimilar to be aligned with each other.	GO:0060612|adipose tissue development;GO:0036315|cellular response to sterol;GO:0032922|circadian regulation of gene expression;GO:0048535|lymph node development;GO:0070244|negative regulation of thymocyte apoptotic process;GO:0048541|Peyer's patch development;GO:0042753|positive regulation of circadian rhythm;GO:0045893|positive regulation of transcription, DNA-templated;GO:0045598|regulation of…	GO:0043231|intracellular membrane-bounded organelle;GO:0005730|nucleolus;GO:0005654|nucleoplasm;GO:0005634|nucleus;	GO:0003677|DNA binding;GO:0008142|oxysterol binding;GO:0004879|RNA polymerase II transcription factor activity, ligand-activated sequence-specific DNA binding;GO:0043565|sequence-specific DNA binding;GO:0003707|steroid hormone receptor activity;GO:0098531|transcription factor activity, direct ligand regulated sequence-specific DNA binding;GO:0003700|transcription factor activity, sequence-specifi…	K08534	NR1F3, RORC; RAR-related orphan receptor gamma
gene1216	0	0	0	0	0	0.0140689	0	0	0	C2CD4D	protein_coding	chr1:100550472-100552789:-	gi|741874351|ref|XP_010825124.1|	557	3e-60	PREDICTED: C2 calcium-dependent domain-containing protein 4D isoform X1 [Bos taurus]	gi|594053134|ref|XM_006050805.1|	310	1e-159	PREDICTED: Bubalus bubalis C2 calcium-dependent domain containing 4D (C2CD4D), mRNA	B7Z1M9	157	8e-41	C2 calcium-dependent domain-containing protein 4D	.	.	.	.	pfam00168	C2	C2 domain.	.	GO:0005886|plasma membrane;	GO:0005509|calcium ion binding;GO:0005544|calcium-dependent phospholipid binding;	.	.
gene1218	4.82417	2.68653	5.96251	6.12099	6.46615	7.50078	4.66407	4.91111	6.3191	THEM4	protein_coding	chr1:100605240-100642935:-	gi|803327042|ref|XP_012021687.1|	1092	9e-140	PREDICTED: acyl-coenzyme A thioesterase THEM4 isoform X2 [Ovis aries musimon]	gi|548457628|ref|XM_005677585.1|	1122	0	PREDICTED: Capra hircus thioesterase superfamily member 4 (THEM4), mRNA	A1A4L1	374	2e-121	Acyl-coenzyme A thioesterase THEM4	.	.	.	.	pfam03061	4HBT	Thioesterase superfamily. This family contains a wide variety of enzymes, principally thioesterases. This family includes 4HBT (EC 3.1.2.23) which catalyses the final step in the biosynthesis of 4-hydroxybenzoate from 4-chlorobenzoate in the soil dwelling microbe Pseudomonas CBS-3. This family includes various cytosolic long-chain acyl-CoA thioester hydrolases. Long-chain acyl-CoA hydrolases hydr…	GO:0006631|fatty acid metabolic process;GO:0043491|protein kinase B signaling;GO:1902108|regulation of mitochondrial membrane permeability involved in apoptotic process;	GO:0005829|cytosol;GO:0005743|mitochondrial inner membrane;GO:0005758|mitochondrial intermembrane space;GO:0005739|mitochondrion;GO:0032587|ruffle membrane;	GO:0016290|palmitoyl-CoA hydrolase activity;	K16339	THEM4, CTMP; thioesterase superfamily member 4
gene1219	0.00549592	0	0.0425041	0	0	0.00530734	0.0143427	0.0100923	0.0174349	LOC105615685	protein_coding	chr1:100678610-100684637:+	gi|803100255|ref|XP_012038303.1|	8613	0	PREDICTED: LOW QUALITY PROTEIN: uncharacterized protein LOC105615893 [Ovis aries]	gi|548506490|ref|XM_005693067.1|	1366	0	PREDICTED: Capra hircus uncharacterized LOC102172005 (LOC102172005), mRNA	A1Z651	1693	0	Gag-Pol polyprotein	SPAC167.08	97.1	4e-19	COG2801	pfam02093	Gag_p30	Gag P30 core shell protein. According to Swiss-Prot annotation this protein is the viral core shell protein. P30 is essential for viral assembly.	GO:0015074|DNA integration;GO:0006310|DNA recombination;GO:0075713|establishment of integrated proviral latency;GO:0046718|viral entry into host cell;GO:0019068|virion assembly;	GO:0020002|host cell plasma membrane;GO:0016020|membrane;GO:0019013|viral nucleocapsid;	GO:0004190|aspartic-type endopeptidase activity;GO:0003677|DNA binding;GO:0003887|DNA-directed DNA polymerase activity;GO:0042802|identical protein binding;GO:0003723|RNA binding;GO:0003964|RNA-directed DNA polymerase activity;GO:0004523|RNA-DNA hybrid ribonuclease activity;GO:0039660|structural constituent of virion;GO:0008270|zinc ion binding;	.	.
gene1220	24.823	23.7415	35.5181	32.304	21.928	22.0647	25.8871	38.2661	37.9349	S100A10	protein_coding	chr1:100734630-100746661:-	gi|512981373|ref|XP_004852692.1|	587	2e-70	PREDICTED: protein S100-A10-like [Heterocephalus glaber]	gi|556750553|ref|XM_005970630.1|	1183	0	PREDICTED: Pantholops hodgsonii S100 calcium binding protein A10 (S100A10), mRNA	Q6SQH4	202	1e-61	Protein S100-A10	.	.	.	.	pfam01023	S_100	S-100/ICaBP type calcium binding domain. The S-100 domain is a subfamily of the EF-hand calcium binding proteins.	GO:0090002|establishment of protein localization to plasma membrane;GO:0006900|membrane budding;GO:0001765|membrane raft assembly;GO:0051099|positive regulation of binding;GO:0051894|positive regulation of focal adhesion assembly;GO:0043547|positive regulation of GTPase activity;GO:0051496|positive regulation of stress fiber assembly;GO:1900026|positive regulation of substrate adhesion-dependent …	GO:0070062|extracellular exosome;GO:0019897|extrinsic component of plasma membrane;GO:0045121|membrane raft;	GO:0005509|calcium ion binding;	K17274	S100A10; calpactin-1 light chain
gene1222	34.7216	61.7529	59.1401	101.914	55.288	35.4817	40.7518	44.6998	40.7309	S100A11	protein_coding	chr1:100775673-100780470:-	gi|426216616|ref|XP_004002557.1|	540	6e-68	PREDICTED: protein S100-A11 [Ovis aries]	gi|548457624|ref|XM_005677583.1|	477	0	PREDICTED: Capra hircus S100 calcium binding protein A11 (S100A11), mRNA	P31950	182	2e-57	Protein S100-A11	.	.	.	.	pfam01023	S_100	S-100/ICaBP type calcium binding domain. The S-100 domain is a subfamily of the EF-hand calcium binding proteins.	GO:0042127|regulation of cell proliferation;	GO:0005737|cytoplasm;GO:0005634|nucleus;	GO:0005509|calcium ion binding;	.	.
gene1225	0	0	0.00488139	0	0	0	0	0	0	TCHHL1	protein_coding	chr1:100854244-100861502:-	gi|426216618|ref|XP_004002558.1|	4395	0	PREDICTED: trichohyalin-like protein 1 isoform X1 [Ovis aries]	gi|331028531|ref|NM_001206595.1|	3033	0	Bos taurus trichohyalin-like 1 (TCHHL1), mRNA	A6QP92	1467	0	Trichohyalin-like protein 1	.	.	.	.	pfam01023	S_100	S-100/ICaBP type calcium binding domain. The S-100 domain is a subfamily of the EF-hand calcium binding proteins.	.	GO:0001533|cornified envelope;GO:0005578|proteinaceous extracellular matrix;	GO:0005509|calcium ion binding;	.	.
gene1238	0.107389	0.0599627	0	0	0	0	0	2.46502	0.45423	LOC101121728	protein_coding	chr1:101387421-101388583:-	.	.	.	.	gi|548457600|ref|XM_005677572.1|	567	0	PREDICTED: Capra hircus late cornified envelope protein 3B-like (LOC102186542), mRNA	.	.	.	.	.	.	.	.	pfam13327	T3SS_LEE_assoc	Type III secretion system subunit. This is a family of bacterial putative type III secretion apparatus proteins associated with the locus of enterocyte effacement (LEE).	.	.	.	.	.
gene1240	1.04719	1.77189	0	2.52989	0.156901	0.827396	2.20837	5.56504	8.52322	C1H1orf68	protein_coding	chr1:101438553-101440391:+	gi|426218941|ref|XP_004003693.1|	1037	4e-138	PREDICTED: skin-specific protein 32 [Ovis aries]	gi|548457596|ref|XM_005677570.1|	972	0	PREDICTED: Capra hircus chromosome 3 open reading frame, human C1orf68 (C3H1orf68), transcript variant X1, mRNA	Q5T750	255	1e-81	Skin-specific protein 32	.	.	.	.	pfam02389	Cornifin	Cornifin (SPRR) family. SPRR genes (formerly SPR) encode a novel class of polypeptides (small proline rich proteins) that are strongly induced during differentiation of human epidermal keratinocytes in vitro and in vivo. The most characteristic feature of the SPRR gene family resides in the structure of the central segments of the encoded polypeptides that are built up from tandemly repeated unit…	GO:0008544|epidermis development;GO:0030216|keratinocyte differentiation;GO:0018149|peptide cross-linking;	GO:0001533|cornified envelope;GO:0005737|cytoplasm;GO:0070062|extracellular exosome;	GO:0005198|structural molecule activity;	.	.
gene1241	0	0.026174	0	0	0	0	0	0.0322798	0	KPRP	protein_coding	chr1:101491165-101495726:+	gi|803333937|ref|XP_012025072.1|	2054	0	PREDICTED: keratinocyte proline-rich protein isoform X2 [Ovis aries musimon]	gi|548457594|ref|XM_005677569.1|	2011	0	PREDICTED: Capra hircus keratinocyte proline-rich protein (KPRP), mRNA	Q5T749	445	4e-143	Keratinocyte proline-rich protein	.	.	.	.	pfam05287	PMG	PMG protein. This family consists of several mouse anagen-specific protein mKAP13 (PMG1 and PMG2). PMG1 and 2 contain characteristic repeats reminiscent of the keratin-associated proteins (KAPs). Both genes are expressed in growing hair follicles in skin as well as in sebaceous and eccrine sweat glands. Interestingly, expression is also detected in the mammary epithelium where it is limited to th…	.	GO:0005737|cytoplasm;GO:0070062|extracellular exosome;	.	.	.
gene146	7.49918	9.03473	9.02093	7.1219	10.7109	7.39883	6.96701	6.69556	8.92218	KIAA0319L	protein_coding	chr1:10177908-10282141:-	gi|802976913|ref|XP_011951354.1|	5207	0	PREDICTED: dyslexia-associated protein KIAA0319-like protein homolog isoform X1 [Ovis aries]	gi|548461583|ref|XM_005678716.1|	4109	0	PREDICTED: Capra hircus KIAA0319-like ortholog (KIAA0319L), transcript variant X1, mRNA	Q8IZA0	1756	0	Dyslexia-associated protein KIAA0319-like protein	VCA0027_2	63.2	1e-09	COG3979	pfam02010	REJ	REJ domain. The REJ (Receptor for Egg Jelly) domain is found in PKD1, and the sperm receptor for egg jelly. The function of this domain is unknown. The domain is 600 amino acids long so is probably composed of multiple structural domains. There are six completely conserved cysteine residues that may form disulphide bridges. This region contains tandem PKD-like domains.	.	GO:0031410|cytoplasmic vesicle;GO:0070062|extracellular exosome;GO:0000139|Golgi membrane;GO:0016021|integral component of membrane;GO:0005886|plasma membrane;	.	.	.
gene1255	0	0	0.0354279	0.033201	0	0.14156	0.0318797	0.100946	0	LOC101121654	protein_coding	chr1:101904787-101906209:-	gi|803341289|ref|XP_012028672.1|	838	4e-108	PREDICTED: LOW QUALITY PROTEIN: corepressor interacting with RBPJ 1-like isoform X2, partial [Ovis aries musimon]	gi|556756763|ref|XM_005973669.1|	655	0	PREDICTED: Pantholops hodgsonii corepressor interacting with RBPJ, 1 (CIR1), mRNA	Q86X95	323	5e-106	Corepressor interacting with RBPJ 1	.	.	.	.	pfam10197	Cir_N	N-terminal domain of CBF1 interacting co-repressor CIR. This is a 45 residue conserved region at the N-terminal end of a family of proteins referred to as CIRs (CBF1-interacting co-repressors). CBF1 (centromere-binding factor 1) acts as a transcription factor that causes repression by binding specifically to GTGGGAA motifs in responsive promoters, and it requires CIR as a co-repressor. CIR binds …	GO:0006397|mRNA processing;GO:0045892|negative regulation of transcription, DNA-templated;GO:0008380|RNA splicing;GO:0006351|transcription, DNA-templated;	GO:0005737|cytoplasm;GO:0005815|microtubule organizing center;GO:0016607|nuclear speck;GO:0005634|nucleus;	GO:0003714|transcription corepressor activity;GO:0003705|transcription factor activity, RNA polymerase II distal enhancer sequence-specific binding;GO:0003700|transcription factor activity, sequence-specific DNA binding;	K06066	CIR; CBF1 interacting corepressor
gene1264	0.00860503	0	0	0	0	0	0	0	0.027298	LOC101121908	protein_coding	chr1:102138747-102155537:-	gi|802989123|ref|XP_012037095.1|	2032	0	PREDICTED: peptidoglycan recognition protein 3 isoform X1 [Ovis aries]	gi|548457481|ref|XM_005677517.1|	1594	0	PREDICTED: Capra hircus peptidoglycan recognition protein 3 (PGLYRP3), transcript variant X1, mRNA	Q96LB9	536	3e-178	Peptidoglycan recognition protein 3	.	.	.	.	pfam01510	Amidase_2	N-acetylmuramoyl-L-alanine amidase. This family includes zinc amidases that have N-acetylmuramoyl-L-alanine amidase activity EC:3.5.1.28. This enzyme domain cleaves the amide bond between N-acetylmuramoyl and L-amino acids in bacterial cell walls (preferentially: D-lactyl-L-Ala). The structure is known for the bacteriophage T7 structure and shows that two of the conserved histidines are zinc bind…	GO:0050830|defense response to Gram-positive bacterium;GO:0016045|detection of bacterium;GO:0044117|growth of symbiont in host;GO:0045087|innate immune response;GO:0032689|negative regulation of interferon-gamma production;GO:0032827|negative regulation of natural killer cell differentiation involved in immune response;GO:0009253|peptidoglycan catabolic process;	GO:0005576|extracellular region;GO:0005622|intracellular;GO:0016020|membrane;	GO:0008745|N-acetylmuramoyl-L-alanine amidase activity;GO:0042834|peptidoglycan binding;GO:0016019|peptidoglycan receptor activity;GO:0008270|zinc ion binding;	K01446	E3.5.1.28; N-acetylmuramoyl-L-alanine amidase [EC:3.5.1.28]
gene1265	0.101806	0.0378971	0.0246045	0.0384299	0.0587265	0.0819274	0.0738009	0	0.0358847	PGLYRP4	protein_coding	chr1:102157423-102176731:-	gi|426216647|ref|XP_004002569.1|	1986	0	PREDICTED: peptidoglycan recognition protein 4 isoform X2 [Ovis aries]	gi|548457477|ref|XM_005677515.1|	3373	0	PREDICTED: Capra hircus peptidoglycan recognition protein 4 (PGLYRP4), transcript variant X1, mRNA	Q96LB8	571	0	Peptidoglycan recognition protein 4	Rv3811	62.8	4e-09	COG5479	pfam01510	Amidase_2	N-acetylmuramoyl-L-alanine amidase. This family includes zinc amidases that have N-acetylmuramoyl-L-alanine amidase activity EC:3.5.1.28. This enzyme domain cleaves the amide bond between N-acetylmuramoyl and L-amino acids in bacterial cell walls (preferentially: D-lactyl-L-Ala). The structure is known for the bacteriophage T7 structure and shows that two of the conserved histidines are zinc bind…	GO:0050830|defense response to Gram-positive bacterium;GO:0016045|detection of bacterium;GO:0045087|innate immune response;GO:0009253|peptidoglycan catabolic process;	GO:0005576|extracellular region;GO:0005622|intracellular;GO:0016020|membrane;	GO:0008745|N-acetylmuramoyl-L-alanine amidase activity;GO:0042834|peptidoglycan binding;GO:0016019|peptidoglycan receptor activity;GO:0008270|zinc ion binding;	K01446	E3.5.1.28; N-acetylmuramoyl-L-alanine amidase [EC:3.5.1.28]
gene1267	0.791011	0.25981	0.764685	0.295079	1.79449	0.674002	0.728577	0.640836	2.95217	S100A9	protein_coding	chr1:102182799-102185548:+	gi|802989129|ref|XP_012037113.1|	636	8e-81	PREDICTED: protein S100-A9 isoform X1 [Ovis aries]	gi|594055020|ref|XM_006051692.1|	404	0	PREDICTED: Bubalus bubalis S100 calcium binding protein A9 (S100A9), mRNA	P28783	164	5e-49	Protein S100-A9	.	.	.	.	pfam01023	S_100	S-100/ICaBP type calcium binding domain. The S-100 domain is a subfamily of the EF-hand calcium binding proteins.	GO:0006919|activation of cysteine-type endopeptidase activity involved in apoptotic process;GO:0006915|apoptotic process;GO:0006914|autophagy;GO:0045087|innate immune response;GO:0002523|leukocyte migration involved in inflammatory response;GO:0070488|neutrophil aggregation;GO:0030593|neutrophil chemotaxis;GO:0050729|positive regulation of inflammatory response;GO:2001244|positive regulation of i…	GO:0005737|cytoplasm;GO:0005856|cytoskeleton;GO:0005576|extracellular region;GO:0005886|plasma membrane;	GO:0016209|antioxidant activity;GO:0050544|arachidonic acid binding;GO:0005509|calcium ion binding;GO:0008270|zinc ion binding;	.	.
gene1268	0.234544	0	0.283423	1.32804	1.04371	0.283121	0.102015	0.0538378	0.99207	LOC101103771	protein_coding	chr1:102196853-102198405:-	gi|426216651|ref|XP_004002571.1|	392	9e-46	PREDICTED: protein S100-A12 [Ovis aries]	gi|548457475|ref|XM_005677514.1|	452	0	PREDICTED: Capra hircus S100 calcium binding protein A12 (S100A12), mRNA	P80310	127	2e-36	Protein S100-A12	.	.	.	.	pfam01023	S_100	S-100/ICaBP type calcium binding domain. The S-100 domain is a subfamily of the EF-hand calcium binding proteins.	GO:0050832|defense response to fungus;GO:0006954|inflammatory response;GO:0045087|innate immune response;GO:0043123|positive regulation of I-kappaB kinase/NF-kappaB signaling;GO:0006805|xenobiotic metabolic process;	GO:0005737|cytoplasm;GO:0005856|cytoskeleton;GO:0005576|extracellular region;GO:0005634|nucleus;GO:0005886|plasma membrane;	GO:0005509|calcium ion binding;GO:0008270|zinc ion binding;	.	.
gene1274	0.201599	0	0.454742	0	0	0	0	0	0	LOC101104285	protein_coding	chr1:102379684-102383401:-	gi|426216655|ref|XP_004002573.1|	527	3e-66	PREDICTED: protein S100-A7 [Ovis aries]	gi|548457465|ref|XM_005677509.1|	406	0	PREDICTED: Capra hircus S100 calcium binding protein A7 (S100A7), transcript variant X1, mRNA	Q28050	181	2e-57	Protein S100-A7	.	.	.	.	pfam01023	S_100	S-100/ICaBP type calcium binding domain. The S-100 domain is a subfamily of the EF-hand calcium binding proteins.	.	GO:0005737|cytoplasm;GO:0005576|extracellular region;	GO:0005509|calcium ion binding;	.	.
gene1275	0.041078	0	0.0198554	0.0186074	0.0812424	0	0	0.0565747	0	S100A5	protein_coding	chr1:102455373-102458965:-	gi|625196531|ref|XP_003501690.2|	358	3e-40	PREDICTED: protein S100-A5 isoform X1 [Cricetulus griseus]	gi|594036089|ref|XM_006042651.1|	547	0	PREDICTED: Bubalus bubalis S100 calcium binding protein A5 (S100A5), transcript variant X5, mRNA	P33763	127	2e-35	Protein S100-A5	.	.	.	.	pfam01023	S_100	S-100/ICaBP type calcium binding domain. The S-100 domain is a subfamily of the EF-hand calcium binding proteins.	.	GO:0043025|neuronal cell body;GO:0005634|nucleus;	GO:0005509|calcium ion binding;GO:0005507|copper ion binding;GO:0008270|zinc ion binding;	.	.
gene1276	2.86437	11.9501	6.42626	4.45555	7.00113	6.94131	5.64162	5.6073	1.20013	S100A4	protein_coding	chr1:102461222-102463681:-	gi|795346443|ref|XP_011783512.1|	560	1e-69	PREDICTED: protein S100-A4 isoform X1 [Colobus angolensis palliatus]	gi|548457451|ref|XM_005677502.1|	528	0	PREDICTED: Capra hircus S100 calcium binding protein A4 (S100A4), mRNA	P35466	207	8e-67	Protein S100-A4	.	.	.	.	pfam01023	S_100	S-100/ICaBP type calcium binding domain. The S-100 domain is a subfamily of the EF-hand calcium binding proteins.	GO:0043123|positive regulation of I-kappaB kinase/NF-kappaB signaling;	GO:0070062|extracellular exosome;GO:0005615|extracellular space;GO:0005634|nucleus;GO:0048471|perinuclear region of cytoplasm;	GO:0005509|calcium ion binding;GO:0044822|poly(A) RNA binding;	.	.
gene1277	0	0	0.0350787	0	0	0	0	0	0	S100A3	protein_coding	chr1:102464867-102467965:-	gi|426216661|ref|XP_004002576.1|	518	2e-63	PREDICTED: protein S100-A2 isoform X1 [Ovis aries]	gi|548457449|ref|XM_005677501.1|	413	0	PREDICTED: Capra hircus S100 calcium binding protein A3 (S100A3), mRNA	P33764	131	1e-36	Protein S100-A3	.	.	.	.	pfam01023	S_100	S-100/ICaBP type calcium binding domain. The S-100 domain is a subfamily of the EF-hand calcium binding proteins.	.	GO:0005737|cytoplasm;GO:0005730|nucleolus;	GO:0005509|calcium ion binding;GO:0008270|zinc ion binding;	.	.
gene1278	0.816569	3.25678	4.62359	1.74376	1.73033	2.98523	4.16053	10.2287	0	S100A2	protein_coding	chr1:102474634-102478114:-	gi|594032705|ref|XP_006041112.1|	499	2e-61	PREDICTED: protein S100-A2 isoform X1 [Bubalus bubalis]	gi|556759443|ref|XM_005974985.1|	521	0	PREDICTED: Pantholops hodgsonii protein S100-A3-like (LOC102323384), transcript variant X1, mRNA	P10462	186	5e-59	Protein S100-A2	.	.	.	.	pfam01023	S_100	S-100/ICaBP type calcium binding domain. The S-100 domain is a subfamily of the EF-hand calcium binding proteins.	GO:0043542|endothelial cell migration;	.	GO:0005509|calcium ion binding;	.	.
gene1279	6.02002	7.75709	5.67044	4.28268	11.4101	4.84455	8.62731	3.45462	2.75445	S100A16	protein_coding	chr1:102508282-102515297:-	gi|859955340|ref|XP_012905384.1|	543	1e-65	PREDICTED: protein S100-A16 isoform X1 [Mustela putorius furo]	gi|548457445|ref|XM_005677499.1|	1017	0	PREDICTED: Capra hircus S100 calcium binding protein A16 (S100A16), mRNA	Q0VCM0	207	1e-64	Protein S100-A16	.	.	.	.	pfam13499	EF-hand_7	EF-hand domain pair.	GO:0051592|response to calcium ion;	GO:0005829|cytosol;GO:0070062|extracellular exosome;GO:0005730|nucleolus;GO:0005886|plasma membrane;	GO:0005509|calcium ion binding;GO:0044822|poly(A) RNA binding;	.	.
gene1280	0.898086	1.72727	3.23162	0.768424	1.87488	1.06	2.47394	1.83243	1.00243	S100A1	protein_coding	chr1:102522007-102525660:+	gi|594032691|ref|XP_006041105.1|	505	2e-60	PREDICTED: uncharacterized protein LOC102409526 [Bubalus bubalis]	gi|548457437|ref|XM_005677495.1|	595	0	PREDICTED: Capra hircus S100 calcium binding protein A1 (S100A1), mRNA	P02639	125	2e-35	Protein S100-A1	.	.	.	.	pfam01023	S_100	S-100/ICaBP type calcium binding domain. The S-100 domain is a subfamily of the EF-hand calcium binding proteins.	GO:0008016|regulation of heart contraction;	.	GO:0005509|calcium ion binding;	.	.
gene1281	38.6815	36.7719	38.0673	32.703	46.6409	43.3529	51.1988	29.0387	24.4142	CHTOP	protein_coding	chr1:102527886-102536027:+	gi|802989186|ref|XP_012037335.1|	822	5e-102	PREDICTED: chromatin target of PRMT1 protein isoform X1 [Ovis aries]	gi|594032680|ref|XM_006041038.1|	1382	0	PREDICTED: Bubalus bubalis chromatin target of PRMT1 (CHTOP), transcript variant X1, mRNA	Q3SYW9	90.9	5e-19	Chromatin target of PRMT1 protein	.	.	.	.	pfam13865	FoP_duplication	C-terminal duplication domain of Friend of PRMT1. Fop, or Friend of Prmt1, proteins are conserved from fungi and plants to vertebrates. There is little that is actually conserved except for this C-terminal LDXXLDAYM region where X is any amino acid). The Fop proteins themselves are nuclear proteins localized to regions with low levels of DAPI, with a punctate/speckle-like distribution. Fop is a c…	GO:0006406|mRNA export from nucleus;GO:0032781|positive regulation of ATPase activity;GO:0008284|positive regulation of cell proliferation;GO:0051096|positive regulation of helicase activity;GO:0031062|positive regulation of histone methylation;GO:0006355|regulation of transcription, DNA-templated;GO:0006351|transcription, DNA-templated;	GO:0016607|nuclear speck;GO:0005730|nucleolus;GO:0000346|transcription export complex;	GO:0008327|methyl-CpG binding;GO:0044822|poly(A) RNA binding;	.	.
gene1282	16.0102	15.6245	12.2884	11.1553	21.9625	23.0127	19.4437	14.5172	8.0289	SNAPIN	protein_coding	chr1:102544187-102559428:+	gi|556759488|ref|XP_005975069.1|	638	4e-79	PREDICTED: SNARE-associated protein Snapin isoform X2 [Pantholops hodgsonii]	gi|548457423|ref|XM_005677488.1|	900	0	PREDICTED: Capra hircus SNAP-associated protein (SNAPIN), mRNA	O95295	241	3e-77	SNARE-associated protein Snapin	.	.	.	.	pfam14712	Snapin_Pallidin	Snapin/Pallidin. This family of proteins includes Snapin, this protein is associated with the SNARE complex, which mediates synaptic vesicle docking and fusion. It also includes the yeast snapin-like protein SNN1, which is a part of a complex involved in endosomal cargo sorting. The family also includes pallidin, a component of a complex involved in biogenesis of lysosome-related organelles.	GO:0008089|anterograde axon cargo transport;GO:0048490|anterograde synaptic vesicle transport;GO:0097352|autophagosome maturation;GO:0034629|cellular protein complex localization;GO:0008333|endosome to lysosome transport;GO:0006886|intracellular protein transport;GO:1902774|late endosome to lysosome transport;GO:0007042|lysosomal lumen acidification;GO:0032418|lysosome localization;GO:0032438|mel…	GO:1904115|axon cytoplasm;GO:0031083|BLOC-1 complex;GO:0030054|cell junction;GO:0005794|Golgi apparatus;GO:0000139|Golgi membrane;GO:0005765|lysosomal membrane;GO:0005730|nucleolus;GO:0048471|perinuclear region of cytoplasm;GO:0043234|protein complex;GO:0030141|secretory granule;GO:0045202|synapse;GO:0008021|synaptic vesicle;GO:0030672|synaptic vesicle membrane;	GO:0000149|SNARE binding;	.	.
gene1283	84.6395	66.375	75.4599	112.256	97.0924	108.787	76.4382	100.762	97.692	ILF2	protein_coding	chr1:102559594-102566320:-	gi|533197701|ref|XP_005411495.1|	1730	0	PREDICTED: interleukin enhancer-binding factor 2 isoform X2 [Chinchilla lanigera]	gi|548457425|ref|XM_005677489.1|	1623	0	PREDICTED: Capra hircus interleukin enhancer binding factor 2 (ILF2), mRNA	Q5RFJ1	669	0	Interleukin enhancer-binding factor 2	.	.	.	.	pfam07528	DZF	DZF domain. The function of this domain is unknown. It is often found associated with pfam00098 or pfam00035. This domain has been predicted to belong to the nucleotidyltransferase superfamily.	GO:0006955|immune response;GO:0045893|positive regulation of transcription, DNA-templated;GO:0006351|transcription, DNA-templated;	GO:0005737|cytoplasm;GO:0030529|ribonucleoprotein complex;GO:0016020|membrane;GO:0005730|nucleolus;GO:0005654|nucleoplasm;GO:0005634|nucleus;	GO:0005524|ATP binding;GO:0003677|DNA binding;GO:0003725|double-stranded RNA binding;GO:0044822|poly(A) RNA binding;GO:0016740|transferase activity;	K13089	ILF2; interleukin enhancer-binding factor 2
gene1285	4.34713	17.0528	6.17213	3.60511	6.5682	5.76777	8.20939	5.7811	2.45787	NPR1	protein_coding	chr1:102575745-102587177:+	gi|802989194|ref|XP_012037387.1|	4788	0	PREDICTED: LOW QUALITY PROTEIN: atrial natriuretic peptide receptor 1 isoform X1 [Ovis aries]	gi|555996694|ref|XM_005910020.1|	3004	0	PREDICTED: Bos mutus natriuretic peptide receptor A/guanylate cyclase A (atrionatriuretic peptide receptor A) (NPR1), mRNA	P16066	1690	0	Atrial natriuretic peptide receptor 1	.	.	.	.	pfam01094	ANF_receptor	Receptor family ligand binding region. This family includes extracellular ligand binding domains of a wide range of receptors. This family also includes the bacterial amino acid binding proteins of known structure.	GO:0007589|body fluid secretion;GO:0007166|cell surface receptor signaling pathway;GO:0006182|cGMP biosynthetic process;GO:0042417|dopamine metabolic process;GO:0035556|intracellular signal transduction;GO:0016525|negative regulation of angiogenesis;GO:0030308|negative regulation of cell growth;GO:0048662|negative regulation of smooth muscle cell proliferation;GO:0030828|positive regulation of cG…	GO:0008074|guanylate cyclase complex, soluble;GO:0005887|integral component of plasma membrane;GO:0005886|plasma membrane;GO:0043235|receptor complex;	GO:0005524|ATP binding;GO:0008528|G-protein coupled peptide receptor activity;GO:0005525|GTP binding;GO:0004383|guanylate cyclase activity;GO:0042562|hormone binding;GO:0016941|natriuretic peptide receptor activity;GO:0017046|peptide hormone binding;GO:0004672|protein kinase activity;	K12323	ANPRA, NPR1; atrial natriuretic peptide receptor A [EC:4.6.1.2]
gene1286	8.86042	35.8087	12.1658	7.52661	10.0367	11.3822	16.697	12.513	4.52241	LOC106990802	protein_coding	chr1:102587119-102590546:+	gi|1839533|gb|AAB47143.1|	535	2e-61	guanylate cyclase A/atrial natriuretic peptide receptor, partial [Rattus sp.]	gi|548457421|ref|XM_005677487.1|	1360	0	PREDICTED: Capra hircus natriuretic peptide receptor A/guanylate cyclase A (atrionatriuretic peptide receptor A) (NPR1), mRNA	P16066	209	1e-56	Atrial natriuretic peptide receptor 1	all0661	90.5	2e-18	COG2114	pfam00211	Guanylate_cyc	Adenylate and Guanylate cyclase catalytic domain.	GO:0007589|body fluid secretion;GO:0007166|cell surface receptor signaling pathway;GO:0006182|cGMP biosynthetic process;GO:0042417|dopamine metabolic process;GO:0035556|intracellular signal transduction;GO:0016525|negative regulation of angiogenesis;GO:0030308|negative regulation of cell growth;GO:0048662|negative regulation of smooth muscle cell proliferation;GO:0030828|positive regulation of cG…	GO:0008074|guanylate cyclase complex, soluble;GO:0005887|integral component of plasma membrane;GO:0005886|plasma membrane;GO:0043235|receptor complex;	GO:0005524|ATP binding;GO:0008528|G-protein coupled peptide receptor activity;GO:0005525|GTP binding;GO:0004383|guanylate cyclase activity;GO:0042562|hormone binding;GO:0016941|natriuretic peptide receptor activity;GO:0017046|peptide hormone binding;GO:0004672|protein kinase activity;	K12323	ANPRA, NPR1; atrial natriuretic peptide receptor A [EC:4.6.1.2]
gene1287	46.2875	65.4129	44.9946	41.9145	51.5767	48.7133	52.6984	41.5791	33.9955	INTS3	protein_coding	chr1:102611283-102651032:+	gi|426216675|ref|XP_004002583.1|	4943	0	PREDICTED: integrator complex subunit 3 [Ovis aries]	gi|548457419|ref|XM_005677486.1|	4327	0	PREDICTED: Capra hircus integrator complex subunit 3 (INTS3), mRNA	Q5RE70	1892	0	Integrator complex subunit 3	.	.	.	.	pfam10189	DUF2356	Conserved protein (DUF2356). This is a 200 amino acid region of a family of proteins conserved from plants to humans. Some members have been putatively annotated as being integrator complex subunit 3 but this could not be confirmed. The function is unknown.	GO:0006974|cellular response to DNA damage stimulus;GO:0006281|DNA repair;GO:0007093|mitotic cell cycle checkpoint;GO:0010212|response to ionizing radiation;	GO:0005634|nucleus;GO:0070876|SOSS complex;	.	K13140	INTS3; integrator complex subunit 3
gene1288	1.60999	3.16781	0.963491	0.711925	1.10878	0.943954	1.0504	0.871107	0.425619	SLC27A3	protein_coding	chr1:102651200-102656989:+	gi|802989196|ref|XP_012037400.1|	3019	0	PREDICTED: long-chain fatty acid transport protein 3 [Ovis aries]	gi|594034235|ref|XM_006041770.1|	2175	0	PREDICTED: Bubalus bubalis solute carrier family 27 (fatty acid transporter), member 3 (SLC27A3), mRNA	O88561	1002	0	Long-chain fatty acid transport protein 3	.	.	.	.	pfam00501	AMP-binding	AMP-binding enzyme.	GO:0006637|acyl-CoA metabolic process;GO:0001676|long-chain fatty acid metabolic process;	GO:0016021|integral component of membrane;GO:0016020|membrane;GO:0005739|mitochondrion;	GO:0004321|fatty-acyl-CoA synthase activity;GO:0004467|long-chain fatty acid-CoA ligase activity;GO:0000166|nucleotide binding;GO:0031957|very long-chain fatty acid-CoA ligase activity;	K08772	SLC27A3, FATP3; solute carrier family 27 (fatty acid transporter), member 3 [EC:6.2.1.-]
gene1289	12.3789	12.01	16.5361	12.908	15.0717	11.7793	14.6756	13.1674	11.8431	GATAD2B	protein_coding	chr1:102693102-102725097:-	gi|548457414|ref|XP_005677540.1|	2642	0	PREDICTED: transcriptional repressor p66-beta isoform X1 [Capra hircus]	gi|548457413|ref|XM_005677483.1|	2860	0	PREDICTED: Capra hircus GATA zinc finger domain containing 2B (GATAD2B), transcript variant X1, mRNA	Q8WXI9	977	0	Transcriptional repressor p66-beta	.	.	.	.	pfam00320	GATA	GATA zinc finger. This domain uses four cysteine residues to coordinate a zinc ion. This domain binds to DNA. Two GATA zinc fingers are found in the GATA transcription factors. However there are several proteins which only contains a single copy of the domain.	GO:0043044|ATP-dependent chromatin remodeling;GO:0006306|DNA methylation;GO:0000122|negative regulation of transcription from RNA polymerase II promoter;GO:0006351|transcription, DNA-templated;	GO:0000790|nuclear chromatin;GO:0016607|nuclear speck;GO:0005654|nucleoplasm;GO:0016581|NuRD complex;GO:0043234|protein complex;	GO:0043565|sequence-specific DNA binding;GO:0003700|transcription factor activity, sequence-specific DNA binding;GO:0008270|zinc ion binding;	.	.
gene1290	2.58203	3.23835	2.05928	2.30771	2.70553	2.11942	2.48799	1.71422	1.42818	DENND4B	protein_coding	chr1:102771834-102785487:-	gi|803255226|ref|XP_011987567.1|	1996	0	PREDICTED: DENN domain-containing protein 4B isoform X5 [Ovis aries musimon]	gi|556759496|ref|XM_005975011.1|	2091	0	PREDICTED: Pantholops hodgsonii DENN/MADD domain containing 4B (DENND4B), mRNA	O75064	442	2e-126	DENN domain-containing protein 4B	.	.	.	.	pfam02141	DENN	DENN (AEX-3) domain. DENN (after differentially expressed in neoplastic vs normal cells) is a domain which occurs in several proteins involved in Rab- mediated processes or regulation of MAPK signalling pathways.	GO:0032483|regulation of Rab protein signal transduction;	GO:0005794|Golgi apparatus;GO:0005634|nucleus;	GO:0017112|Rab guanyl-nucleotide exchange factor activity;	.	.
gene1291	6.09005	7.02508	4.31284	3.69959	5.04195	3.17989	4.58932	3.17512	3.03274	CRTC2	protein_coding	chr1:102789135-102798691:-	gi|556759499|ref|XP_005975074.1|	1851	0	PREDICTED: CREB-regulated transcription coactivator 2 [Pantholops hodgsonii]	gi|548457560|ref|XM_005677554.1|	2243	0	PREDICTED: Capra hircus CREB regulated transcription coactivator 2 (CRTC2), mRNA	Q08E26	25	4e-10	CREB-regulated transcription coactivator 2	.	.	.	.	pfam12885	TORC_M	Transducer of regulated CREB activity middle domain. This family includes the region between the N and C terminus of TORC proteins. TORC (Transducer of regulated CREB activity) is a protein family of coactivators that enhances the activity of CRE-depended transcription via a phosphorylation-independent interaction with the bZIP DNA binding/dimerization domain of CREB (cAMP Response Element-Bindin…	GO:0006094|gluconeogenesis;GO:0042593|glucose homeostasis;GO:0032793|positive regulation of CREB transcription factor activity;GO:0045944|positive regulation of transcription from RNA polymerase II promoter;GO:0051289|protein homotetramerization;GO:0006351|transcription, DNA-templated;	GO:0005737|cytoplasm;GO:0005634|nucleus;	GO:0008140|cAMP response element binding protein binding;	K16333	CRTC2, TORC2; CREB-regulated transcription coactivator 2
gene1292	15.5836	14.9713	13.9146	11.1362	12.5811	13.1785	13.9636	9.54278	7.8311	SLC39A1	protein_coding	chr1:102799199-102811271:-	gi|548457390|ref|XP_005677528.1|	1363	6e-180	PREDICTED: zinc transporter ZIP1 isoform X1 [Capra hircus]	gi|548457389|ref|XM_005677471.1|	2052	0	PREDICTED: Capra hircus solute carrier family 39 (zinc transporter), member 1 (SLC39A1), transcript variant X1, mRNA	Q3SYU3	478	2e-162	Zinc transporter ZIP1	.	.	.	.	pfam02535	Zip	ZIP Zinc transporter. The ZIP family consists of zinc transport proteins and many putative metal transporters. The main contribution to this family is from the Arabidopsis thaliana ZIP protein family these proteins are responsible for zinc uptake in the plant. Also found within this family are C. elegans proteins of unknown function which are annotated as being similar to human growth arrest indu…	GO:0048701|embryonic cranial skeleton morphogenesis;GO:0001701|in utero embryonic development;GO:0060173|limb development;GO:0071577|zinc II ion transmembrane transport;	GO:0016021|integral component of membrane;GO:0005886|plasma membrane;	GO:0005385|zinc ion transmembrane transporter activity;	K14709	SLC39A1_2_3, ZIP1_2_3; solute carrier family 39 (zinc transporter), member 1/2/3
gene1293	0.039803	0.0296332	0.0256522	0.0961593	0.144322	0.0640622	0	0	0.0280596	CREB3L4	protein_coding	chr1:102806517-102811627:+	gi|548457396|ref|XP_005677531.1|	2207	0	PREDICTED: cyclic AMP-responsive element-binding protein 3-like protein 4 isoform X1 [Capra hircus]	gi|548457407|ref|XM_005677480.1|	1436	0	PREDICTED: Capra hircus cAMP responsive element binding protein 3-like 4 (CREB3L4), transcript variant X7, mRNA	Q8TEY5	352	2e-115	Cyclic AMP-responsive element-binding protein 3-like protein 4	.	.	.	.	pfam00170	bZIP_1	bZIP transcription factor. The Pfam entry includes the basic region and the leucine zipper region.	GO:0030968|endoplasmic reticulum unfolded protein response;GO:0045944|positive regulation of transcription from RNA polymerase II promoter;GO:0007283|spermatogenesis;	GO:0005783|endoplasmic reticulum;GO:0005789|endoplasmic reticulum membrane;GO:0005794|Golgi apparatus;GO:0000139|Golgi membrane;GO:0016021|integral component of membrane;GO:0005634|nucleus;	GO:0035497|cAMP response element binding;GO:0000977|RNA polymerase II regulatory region sequence-specific DNA binding;GO:0001228|transcriptional activator activity, RNA polymerase II transcription regulatory region sequence-specific binding;	K09048	CREB3; cyclic AMP-responsive element-binding protein 3
gene1294	24.3796	21.8391	18.9414	22.8321	24.922	22.0265	22.9318	26.2298	15.2229	JTB	protein_coding	chr1:102811996-102814252:-	gi|426218965|ref|XP_004003704.1|	1143	2e-155	PREDICTED: protein JTB isoform X1 [Ovis aries]	gi|556759506|ref|XM_005975016.1|	602	0	PREDICTED: Pantholops hodgsonii jumping translocation breakpoint (JTB), mRNA	O76095	246	4e-80	Protein JTB	.	.	.	.	pfam05439	JTB	Jumping translocation breakpoint protein (JTB). This family contains several jumping translocation breakpoint proteins or JTBs. Jumping translocation (JT) is an unbalanced translocation that comprises amplified chromosomal segments jumping to various telomeres. JTB, located at 1q21, has been found to fuse with the telomeric repeats of acceptor telomeres in a case of JT. hJTB (human JTB) encodes a…	GO:0008637|apoptotic mitochondrial changes;GO:0000910|cytokinesis;GO:0007067|mitotic nuclear division;GO:0045860|positive regulation of protein kinase activity;GO:0042127|regulation of cell proliferation;	GO:0005737|cytoplasm;GO:0005887|integral component of plasma membrane;GO:0016020|membrane;GO:0005815|microtubule organizing center;GO:0030496|midbody;GO:0005739|mitochondrion;GO:0005819|spindle;	GO:0019901|protein kinase binding;	.	.
gene1295	33.4742	32.8204	26.1548	22.0597	30.9774	29.6105	28.4732	27.0818	19.2693	RAB13	protein_coding	chr1:102818202-102825395:-	gi|440892898|gb|ELR45890.1|	1086	2e-145	Ras-related protein Rab-13, partial [Bos mutus]	gi|556759510|ref|XM_005975018.1|	1131	0	PREDICTED: Pantholops hodgsonii RAB13, member RAS oncogene family (RAB13), transcript variant X2, mRNA	Q58DS5	332	8e-113	Ras-related protein Rab-13	.	.	.	.	pfam00071	Ras	Ras family. Includes sub-families Ras, Rab, Rac, Ral, Ran, Rap Ypt1 and more. Shares P-loop motif with GTP_EFTU, arf and myosin_head. See pfam00009 pfam00025, pfam00063. As regards Rab GTPases, these are important regulators of vesicle formation, motility and fusion. They share a fold in common with all Ras GTPases: this is a six-stranded beta-sheet surrounded by five alpha-helices.	GO:0070830|bicellular tight junction assembly;GO:0032869|cellular response to insulin stimulus;GO:0030866|cortical actin cytoskeleton organization;GO:0032456|endocytic recycling;GO:0016197|endosomal transport;GO:0035767|endothelial cell chemotaxis;GO:0090002|establishment of protein localization to plasma membrane;GO:0097368|establishment of Sertoli cell barrier;GO:0031175|neuron projection devel…	GO:0005923|bicellular tight junction;GO:0031410|cytoplasmic vesicle;GO:0030659|cytoplasmic vesicle membrane;GO:0030139|endocytic vesicle;GO:0032593|insulin-responsive compartment;GO:0030027|lamellipodium;GO:0016328|lateral plasma membrane;GO:0043005|neuron projection;GO:0005886|plasma membrane;GO:0055037|recycling endosome;GO:0055038|recycling endosome membrane;GO:0005802|trans-Golgi network;	GO:0005525|GTP binding;	K06109	RAB13; Ras-related protein Rab-13
gene148	1.62887	2.36474	1.56591	1.30352	1.52127	1.02244	1.75545	0.756096	0.430609	NCDN	protein_coding	chr1:10282519-10291279:+	gi|426218585|ref|XP_004003524.1|	3529	0	PREDICTED: LOW QUALITY PROTEIN: neurochondrin isoform X1 [Ovis aries]	gi|594054755|ref|XM_006051565.1|	3221	0	PREDICTED: Bubalus bubalis neurochondrin (NCDN), transcript variant X1, mRNA	Q2KJ97	1329	0	Neurochondrin	.	.	.	.	pfam05536	Neurochondrin	Neurochondrin. This family contains several eukaryotic neurochondrin proteins. Neurochondrin induces hydroxyapatite resorptive activity in bone marrow cells resistant to bafilomycin A1, an inhibitor of macrophage- and osteoclast-mediated resorption. Expression of the gene is localized to chondrocyte, osteoblast, and osteocyte in the bone and to the hippocampus and Purkinje cell layer of cerebellu…	GO:0045453|bone resorption;GO:0031175|neuron projection development;	GO:0005829|cytosol;GO:0030425|dendrite;GO:0016020|membrane;GO:0043025|neuronal cell body;	.	.	.
gene1297	101.496	103.255	117.917	73.7383	87.04	91.6153	154.118	119.115	37.1822	RPS27	protein_coding	chr1:102825473-102827081:+	gi|395824794|ref|XP_003785639.1|	412	3e-49	PREDICTED: 40S ribosomal protein S27-like [Otolemur garnettii]	gi|548457383|ref|XM_005677468.1|	364	0	PREDICTED: Capra hircus ribosomal protein S27 (RPS27), mRNA	Q71TY3	148	6e-45	40S ribosomal protein S27	SPBC1685.10	116	5e-33	COG2051	pfam01667	Ribosomal_S27e	Ribosomal protein S27.	GO:0000028|ribosomal small subunit assembly;GO:0006412|translation;	GO:0022627|cytosolic small ribosomal subunit;GO:0005634|nucleus;	GO:0046872|metal ion binding;GO:0044822|poly(A) RNA binding;GO:0003735|structural constituent of ribosome;	K02978	RP-S27e, RPS27; small subunit ribosomal protein S27e
gene1299	0.719733	0.604329	0.455134	0.607923	0.342487	0.663683	0.437797	0.541588	0.915582	NUP210L	protein_coding	chr1:102830751-102925987:-	gi|802989239|ref|XP_012037581.1|	8766	0	PREDICTED: nuclear pore membrane glycoprotein 210-like isoform X1 [Ovis aries]	gi|548457381|ref|XM_005677467.1|	5115	0	PREDICTED: Capra hircus nucleoporin 210kDa-like (NUP210L), mRNA	Q5VU65	91.7	4e-17	Nuclear pore membrane glycoprotein 210-like	.	.	.	.	pfam02368	Big_2	Bacterial Ig-like domain (group 2). This family consists of bacterial domains with an Ig-like fold. Members of this family are found in bacterial and phage surface proteins such as intimins.	GO:0060009|Sertoli cell development;GO:0007286|spermatid development;	GO:0016021|integral component of membrane;GO:0005643|nuclear pore;	.	K14314	NUP210, GP210; nuclear pore complex protein Nup210
gene28	1.49792	2.34626	1.31643	0.652089	1.76982	0.61994	1.70919	0.750188	0.246852	GPC1	protein_coding	chr1:1028944-1035606:-	gi|803006342|ref|XP_011961449.1|	1426	0	PREDICTED: LOW QUALITY PROTEIN: glypican-1 isoform X1 [Ovis aries]	gi|556738071|ref|XM_005985586.1|	763	0	PREDICTED: Pantholops hodgsonii glypican 1 (GPC1), mRNA	G3X745	452	9e-151	Glypican-1	.	.	.	.	pfam01153	Glypican	Glypican.	GO:0030200|heparan sulfate proteoglycan catabolic process;GO:0040037|negative regulation of fibroblast growth factor receptor signaling pathway;GO:2001016|positive regulation of skeletal muscle cell differentiation;	GO:0031225|anchored component of membrane;GO:0005768|endosome;GO:0070062|extracellular exosome;GO:0005615|extracellular space;GO:0045121|membrane raft;GO:0005886|plasma membrane;GO:0005578|proteinaceous extracellular matrix;	GO:0005507|copper ion binding;GO:0017134|fibroblast growth factor binding;GO:0043395|heparan sulfate proteoglycan binding;GO:0043236|laminin binding;	K08107	GPC1; glypican 1
gene1304	60.274	61.2125	68.9083	74.173	85.1689	93.5649	67.1601	63.5114	72.9263	TPM3	protein_coding	chr1:102927039-102955334:-	gi|426331707|ref|XP_004026819.1|	1005	2e-127	PREDICTED: tropomyosin alpha-3 chain isoform 6 [Gorilla gorilla gorilla]	gi|548457365|ref|XR_309859.1|	2135	0	PREDICTED: Capra hircus tropomyosin 3 (TPM3), transcript variant X9, misc_RNA	Q5KR47	363	5e-122	Tropomyosin alpha-3 chain	.	.	.	.	pfam00261	Tropomyosin	Tropomyosin.	.	GO:0005737|cytoplasm;GO:0070062|extracellular exosome;GO:0001725|stress fiber;	.	K09290	TPM3; tropomyosin 3
gene1305	3.33274	2.50577	2.90283	2.45132	2.44729	3.44144	2.87044	4.51428	4.18715	C1H1orf189	protein_coding	chr1:102961651-102965173:-	gi|694888981|ref|XP_001140210.3|	585	5e-71	PREDICTED: uncharacterized protein C1orf189 homolog [Pan troglodytes]	gi|548457357|ref|XM_005677458.1|	909	0	PREDICTED: Capra hircus chromosome 3 open reading frame, human C1orf189 (C3H1orf189), mRNA	Q32L75	196	9e-61	Uncharacterized protein C1orf189 homolog	.	.	.	.	pfam15104	DUF4558	Domain of unknown function (DUF4558). This family of proteins is found in eukaryotes. Proteins in this family are typically between 78 and 121 amino acids in length. One member is annotated as being a flagellar associated protein.	GO:0007420|brain development;	GO:0005903|brush border;GO:0005737|cytoplasm;GO:0005856|cytoskeleton;	.	.	.
gene1306	38.648	31.543	35.1289	32.5535	33.3189	27.7871	34.7396	31.0011	24.8154	C1H1orf43	protein_coding	chr1:102965361-102974098:-	gi|426216711|ref|XP_004002601.1|	1278	4e-171	PREDICTED: uncharacterized protein C1orf43 homolog isoform X1 [Ovis aries]	gi|556759564|ref|XM_005975045.1|	1663	0	PREDICTED: Pantholops hodgsonii chromosome unknown open reading frame, human C1orf43 (LOC102340726), transcript variant X1, mRNA	Q5E943	92.8	1e-20	Uncharacterized protein C1orf43 homolog	.	.	.	.	pfam07406	NICE-3	NICE-3 protein. This family consists of several eukaryotic NICE-3 and related proteins. The gene coding for NICE-3 is part of the epidermal differentiation complex (EDC) which comprises a large number of genes that are of crucial importance for the maturation of the human epidermis. The function of NICE-3 is unknown.	.	GO:0016021|integral component of membrane;	GO:0016491|oxidoreductase activity;	.	.
gene1307	32.4075	36.7872	31.0512	37.3945	31.4316	29.2931	35.022	36.6271	48.3171	UBAP2L	protein_coding	chr1:102974413-103018847:+	gi|554545926|ref|XP_005867531.1|	3916	0	PREDICTED: ubiquitin-associated protein 2-like isoform X4 [Myotis brandtii]	gi|594039291|ref|XM_006044178.1|	3899	0	PREDICTED: Bubalus bubalis ubiquitin associated protein 2-like (UBAP2L), transcript variant X3, mRNA	Q14157	271	1e-72	Ubiquitin-associated protein 2-like	.	.	.	.	pfam12478	DUF3697	Ubiquitin-associated protein 2. This domain family is found in eukaryotes, and is approximately 30 amino acids in length. The family is found in association with pfam00627. There are two conserved sequence motifs: AVEMPG and QFG.	GO:0007339|binding of sperm to zona pellucida;GO:0061484|hematopoietic stem cell homeostasis;	GO:0005671|Ada2/Gcn5/Ada3 transcription activator complex;GO:0031519|PcG protein complex;	GO:0044822|poly(A) RNA binding;	.	.
gene1308	21.9421	22.6813	18.7409	25.0797	24.7311	23.5246	25.2789	21.699	20.271	HAX1	protein_coding	chr1:103019045-103021929:+	gi|802989274|ref|XP_012037686.1|	1137	9e-151	PREDICTED: HCLS1-associated protein X-1 isoform X1 [Ovis aries]	gi|594039331|ref|XM_006044198.1|	1230	0	PREDICTED: Bubalus bubalis HCLS1 associated protein X-1 (HAX1), transcript variant X1, mRNA	Q2KIE2	351	1e-115	HCLS1-associated protein X-1	.	.	.	.	pfam09937	DUF2169	Uncharacterized protein conserved in bacteria (DUF2169). This domain, found in various hypothetical prokaryotic proteins, has no known function.	.	GO:0016023|cytoplasmic membrane-bounded vesicle;GO:0005739|mitochondrion;GO:0031965|nuclear membrane;GO:0016529|sarcoplasmic reticulum;	.	K16220	HAX1; HCLS1-associated protein X-1
gene149	0	0.0172059	0.00744723	0	0	0.00743928	0	0	0	TFAP2E	protein_coding	chr1:10302188-10314551:+	gi|548461580|ref|XP_005678771.1|	1234	9e-151	PREDICTED: transcription factor AP-2-epsilon isoform X1 [Capra hircus]	gi|548461579|ref|XM_005678714.1|	1414	0	PREDICTED: Capra hircus transcription factor AP-2 epsilon (activating enhancer binding protein 2 epsilon) (TFAP2E), transcript variant X1, mRNA	Q6VUC0	467	2e-145	Transcription factor AP-2-epsilon	.	.	.	.	pfam03299	TF_AP-2	Transcription factor AP-2.	GO:0048856|anatomical structure development;GO:0042127|regulation of cell proliferation;	GO:0005634|nucleus;	GO:0000978|RNA polymerase II core promoter proximal region sequence-specific DNA binding;GO:0000977|RNA polymerase II regulatory region sequence-specific DNA binding;GO:0000981|RNA polymerase II transcription factor activity, sequence-specific DNA binding;GO:0001077|transcriptional activator activity, RNA polymerase II core promoter proximal region sequence-specific binding;	K09179	TFAP2E; transcription factor AP-2 epsilon
gene1309	0	0.110604	0.13165	0.0112159	0	0.0119554	0.0646172	0.0341013	0	AQP10	protein_coding	chr1:103036471-103040825:+	gi|426218969|ref|XP_004003706.1|	837	2e-165	PREDICTED: LOW QUALITY PROTEIN: aquaporin-10 [Ovis aries]	gi|594039335|ref|XM_006044200.1|	1174	0	PREDICTED: Bubalus bubalis aquaporin 10 (AQP10), mRNA	Q96PS8	68.2	6e-11	Aquaporin-10	YPO0091	79	2e-26	COG0580	pfam00230	MIP	Major intrinsic protein. MIP (Major Intrinsic Protein) family proteins exhibit essentially two distinct types of channel properties: (1) specific water transport by the aquaporins, and (2) small neutral solutes transport, such as glycerol by the glycerol facilitators.	GO:0034219|carbohydrate transmembrane transport;GO:0009992|cellular water homeostasis;GO:0034220|ion transmembrane transport;GO:0009636|response to toxic substance;GO:0071918|urea transmembrane transport;GO:0006833|water transport;	GO:0005887|integral component of plasma membrane;GO:0005886|plasma membrane;	GO:0015254|glycerol channel activity;GO:0015265|urea channel activity;GO:0015204|urea transmembrane transporter activity;GO:0015250|water channel activity;	K09878	AQP10; aquaporin-10
gene1310	8.61869	10.8456	11.8136	6.22747	9.82553	6.48243	10.3623	5.86106	6.69084	ATP8B2	protein_coding	chr1:103047423-103064650:+	gi|803255406|ref|XP_011987657.1|	5704	0	PREDICTED: phospholipid-transporting ATPase ID isoform X2 [Ovis aries musimon]	gi|594039339|ref|XM_006044202.1|	3248	0	PREDICTED: Bubalus bubalis ATPase, aminophospholipid transporter, class I, type 8B, member 2 (ATP8B2), transcript variant X2, mRNA	P98198	2172	0	Phospholipid-transporting ATPase ID	.	.	.	.	pfam13246	Hydrolase_like2	Putative hydrolase of sodium-potassium ATPase alpha subunit. This is a putative hydrolase of the sodium-potassium ATPase alpha subunit.	GO:0007030|Golgi organization;GO:0034220|ion transmembrane transport;	GO:0005789|endoplasmic reticulum membrane;GO:0005794|Golgi apparatus;GO:0016021|integral component of membrane;GO:0005886|plasma membrane;	GO:0005524|ATP binding;GO:0000287|magnesium ion binding;GO:0004012|phospholipid-translocating ATPase activity;	K01530	E3.6.3.1; phospholipid-translocating ATPase [EC:3.6.3.1]
gene1311	6.39339	4.4341	6.3637	6.02878	7.23286	6.22447	6.61826	3.84951	3.66	IL6R	protein_coding	chr1:103107759-103163460:+	gi|803006582|ref|XP_011962620.1|	2164	0	PREDICTED: interleukin-6 receptor subunit alpha isoform X1, partial [Ovis aries]	gi|548457552|ref|XM_005677550.1|	2342	0	PREDICTED: Capra hircus interleukin 6 receptor (IL6R), mRNA	O18796	633	0	Interleukin-6 receptor subunit alpha	.	.	.	.	pfam09240	IL6Ra-bind	Interleukin-6 receptor alpha chain, binding. Members of this family adopt a structure consisting of an immunoglobulin-like beta-sandwich, with seven strands in two beta-sheets, in a Greek-key topology. They are required for binding to the cytokine Interleukin-6.	.	GO:0016021|integral component of membrane;	GO:0004896|cytokine receptor activity;	K05055	IL6R; interleukin 6 receptor
gene1312	2.20116	1.43234	4.49946	3.76504	4.38659	3.11002	3.59084	2.05703	1.80048	SHE	protein_coding	chr1:103174594-103196149:-	gi|556759737|ref|XP_005975193.1|	1068	0	PREDICTED: SH2 domain-containing adapter protein E, partial [Pantholops hodgsonii]	gi|548457550|ref|XM_005677549.1|	2017	0	PREDICTED: Capra hircus Src homology 2 domain containing E (SHE), mRNA	Q5VZ18	25.4	0	SH2 domain-containing adapter protein E	.	.	.	.	pfam00017	SH2	SH2 domain.	.	GO:0016021|integral component of membrane;	GO:0004896|cytokine receptor activity;	.	.
gene1313	0	0.0121601	0.0473692	0.0641214	0.0323034	0.0630915	0.080514	0.0349923	0.00575718	TDRD10	protein_coding	chr1:103196063-103250203:+	gi|802989336|ref|XP_012037850.1|	1865	0	PREDICTED: tudor domain-containing protein 10 isoform X1 [Ovis aries]	gi|548457309|ref|XM_005677434.1|	1747	0	PREDICTED: Capra hircus tudor domain containing 10 (TDRD10), mRNA	Q5VZ19	480	6e-158	Tudor domain-containing protein 10	.	.	.	.	pfam14259	RRM_6	RNA recognition motif (a.k.a. RRM, RBD, or RNP domain).	.	.	GO:0000166|nucleotide binding;GO:0003723|RNA binding;	.	.
gene150	67.0612	71.135	66.1223	70.309	74.1373	71.6237	73.4941	73.818	54.6296	PSMB2	protein_coding	chr1:10319924-10354473:-	gi|675669600|ref|XP_002750652.2|	1034	3e-138	PREDICTED: proteasome subunit beta type-2 [Callithrix jacchus]	gi|548461575|ref|XM_005678712.1|	835	0	PREDICTED: Capra hircus proteasome (prosome, macropain) subunit, beta type, 2 (PSMB2), transcript variant X1, mRNA	Q5E9K0	373	2e-129	Proteasome subunit beta type-2	YER012w	162	1e-47	COG0638	pfam00227	Proteasome	Proteasome subunit. The proteasome is a multisubunit structure that degrades proteins. Protein degradation is an essential component of regulation because proteins can become misfolded, damaged, or unnecessary. Proteasomes and their homologues vary greatly in complexity: from HslV (heat shock locus v), which is encoded by 1 gene in bacteria, to the eukaryotic 20S proteasome, which is encoded by m…	GO:0051603|proteolysis involved in cellular protein catabolic process;	GO:0005737|cytoplasm;GO:0070062|extracellular exosome;GO:0016020|membrane;GO:0005654|nucleoplasm;GO:0005839|proteasome core complex;	GO:0004298|threonine-type endopeptidase activity;	K02734	PSMB2; 20S proteasome subunit beta 4 [EC:3.4.25.1]
gene1314	18.4128	22.8747	25.6744	17.6579	22.4724	19.07	26.4673	20.1584	16.7924	UBE2Q1	protein_coding	chr1:103250341-103259330:-	gi|803006586|ref|XP_004002607.2|	1810	0	PREDICTED: ubiquitin-conjugating enzyme E2 Q1 isoform X1, partial [Ovis aries]	gi|329744534|ref|NM_001206320.1|	1573	0	Bos taurus ubiquitin-conjugating enzyme E2Q family member 1 (UBE2Q1), mRNA	Q7Z7E8	699	0	Ubiquitin-conjugating enzyme E2 Q1	.	.	.	.	pfam00179	UQ_con	Ubiquitin-conjugating enzyme. Proteins destined for proteasome-mediated degradation may be ubiquitinated. Ubiquitination follows conjugation of ubiquitin to a conserved cysteine residue of UBC homologues. TSG101 is one of several UBC homologues that lacks this active site cysteine.	GO:0007566|embryo implantation;GO:0009566|fertilization;GO:0007617|mating behavior;GO:0070459|prolactin secretion;GO:0061458|reproductive system development;GO:0001967|suckling behavior;	GO:0005829|cytosol;GO:0030175|filopodium;GO:0005634|nucleus;	GO:0005524|ATP binding;GO:0061631|ubiquitin conjugating enzyme activity;	K10582	UBE2Q; ubiquitin-conjugating enzyme E2 Q [EC:2.3.2.23]
gene1316	0.175553	0.406099	1.04251	0.159043	0.310002	0.108983	0.545406	0.218754	0.477354	CHRNB2	protein_coding	chr1:103271566-103280267:+	gi|803255425|ref|XP_011987668.1|	1785	0	PREDICTED: neuronal acetylcholine receptor subunit beta-2 isoform X2 [Ovis aries musimon]	gi|594032150|ref|XM_006040795.1|	2260	0	PREDICTED: Bubalus bubalis cholinergic receptor, nicotinic, beta 2 (neuronal) (CHRNB2), mRNA	P17787	669	0	Neuronal acetylcholine receptor subunit beta-2	.	.	.	.	pfam02931	Neur_chan_LBD	Neurotransmitter-gated ion-channel ligand binding domain. This family is the extracellular ligand binding domain of these ion channels. This domain forms a pentameric arrangement in the known structure.	GO:0001508|action potential;GO:0008306|associative learning;GO:0042113|B cell activation;GO:0035095|behavioral response to nicotine;GO:0006816|calcium ion transport;GO:0021952|central nervous system projection neuron axonogenesis;GO:0050890|cognition;GO:0001661|conditioned taste aversion;GO:0006811|ion transport;GO:0021771|lateral geniculate nucleus development;GO:0007612|learning;GO:0007626|loco…	GO:0005892|acetylcholine-gated channel complex;GO:0030054|cell junction;GO:0009897|external side of plasma membrane;GO:0016021|integral component of membrane;GO:0005886|plasma membrane;GO:0045211|postsynaptic membrane;	GO:0042166|acetylcholine binding;GO:0015464|acetylcholine receptor activity;GO:0004889|acetylcholine-activated cation-selective channel activity;GO:0008144|drug binding;GO:0015276|ligand-gated ion channel activity;	K04813	CHRNB2; nicotinic acetylcholine receptor beta-2
gene1317	29.0483	29.4107	26.2287	25.3102	31.1007	24.6642	30.3562	26.6095	22.2278	ADAR	protein_coding	chr1:103284562-103335914:-	gi|802989350|ref|XP_012037891.1|	6003	0	PREDICTED: double-stranded RNA-specific adenosine deaminase isoform X2 [Ovis aries]	gi|556759584|ref|XM_005975055.1|	5618	0	PREDICTED: Pantholops hodgsonii adenosine deaminase, RNA-specific (ADAR), mRNA	P55265	679	0	Double-stranded RNA-specific adenosine deaminase	.	.	.	.	pfam02137	A_deamin	Adenosine-deaminase (editase) domain. Adenosine deaminases acting on RNA (ADARs) can deaminate adenosine to form inosine. In long double-stranded RNA, this process is non-specific; it occurs site-specifically in RNA transcripts. The former is important in defence against viruses, whereas the latter may affect splicing or untranslated regions. They are primarily nuclear proteins, but a longer isof…	GO:0006382|adenosine to inosine editing;GO:0016553|base conversion or substitution editing;GO:0098586|cellular response to virus;GO:0051607|defense response to virus;GO:0060216|definitive hemopoiesis;GO:0030218|erythrocyte differentiation;GO:0002244|hematopoietic progenitor cell differentiation;GO:0061484|hematopoietic stem cell homeostasis;GO:0001701|in utero embryonic development;GO:0045087|inn…	GO:0005737|cytoplasm;GO:0016020|membrane;GO:0005730|nucleolus;GO:0005654|nucleoplasm;GO:0005634|nucleus;GO:0044530|supraspliceosomal complex;	GO:0003677|DNA binding;GO:0003726|double-stranded RNA adenosine deaminase activity;GO:0046872|metal ion binding;GO:0044822|poly(A) RNA binding;	K12968	ADAR, ADAR1; double-stranded RNA-specific adenosine deaminase [EC:3.5.4.37]
gene1319	8.75967	13.3597	10.6029	7.6004	7.29675	6.57434	7.52777	8.42003	8.64085	KCNN3	protein_coding	chr1:103379707-103556808:-	gi|533197881|ref|XP_005411584.1|	3187	0	PREDICTED: small conductance calcium-activated potassium channel protein 3 isoform X1 [Chinchilla lanigera]	gi|594074410|ref|XM_006060947.1|	9645	0	PREDICTED: Bubalus bubalis potassium intermediate/small conductance calcium-activated channel, subfamily N, member 3 (KCNN3), transcript variant X1, mRNA	P58392	72.8	8e-11	Small conductance calcium-activated potassium channel protein 3	.	.	.	.	pfam03530	SK_channel	Calcium-activated SK potassium channel.	.	GO:0016021|integral component of membrane;GO:0043025|neuronal cell body;GO:0005886|plasma membrane;	GO:0005516|calmodulin binding;GO:0016286|small conductance calcium-activated potassium channel activity;	K04944	KCNN3; potassium intermediate/small conductance calcium-activated channel subfamily N member 3
gene1320	7.38696	13.1656	10.4772	5.88107	5.64463	5.63834	10.4178	4.96696	5.56259	PMVK	protein_coding	chr1:103605617-103617555:-	gi|426216729|ref|XP_004002610.1|	873	3e-113	PREDICTED: phosphomevalonate kinase isoform X1 [Ovis aries]	gi|556759588|ref|XM_005975057.1|	1179	0	PREDICTED: Pantholops hodgsonii phosphomevalonate kinase (PMVK), mRNA	Q2KIU2	273	3e-88	Phosphomevalonate kinase	.	.	.	.	pfam04275	P-mevalo_kinase	Phosphomevalonate kinase. Phosphomevalonate kinase (EC:2.7.4.2) catalyses the phosphorylation of 5-phosphomevalonate into 5-diphosphomevalonate, an essential step in isoprenoid biosynthesis via the mevalonate pathway. This family represents the animal type of the enzyme. The other is the ERG8 type, found in plants and fungi, and some bacteria (see pfam00288).	GO:0006695|cholesterol biosynthetic process;GO:0019287|isopentenyl diphosphate biosynthetic process, mevalonate pathway;	GO:0005777|peroxisome;	GO:0005524|ATP binding;GO:0004631|phosphomevalonate kinase activity;	K13273	PMVK; phosphomevalonate kinase [EC:2.7.4.2]
gene1321	21.579	38.0696	26.3715	13.6847	21.1417	13.2379	25.9113	15.4039	8.11181	PBXIP1	protein_coding	chr1:103632543-103636575:-	gi|803006590|ref|XP_011962649.1|	1508	0	PREDICTED: LOW QUALITY PROTEIN: pre-B-cell leukemia transcription factor-interacting protein 1 isoform X1 [Ovis aries]	gi|548457289|ref|XM_005677424.1|	2209	0	PREDICTED: Capra hircus pre-B-cell leukemia homeobox interacting protein 1 (PBXIP1), transcript variant X2, mRNA	A6QLY7	510	8e-167	Pre-B-cell leukemia transcription factor-interacting protein 1	.	.	.	.	pfam04111	APG6	Autophagy protein Apg6. In yeast, 15 Apg proteins coordinate the formation of autophagosomes. Autophagy is a bulk degradation process induced by starvation in eukaryotic cells. Apg6/Vps30p has two distinct functions in the autophagic process, either associated with the membrane or in a retrieval step of the carboxypeptidase Y sorting pathway.	GO:0030154|cell differentiation;GO:0045892|negative regulation of transcription, DNA-templated;	GO:0005737|cytoplasm;GO:0005874|microtubule;GO:0005634|nucleus;	GO:0003714|transcription corepressor activity;	.	.
gene1322	11.6347	20.1722	12.8107	6.43151	9.67229	4.95124	15.0958	8.43747	0.959222	LOC101104627	protein_coding	chr1:103636831-103644038:-	gi|803255478|ref|XP_011987696.1|	631	4e-73	PREDICTED: pre-B-cell leukemia transcription factor-interacting protein 1 isoform X4 [Ovis aries musimon]	gi|548457287|ref|XM_005677423.1|	680	0	PREDICTED: Capra hircus pre-B-cell leukemia homeobox interacting protein 1 (PBXIP1), transcript variant X1, mRNA	A6QLY7	220	2e-64	Pre-B-cell leukemia transcription factor-interacting protein 1	.	.	.	.	pfam14672	LCE	Late cornified envelope. This is a family of late cornified envelope proteins that are expressed in skin.	GO:0030154|cell differentiation;GO:0045892|negative regulation of transcription, DNA-templated;	GO:0005737|cytoplasm;GO:0005874|microtubule;GO:0005634|nucleus;	GO:0003714|transcription corepressor activity;	.	.
gene1323	5.75592	5.41841	5.62411	6.18753	5.76832	5.56588	6.6537	4.80252	2.6307	PYGO2	protein_coding	chr1:103644983-103650359:-	gi|594660549|ref|XP_007178537.1|	1305	4e-163	PREDICTED: pygopus homolog 2 [Balaenoptera acutorostrata scammoni]	gi|548457283|ref|XM_005677421.1|	2753	0	PREDICTED: Capra hircus pygopus homolog 2 (Drosophila) (PYGO2), transcript variant X1, mRNA	Q9BRQ0	497	8e-161	Pygopus homolog 2	.	.	.	.	pfam00628	PHD	PHD-finger. PHD folds into an interleaved type of Zn-finger chelating 2 Zn ions in a similar manner to that of the RING and FYVE domains. Several PHD fingers have been identified as binding modules of methylated histone H3.	GO:0007420|brain development;GO:0060070|canonical Wnt signaling pathway;GO:0048589|developmental growth;GO:0001701|in utero embryonic development;GO:0001822|kidney development;GO:0002088|lens development in camera-type eye;GO:0030879|mammary gland development;GO:0060021|palate development;GO:0035563|positive regulation of chromatin binding;GO:0009791|post-embryonic development;GO:0051569|regulati…	GO:0005654|nucleoplasm;	GO:0003682|chromatin binding;GO:0035034|histone acetyltransferase regulator activity;GO:0008270|zinc ion binding;	.	.
gene1324	16.1769	21.4588	14.7804	10.3233	13.7671	11.8071	16.4304	11.7694	6.58708	SHC1	protein_coding	chr1:103650457-103660290:-	gi|802989366|ref|XP_012037935.1|	2568	0	PREDICTED: SHC-transforming protein 1 isoform X1 [Ovis aries]	gi|594074384|ref|XM_006060934.1|	2779	0	PREDICTED: Bubalus bubalis SHC (Src homology 2 domain containing) transforming protein 1 (SHC1), transcript variant X2, mRNA	P29353	919	0	SHC-transforming protein 1	.	.	.	.	pfam00640	PID	Phosphotyrosine interaction domain (PTB/PID).	GO:0000187|activation of MAPK activity;GO:0001525|angiogenesis;GO:0071363|cellular response to growth factor stimulus;GO:0007173|epidermal growth factor receptor signaling pathway;GO:0008286|insulin receptor signaling pathway;GO:0035556|intracellular signal transduction;GO:0040008|regulation of growth;	GO:0005737|cytoplasm;GO:0005886|plasma membrane;	GO:0030971|receptor tyrosine kinase binding;	K06279	SHC1; SHC- transforming protein 1
gene1325	5.83411	6.84096	9.14476	11.1749	11.5797	11.6703	9.35267	8.34113	5.46418	CKS1B	protein_coding	chr1:103660721-103664613:+	gi|795172270|ref|XP_011842830.1|	339	3e-47	PREDICTED: cyclin-dependent kinases regulatory subunit 1 isoform X1 [Mandrillus leucophaeus]	gi|556759600|ref|XM_005975063.1|	771	0	PREDICTED: Pantholops hodgsonii CDC28 protein kinase regulatory subunit 1B (CKS1B), mRNA	P61025	139	6e-40	Cyclin-dependent kinases regulatory subunit 1	.	.	.	.	pfam01111	CKS	Cyclin-dependent kinase regulatory subunit.	GO:0051301|cell division;GO:0008283|cell proliferation;GO:0044772|mitotic cell cycle phase transition;GO:0045737|positive regulation of cyclin-dependent protein serine/threonine kinase activity;GO:0045893|positive regulation of transcription, DNA-templated;GO:0007346|regulation of mitotic cell cycle;GO:0006355|regulation of transcription, DNA-templated;	GO:0000307|cyclin-dependent protein kinase holoenzyme complex;GO:0019005|SCF ubiquitin ligase complex;	GO:0061575|cyclin-dependent protein serine/threonine kinase activator activity;GO:0042393|histone binding;GO:0019901|protein kinase binding;GO:0043130|ubiquitin binding;	K02219	CKS1; cyclin-dependent kinase regulatory subunit CKS1
gene1326	5.05444	5.539	2.60294	2.53918	4.7491	3.81661	4.62971	2.67462	2.34771	FLAD1	protein_coding	chr1:103666962-103673130:+	gi|440903600|gb|ELR54237.1|	2737	0	FAD synthase, partial [Bos mutus]	gi|548457271|ref|XM_005677415.1|	2025	0	PREDICTED: Capra hircus flavin adenine dinucleotide synthetase 1 (FLAD1), transcript variant X2, mRNA	Q8NFF5	995	0	FAD synthase	SPCC1235.04c	162	3e-44	COG0175	pfam01507	PAPS_reduct	Phosphoadenosine phosphosulfate reductase family. This domain is found in phosphoadenosine phosphosulfate (PAPS) reductase enzymes or PAPS sulfotransferase. PAPS reductase is part of the adenine nucleotide alpha hydrolases superfamily also including N type ATP PPases and ATP sulphurylases. The enzyme uses thioredoxin as an electron donor for the reduction of PAPS to phospho-adenosine-phosphate (P…	GO:0006747|FAD biosynthetic process;GO:0006771|riboflavin metabolic process;	GO:0005737|cytoplasm;GO:0005829|cytosol;GO:0005759|mitochondrial matrix;GO:0005886|plasma membrane;	GO:0005524|ATP binding;GO:0003919|FMN adenylyltransferase activity;	K00953	FLAD1; FAD synthetase [EC:2.7.7.2]
gene1327	23.7624	18.9522	16.7915	27.5554	22.437	20.83	20.871	15.6948	18.7888	ZBTB7B	protein_coding	chr1:103681547-103695651:+	gi|802989387|ref|XP_012037995.1|	1878	0	PREDICTED: LOW QUALITY PROTEIN: zinc finger and BTB domain-containing protein 7B [Ovis aries]	gi|556759608|ref|XM_005975067.1|	1791	0	PREDICTED: Pantholops hodgsonii zinc finger and BTB domain containing 7B (ZBTB7B), mRNA	O15156	88.2	7e-17	Zinc finger and BTB domain-containing protein 7B	.	.	.	.	pfam00651	BTB	BTB/POZ domain. The BTB (for BR-C, ttk and bab) or POZ (for Pox virus and Zinc finger) domain is present near the N-terminus of a fraction of zinc finger (pfam00096) proteins and in proteins that contain the pfam01344 motif such as Kelch and a family of pox virus proteins. The BTB/POZ domain mediates homomeric dimerization and in some instances heteromeric dimerization. The structure of the dimer…	GO:0030154|cell differentiation;GO:0007398|ectoderm development;GO:0007275|multicellular organismal development;GO:0010628|positive regulation of gene expression;GO:0043370|regulation of CD4-positive, alpha-beta T cell differentiation;GO:0043376|regulation of CD8-positive, alpha-beta T cell differentiation;GO:0006366|transcription from RNA polymerase II promoter;	GO:0005654|nucleoplasm;GO:0005634|nucleus;	GO:0046872|metal ion binding;GO:0000978|RNA polymerase II core promoter proximal region sequence-specific DNA binding;GO:0001077|transcriptional activator activity, RNA polymerase II core promoter proximal region sequence-specific binding;	K10494	ZBTB7; zinc finger and BTB domain-containing protein 7
gene1328	0.0673088	0	0.0260275	0.0243915	0	0	0	0	0	DCST2	protein_coding	chr1:103697036-103712127:-	gi|426218985|ref|XP_004003712.1|	3387	0	PREDICTED: DC-STAMP domain-containing protein 2 [Ovis aries]	gi|594074370|ref|XM_006060927.1|	2130	0	PREDICTED: Bubalus bubalis DC-STAMP domain containing 2 (DCST2), mRNA	Q5T1A1	1108	0	DC-STAMP domain-containing protein 2	.	.	.	.	pfam07782	DC_STAMP	DC-STAMP-like protein. This is a family of sequences which are similar to a region of the dendritic cell-specific transmembrane protein (DC-STAMP). This is thought to be a novel receptor protein that shares no identity with other multimembrane-spanning proteins. It is thought to have seven putative transmembrane regions, two of which are found in the region featured in this family. DC-STAMP is al…	.	GO:0016021|integral component of membrane;	.	.	.
gene1330	6.50161	6.33137	4.81582	3.0657	5.25536	3.55712	6.53404	2.8931	1.63078	ADAM15	protein_coding	chr1:103728406-103740947:+	gi|803255486|ref|XP_011987700.1|	3740	0	PREDICTED: disintegrin and metalloproteinase domain-containing protein 15 isoform X5 [Ovis aries musimon]	gi|556759612|ref|XM_005975069.1|	2781	0	PREDICTED: Pantholops hodgsonii ADAM metallopeptidase domain 15 (ADAM15), transcript variant X1, mRNA	Q13444	1209	0	Disintegrin and metalloproteinase domain-containing protein 15	.	.	.	.	pfam01421	Reprolysin	Reprolysin (M12B) family zinc metalloprotease. The members of this family are enzymes that cleave peptides. These proteases require zinc for catalysis. Members of this family are also known as adamalysins. Most members of this family are snake venom endopeptidases, but there are also some mammalian proteins such as human ADAM8 and fertilin. Fertilin and closely related proteins appear to not have…	GO:0001525|angiogenesis;GO:0060317|cardiac epithelial to mesenchymal transition;GO:0007160|cell-matrix adhesion;GO:0030574|collagen catabolic process;GO:0022617|extracellular matrix disassembly;GO:0045087|innate immune response;GO:0007229|integrin-mediated signaling pathway;GO:0008584|male gonad development;GO:0030308|negative regulation of cell growth;GO:0030336|negative regulation of cell migra…	GO:0001669|acrosomal vesicle;GO:0005912|adherens junction;GO:0042995|cell projection;GO:0009986|cell surface;GO:0070062|extracellular exosome;GO:0016021|integral component of membrane;GO:0005886|plasma membrane;	GO:0005178|integrin binding;GO:0046872|metal ion binding;GO:0004222|metalloendopeptidase activity;GO:0008237|metallopeptidase activity;GO:0017124|SH3 domain binding;	K06836	ADAM15; disintegrin and metalloproteinase domain-containing protein 15 [EC:3.4.24.-]
gene1331	1.13999	1.79269	1.10205	0.505849	1.40339	1.4154	0.607147	0.726281	0.984058	EFNA4	protein_coding	chr1:103742368-103746303:+	gi|548457541|ref|XP_005677601.1|	824	3e-118	PREDICTED: ephrin-A4 [Capra hircus]	gi|548457540|ref|XM_005677544.1|	1299	0	PREDICTED: Capra hircus ephrin-A4 (EFNA4), mRNA	O08542	139	2e-55	Ephrin-A4	.	.	.	.	pfam00812	Ephrin	Ephrin.	GO:0007411|axon guidance;GO:0048013|ephrin receptor signaling pathway;	GO:0031225|anchored component of membrane;GO:0005886|plasma membrane;	GO:0046875|ephrin receptor binding;	K05462	EFNA; ephrin-A
gene1332	0.0240475	0.134274	0.271217	0.232383	0.245727	0.116112	0.209189	0.0588789	0.00847628	EFNA3	protein_coding	chr1:103755358-103766150:+	gi|426216749|ref|XP_004002620.1|	1040	9e-128	PREDICTED: ephrin-A3 isoform X2 [Ovis aries]	gi|556759748|ref|XM_005975137.1|	2209	0	PREDICTED: Pantholops hodgsonii ephrin-A3 (EFNA3), mRNA	P52797	330	6e-102	Ephrin-A3	.	.	.	.	pfam00812	Ephrin	Ephrin.	GO:0007411|axon guidance;GO:0007267|cell-cell signaling;GO:0048013|ephrin receptor signaling pathway;	GO:0031225|anchored component of membrane;GO:0005576|extracellular region;GO:0005887|integral component of plasma membrane;GO:0005886|plasma membrane;	GO:0046875|ephrin receptor binding;GO:0005005|transmembrane-ephrin receptor activity;	K05462	EFNA; ephrin-A
gene1333	4.42593	5.39691	2.79999	1.82795	3.50781	2.08989	3.34054	3.5259	2.13361	EFNA1	protein_coding	chr1:103767003-103809538:+	gi|803006598|ref|XP_011962671.1|	1059	1e-135	PREDICTED: ephrin-A1 isoform X1 [Ovis aries]	gi|594074318|ref|XM_006060901.1|	1349	0	PREDICTED: Bubalus bubalis ephrin-A1 (EFNA1), transcript variant X1, mRNA	Q3ZC64	362	9e-120	Ephrin-A1	.	.	.	.	pfam00812	Ephrin	Ephrin.	GO:0000187|activation of MAPK activity;GO:0001525|angiogenesis;GO:0003180|aortic valve morphogenesis;GO:0007411|axon guidance;GO:0016477|cell migration;GO:0003199|endocardial cushion to mesenchymal transition involved in heart valve formation;GO:0048013|ephrin receptor signaling pathway;GO:0000165|MAPK cascade;GO:0003183|mitral valve morphogenesis;GO:0061002|negative regulation of dendritic spine…	GO:0046658|anchored component of plasma membrane;GO:0070062|extracellular exosome;GO:0005622|intracellular;	GO:0046875|ephrin receptor binding;	K05462	EFNA; ephrin-A
gene1334	12.9332	11.6683	12.472	16.5076	17.798	12.4894	17.3747	15.5309	8.62338	SLC50A1	protein_coding	chr1:103810496-103812920:+	gi|814938649|gb|AKE36982.1|	1090	9e-147	sugar transporter SWEET1 [Capra hircus]	gi|556759630|ref|XM_005975078.1|	938	0	PREDICTED: Pantholops hodgsonii solute carrier family 50 (sugar efflux transporter), member 1 (SLC50A1), mRNA	D3ZH22	322	2e-108	Sugar transporter SWEET1	.	.	.	.	pfam03083	MtN3_slv	Sugar efflux transporter for intercellular exchange. This family includes proteins such as drosophila saliva, MtN3 involved in root nodule development and a protein involved in activation and expression of recombination activation genes (RAGs). Although the molecular function of these proteins is unknown, they are almost certainly transmembrane proteins. This family contains a region of two trans…	GO:0008643|carbohydrate transport;GO:0045815|positive regulation of gene expression, epigenetic;	GO:0012505|endomembrane system;GO:0000139|Golgi membrane;GO:0016021|integral component of membrane;GO:0005886|plasma membrane;	GO:0042947|glucoside transmembrane transporter activity;GO:0051119|sugar transmembrane transporter activity;	K15382	SLC50A, SWEET; solute carrier family 50 (sugar transporter)
gene1335	13.1434	11.954	7.85934	9.63631	10.7863	7.9818	11.4334	5.41185	1.2179	DPM3	protein_coding	chr1:103813312-103813965:-	gi|440903610|gb|ELR54247.1|	334	3e-37	Dolichol-phosphate mannosyltransferase subunit 3, partial [Bos mutus]	gi|548457252|ref|XM_005677406.1|	415	0	PREDICTED: Capra hircus dolichyl-phosphate mannosyltransferase polypeptide 3 (DPM3), transcript variant X1, mRNA	Q3ZC71	132	1e-38	Dolichol-phosphate mannosyltransferase subunit 3	.	.	.	.	pfam08285	DPM3	Dolichol-phosphate mannosyltransferase subunit 3 (DPM3). This family corresponds to subunit 3 of dolichol-phosphate mannosyltransferase, an enzyme which generates mannosyl donors for glycosylphosphatidylinositols, N-glycan and protein O- and C-mannosylation. DPM3 is an integral membrane protein and plays a role in stabilizing the dolichol-phosphate mannosyl transferase complex.	GO:0006506|GPI anchor biosynthetic process;GO:0035269|protein O-linked mannosylation;GO:0031647|regulation of protein stability;	GO:0033185|dolichol-phosphate-mannose synthase complex;GO:0005789|endoplasmic reticulum membrane;GO:0030176|integral component of endoplasmic reticulum membrane;	GO:0004582|dolichyl-phosphate beta-D-mannosyltransferase activity;	K09659	DPM3; dolichyl-phosphate mannosyltransferase polypeptide 3
gene1336	46.6709	45.2967	40.1857	41.5399	47.7713	36.311	45.3109	35.3917	25.6416	KRTCAP2	protein_coding	chr1:103828893-103831509:-	gi|470611409|ref|XP_004315667.1|	609	2e-76	PREDICTED: LOW QUALITY PROTEIN: keratinocyte-associated protein 2 [Tursiops truncatus]	gi|556759636|ref|XM_005975081.1|	492	0	PREDICTED: Pantholops hodgsonii keratinocyte associated protein 2 (KRTCAP2), mRNA	A6QQ59	199	1e-63	Keratinocyte-associated protein 2	.	.	.	.	pfam09775	Keratin_assoc	Keratinocyte-associated protein 2. Members of this family comprise various keratinocyte-associated proteins. Their exact function has not, as yet, been determined.	.	GO:0016021|integral component of membrane;GO:0008250|oligosaccharyltransferase complex;	.	.	.
gene1337	0	0.00778557	0.0471776	0	0.0275766	0.0134649	0	0.0192035	0	TRIM46	protein_coding	chr1:103832815-103842993:+	gi|803006602|ref|XP_011962675.1|	3365	0	PREDICTED: LOW QUALITY PROTEIN: tripartite motif-containing protein 46 isoform X1 [Ovis aries]	gi|594074304|ref|XM_006060894.1|	1775	0	PREDICTED: Bubalus bubalis tripartite motif containing 46 (TRIM46), transcript variant X2, mRNA	Q7Z4K8	973	0	Tripartite motif-containing protein 46	.	.	.	.	pfam00643	zf-B_box	B-box zinc finger.	.	GO:0005622|intracellular;	GO:0008270|zinc ion binding;	K12022	TRIM46; tripartite motif-containing protein 46
gene1338	0.012302	0	0.0356779	0	0.0608262	0.0118799	0.0214031	0.0112953	0.0780523	MUC1	protein_coding	chr1:103843146-103848674:-	gi|803255972|ref|XP_011987944.1|	1118	1e-139	PREDICTED: mucin-1 isoform X2 [Ovis aries musimon]	gi|556759638|ref|XM_005975082.1|	1724	0	PREDICTED: Pantholops hodgsonii mucin 1, cell surface associated (MUC1), mRNA	Q8WML4	386	3e-121	Mucin-1	.	.	.	.	pfam01390	SEA	SEA domain. Domain found in Sea urchin sperm protein, Enterokinase, Agrin (SEA). Proposed function of regulating or binding carbohydrate side chains. Recently a proteolytic activity has been shown for a SEA domain.	.	GO:0016324|apical plasma membrane;GO:0005737|cytoplasm;GO:0016021|integral component of membrane;GO:0005634|nucleus;	.	K06568	MUC1; mucin 1, transmembrane
gene1339	1.45442	1.46733	1.62171	0.816038	1.81415	1.29279	1.40178	0.569063	0.50683	THBS3	protein_coding	chr1:103850382-103860540:-	gi|426216761|ref|XP_004002626.1|	4435	0	PREDICTED: thrombospondin-3 isoform X1 [Ovis aries]	gi|556759640|ref|XM_005975083.1|	3004	0	PREDICTED: Pantholops hodgsonii thrombospondin 3 (THBS3), transcript variant X1, mRNA	P49746	93.6	6e-18	Thrombospondin-3	.	.	.	.	pfam05735	TSP_C	Thrombospondin C-terminal region. This region is found at the C-terminus of thrombospondin and related proteins.	GO:0060346|bone trabecula formation;GO:0007160|cell-matrix adhesion;GO:0003417|growth plate cartilage development;GO:0043931|ossification involved in bone maturation;	GO:0005576|extracellular region;GO:0048471|perinuclear region of cytoplasm;	GO:0005509|calcium ion binding;GO:0008201|heparin binding;	K04659	THBS2S; thrombospondin 2/3/4/5
gene1340	13.1636	14.0439	10.0261	9.70025	13.038	11.4549	8.60195	5.68657	2.28666	MTX1	protein_coding	chr1:103860459-103866217:+	gi|803255974|ref|XP_011987945.1|	1741	0	PREDICTED: metaxin-1 isoform X2 [Ovis aries musimon]	gi|556759750|ref|XM_005975138.1|	1204	0	PREDICTED: Pantholops hodgsonii metaxin 1 (MTX1), mRNA	Q13505	531	0	Metaxin-1	.	.	.	.	pfam11801	Tom37_C	Tom37 C-terminal domain. The TOM37 protein is one of the outer membrane proteins that make up the TOM complex for guiding cytosolic mitochondrial beta-barrel proteins from the cytosol across the outer mitochondrial membrane into the intramembrane space. In conjunction with TOM70 it guides peptides without an MTS into TOM40, the protein that forms the passage through the outer membrane. It has hom…	GO:0006626|protein targeting to mitochondrion;	GO:0016021|integral component of membrane;GO:0005741|mitochondrial outer membrane;	.	K17776	MTX; metaxin
gene1341	10.9394	9.57586	10.6235	7.88114	11.3347	8.49692	10.0575	6.44476	4.63239	GBA	protein_coding	chr1:103863187-103885073:-	gi|556759647|ref|XP_005975148.1|	2936	0	PREDICTED: glucosylceramidase isoform X1 [Pantholops hodgsonii]	gi|556759646|ref|XM_005975086.1|	2247	0	PREDICTED: Pantholops hodgsonii glucosidase, beta, acid (GBA), transcript variant X1, mRNA	Q2KHZ8	1051	0	Glucosylceramidase	STM4426	198	3e-55	COG5520	pfam02055	Glyco_hydro_30	O-Glycosyl hydrolase family 30.	GO:0005975|carbohydrate metabolic process;GO:0006665|sphingolipid metabolic process;	GO:0005765|lysosomal membrane;	GO:0004348|glucosylceramidase activity;	K01201	GBA, srfJ; glucosylceramidase [EC:3.2.1.45]
gene1342	3.24001	3.87194	3.17841	2.18794	4.50449	2.42456	3.18249	1.62465	0.632127	FAM189B	protein_coding	chr1:103887521-103892963:-	gi|802989421|ref|XP_012038122.1|	2775	0	PREDICTED: protein FAM189B isoform X1 [Ovis aries]	gi|594074274|ref|XM_006060879.1|	2459	0	PREDICTED: Bubalus bubalis family with sequence similarity 189, member B (FAM189B), transcript variant X1, mRNA	P81408	947	0	Protein FAM189B	.	.	.	.	pfam04103	CD20	CD20-like family. This family includes the CD20 protein and the beta subunit of the high affinity receptor for IgE Fc. The high affinity receptor for IgE is a tetrameric structure consisting of a single IgE-binding alpha subunit, a single beta subunit, and two disulfide-linked gamma subunits. The alpha subunit of Fc epsilon RI and most Fc receptors are homologous members of the Ig superfamily. By…	.	GO:0016021|integral component of membrane;	GO:0050699|WW domain binding;	.	.
gene1343	7.49669	9.76392	6.02518	6.64851	6.63206	5.47622	6.46028	4.8521	3.52738	SCAMP3	protein_coding	chr1:103894106-103898837:-	gi|426216777|ref|XP_004002634.1|	1273	3e-168	PREDICTED: secretory carrier-associated membrane protein 3 [Ovis aries]	gi|548457224|ref|XM_005677393.1|	1759	0	PREDICTED: Capra hircus secretory carrier membrane protein 3 (SCAMP3), mRNA	Q58DR5	489	9e-168	Secretory carrier-associated membrane protein 3	.	.	.	.	pfam04144	SCAMP	SCAMP family. In vertebrates, secretory carrier membrane proteins (SCAMPs) 1-3 constitute a family of putative membrane-trafficking proteins composed of cytoplasmic N-terminal sequences with NPF repeats, four central transmembrane regions (TMRs), and a cytoplasmic tail. SCAMPs probably function in endocytosis by recruiting EH-domain proteins to the N-terminal NPF repeats but may have additional f…	GO:0015031|protein transport;	GO:0016021|integral component of membrane;	.	.	.
gene1344	25.3302	23.0237	19.9799	28.7388	22.8522	23.0039	26.6364	26.6199	23.2892	CLK2	protein_coding	chr1:103898983-103907695:-	gi|426216781|ref|XP_004002636.1|	2083	0	PREDICTED: dual specificity protein kinase CLK2 isoform X1 [Ovis aries]	gi|594074258|ref|XM_006060871.1|	1701	0	PREDICTED: Bubalus bubalis CDC-like kinase 2 (CLK2), transcript variant X3, mRNA	P49760	749	0	Dual specificity protein kinase CLK2	.	.	.	.	pfam00069	Pkinase	Protein kinase domain.	GO:0045721|negative regulation of gluconeogenesis;GO:0046777|protein autophosphorylation;GO:0006468|protein phosphorylation;GO:0043484|regulation of RNA splicing;GO:0010212|response to ionizing radiation;GO:0032526|response to retinoic acid;	GO:0016607|nuclear speck;GO:0005654|nucleoplasm;GO:0005634|nucleus;	GO:0005524|ATP binding;GO:0004674|protein serine/threonine kinase activity;GO:0004712|protein serine/threonine/tyrosine kinase activity;GO:0004713|protein tyrosine kinase activity;	K08823	CLK; CDC-like kinase [EC:2.7.12.1]
gene1345	0.314768	0.273401	0.642396	0.134662	0.250744	0.0591049	0.463968	0.240842	0.240392	HCN3	protein_coding	chr1:103907639-103920644:+	gi|803006609|ref|XP_011962697.1|	3109	0	PREDICTED: LOW QUALITY PROTEIN: potassium/sodium hyperpolarization-activated cyclic nucleotide-gated channel 3 isoform X1 [Ovis aries]	gi|556759662|ref|XM_005975094.1|	1782	0	PREDICTED: Pantholops hodgsonii hyperpolarization activated cyclic nucleotide-gated potassium channel 3 (HCN3), mRNA	Q9P1Z3	88.6	2e-16	Potassium/sodium hyperpolarization-activated cyclic nucleotide-gated channel 3	mll3241_2	62.4	5e-10	COG0664	pfam08412	Ion_trans_N	Ion transport protein N-terminal. This metazoan domain is found to the N-terminus of pfam00520 in voltage- and cyclic nucleotide-gated K/Na ion channels.	GO:1903351|cellular response to dopamine;GO:0071805|potassium ion transmembrane transport;GO:0042391|regulation of membrane potential;GO:0072718|response to cisplatin;GO:0035725|sodium ion transmembrane transport;	GO:0044316|cone cell pedicle;GO:0030425|dendrite;GO:0005887|integral component of plasma membrane;GO:0043025|neuronal cell body;GO:0005886|plasma membrane;GO:0045202|synapse;	GO:0030552|cAMP binding;GO:0005249|voltage-gated potassium channel activity;GO:0005248|voltage-gated sodium channel activity;	K04956	HCN3; hyperpolarization activated cyclic nucleotide-gated potassium channel 3
gene1346	0.182577	0.556067	0.593683	0.54133	0.722186	0.577022	0.721925	0.609586	0.333475	PKLR	protein_coding	chr1:103920781-103928465:-	gi|802989454|ref|XP_012038174.1|	2737	0	PREDICTED: pyruvate kinase PKLR isoform X3 [Ovis aries]	gi|548457220|ref|XM_005677391.1|	1897	0	PREDICTED: Capra hircus pyruvate kinase, liver and RBC (PKLR), mRNA	P30613	993	0	Pyruvate kinase PKLR	SPAC4H3.10c	510	2e-173	COG0469	pfam00224	PK	Pyruvate kinase, barrel domain. This domain of the is actually a small beta-barrel domain nested within a larger TIM barrel. The active site is found in a cleft between the two domains.	GO:0006754|ATP biosynthetic process;GO:0061621|canonical glycolysis;GO:0032869|cellular response to insulin stimulus;GO:0042866|pyruvate biosynthetic process;GO:0033198|response to ATP;GO:0051591|response to cAMP;GO:0009749|response to glucose;GO:0009408|response to heat;GO:0001666|response to hypoxia;GO:0010226|response to lithium ion;GO:0007584|response to nutrient;	GO:0005829|cytosol;GO:0070062|extracellular exosome;	GO:0005524|ATP binding;GO:0016301|kinase activity;GO:0000287|magnesium ion binding;GO:0030955|potassium ion binding;GO:0004743|pyruvate kinase activity;	K12406	PKLR; pyruvate kinase isozymes R/L [EC:2.7.1.40]
gene1347	112.789	72.499	66.1924	131.57	55.879	105.055	87.083	47.8723	56.0877	FDPS	protein_coding	chr1:103948444-103957763:+	gi|426216783|ref|XP_004002637.1|	2114	0	PREDICTED: farnesyl pyrophosphate synthase isoform X2 [Ovis aries]	gi|556759666|ref|XM_005975096.1|	2064	0	PREDICTED: Pantholops hodgsonii farnesyl diphosphate synthase (FDPS), transcript variant X1, mRNA	P14324	721	0	Farnesyl pyrophosphate synthase	SPAC6F12.13c	333	6e-110	COG0142	pfam00348	polyprenyl_synt	Polyprenyl synthetase.	GO:0006695|cholesterol biosynthetic process;GO:0045337|farnesyl diphosphate biosynthetic process;GO:0033384|geranyl diphosphate biosynthetic process;GO:0016032|viral process;	GO:0005737|cytoplasm;	GO:0004161|dimethylallyltranstransferase activity;GO:0004337|geranyltranstransferase activity;GO:0046872|metal ion binding;	K00787	FDPS; farnesyl diphosphate synthase [EC:2.5.1.1 2.5.1.10]
gene1348	0.568135	0.475846	0.686534	0.225183	0.948067	0.720092	0.864887	0.293424	0	RUSC1-AS1	protein_coding	chr1:103957908-103958840:-	gi|555973665|ref|XP_005898828.1|	388	1e-42	PREDICTED: putative uncharacterized protein RUSC1-AS1 [Bos mutus]	gi|594074239|ref|XM_006060862.1|	726	0	PREDICTED: Bubalus bubalis RUSC1 antisense RNA 1 (RUSC1-AS1), mRNA	Q66K80	59.7	7e-15	Putative uncharacterized protein RUSC1-AS1	.	.	.	.	pfam15279	SOBP	Sine oculis-binding protein. SOBP is associated with syndromic and nonsyndromic intellectual disability. It carries a zinc-finger of the zf-C2H2 type at the N-terminus, and a highly characteristic C-terminal PhPhPhPhPhPh motif. The deduced 873-amino acid protein contains an N-terminal nuclear localisation signal (NLS), followed by 2 FCS-type zinc finger motifs, a proline-rich region (PR1), a puta…	GO:0006695|cholesterol biosynthetic process;GO:0045337|farnesyl diphosphate biosynthetic process;GO:0033384|geranyl diphosphate biosynthetic process;GO:0016032|viral process;	GO:0005737|cytoplasm;GO:0005829|cytosol;GO:0005654|nucleoplasm;	GO:0004161|dimethylallyltranstransferase activity;GO:0004337|geranyltranstransferase activity;GO:0046872|metal ion binding;GO:0044822|poly(A) RNA binding;	.	.
gene1349	4.93454	6.68861	6.02339	5.62859	5.22443	4.94651	5.99559	3.66891	5.40706	RUSC1	protein_coding	chr1:103958888-103968026:+	gi|803255618|ref|XP_011987765.1|	1894	0	PREDICTED: RUN and SH3 domain-containing protein 1 isoform X3 [Ovis aries musimon]	gi|555973520|ref|XM_005898695.1|	3431	0	PREDICTED: Bos mutus RUN and SH3 domain containing 1 (RUSC1), transcript variant X2, mRNA	Q9BVN2	570	0	RUN and SH3 domain-containing protein 1	.	.	.	.	pfam02759	RUN	RUN domain. This domain is present in several proteins that are linked to the functions of GTPases in the Rap and Rab families. They could hence play important roles in multiple Ras-like GTPase signalling pathways. The domain is comprises six conserved regions, which in some proteins have considerable insertions between them. The domain core is thought to take up a predominantly alpha fold, with …	GO:0000209|protein polyubiquitination;	GO:0030054|cell junction;GO:0031410|cytoplasmic vesicle;GO:0016023|cytoplasmic membrane-bounded vesicle;GO:0005769|early endosome;GO:0005794|Golgi apparatus;GO:0005874|microtubule;GO:0015630|microtubule cytoskeleton;GO:0005634|nucleus;GO:0014069|postsynaptic density;GO:0045211|postsynaptic membrane;	GO:0003779|actin binding;GO:0005070|SH3/SH2 adaptor activity;	.	.
gene1350	34.3093	31.4446	37.7132	40.08	36.1119	33.0907	36.6579	39.2961	48.1976	ASH1L	protein_coding	chr1:103970319-104173302:-	gi|426216789|ref|XP_004002640.1|	13330	0	PREDICTED: histone-lysine N-methyltransferase ASH1L isoform X1 [Ovis aries]	gi|548457200|ref|XM_005677381.1|	11306	0	PREDICTED: Capra hircus ash1 (absent, small, or homeotic)-like (Drosophila) (ASH1L), mRNA	Q9NR48	2222	0	Histone-lysine N-methyltransferase ASH1L	SPAC29B12.02c	151	3e-36	COG2940	pfam00856	SET	SET domain. SET domains are protein lysine methyltransferase enzymes. SET domains appear to be protein-protein interaction domains. It has been demonstrated that SET domains mediate interactions with a family of proteins that display similarity with dual-specificity phosphatases (dsPTPases). A subset of SET domains have been called PR domains. These domains are divergent in sequence from other SE…	GO:0007267|cell-cell signaling;GO:0006323|DNA packaging;GO:0097676|histone H3-K36 dimethylation;GO:0032635|interleukin-6 production;GO:0002674|negative regulation of acute inflammatory response;GO:0043124|negative regulation of I-kappaB kinase/NF-kappaB signaling;GO:0043409|negative regulation of MAPK cascade;GO:0045944|positive regulation of transcription from RNA polymerase II promoter;GO:00063…	GO:0005923|bicellular tight junction;GO:0005694|chromosome;GO:0005737|cytoplasm;GO:0070062|extracellular exosome;GO:0005794|Golgi apparatus;GO:0005654|nucleoplasm;GO:0005634|nucleus;	GO:0003682|chromatin binding;GO:0003677|DNA binding;GO:0046975|histone methyltransferase activity (H3-K36 specific);GO:0042800|histone methyltransferase activity (H3-K4 specific);GO:0008270|zinc ion binding;	K06101	ASH1L; histone-lysine N-methyltransferase ASH1L [EC:2.1.1.43]
gene1352	0.678881	0.568602	0.820359	0.369021	0.1007	0.622808	0.85631	0.685659	0.17947	LOC105605579	protein_coding	chr1:104165006-104167096:+	gi|472371945|ref|XP_004405465.1|	319	9e-32	PREDICTED: acidic leucine-rich nuclear phosphoprotein 32 family member B-like isoform X2 [Odobenus rosmarus divergens]	gi|50539472|emb|AJ783860.1|	646	0	Ovis aries partial mRNA for hypothetical protein (slan gene)	Q92688	125	4e-32	Acidic leucine-rich nuclear phosphoprotein 32 family member B	.	.	.	.	pfam04059	RRM_2	RNA recognition motif 2.	GO:0006919|activation of cysteine-type endopeptidase activity involved in apoptotic process;GO:0043486|histone exchange;GO:0048839|inner ear development;GO:0045596|negative regulation of cell differentiation;GO:0006334|nucleosome assembly;GO:0060021|palate development;GO:0046827|positive regulation of protein export from nucleus;GO:0001944|vasculature development;GO:0021591|ventricular system dev…	GO:0005737|cytoplasm;GO:0070062|extracellular exosome;GO:0005634|nucleus;	GO:0042393|histone binding;GO:0070063|RNA polymerase binding;	K18647	ANP32B; acidic leucine-rich nuclear phosphoprotein 32 family member B
gene151	2.45403	1.98909	1.95145	1.2192	3.20956	1.64359	1.65272	1.67174	1.04637	C1H1orf216	protein_coding	chr1:10417148-10420173:-	gi|802976923|ref|XP_011951873.1|	899	7e-119	PREDICTED: UPF0500 protein C1orf216 homolog [Ovis aries]	gi|548461573|ref|XM_005678711.1|	743	0	PREDICTED: Capra hircus chromosome 3 open reading frame, human C1orf216 (C3H1orf216), mRNA	Q8TAB5	322	5e-109	UPF0500 protein C1orf216	.	.	.	.	pfam15546	DUF4653	Domain of unknown function (DUF4653). This family of proteins is found in eukaryotes. Proteins in this family are typically between 93 and 229 amino acids in length.	GO:0051603|proteolysis involved in cellular protein catabolic process;	GO:0005737|cytoplasm;GO:0070062|extracellular exosome;GO:0016020|membrane;GO:0005654|nucleoplasm;GO:0005839|proteasome core complex;	GO:0004298|threonine-type endopeptidase activity;	.	.
gene1354	1.04307	1.34521	1.47025	1.52416	0.978238	1.22824	1.24105	1.31609	2.19175	LOC106990804	protein_coding	chr1:104172251-104177536:+	gi|119573451|gb|EAW53066.1|	134	6e-06	hCG1816049, isoform CRA_a [Homo sapiens]	gi|224282136|ref|NR_027023.1|	213	2e-105	Homo sapiens ASH1L antisense RNA 1 (ASH1L-AS1), long non-coding RNA	.	.	.	.	.	.	.	.	pfam15548	DUF4655	Domain of unknown function (DUF4655). This family of proteins is found in eukaryotes. Proteins in this family are typically between 533 and 570 amino acids in length.	.	.	.	.	.
gene1355	5.8084	5.94401	7.17148	8.38046	6.85552	8.68506	7.23198	7.34653	7.19875	DAP3	protein_coding	chr1:104172415-104212033:+	gi|802989464|ref|XP_012038192.1|	2410	0	PREDICTED: 28S ribosomal protein S29, mitochondrial isoform X2 [Ovis aries]	gi|556759680|ref|XM_005975103.1|	2566	0	PREDICTED: Pantholops hodgsonii death associated protein 3 (DAP3), mRNA	P82922	733	0	28S ribosomal protein S29, mitochondrial	.	.	.	.	pfam10236	DAP3	Mitochondrial ribosomal death-associated protein 3. This is a family of conserved proteins which were originally described as death-associated-protein-3 (DAP-3). The proteins carry a P-loop DNA-binding motif, and induce apoptosis. DAP3 has been shown to be a pro-apoptotic factor in the mitochondrial matrix and to be crucial for mitochondrial biogenesis and so has also been designated as MRP-S29 (…	GO:0006915|apoptotic process;GO:0032543|mitochondrial translation;GO:0070125|mitochondrial translational elongation;GO:0070124|mitochondrial translational initiation;	GO:0005743|mitochondrial inner membrane;GO:0005763|mitochondrial small ribosomal subunit;GO:0005739|mitochondrion;GO:0005654|nucleoplasm;	GO:0044822|poly(A) RNA binding;GO:0003735|structural constituent of ribosome;	.	.
gene1357	2.83918	5.49702	3.13447	2.41997	4.03698	3.65028	4.47195	2.9462	2.16732	MSTO1	protein_coding	chr1:104218921-104223185:+	gi|426216794|ref|XP_004002642.1|	2697	0	PREDICTED: protein misato homolog 1 [Ovis aries]	gi|556759686|ref|XM_005975106.1|	1764	0	PREDICTED: Pantholops hodgsonii misato 1, mitochondrial distribution and morphology regulator (MSTO1), transcript variant X1, mRNA	A5D9D4	1009	0	Protein misato homolog 1	.	.	.	.	pfam10644	Misat_Tub_SegII	Misato Segment II tubulin-like domain. The misato protein contains three distinct, conserved domains, segments I, II and III. Segments I and III are common to Tubulins pfam00091, but segment II aligns with myosin heavy chain sequences from D. melanogaster (PIR C35815), rabbit (SP P04460), and human (PIR S12458). Segment II of misato is a major contributor to its greater length compared with the v…	GO:0048311|mitochondrion distribution;GO:0007005|mitochondrion organization;	GO:0005741|mitochondrial outer membrane;	GO:0003924|GTPase activity;	.	.
gene1358	13.2714	14.4127	12.8705	10.0159	11.7712	9.43222	11.3533	12.7575	12.4189	GON4L	protein_coding	chr1:104223062-104307345:-	gi|802989671|ref|XP_012038345.1|	9777	0	PREDICTED: LOW QUALITY PROTEIN: GON-4-like protein isoform X3 [Ovis aries]	gi|548457191|ref|XM_005677377.1|	6851	0	PREDICTED: Capra hircus gon-4-like (C. elegans) (GON4L), transcript variant X2, mRNA	Q3T8J9	3058	0	GON-4-like protein	.	.	.	.	pfam02671	PAH	Paired amphipathic helix repeat. This family contains the paired amphipathic helix repeat. The family contains the yeast SIN3 gene (also known as SDI1) that is a negative regulator of the yeast HO gene. This repeat may be distantly related to the helix-loop-helix motif, which mediate protein-protein interactions.	GO:0030183|B cell differentiation;GO:0045892|negative regulation of transcription, DNA-templated;GO:0006351|transcription, DNA-templated;	GO:0005634|nucleus;	GO:0003677|DNA binding;GO:0003714|transcription corepressor activity;	.	.
gene1359	5.97724	4.35114	4.38724	5.39505	5.38537	3.8481	4.34263	4.00428	3.72213	LOC101107157	protein_coding	chr1:104330481-104361906:-	gi|802989652|ref|XP_012038331.1|	1555	0	PREDICTED: LOW QUALITY PROTEIN: YY1-associated protein 1 isoform X1 [Ovis aries]	gi|548457191|ref|XM_005677377.1|	1934	0	PREDICTED: Capra hircus gon-4-like (C. elegans) (GON4L), transcript variant X2, mRNA	Q3T8J9	201	2e-51	GON-4-like protein	.	.	.	.	pfam03154	Atrophin-1	Atrophin-1 family. Atrophin-1 is the protein product of the dentatorubral-pallidoluysian atrophy (DRPLA) gene. DRPLA OMIM:125370 is a progressive neurodegenerative disorder. It is caused by the expansion of a CAG repeat in the DRPLA gene on chromosome 12p. This results in an extended polyglutamine region in atrophin-1, that is thought to confer toxicity to the protein, possibly through altering i…	GO:0030183|B cell differentiation;GO:0045892|negative regulation of transcription, DNA-templated;GO:0006351|transcription, DNA-templated;	GO:0005634|nucleus;	GO:0003677|DNA binding;GO:0003714|transcription corepressor activity;	.	.
gene152	0.183526	0.112393	0.32622	0.128722	0.41566	0.262985	0.262649	0.244608	0.156507	CLSPN	protein_coding	chr1:10434937-10462880:-	gi|426215158|ref|XP_004001841.1|	5673	0	PREDICTED: claspin [Ovis aries]	gi|548461569|ref|XM_005678709.1|	5053	0	PREDICTED: Capra hircus claspin (CLSPN), transcript variant X1, mRNA	Q80YR7	1492	0	Claspin	.	.	.	.	pfam03344	Daxx	Daxx Family. The Daxx protein (also known as the Fas-binding protein) is thought to play a role in apoptosis, but precise role played by Daxx remains to be determined. Daxx forms a complex with Axin.	GO:0032147|activation of protein kinase activity;GO:0000077|DNA damage checkpoint;GO:0006281|DNA repair;GO:0000076|DNA replication checkpoint;GO:0031572|G2 DNA damage checkpoint;GO:0033314|mitotic DNA replication checkpoint;GO:0018105|peptidyl-serine phosphorylation;	GO:0005694|chromosome;GO:0005737|cytoplasm;GO:0005654|nucleoplasm;GO:0005634|nucleus;	GO:0010997|anaphase-promoting complex binding;GO:0000217|DNA secondary structure binding;	.	.
gene1360	3.4139	3.73945	9.03717	2.98755	4.86279	1.81673	3.84173	3.7281	5.86819	SYT11	protein_coding	chr1:104365997-104385082:+	gi|742111390|ref|XP_010836569.1|	2095	0	PREDICTED: synaptotagmin-11 [Bison bison bison]	gi|548457181|ref|XM_005677372.1|	4326	0	PREDICTED: Capra hircus synaptotagmin XI (SYT11), transcript variant X1, mRNA	Q9BT88	763	0	Synaptotagmin-11	.	.	.	.	pfam00168	C2	C2 domain.	GO:0048791|calcium ion-dependent exocytosis of neurotransmitter;GO:1900165|negative regulation of interleukin-6 secretion;GO:0046929|negative regulation of neurotransmitter secretion;GO:0050765|negative regulation of phagocytosis;GO:1900243|negative regulation of synaptic vesicle endocytosis;GO:1904468|negative regulation of tumor necrosis factor secretion;GO:0001778|plasma membrane repair;GO:005…	GO:0030424|axon;GO:0044297|cell body;GO:0030054|cell junction;GO:0043197|dendritic spine;GO:0032009|early phagosome;GO:0060076|excitatory synapse;GO:0060077|inhibitory synapse;GO:0005887|integral component of plasma membrane;GO:0005764|lysosome;GO:0001891|phagocytic cup;GO:0045335|phagocytic vesicle;GO:0005886|plasma membrane;GO:0014069|postsynaptic density;GO:0098793|presynapse;GO:0048787|presyn…	GO:0030276|clathrin binding;GO:0046872|metal ion binding;GO:0042803|protein homodimerization activity;GO:0019905|syntaxin binding;GO:0031625|ubiquitin protein ligase binding;	.	.
gene1361	18.6377	12.4967	20.207	19.1716	17.3485	19.1937	15.5617	14.6628	17.3336	RIT1	protein_coding	chr1:104394744-104403967:-	gi|594055724|ref|XP_006052082.1|	1409	0	PREDICTED: GTP-binding protein Rit1 [Bubalus bubalis]	gi|548457179|ref|XM_005677371.1|	3154	0	PREDICTED: Capra hircus Ras-like without CAAX 1 (RIT1), mRNA	Q92963	447	1e-147	GTP-binding protein Rit1	.	.	.	.	pfam00071	Ras	Ras family. Includes sub-families Ras, Rab, Rac, Ral, Ran, Rap Ypt1 and more. Shares P-loop motif with GTP_EFTU, arf and myosin_head. See pfam00009 pfam00025, pfam00063. As regards Rab GTPases, these are important regulators of vesicle formation, motility and fusion. They share a fold in common with all Ras GTPases: this is a six-stranded beta-sheet surrounded by five alpha-helices.	GO:0007265|Ras protein signal transduction;GO:0007165|signal transduction;	GO:0005622|intracellular;GO:0005886|plasma membrane;	GO:0005516|calmodulin binding;GO:0005525|GTP binding;GO:0003924|GTPase activity;	K07832	RIT1; Ras-like without CAAX 1
gene1362	34.2987	36.7735	34.257	33.8979	33.7714	26.6927	33.007	38.1366	43.8769	KIAA0907	protein_coding	chr1:104405046-104422022:-	gi|426216800|ref|XP_004002645.1|	2400	0	PREDICTED: UPF0469 protein KIAA0907 homolog [Ovis aries]	gi|548457173|ref|XM_005677368.1|	2904	0	PREDICTED: Capra hircus KIAA0907 ortholog (KIAA0907), transcript variant X1, mRNA	Q7Z7F0	86.3	1e-16	UPF0469 protein KIAA0907	.	.	.	.	pfam03154	Atrophin-1	Atrophin-1 family. Atrophin-1 is the protein product of the dentatorubral-pallidoluysian atrophy (DRPLA) gene. DRPLA OMIM:125370 is a progressive neurodegenerative disorder. It is caused by the expansion of a CAG repeat in the DRPLA gene on chromosome 12p. This results in an extended polyglutamine region in atrophin-1, that is thought to confer toxicity to the protein, possibly through altering i…	.	GO:0005634|nucleus;	GO:0003723|RNA binding;	.	.
gene1364	4.07854	5.41886	3.86922	2.73531	4.60398	2.46239	5.47914	3.33128	3.26648	ARHGEF2	protein_coding	chr1:104444409-104492875:-	gi|803255703|ref|XP_011987808.1|	4803	0	PREDICTED: rho guanine nucleotide exchange factor 2 isoform X2 [Ovis aries musimon]	gi|594055705|ref|XM_006052011.1|	4341	0	PREDICTED: Bubalus bubalis Rho/Rac guanine nucleotide exchange factor (GEF) 2 (ARHGEF2), transcript variant X2, mRNA	B2DCZ9	140	3e-32	Rho guanine nucleotide exchange factor 2	YLR371w	58.2	2e-07	COG5422	pfam00621	RhoGEF	RhoGEF domain. Guanine nucleotide exchange factor for Rho/Rac/Cdc42-like GTPases Also called Dbl-homologous (DH) domain. It appears that pfam00169 domains invariably occur C-terminal to RhoGEF/DH domains.	GO:0007015|actin filament organization;GO:0051301|cell division;GO:0000902|cell morphogenesis;GO:0071225|cellular response to muramyl dipeptide;GO:0045087|innate immune response;GO:0035556|intracellular signal transduction;GO:0007067|mitotic nuclear division;GO:0007026|negative regulation of microtubule depolymerization;GO:0045742|positive regulation of epidermal growth factor receptor signaling …	GO:0005923|bicellular tight junction;GO:0005737|cytoplasm;GO:0016023|cytoplasmic membrane-bounded vesicle;GO:0005856|cytoskeleton;GO:0005794|Golgi apparatus;GO:0005874|microtubule;GO:0043234|protein complex;GO:0032587|ruffle membrane;GO:0005819|spindle;GO:0031982|vesicle;	GO:0046872|metal ion binding;GO:0008017|microtubule binding;GO:0048365|Rac GTPase binding;GO:0030676|Rac guanyl-nucleotide exchange factor activity;GO:0017048|Rho GTPase binding;GO:0005089|Rho guanyl-nucleotide exchange factor activity;	K12791	ARHGEF2, GEF-H1; Rho guanine nucleotide exchange factor 2
gene1365	45.9416	58.8181	34.307	29.5766	43.8139	38.5672	41.0138	36.6201	13.3497	SSR2	protein_coding	chr1:104496812-104504162:-	gi|426216808|ref|XP_004002649.1|	918	9e-121	PREDICTED: translocon-associated protein subunit beta isoform X1 [Ovis aries]	gi|548457163|ref|XM_005677363.1|	1038	0	PREDICTED: Capra hircus signal sequence receptor, beta (translocon-associated protein beta) (SSR2), transcript variant X1, mRNA	Q5E9E4	349	3e-119	Translocon-associated protein subunit beta	.	.	.	.	pfam05753	TRAP_beta	Translocon-associated protein beta (TRAPB). This family consists of several eukaryotic translocon-associated protein beta (TRAPB) or signal sequence receptor beta subunit (SSR-beta) proteins. The normal translocation of nascent polypeptides into the lumen of the endoplasmic reticulum (ER) is thought to be aided in part by a translocon-associated protein (TRAP) complex consisting of 4 protein subu…	GO:0006613|cotranslational protein targeting to membrane;	GO:0005783|endoplasmic reticulum;GO:0005789|endoplasmic reticulum membrane;GO:0016021|integral component of membrane;	.	K13250	SSR2; translocon-associated protein subunit beta
gene1367	0.0777685	0	0.0751803	0.14091	0	0	0.0676508	0	0	LOC100037664	protein_coding	chr1:104517037-104517462:+	gi|555995860|ref|XP_005909670.1|	601	4e-77	PREDICTED: 60S ribosomal protein L35a-like [Bos mutus]	gi|548449929|ref|XM_005675050.1|	395	0	PREDICTED: Capra hircus ribosomal protein L35a (RPL35A), transcript variant X2, mRNA	Q56JY1	223	4e-74	60S ribosomal protein L35a	YOR234c	108	1e-29	COG2451	pfam01247	Ribosomal_L35Ae	Ribosomal protein L35Ae.	GO:0002181|cytoplasmic translation;GO:0042273|ribosomal large subunit biogenesis;	GO:0022625|cytosolic large ribosomal subunit;	GO:0003735|structural constituent of ribosome;GO:0000049|tRNA binding;	K02917	RP-L35Ae, RPL35A; large subunit ribosomal protein L35Ae
gene1368	7.97988	7.82629	6.50117	6.6464	6.22383	6.04678	8.33004	5.63696	4.66147	UBQLN4	protein_coding	chr1:104531525-104544429:-	gi|802989874|ref|XP_012038442.1|	1657	0	PREDICTED: ubiquilin-4 isoform X1 [Ovis aries]	gi|556759758|ref|XM_005975141.1|	3064	0	PREDICTED: Pantholops hodgsonii ubiquilin 4 (UBQLN4), mRNA	Q9NRR5	471	6e-152	Ubiquilin-4	ECU10g1730	78.2	1e-14	COG5272	pfam00627	UBA	UBA/TS-N domain. This small domain is composed of three alpha helices. This family includes the previously defined UBA and TS-N domains. The UBA-domain (ubiquitin associated domain) is a novel sequence motif found in several proteins having connections to ubiquitin and the ubiquitination pathway. The structure of the UBA domain consists of a compact three helix bundle. This domain is found at the…	GO:0006914|autophagy;GO:1901097|negative regulation of autophagosome maturation;GO:0032434|regulation of proteasomal ubiquitin-dependent protein catabolic process;	GO:0005776|autophagosome;GO:0005737|cytoplasm;GO:0031410|cytoplasmic vesicle;GO:0005829|cytosol;GO:0005789|endoplasmic reticulum membrane;GO:0005634|nucleus;GO:0048471|perinuclear region of cytoplasm;	GO:0031593|polyubiquitin binding;	K04523	UBQLN, DSK2; ubiquilin
gene1369	16.5131	20.1121	15.9136	14.1654	19.3402	16.4448	14.9034	12.4611	8.13059	LAMTOR2	protein_coding	chr1:104547641-104550728:+	gi|533198123|ref|XP_005411702.1|	696	5e-89	PREDICTED: ragulator complex protein LAMTOR2 isoform X1 [Chinchilla lanigera]	gi|548457159|ref|XM_005677361.1|	623	0	PREDICTED: Capra hircus late endosomal/lysosomal adaptor, MAPK and MTOR activator 2 (LAMTOR2), transcript variant X2, mRNA	Q9Y2Q5	255	2e-85	Ragulator complex protein LAMTOR2	.	.	.	.	pfam03259	Robl_LC7	Roadblock/LC7 domain. This family includes proteins that are about 100 amino acids long and have been shown to be related. Members of this family of proteins are associated with both flagellar outer arm dynein and Drosophila and rat brain cytoplasmic dynein. It is proposed that roadblock/LC7 family members may modulate specific dynein functions. This family also includes Golgi-associated MP1 adap…	GO:0000186|activation of MAPKK activity;GO:0007050|cell cycle arrest;GO:0016049|cell growth;GO:0034613|cellular protein localization;GO:0071230|cellular response to amino acid stimulus;GO:0016236|macroautophagy;GO:0000165|MAPK cascade;GO:0043547|positive regulation of GTPase activity;GO:0032008|positive regulation of TOR signaling;	GO:0010008|endosome membrane;GO:0070062|extracellular exosome;GO:0005770|late endosome;GO:0005765|lysosomal membrane;GO:0071986|Ragulator complex;	.	.	.
gene1370	0	0	0.030386	0.113904	0	0	0	0.0288599	0.0332376	RAB25	protein_coding	chr1:104551819-104558798:+	gi|548457156|ref|XP_005677416.1|	1121	1e-151	PREDICTED: ras-related protein Rab-25 [Capra hircus]	gi|548457155|ref|XM_005677359.1|	977	0	PREDICTED: Capra hircus RAB25, member RAS oncogene family (RAB25), mRNA	Q58DW6	432	1e-151	Ras-related protein Rab-25	SPAC18G6.03	239	2e-76	COG1100	pfam00071	Ras	Ras family. Includes sub-families Ras, Rab, Rac, Ral, Ran, Rap Ypt1 and more. Shares P-loop motif with GTP_EFTU, arf and myosin_head. See pfam00009 pfam00025, pfam00063. As regards Rab GTPases, these are important regulators of vesicle formation, motility and fusion. They share a fold in common with all Ras GTPases: this is a six-stranded beta-sheet surrounded by five alpha-helices.	GO:0003382|epithelial cell morphogenesis;GO:0008284|positive regulation of cell proliferation;GO:0010634|positive regulation of epithelial cell migration;GO:0015031|protein transport;GO:0031268|pseudopodium organization;GO:0060627|regulation of vesicle-mediated transport;GO:0007264|small GTPase mediated signal transduction;	GO:0031410|cytoplasmic vesicle;GO:0016023|cytoplasmic membrane-bounded vesicle;GO:0070062|extracellular exosome;GO:0031143|pseudopodium;GO:0031260|pseudopodium membrane;	GO:0005525|GTP binding;	K07906	RAB25; Ras-related protein Rab-25
gene1371	0.165765	0.105781	0.160249	0.214537	0.0468349	0.137209	0.247199	0	0	MEX3A	protein_coding	chr1:104564110-104569373:-	gi|426219005|ref|XP_004003721.1|	879	3e-156	PREDICTED: LOW QUALITY PROTEIN: RNA-binding protein MEX3A [Ovis aries]	gi|329664913|ref|NM_001206290.1|	788	0	Bos taurus mex-3 RNA binding family member A (MEX3A), mRNA	A1L020	179	2e-139	RNA-binding protein MEX3A	.	.	.	.	pfam00013	KH_1	KH domain. KH motifs bind RNA in vitro. Autoantibodies to Nova, a KH domain protein, cause paraneoplastic opsoclonus ataxia.	.	GO:0000932|cytoplasmic mRNA processing body;GO:0005634|nucleus;	GO:0044822|poly(A) RNA binding;GO:0008270|zinc ion binding;	K15686	MEX3, RKHD; RNA-binding protein MEX3 [EC:2.3.2.27]
gene1373	20.362	29.8681	22.426	14.646	21.8897	18.9248	22.2312	16.5599	12.2316	LMNA	protein_coding	chr1:104598536-104618698:+	gi|803006614|ref|XP_011962724.1|	1401	0	PREDICTED: LOW QUALITY PROTEIN: lamin isoform X1 [Ovis aries]	gi|556759718|ref|XM_005975122.1|	1692	0	PREDICTED: Pantholops hodgsonii lamin A/C (LMNA), mRNA	P02545	141	3e-153	Prelamin-A/C	.	.	.	.	pfam00038	Filament	Intermediate filament protein.	GO:0071456|cellular response to hypoxia;GO:0030951|establishment or maintenance of microtubule cytoskeleton polarity;GO:0036498|IRE1-mediated unfolded protein response;GO:0007077|mitotic nuclear envelope disassembly;GO:0007084|mitotic nuclear envelope reassembly;GO:0007517|muscle organ development;GO:2001237|negative regulation of extrinsic apoptotic signaling pathway;GO:0072201|negative regulati…	GO:0005737|cytoplasm;GO:0005829|cytosol;GO:0031012|extracellular matrix;GO:0005882|intermediate filament;GO:0005638|lamin filament;GO:0005635|nuclear envelope;GO:0005652|nuclear lamina;GO:0031965|nuclear membrane;GO:0016607|nuclear speck;GO:0005654|nucleoplasm;GO:0005634|nucleus;GO:0048471|perinuclear region of cytoplasm;	GO:0005198|structural molecule activity;	K12641	LMNA; lamin A/C
gene1374	0.693017	0.604904	0.392731	0.281446	0.630171	0.300003	0.457339	0.504656	0.210582	SEMA4A	protein_coding	chr1:104628284-104655632:+	gi|802989933|ref|XP_012038478.1|	3676	0	PREDICTED: semaphorin-4A isoform X1 [Ovis aries]	gi|594055682|ref|XM_006052000.1|	3155	0	PREDICTED: Bubalus bubalis sema domain, immunoglobulin domain (Ig), transmembrane domain (TM) and short cytoplasmic domain, (semaphorin) 4A (SEMA4A), transcript variant X2, mRNA	Q5EA85	1380	0	Semaphorin-4A	.	.	.	.	pfam01403	Sema	Sema domain. The Sema domain occurs in semaphorins, which are a large family of secreted and transmembrane proteins, some of which function as repellent signals during axon guidance. Sema domains also occur in the hepatocyte growth factor receptor and human plexin A-3.	GO:0002250|adaptive immune response;GO:0001525|angiogenesis;GO:0050919|negative chemotaxis;GO:0048843|negative regulation of axon extension involved in axon guidance;GO:0001755|neural crest cell migration;GO:0030335|positive regulation of cell migration;GO:0071526|semaphorin-plexin signaling pathway;	GO:0005615|extracellular space;GO:0016021|integral component of membrane;GO:0005886|plasma membrane;	GO:0045499|chemorepellent activity;GO:0030215|semaphorin receptor binding;	K06521	SEMA4; semaphorin 4
gene1375	1.70738	2.7452	1.83948	1.47227	2.03421	1.33096	2.07577	1.89819	1.45742	SLC25A44	protein_coding	chr1:104669279-104685542:+	gi|528942206|ref|XP_005203717.1|	1687	0	PREDICTED: solute carrier family 25 member 44 isoform X2 [Bos taurus]	gi|548457145|ref|XM_005677354.1|	2109	0	PREDICTED: Capra hircus solute carrier family 25, member 44 (SLC25A44), transcript variant X1, mRNA	Q5RD67	92	6e-19	Solute carrier family 25 member 44	.	.	.	.	pfam00153	Mito_carr	Mitochondrial carrier protein.	GO:0055085|transmembrane transport;	GO:0016021|integral component of membrane;GO:0005743|mitochondrial inner membrane;	.	K15121	SLC25A44; solute carrier family 25, member 44
gene1376	4.99502	5.36361	3.48746	4.06114	7.28257	3.31882	4.66085	3.03791	1.58007	LOC101102276	protein_coding	chr1:104686653-104713981:+	gi|426216822|ref|XP_004002656.1|	950	2e-123	PREDICTED: polyamine-modulated factor 1 isoform X1 [Ovis aries]	gi|594055666|ref|XM_006051992.1|	898	0	PREDICTED: Bubalus bubalis polyamine-modulated factor 1 (PMF1), transcript variant X1, mRNA	Q2T9N4	314	9e-103	Polyamine-modulated factor 1	.	.	.	.	pfam03980	Nnf1	Nnf1. NNF1 is an essential yeast gene that is necessary for chromosome segregation. It is associated with the spindle poles and forms part of a kinetochore subcomplex called MIND.	GO:0051301|cell division;GO:0007059|chromosome segregation;GO:0007067|mitotic nuclear division;GO:0006355|regulation of transcription, DNA-templated;GO:0006351|transcription, DNA-templated;	GO:0000444|MIS12/MIND type complex;GO:0005654|nucleoplasm;	GO:0003713|transcription coactivator activity;	K11546	PMF1; polyamine-modulated factor 1
gene1377	0.974107	1.60998	1.30895	0.529498	0.924744	0.649071	1.07617	0.518748	1.09187	PAQR6	protein_coding	chr1:104712605-104722351:-	gi|802990143|ref|XP_004002657.2|	1932	0	PREDICTED: progestin and adipoQ receptor family member 6 isoform X1 [Ovis aries]	gi|594055661|ref|XM_006051990.1|	1477	0	PREDICTED: Bubalus bubalis progestin and adipoQ receptor family member VI (PAQR6), transcript variant X2, mRNA	Q6TCH4	590	0	Progestin and adipoQ receptor family member 6	YDR492w	69.3	1e-11	COG1272	pfam03006	HlyIII	Haemolysin-III related. Members of this family are integral membrane proteins. This family includes a protein with hemolytic activity from Bacillus cereus. It has been proposed that YOL002c encodes a Saccharomyces cerevisiae protein that plays a key role in metabolic pathways that regulate lipid and phosphate metabolizm. In eukaryotes, members are seven-transmembrane pass molecules found to encod…	GO:0048545|response to steroid hormone;	GO:0016021|integral component of membrane;GO:0005886|plasma membrane;	GO:0005496|steroid binding;GO:0003707|steroid hormone receptor activity;	.	.
gene1378	0.238914	2.84592	1.00084	0.505039	0.31501	0.307622	0.346385	0.292484	0.336851	BGLAP	protein_coding	chr1:104715315-104716309:+	gi|90962984|ref|NP_001035098.1|	417	5e-50	osteocalcin precursor [Ovis aries]	gi|427197611|ref|NM_001040009.2|	410	0	Ovis aries bone gamma-carboxyglutamate (gla) protein (BGLAP), mRNA	P02820	154	4e-47	Osteocalcin	.	.	.	.	pfam00594	Gla	Vitamin K-dependent carboxylation/gamma-carboxyglutamic (GLA) domain. This domain is responsible for the high-affinity binding of calcium ions. This domain contains post-translational modifications of many glutamate residues by Vitamin K-dependent carboxylation to form gamma-carboxyglutamate (Gla).	GO:0031214|biomineral tissue development;GO:0030500|regulation of bone mineralization;	GO:0005576|extracellular region;	GO:0005509|calcium ion binding;	.	.
gene1379	21.2902	17.9602	13.867	12.0492	14.1704	11.0592	14.7337	10.9106	10.8202	SMG5	protein_coding	chr1:104722495-104749233:-	gi|426216826|ref|XP_004002658.1|	4663	0	PREDICTED: protein SMG5 isoform X1 [Ovis aries]	gi|556732567|ref|XM_005961888.1|	4155	0	PREDICTED: Pantholops hodgsonii SMG5 nonsense mediated mRNA decay factor (SMG5), mRNA	Q9UPR3	1685	0	Protein SMG5	.	.	.	.	pfam10373	EST1_DNA_bind	Est1 DNA/RNA binding domain. Est1 is a protein which recruits or activates telomerase at the site of polymerization. This is the DNA/RNA binding domain of EST1.	GO:0006406|mRNA export from nucleus;GO:0000184|nuclear-transcribed mRNA catabolic process, nonsense-mediated decay;GO:0035303|regulation of dephosphorylation;GO:0043487|regulation of RNA stability;GO:0032204|regulation of telomere maintenance;GO:0032210|regulation of telomere maintenance via telomerase;	GO:0005737|cytoplasm;GO:0005829|cytosol;GO:0005634|nucleus;GO:0005697|telomerase holoenzyme complex;	GO:0070182|DNA polymerase binding;GO:0042826|histone deacetylase binding;GO:0051721|protein phosphatase 2A binding;GO:0004540|ribonuclease activity;GO:0043021|ribonucleoprotein complex binding;GO:0070034|telomeric RNA binding;GO:0042162|telomeric DNA binding;GO:0031625|ubiquitin protein ligase binding;	K11125	SMG5, EST1B; protein SMG5
gene1380	0	0	0	0	0	0	0.013367	0	0.0162488	TMEM79	protein_coding	chr1:104751119-104757552:+	gi|426216828|ref|XP_004002659.1|	1747	0	PREDICTED: transmembrane protein 79 [Ovis aries]	gi|548457138|ref|XM_005677351.1|	2012	0	PREDICTED: Capra hircus transmembrane protein 79 (TMEM79), mRNA	Q5E9U3	665	0	Transmembrane protein 79	.	.	.	.	pfam01124	MAPEG	MAPEG family. This family is has been called MAPEG (Membrane Associated Proteins in Eicosanoid and Glutathione metabolizm). It includes proteins such as Prostaglandin E synthase. This enzyme catalyses the synthesis of PGE2 from PGH2 (produced by cyclooxygenase from arachidonic acid). Because of structural similarities in the active sites of FLAP, LTC4 synthase and PGE synthase, substrates for eac…	GO:0070268|cornification;GO:0042335|cuticle development;GO:0002070|epithelial cell maturation;GO:0061436|establishment of skin barrier;GO:0031069|hair follicle morphogenesis;GO:0045684|positive regulation of epidermis development;GO:0045055|regulated secretory pathway;	GO:0016021|integral component of membrane;GO:0005765|lysosomal membrane;GO:0032588|trans-Golgi network membrane;	.	.	.
gene1381	2.24815	3.07343	3.2194	3.60344	2.36485	2.6577	2.85399	2.43619	2.10038	GLMP	protein_coding	chr1:104757902-104765894:-	gi|426216830|ref|XP_004002660.1|	1783	0	PREDICTED: glycosylated lysosomal membrane protein isoform X1 [Ovis aries]	gi|556732561|ref|XM_005961885.1|	1497	0	PREDICTED: Pantholops hodgsonii chromosome unknown open reading frame, human C1orf85 (LOC102338381), transcript variant X1, mRNA	Q0P5L7	669	0	Glycosylated lysosomal membrane protein	.	.	.	.	pfam15065	NCU-G1	Lysosomal transcription factor, NCU-G1. NCU-G1 is a set of highly conserved nuclear proteins rich in proline with a molecular weight of approximately 44 kDa. Especially high levels are detected in human prostate, liver and kidney. NCU-G1 is a dual-function family capable of functioning as a transcription factor as well as a nuclear receptor co-activator by stimulating the transcriptional activity…	GO:0045944|positive regulation of transcription from RNA polymerase II promoter;	GO:0005829|cytosol;GO:0016021|integral component of membrane;GO:0005765|lysosomal membrane;GO:0005764|lysosome;GO:0005634|nucleus;	GO:0030374|ligand-dependent nuclear receptor transcription coactivator activity;GO:0004879|RNA polymerase II transcription factor activity, ligand-activated sequence-specific DNA binding;GO:0044212|transcription regulatory region DNA binding;	.	.
gene1382	128.746	118.171	114.166	126.994	123.585	151.059	123.486	116.288	103.692	CCT3	protein_coding	chr1:104766032-104780821:-	gi|440903642|gb|ELR54279.1|	2919	0	T-complex protein 1 subunit gamma, partial [Bos mutus]	gi|548457128|ref|XM_005677346.1|	1970	0	PREDICTED: Capra hircus chaperonin containing TCP1, subunit 3 (gamma) (CCT3), transcript variant X1, mRNA	Q3T0K2	1119	0	T-complex protein 1 subunit gamma	SPBC1A4.08c	723	0	COG0459	pfam00118	Cpn60_TCP1	TCP-1/cpn60 chaperonin family. This family includes members from the HSP60 chaperone family and the TCP-1 (T-complex protein) family.	GO:0007339|binding of sperm to zona pellucida;GO:0046931|pore complex assembly;GO:0032212|positive regulation of telomere maintenance via telomerase;GO:0006457|protein folding;GO:0050821|protein stabilization;GO:1901998|toxin transport;	GO:0044297|cell body;GO:0005832|chaperonin-containing T-complex;GO:0070062|extracellular exosome;GO:0005874|microtubule;GO:0043209|myelin sheath;GO:0005886|plasma membrane;GO:0002199|zona pellucida receptor complex;	GO:0005524|ATP binding;GO:0044822|poly(A) RNA binding;	K09495	CCT3, TRIC5; T-complex protein 1 subunit gamma
gene1383	3.65456	3.19399	3.45613	5.90198	6.04939	6.17604	5.0451	4.12143	3.65447	TSACC	protein_coding	chr1:104780961-104786809:+	gi|548457125|ref|XP_005677401.1|	575	1e-72	PREDICTED: TSSK6-activating co-chaperone protein [Capra hircus]	gi|548457124|ref|XM_005677344.1|	533	0	PREDICTED: Capra hircus TSSK6 activating co-chaperone (TSACC), mRNA	Q3T016	212	9e-69	TSSK6-activating co-chaperone protein	.	.	.	.	pfam03251	Tymo_45kd_70kd	Tymovirus 45/70Kd protein. Tymoviruses are single stranded RNA viruses. This family includes a protein of unknown function that has been named based on its molecular weight. Tymoviruses such as the ononis yellow mosaic tymovirus encode only three proteins. Of these two are overlapping this protein overlaps a larger ORF that is thought to be the polymerase.	.	GO:0005737|cytoplasm;	GO:0051087|chaperone binding;	.	.
gene1385	5.79811	6.28762	3.87494	9.84694	4.79339	7.66959	5.90333	3.50915	2.16858	RHBG	protein_coding	chr1:104809588-104821944:+	gi|426216842|ref|XP_004002666.1|	1925	0	PREDICTED: ammonium transporter Rh type B isoform X1 [Ovis aries]	gi|556732549|ref|XM_005961879.1|	1528	0	PREDICTED: Pantholops hodgsonii Rh family, B glycoprotein (RHBG), transcript variant X1, mRNA	Q95M77	675	0	Ammonium transporter Rh type B	.	.	.	.	pfam00909	Ammonium_transp	Ammonium Transporter Family.	GO:0072488|ammonium transmembrane transport;GO:0015696|ammonium transport;GO:0019740|nitrogen utilization;GO:0015695|organic cation transport;GO:0070634|transepithelial ammonium transport;	GO:0046658|anchored component of plasma membrane;GO:0016323|basolateral plasma membrane;GO:0030659|cytoplasmic vesicle membrane;GO:0005887|integral component of plasma membrane;GO:0014731|spectrin-associated cytoskeleton;	GO:0008519|ammonium transmembrane transporter activity;	K06580	SLC42A, RHAG, RHBG, RHCG; ammonium transporter Rh
gene1387	15.5921	33.5562	13.5689	9.45947	17.5577	11.661	17.8547	12.6731	9.47802	MEF2D	protein_coding	chr1:104905973-104918499:-	gi|594637065|ref|XP_007171920.1|	1802	0	PREDICTED: LOW QUALITY PROTEIN: myocyte-specific enhancer factor 2D [Balaenoptera acutorostrata scammoni]	gi|594055637|ref|XM_006051978.1|	1753	0	PREDICTED: Bubalus bubalis myocyte enhancer factor 2D (MEF2D), transcript variant X5, mRNA	Q14814	598	0	Myocyte-specific enhancer factor 2D	YPL089c	90.5	5e-18	COG5068	pfam00319	SRF-TF	SRF-type transcription factor (DNA-binding and dimerization domain).	GO:0007512|adult heart development;GO:0006915|apoptotic process;GO:0002062|chondrocyte differentiation;GO:0001958|endochondral ossification;GO:0000165|MAPK cascade;GO:0007517|muscle organ development;GO:0007399|nervous system development;GO:0001649|osteoblast differentiation;GO:0045944|positive regulation of transcription from RNA polymerase II promoter;GO:0035914|skeletal muscle cell differentia…	GO:0005737|cytoplasm;GO:0043231|intracellular membrane-bounded organelle;GO:0005654|nucleoplasm;GO:0005634|nucleus;	GO:0033613|activating transcription factor binding;GO:0042826|histone deacetylase binding;GO:0000978|RNA polymerase II core promoter proximal region sequence-specific DNA binding;GO:0000977|RNA polymerase II regulatory region sequence-specific DNA binding;GO:0000981|RNA polymerase II transcription factor activity, sequence-specific DNA binding;GO:0003700|transcription factor activity, sequence-sp…	K09262	MEF2D; MADS-box transcription enhancer factor 2D
gene1389	0.0136785	0	0.0330582	0	0.128501	0	0.148737	0.0565163	0.10125	IQGAP3	protein_coding	chr1:104963762-105001312:-	gi|802990907|ref|XP_012038773.1|	5609	0	PREDICTED: LOW QUALITY PROTEIN: ras GTPase-activating-like protein IQGAP3 isoform X1 [Ovis aries]	gi|548457121|ref|XM_005677343.1|	4629	0	PREDICTED: Capra hircus IQ motif containing GTPase activating protein 3 (IQGAP3), transcript variant X2, mRNA	Q86VI3	1961	0	Ras GTPase-activating-like protein IQGAP3	SPAC4F8.13c	256	3e-68	COG5261	pfam00616	RasGAP	GTPase-activator protein for Ras-like GTPase. All alpha-helical domain that accelerates the GTPase activity of Ras, thereby "switching" it into an "off" position.	GO:0000187|activation of MAPK activity;GO:0071310|cellular response to organic substance;GO:0070371|ERK1 and ERK2 cascade;GO:0000082|G1/S transition of mitotic cell cycle;GO:0010629|negative regulation of gene expression;GO:0010628|positive regulation of gene expression;GO:0033601|positive regulation of mammary gland epithelial cell proliferation;GO:0007265|Ras protein signal transduction;GO:0008…	GO:0005911|cell-cell junction;GO:0005829|cytosol;GO:0016328|lateral plasma membrane;	GO:0005516|calmodulin binding;GO:0070856|myosin VI light chain binding;	K05767	IQGAP2_3; Ras GTPase-activating-like protein IQGAP2/3
gene153	1.20628	1.32294	2.53359	1.60495	2.43655	1.92755	1.55754	1.23422	2.15074	AGO4	protein_coding	chr1:10497635-10535955:+	gi|426218591|ref|XP_004003527.1|	4538	0	PREDICTED: protein argonaute-4 isoform X1 [Ovis aries]	gi|594054735|ref|XM_006051555.1|	5840	0	PREDICTED: Bubalus bubalis argonaute RISC catalytic component 4 (AGO4), transcript variant X1, mRNA	Q9HCK5	1740	0	Protein argonaute-4	.	.	.	.	pfam02171	Piwi	Piwi domain. This domain is found in the protein Piwi and its relatives. The function of this domain is the dsRNA guided hydrolysis of ssRNA. Determination of the crystal structure of Argonaute reveals that PIWI is an RNase H domain, and identifies Argonaute as Slicer, the enzyme that cleaves mRNA in the RNAi RISC complex. In addition, Mg+2 dependence and production of 3'-OH and 5' phosphate prod…	GO:0008584|male gonad development;GO:0007140|male meiosis;GO:0035280|miRNA loading onto RISC involved in gene silencing by miRNA;GO:0035278|negative regulation of translation involved in gene silencing by miRNA;GO:0010586|miRNA metabolic process;GO:0006402|mRNA catabolic process;GO:0043066|negative regulation of apoptotic process;GO:0048015|phosphatidylinositol-mediated signaling;GO:0035194|postt…	GO:0005737|cytoplasm;GO:0000932|cytoplasmic mRNA processing body;GO:0005829|cytosol;GO:0016020|membrane;GO:0035068|micro-ribonucleoprotein complex;GO:0005634|nucleus;GO:0016442|RISC complex;GO:0070578|RISC-loading complex;	GO:0003725|double-stranded RNA binding;GO:0035198|miRNA binding;GO:0003727|single-stranded RNA binding;	K11593	ELF2C, AGO; eukaryotic translation initiation factor 2C
gene1390	0.0141066	0.0472604	0.0204557	0	0	0.00681129	0	0	0	TTC24	protein_coding	chr1:105005528-105018072:+	gi|802990705|ref|XP_012038750.1|	2802	0	PREDICTED: tetratricopeptide repeat protein 24 isoform X2 [Ovis aries]	gi|594055623|ref|XM_006051971.1|	1527	0	PREDICTED: Bubalus bubalis tetratricopeptide repeat domain 24 (TTC24), mRNA	A2A3L6	677	0	Tetratricopeptide repeat protein 24	.	.	.	.	pfam13424	TPR_12	Tetratricopeptide repeat.	.	GO:0005737|cytoplasm;GO:0005654|nucleoplasm;	GO:0003677|DNA binding;GO:0000981|RNA polymerase II transcription factor activity, sequence-specific DNA binding;GO:0008270|zinc ion binding;	.	.
gene1391	14.713	8.84873	8.90171	8.31196	12.339	10.6642	8.50357	6.99959	6.06806	APOA1BP	protein_coding	chr1:105021715-105027612:+	gi|426216851|ref|XP_004002670.1|	1365	0	PREDICTED: NAD(P)H-hydrate epimerase [Ovis aries]	gi|548457113|ref|XM_005677339.1|	1022	0	PREDICTED: Capra hircus apolipoprotein A-I binding protein (APOA1BP), transcript variant X1, mRNA	Q6QRN6	515	0	NAD(P)H-hydrate epimerase	SPAC15A10.05c	205	1e-62	COG0062	pfam03853	YjeF_N	YjeF-related protein N-terminus. YjeF-N domain is a novel version of the Rossmann fold with a set of catalytic residues and structural features that are different from the conventional dehydrogenases. YjeF-N domain is fused to Ribokinases in bacteria (YjeF), where they may be phosphatases, and to divergent Sm and the FDF domain in eukaryotes (Dcp3p and FLJ21128), where they may be involved in dec…	GO:0051289|protein homotetramerization;	GO:0044297|cell body;GO:0005929|cilium;GO:0005829|cytosol;GO:0070062|extracellular exosome;GO:0005615|extracellular space;GO:0005739|mitochondrion;GO:0005654|nucleoplasm;	GO:0046872|metal ion binding;GO:0052856|NADHX epimerase activity;GO:0052857|NADPHX epimerase activity;GO:0000166|nucleotide binding;	K17759	AIBP, nnrE; NAD(P)H-hydrate epimerase [EC:5.1.99.6]
gene1392	5.39203	6.13	5.29084	4.43018	3.23447	2.5175	3.5355	4.17769	6.6435	GPATCH4	protein_coding	chr1:105024447-105031197:-	gi|426216853|ref|XP_004002671.1|	1611	0	PREDICTED: G patch domain-containing protein 4 [Ovis aries]	gi|556732541|ref|XM_005961876.1|	1612	0	PREDICTED: Pantholops hodgsonii G patch domain containing 4 (GPATCH4), mRNA	Q2KJE1	581	0	G patch domain-containing protein 4	.	.	.	.	pfam01585	G-patch	G-patch domain. This domain is found in a number of RNA binding proteins, and is also found in proteins that contain RNA binding domains. This suggests that this domain may have an RNA binding function. This domain has seven highly conserved glycines.	GO:0002244|hematopoietic progenitor cell differentiation;	.	GO:0003676|nucleic acid binding;	.	.
gene1393	0	0.0622452	0.033677	0.0315602	0.0413388	0.0201846	0.0303042	0.0127943	0	HAPLN2	protein_coding	chr1:105044647-105053350:+	gi|803006621|ref|XP_011962737.1|	1431	0	PREDICTED: hyaluronan and proteoglycan link protein 2 isoform X1, partial [Ovis aries]	gi|594055617|ref|XM_006051968.1|	1148	0	PREDICTED: Bubalus bubalis hyaluronan and proteoglycan link protein 2 (HAPLN2), transcript variant X4, mRNA	Q9ESM3	57.8	5e-07	Hyaluronan and proteoglycan link protein 2	.	.	.	.	pfam00193	Xlink	Extracellular link domain.	GO:0007155|cell adhesion;GO:0007417|central nervous system development;GO:0008065|establishment of blood-nerve barrier;GO:0085029|extracellular matrix assembly;GO:0001501|skeletal system development;	GO:0005578|proteinaceous extracellular matrix;	GO:0005201|extracellular matrix structural constituent;GO:0005540|hyaluronic acid binding;	K06851	HAPLN2; hyaluronan and proteoglycan link protein 2
gene1394	0.0484065	0.0864921	0.0374364	0	0.114884	0	0.328449	0.0444453	0	BCAN	protein_coding	chr1:105066987-105084671:+	gi|426216855|ref|XP_004002672.1|	4174	0	PREDICTED: brevican core protein [Ovis aries]	gi|594055607|ref|XM_006051963.1|	3102	0	PREDICTED: Bubalus bubalis brevican (BCAN), transcript variant X1, mRNA	Q28062	167	8e-41	Brevican core protein	.	.	.	.	pfam00193	Xlink	Extracellular link domain.	GO:0007155|cell adhesion;GO:0007417|central nervous system development;GO:0001501|skeletal system development;	GO:0005578|proteinaceous extracellular matrix;	GO:0030246|carbohydrate binding;GO:0005201|extracellular matrix structural constituent;GO:0005540|hyaluronic acid binding;	.	.
gene1395	4.42906	8.4234	6.50812	2.47561	4.41167	3.07951	4.37122	2.50405	3.72976	NES	protein_coding	chr1:105092744-105101979:-	gi|802991024|ref|XP_012038808.1|	6876	0	PREDICTED: nestin isoform X3 [Ovis aries]	gi|331028503|ref|NM_001206591.1|	4848	0	Bos taurus nestin (NES), mRNA	Q6P5H2	59.7	3e-07	Nestin	.	.	.	.	pfam00038	Filament	Intermediate filament protein.	GO:0007420|brain development;GO:0048858|cell projection morphogenesis;GO:0031076|embryonic camera-type eye development;GO:0000086|G2/M transition of mitotic cell cycle;GO:0043086|negative regulation of catalytic activity;GO:0043524|negative regulation of neuron apoptotic process;GO:0032091|negative regulation of protein binding;GO:0007399|nervous system development;GO:0030844|positive regulation …	GO:0005737|cytoplasm;GO:0005882|intermediate filament;	GO:0019215|intermediate filament binding;GO:0005198|structural molecule activity;	K07609	NES; nestin
gene1396	4.04282	1.63623	0.86559	2.87601	1.07325	1.62452	2.12427	3.18882	1.95103	CRABP2	protein_coding	chr1:105127461-105133370:-	gi|545822566|ref|XP_005663312.1|	751	1e-97	PREDICTED: cellular retinoic acid-binding protein 2 isoform X1 [Sus scrofa]	gi|548457111|ref|XM_005677338.1|	810	0	PREDICTED: Capra hircus cellular retinoic acid binding protein 2 (CRABP2), mRNA	Q5PXY7	281	2e-94	Cellular retinoic acid-binding protein 2	.	.	.	.	pfam00061	Lipocalin	Lipocalin / cytosolic fatty-acid binding protein family. Lipocalins are transporters for small hydrophobic molecules, such as lipids, steroid hormones, bilins, and retinoids. The family also encompasses the enzyme prostaglandin D synthase (EC:5.3.99.2). Alignment subsumes both the lipocalin and fatty acid binding protein signatures from PROSITE. This is supported on structural and functional grou…	GO:0048385|regulation of retinoic acid receptor signaling pathway;	GO:0005737|cytoplasm;GO:0005783|endoplasmic reticulum;GO:0005634|nucleus;	GO:0016918|retinal binding;GO:0001972|retinoic acid binding;GO:0019841|retinol binding;GO:0005215|transporter activity;	K17289	CRABP2; cellular retinoic acid-binding protein 2
gene1397	20.9372	22.1824	15.9246	15.6788	13.1044	13.8612	19.2825	21.6625	18.7039	ISG20L2	protein_coding	chr1:105148210-105153454:-	gi|426216867|ref|XP_004002678.1|	1795	0	PREDICTED: interferon-stimulated 20 kDa exonuclease-like 2 [Ovis aries]	gi|548457109|ref|XM_005677337.1|	1916	0	PREDICTED: Capra hircus interferon stimulated exonuclease gene 20kDa-like 2 (ISG20L2), mRNA	Q2YDK1	681	0	Interferon-stimulated 20 kDa exonuclease-like 2	YOL080c	145	2e-37	COG0847	pfam00929	RNase_T	Exonuclease. This family includes a variety of exonuclease proteins, such as ribonuclease T and the epsilon subunit of DNA polymerase III.;	GO:0042254|ribosome biogenesis;	GO:0005730|nucleolus;GO:0005654|nucleoplasm;	GO:0000175|3'-5'-exoribonuclease activity;GO:0044822|poly(A) RNA binding;	K18329	ISG20L2; interferon-stimulated 20 kDa exonuclease-like 2 [EC:3.1.-.-]
gene1398	2.07918	3.03191	2.1761	0.887335	2.15801	1.55981	1.76383	1.35683	0.581452	RRNAD1	protein_coding	chr1:105153696-105160793:+	gi|556720271|ref|XP_005956008.1|	1032	0	PREDICTED: protein RRNAD1 [Pantholops hodgsonii]	gi|556720270|ref|XM_005955946.1|	1674	0	PREDICTED: Pantholops hodgsonii ribosomal RNA adenine dimethylase domain containing 1 (RRNAD1), mRNA	Q5E9V4	245	0	Protein RRNAD1	.	.	.	.	pfam13679	Methyltransf_32	Methyltransferase domain. This family appears to be a methyltransferase domain.	.	GO:0016021|integral component of membrane;	GO:0000179|rRNA (adenine-N6,N6-)-dimethyltransferase activity;	.	.
gene1399	29.6828	31.7734	25.737	23.7051	27.3008	26.219	26.7083	25.9299	18.8179	MRPL24	protein_coding	chr1:105161099-105166139:-	gi|77736099|ref|NP_001029748.1|	1080	3e-146	39S ribosomal protein L24, mitochondrial precursor [Bos taurus]	gi|556720272|ref|XM_005955947.1|	826	0	PREDICTED: Pantholops hodgsonii mitochondrial ribosomal protein L24 (MRPL24), mRNA	Q3SYS0	420	1e-147	39S ribosomal protein L24, mitochondrial	TM1489	72.4	3e-15	COG0198	pfam00467	KOW	KOW motif. This family has been extended to coincide with ref. The KOW (Kyprides, Ouzounis, Woese) motif is found in a variety of ribosomal proteins and NusG.	GO:0070125|mitochondrial translational elongation;GO:0070124|mitochondrial translational initiation;GO:0006412|translation;	GO:0005743|mitochondrial inner membrane;GO:0005739|mitochondrion;GO:0005840|ribosome;	GO:0003735|structural constituent of ribosome;	K02895	RP-L24, MRPL24, rplX; large subunit ribosomal protein L24
gene1400	86.8575	107.483	95.1831	96.3156	90.6576	109.906	103.072	70.8996	84.1459	HDGF	protein_coding	chr1:105168690-105181746:-	gi|803255890|ref|XP_011987900.1|	936	8e-125	PREDICTED: hepatoma-derived growth factor isoform X2 [Ovis aries musimon]	gi|115304754|gb|BC123463.1|	697	0	Bos taurus hepatoma-derived growth factor (high-mobility group protein 1-like), mRNA (cDNA clone MGC:139641 IMAGE:8280646), complete cds	Q9XSK7	342	2e-116	Hepatoma-derived growth factor	.	.	.	.	pfam00855	PWWP	PWWP domain. The PWWP domain is named after a conserved Pro-Trp-Trp-Pro motif. The domain binds to Histone-4 methylated at lysine-20, H4K20me, suggesting that it is methyl-lysine recognition motif. Removal of two conserved aromatic residues in a hydrophobic cavity created by this domain within the full-length protein, Pdp1, abolishes the interaction o f the protein with H4K20me3. In fission yeast…	GO:0006355|regulation of transcription, DNA-templated;GO:0006351|transcription, DNA-templated;	GO:0005737|cytoplasm;GO:0005634|nucleus;	GO:0003677|DNA binding;GO:0008201|heparin binding;GO:0000166|nucleotide binding;	K16641	HDGF; hepatoma-derived growth factor
gene1401	19.805	21.7896	14.8252	15.0701	15.1927	15.0387	18.8807	17.6842	13.8978	PRCC	protein_coding	chr1:105192535-105218210:+	gi|802991395|ref|XP_012038884.1|	1406	0	PREDICTED: proline-rich protein PRCC isoform X1 [Ovis aries]	gi|556720274|ref|XM_005955948.1|	1997	0	PREDICTED: Pantholops hodgsonii papillary renal cell carcinoma (translocation-associated) (PRCC), mRNA	Q92733	537	0	Proline-rich protein PRCC	.	.	.	.	pfam10253	PRCC	Mitotic checkpoint regulator, MAD2B-interacting. This family constitutes the major, conserved, portion of PRCC proteins. In humans this family interacts with MAD2B, the mitotic checkpoint protein. #=GF CC In Schizosaccharomyces pombe this protein is part of the Cwf-complex that is known to be involved in pre-mRNA splicing.	GO:0007093|mitotic cell cycle checkpoint;	GO:0005634|nucleus;GO:0005681|spliceosomal complex;	.	K13105	PRCC; proline-rich protein PRCC
gene1402	0.148963	0.24953	0.489619	0.148449	0.456651	0.143852	0.349874	0.259869	0.362296	SH2D2A	protein_coding	chr1:105222972-105232113:-	gi|803255910|ref|XP_011987911.1|	1884	0	PREDICTED: SH2 domain-containing protein 2A isoform X1 [Ovis aries musimon]	gi|548457099|ref|XM_005677332.1|	2066	0	PREDICTED: Capra hircus SH2 domain containing 2A (SH2D2A), transcript variant X1, mRNA	Q9NP31	450	3e-150	SH2 domain-containing protein 2A	.	.	.	.	pfam00017	SH2	SH2 domain.	GO:0001525|angiogenesis;GO:0030154|cell differentiation;GO:0008283|cell proliferation;GO:0007165|signal transduction;GO:0048010|vascular endothelial growth factor receptor signaling pathway;	GO:0005737|cytoplasm;GO:0005829|cytosol;	GO:0005070|SH3/SH2 adaptor activity;	K08273	SH2D2A, VRAP; SH2 domain protein 2A
gene1403	0.175182	0.631615	0.522571	0.0770862	0.336569	0.053168	0.470234	0.275737	0.100562	INSRR	protein_coding	chr1:105251808-105269170:-	gi|803006625|ref|XP_011962744.1|	6066	0	PREDICTED: LOW QUALITY PROTEIN: insulin receptor-related protein isoform X1 [Ovis aries]	gi|548457095|ref|XM_005677330.1|	2467	0	PREDICTED: Capra hircus insulin receptor-related receptor (INSRR), mRNA	P14616	2175	0	Insulin receptor-related protein	YAR019c	91.7	2e-17	COG0515	pfam07714	Pkinase_Tyr	Protein tyrosine kinase.	GO:0031532|actin cytoskeleton reorganization;GO:0071469|cellular response to alkaline pH;GO:0030238|male sex determination;GO:0046777|protein autophosphorylation;GO:0007169|transmembrane receptor protein tyrosine kinase signaling pathway;	GO:0005887|integral component of plasma membrane;GO:0043235|receptor complex;	GO:0005524|ATP binding;GO:0004714|transmembrane receptor protein tyrosine kinase activity;	K05086	INSRR; insulin receptor-related receptor [EC:2.7.10.1]
gene1404	0.511651	1.1999	1.48387	0.509886	0.505961	0.321162	2.00288	0.810373	0.365203	NTRK1	protein_coding	chr1:105270422-105289091:+	gi|803255896|ref|XP_011987903.1|	3033	0	PREDICTED: high affinity nerve growth factor receptor isoform X2 [Ovis aries musimon]	gi|556720282|ref|XM_005955952.1|	2343	0	PREDICTED: Pantholops hodgsonii neurotrophic tyrosine kinase, receptor, type 1 (NTRK1), mRNA	P04629	1041	0	High affinity nerve growth factor receptor	.	.	.	.	pfam07714	Pkinase_Tyr	Protein tyrosine kinase.	GO:0000186|activation of MAPKK activity;GO:0007568|aging;GO:0007411|axon guidance;GO:0060385|axonogenesis involved in innervation;GO:0030183|B cell differentiation;GO:0061368|behavioral response to formalin induced pain;GO:1990090|cellular response to nerve growth factor stimulus;GO:0071316|cellular response to nicotine;GO:0007623|circadian rhythm;GO:0050966|detection of mechanical stimulus invol…	GO:0030424|axon;GO:0009986|cell surface;GO:0031410|cytoplasmic vesicle;GO:0030425|dendrite;GO:0005769|early endosome;GO:0031901|early endosome membrane;GO:0005768|endosome;GO:0005887|integral component of plasma membrane;GO:0005770|late endosome;GO:0031902|late endosome membrane;GO:0043025|neuronal cell body;GO:0005886|plasma membrane;GO:0043234|protein complex;GO:0043235|receptor complex;	GO:0005524|ATP binding;GO:0005004|GPI-linked ephrin receptor activity;GO:0048406|nerve growth factor binding;GO:0010465|nerve growth factor receptor activity;GO:0043121|neurotrophin binding;GO:0042803|protein homodimerization activity;GO:0004714|transmembrane receptor protein tyrosine kinase activity;	K03176	NTRK1, TRKA; neurotrophic tyrosine kinase receptor type 1 [EC:2.7.10.1]
gene1405	8.24292	8.65338	6.20005	4.93879	6.46694	5.02582	7.43575	4.08828	2.84062	PEAR1	protein_coding	chr1:105300703-105326486:+	gi|803255947|ref|XP_011987931.1|	2898	0	PREDICTED: platelet endothelial aggregation receptor 1 isoform X2 [Ovis aries musimon]	gi|594055567|ref|XM_006051943.1|	3707	0	PREDICTED: Bubalus bubalis platelet endothelial aggregation receptor 1 (PEAR1), transcript variant X2, mRNA	Q5VY43	157	3e-37	Platelet endothelial aggregation receptor 1	.	.	.	.	pfam00053	Laminin_EGF	Laminin EGF-like (Domains III and V). This family is like pfam00008 but has 8 conserved cysteines instead of six.	GO:0045746|negative regulation of Notch signaling pathway;GO:0043654|recognition of apoptotic cell;	GO:0016021|integral component of membrane;GO:0001891|phagocytic cup;	.	.	.
gene1406	0.491401	0.488903	0.397312	0.598979	0.353409	0.284724	0.295343	0.295324	0.0850302	LRRC71	protein_coding	chr1:105327227-105340890:+	gi|803255941|ref|XP_011987928.1|	1422	0	PREDICTED: leucine-rich repeat-containing protein 71 isoform X6 [Ovis aries musimon]	gi|556720286|ref|XM_005955954.1|	2192	0	PREDICTED: Pantholops hodgsonii leucine rich repeat containing 71 (LRRC71), mRNA	Q8N4P6	339	0	Leucine-rich repeat-containing protein 71	.	.	.	.	pfam01134	GIDA	Glucose inhibited division protein A.	GO:0045746|negative regulation of Notch signaling pathway;GO:0043654|recognition of apoptotic cell;	GO:0016021|integral component of membrane;GO:0001891|phagocytic cup;	.	.	.
gene1407	19.9798	20.6748	16.2851	13.131	20.3459	14.6346	16.2638	16.4135	11.5619	ARHGEF11	protein_coding	chr1:105340882-105452763:-	gi|803255921|ref|XP_011987917.1|	3116	0	PREDICTED: rho guanine nucleotide exchange factor 11 isoform X4 [Ovis aries musimon]	gi|556720298|ref|XM_005955959.1|	3010	0	PREDICTED: Pantholops hodgsonii Rho guanine nucleotide exchange factor (GEF) 11 (ARHGEF11), mRNA	O15085	1006	0	Rho guanine nucleotide exchange factor 11	YLR371w	43.9	1e-07	COG5422	pfam09128	RGS-like	Regulator of G protein signalling-like domain. Members of this family adopt a structure consisting of twelve helices that fold into a compact domain that contains the overall structural scaffold observed in other RGS proteins and three additional helical elements that pack closely to it. Helices 1-9 comprise the RGS (pfam00615) fold, in which helices 4-7 form a classic antiparallel bundle adjacen…	GO:0030036|actin cytoskeleton organization;GO:0000910|cytokinesis;GO:0030010|establishment of cell polarity;GO:0007186|G-protein coupled receptor signaling pathway;GO:0006928|movement of cell or subcellular component;GO:0043065|positive regulation of apoptotic process;GO:0045893|positive regulation of transcription, DNA-templated;GO:0001558|regulation of cell growth;GO:0035023|regulation of Rho p…	GO:0005737|cytoplasm;GO:0005829|cytosol;GO:0005622|intracellular;GO:0016020|membrane;	GO:0001664|G-protein coupled receptor binding;GO:0005096|GTPase activator activity;GO:0005085|guanyl-nucleotide exchange factor activity;GO:0005089|Rho guanyl-nucleotide exchange factor activity;	K12331	ARHGEF11; Rho guanine nucleotide exchange factor 11
gene1409	11.746	13.6193	14.8687	9.48829	10.0938	9.85706	14.5639	13.4766	11.1083	ETV3	protein_coding	chr1:105514916-105530015:-	gi|426216877|ref|XP_004002683.1|	2337	0	PREDICTED: ETS translocation variant 3 isoform X1 [Ovis aries]	gi|548457089|ref|XM_005677327.1|	4208	0	PREDICTED: Capra hircus ets variant 3 (ETV3), transcript variant X3, mRNA	A1YF15	816	0	ETS translocation variant 3	.	.	.	.	pfam00178	Ets	Ets-domain.	GO:0097011|cellular response to granulocyte macrophage colony-stimulating factor stimulus;GO:0008285|negative regulation of cell proliferation;GO:0006351|transcription, DNA-templated;	GO:0000790|nuclear chromatin;GO:0090571|RNA polymerase II transcription repressor complex;	GO:0000977|RNA polymerase II regulatory region sequence-specific DNA binding;GO:0001227|transcriptional repressor activity, RNA polymerase II transcription regulatory region sequence-specific binding;	K09433	ETV3; ETS translocation variant 3
gene1410	0.0343951	0	0.0332504	0.0186963	0	0.00664299	0.0119681	0	0.0436451	LOC105608969	protein_coding	chr1:105626472-105645993:+	gi|802991552|ref|XP_012038962.1|	1492	0	PREDICTED: SLAM family member 8-like isoform X2 [Ovis aries]	gi|548457492|ref|XM_005677522.1|	433	0	PREDICTED: Capra hircus T-lymphocyte surface antigen Ly-9-like (LOC102171205), mRNA	.	.	.	.	.	.	.	.	pfam13927	Ig_3	Immunoglobulin domain. This family contains immunoglobulin-like domains.	.	.	.	.	.
gene154	10.8475	9.87133	12.2336	10.2366	12.9035	10.6692	9.58402	6.53468	8.35078	AGO1	protein_coding	chr1:10569395-10606062:+	gi|741921828|ref|XP_010801936.1|	4646	0	PREDICTED: protein argonaute-1 isoform X1 [Bos taurus]	gi|594054733|ref|XM_006051554.1|	6951	0	PREDICTED: Bubalus bubalis argonaute RISC catalytic component 1 (AGO1), mRNA	Q8CJG1	1755	0	Protein argonaute-1	.	.	.	.	pfam02171	Piwi	Piwi domain. This domain is found in the protein Piwi and its relatives. The function of this domain is the dsRNA guided hydrolysis of ssRNA. Determination of the crystal structure of Argonaute reveals that PIWI is an RNase H domain, and identifies Argonaute as Slicer, the enzyme that cleaves mRNA in the RNAi RISC complex. In addition, Mg+2 dependence and production of 3'-OH and 5' phosphate prod…	GO:0035280|miRNA loading onto RISC involved in gene silencing by miRNA;GO:0035278|negative regulation of translation involved in gene silencing by miRNA;GO:0010586|miRNA metabolic process;GO:0000956|nuclear-transcribed mRNA catabolic process;GO:0010628|positive regulation of gene expression;GO:1901224|positive regulation of NIK/NF-kappaB signaling;GO:0045944|positive regulation of transcription f…	GO:0005737|cytoplasm;GO:0000932|cytoplasmic mRNA processing body;GO:0005829|cytosol;GO:0030529|ribonucleoprotein complex;GO:0035068|micro-ribonucleoprotein complex;GO:0005634|nucleus;GO:0005844|polysome;GO:0016442|RISC complex;GO:0070578|RISC-loading complex;	GO:0001047|core promoter binding;GO:0003725|double-stranded RNA binding;GO:0035198|miRNA binding;GO:0044822|poly(A) RNA binding;GO:0003723|RNA binding;GO:0000993|RNA polymerase II core binding;GO:0000978|RNA polymerase II core promoter proximal region sequence-specific DNA binding;GO:0003727|single-stranded RNA binding;GO:0044212|transcription regulatory region DNA binding;	K11593	ELF2C, AGO; eukaryotic translation initiation factor 2C
gene1413	0.0180542	0	0	0.00817813	0	0	0.023558	0	0	LOC105614158	protein_coding	chr1:105799578-105815869:+	gi|802991718|ref|XP_012039009.1|	1746	0	PREDICTED: uncharacterized protein LOC105614158 isoform X1 [Ovis aries]	gi|594055493|ref|XM_006051908.1|	1072	0	PREDICTED: Bubalus bubalis SLAM family member 7-like (LOC102392281), mRNA	.	.	.	.	.	.	.	.	pfam13927	Ig_3	Immunoglobulin domain. This family contains immunoglobulin-like domains.	.	.	.	.	.
gene1414	0.0217384	0	0.00700499	0	0	0	0.00630343	0	0.00766239	LOC105614265	protein_coding	chr1:105899008-105925823:-	gi|802991713|ref|XP_012038991.1|	1492	0	PREDICTED: SLAM family member 5-like isoform X1 [Ovis aries]	gi|594055497|ref|XM_006051910.1|	902	0	PREDICTED: Bubalus bubalis T-lymphocyte surface antigen Ly-9-like (LOC102392922), transcript variant X1, mRNA	.	.	.	.	.	.	.	.	pfam03122	Herpes_MCP	Herpes virus major capsid protein. This family represents the major capsid protein (MCP) of herpes viruses. The capsid shell consists of 150 MCP hexamers and 12 MCP pentamers. One pentamer is found at each of the 12 apices of the icosahedral shell, and the hexamers form the edges and 20 faces.	.	.	.	.	.
gene1415	0.0164577	0	0.007955	0.00745497	0.0325494	0	0	0	0	LOC105613724	protein_coding	chr1:105983948-106017666:+	gi|802991857|ref|XP_012039032.1|	1717	0	PREDICTED: uncharacterized protein LOC105613724 isoform X1 [Ovis aries]	gi|594055508|ref|XR_326988.1|	700	0	PREDICTED: Bubalus bubalis T-lymphocyte surface antigen Ly-9-like (LOC102393885), transcript variant X5, misc_RNA	.	.	.	.	.	.	.	.	pfam07679	I-set	Immunoglobulin I-set domain.	.	.	.	.	.
gene1417	1.26552	1.08518	0.808317	1.18745	2.4135	1.96408	1.7496	2.15792	1.57718	LOC101111069	protein_coding	chr1:106105885-106124461:+	gi|802991869|ref|XP_012039085.1|	1415	0	PREDICTED: SLAM family member 7-like isoform X1 [Ovis aries]	gi|548457037|ref|XM_005677302.1|	1200	0	PREDICTED: Capra hircus T-lymphocyte surface antigen Ly-9-like (LOC102183650), transcript variant X1, mRNA	.	.	.	.	.	.	.	.	pfam04617	Hox9_act	Hox9 activation region. This family constitutes the N termini of the paralogous homeobox proteins HoxA9, HoxB9, HoxC9 and HoxD9. The N terminal region is found to act as a transcription activation region. Btg1 and Btg2 - the B-cell translocation gene products - may function as cofactors for Hoxb9-mediated transcription. The Btg proteins modulate Hoxb9 transcriptional activity by recruiting a mult…	.	.	.	.	.
gene155	10.1271	8.59329	12.9616	12.8596	7.89727	8.59929	9.85667	12.0415	13.9859	AGO3	protein_coding	chr1:10610962-10735933:+	gi|395830206|ref|XP_003788225.1|	4646	0	PREDICTED: protein argonaute-3 isoform X1 [Otolemur garnettii]	gi|556733274|ref|XM_005962225.1|	3319	0	PREDICTED: Pantholops hodgsonii argonaute RISC catalytic component 3 (AGO3), transcript variant X1, mRNA	Q9H9G7	101	1e-19	Protein argonaute-3	.	.	.	.	pfam02171	Piwi	Piwi domain. This domain is found in the protein Piwi and its relatives. The function of this domain is the dsRNA guided hydrolysis of ssRNA. Determination of the crystal structure of Argonaute reveals that PIWI is an RNase H domain, and identifies Argonaute as Slicer, the enzyme that cleaves mRNA in the RNAi RISC complex. In addition, Mg+2 dependence and production of 3'-OH and 5' phosphate prod…	GO:0035280|miRNA loading onto RISC involved in gene silencing by miRNA;GO:0035278|negative regulation of translation involved in gene silencing by miRNA;GO:0006402|mRNA catabolic process;GO:0048015|phosphatidylinositol-mediated signaling;GO:0010628|positive regulation of gene expression;GO:1901224|positive regulation of NIK/NF-kappaB signaling;GO:0035194|posttranscriptional gene silencing by RNA;…	GO:0000794|condensed nuclear chromosome;GO:0005737|cytoplasm;GO:0000932|cytoplasmic mRNA processing body;GO:0005829|cytosol;GO:0016020|membrane;GO:0035068|micro-ribonucleoprotein complex;GO:0016442|RISC complex;GO:0070578|RISC-loading complex;	GO:0003725|double-stranded RNA binding;GO:0035198|miRNA binding;GO:0044822|poly(A) RNA binding;GO:0003727|single-stranded RNA binding;	K11593	ELF2C, AGO; eukaryotic translation initiation factor 2C
gene1418	32.8348	22.3419	31.5722	42.8579	24.0304	29.4901	32.0295	14.3876	15.2876	LOC101111337	protein_coding	chr1:106146392-106169295:+	gi|802992015|ref|XP_012039100.1|	2113	0	PREDICTED: SLAM family member 9-like isoform X1 [Ovis aries]	gi|548457035|ref|XM_005677301.1|	2886	0	PREDICTED: Capra hircus CXADR-like membrane protein-like (LOC102182927), transcript variant X2, mRNA	.	.	.	.	.	.	.	.	pfam13927	Ig_3	Immunoglobulin domain. This family contains immunoglobulin-like domains.	.	.	.	.	.
gene1420	4.74657	4.27563	6.80701	4.49714	5.19542	3.60398	6.71364	5.27857	5.42792	LOC101112109	protein_coding	chr1:106206055-106249997:+	gi|802992023|ref|XP_012039125.1|	1895	0	PREDICTED: CD48 antigen-like isoform X1 [Ovis aries]	gi|548457026|ref|XM_005677298.1|	1787	0	PREDICTED: Capra hircus SLAM family member 6-like (LOC102182460), transcript variant X1, mRNA	Q9D780	59.3	3e-08	SLAM family member 9	.	.	.	.	pfam13927	Ig_3	Immunoglobulin domain. This family contains immunoglobulin-like domains.	.	GO:0016021|integral component of membrane;	.	.	.
gene1422	0.0609089	0.102029	0.127577	0.11496	0.180695	0.225473	0.569585	0.778284	0.617241	FCRL5	protein_coding	chr1:106309182-106365686:-	gi|802992028|ref|XP_012039142.1|	6056	0	PREDICTED: Fc receptor-like protein 5 isoform X1 [Ovis aries]	gi|594052681|ref|XM_006050588.1|	3279	0	PREDICTED: Bubalus bubalis Fc receptor-like 5 (FCRL5), transcript variant X1, mRNA	Q96RD9	733	0	Fc receptor-like protein 5	.	.	.	.	pfam13927	Ig_3	Immunoglobulin domain. This family contains immunoglobulin-like domains.	.	GO:0016021|integral component of membrane;GO:0005886|plasma membrane;GO:0043235|receptor complex;	.	K06727	FCRL, IRTA; Fc receptor-like protein
gene1423	0	0	0	0	0	0	0.00657074	0.0346766	0	FCRL4	protein_coding	chr1:106391544-106426388:-	gi|802992185|ref|XP_012039201.1|	2879	0	PREDICTED: Fc receptor-like protein 4 isoform X3 [Ovis aries]	gi|594052679|ref|XM_006050587.1|	1730	0	PREDICTED: Bubalus bubalis Fc receptor-like 4 (FCRL4), mRNA	Q96PJ5	98.2	4e-20	Fc receptor-like protein 4	.	.	.	.	pfam13895	Ig_2	Immunoglobulin domain. This domain contains immunoglobulin-like domains.	GO:0002250|adaptive immune response;	GO:0070062|extracellular exosome;GO:0016021|integral component of membrane;GO:0005886|plasma membrane;	.	K06727	FCRL, IRTA; Fc receptor-like protein
gene1425	0.151944	0.0314226	0.0924844	0.0305898	0.0946045	0.059779	0.137071	0.160178	0.0178525	FCRL3	protein_coding	chr1:106486823-106573385:-	gi|802992363|ref|XP_012039279.1|	3812	0	PREDICTED: Fc receptor-like protein 3 isoform X1 [Ovis aries]	gi|594052689|ref|XM_006050592.1|	2242	0	PREDICTED: Bubalus bubalis Fc receptor-like 3 (FCRL3), mRNA	Q96P31	68.6	5e-10	Fc receptor-like protein 3	.	.	.	.	pfam13927	Ig_3	Immunoglobulin domain. This family contains immunoglobulin-like domains.	.	GO:0016021|integral component of membrane;GO:0005886|plasma membrane;	.	K06727	FCRL, IRTA; Fc receptor-like protein
gene1426	0.0498186	0	0	0	1.675	0.272619	0.115566	0.609891	0.456563	CD5L	protein_coding	chr1:106583327-106650025:-	gi|803006640|ref|XP_011962786.1|	2213	0	PREDICTED: CD5 antigen-like isoform X1 [Ovis aries]	gi|548457018|ref|XM_005677294.1|	721	0	PREDICTED: Capra hircus deleted in malignant brain tumors 1 protein-like (LOC102181350), mRNA	Q95218	158	7e-39	Deleted in malignant brain tumors 1 protein	.	.	.	.	pfam00530	SRCR	Scavenger receptor cysteine-rich domain. These domains are disulphide rich extracellular domains. These domains are found in several extracellular receptors and may be involved in protein-protein interactions.	GO:0030154|cell differentiation;GO:0007275|multicellular organismal development;GO:0015031|protein transport;	GO:0005576|extracellular region;GO:0019898|extrinsic component of membrane;GO:0042589|zymogen granule membrane;	GO:0005044|scavenger receptor activity;GO:0035375|zymogen binding;	K13912	DMBT1; deleted in malignant brain tumors 1 protein
gene1427	9.7067	7.3346	9.48565	16.2495	4.25163	7.94722	11.7021	8.52488	7.78189	LOC101109313	protein_coding	chr1:106606462-106607717:+	gi|802992539|ref|XP_012039295.1|	1145	8e-153	PREDICTED: LOW QUALITY PROTEIN: lathosterol oxidase-like isoform X1 [Ovis aries]	gi|548494975|ref|XM_005689562.1|	1145	0	PREDICTED: Capra hircus sterol-C5-desaturase (SC5D), transcript variant X2, mRNA	O88822	117	2e-28	Lathosterol oxidase	SPAC1687.16c	207	5e-63	COG3000	pfam04116	FA_hydroxylase	Fatty acid hydroxylase superfamily. This superfamily includes fatty acid and carotene hydroxylases and sterol desaturases. Beta-carotene hydroxylase is involved in zeaxanthin synthesis by hydroxylating beta-carotene, but the enzyme may be involved in other pathways. This family includes C-5 sterol desaturase and C-4 sterol methyl oxidase. Members of this family are involved in cholesterol biosynt…	GO:0033490|cholesterol biosynthetic process via lathosterol;GO:0006633|fatty acid biosynthetic process;	GO:0005789|endoplasmic reticulum membrane;GO:0016021|integral component of membrane;	GO:0000248|C-5 sterol desaturase activity;GO:0005506|iron ion binding;GO:0050046|lathosterol oxidase activity;	K00227	SC5DL, ERG3; delta7-sterol 5-desaturase [EC:1.14.19.20]
gene1430	4.35437	4.11433	2.57295	3.08165	5.75697	3.42285	2.67996	2.05297	4.32574	KIRREL	protein_coding	chr1:106820277-106886976:+	gi|803322707|ref|XP_012019563.1|	3481	0	PREDICTED: kin of IRRE-like protein 1 isoform X2 [Ovis aries musimon]	gi|548457079|ref|XM_005677322.1|	1730	0	PREDICTED: Capra hircus kin of IRRE like (Drosophila) (KIRREL), mRNA	Q96J84	57.4	3e-06	Kin of IRRE-like protein 1	.	.	.	.	pfam13895	Ig_2	Immunoglobulin domain. This domain contains immunoglobulin-like domains.	GO:0007588|excretion;GO:0001933|negative regulation of protein phosphorylation;GO:0030838|positive regulation of actin filament polymerization;GO:0016337|single organismal cell-cell adhesion;	GO:0031253|cell projection membrane;GO:0005911|cell-cell junction;GO:0043198|dendritic shaft;GO:0070062|extracellular exosome;GO:0016021|integral component of membrane;GO:0045121|membrane raft;GO:0048471|perinuclear region of cytoplasm;GO:0005886|plasma membrane;	GO:0017022|myosin binding;	.	.
gene1431	19.9716	22.8863	14.537	8.60914	13.5794	14.9501	15.8063	11.4099	9.5794	CD1D	protein_coding	chr1:106992480-106995916:+	gi|218931261|ref|NP_001116473.1|	1578	0	antigen-presenting glycoprotein CD1d precursor [Ovis aries]	gi|548457009|ref|XM_005677291.1|	1117	0	PREDICTED: Capra hircus CD1d molecule (CD1D), transcript variant X1, mRNA	O62848	612	0	Antigen-presenting glycoprotein CD1d	.	.	.	.	pfam07654	C1-set	Immunoglobulin C1-set domain.	GO:0045087|innate immune response;	GO:0016323|basolateral plasma membrane;GO:0005789|endoplasmic reticulum membrane;GO:0010008|endosome membrane;GO:0016021|integral component of membrane;GO:0005765|lysosomal membrane;	.	K06448	CD1; CD1 antigen
gene1435	0.0328828	0.091804	0.111259	0.0446855	0.0325171	0.0476317	0.24314	0.0905757	0.156473	LOC101109843	protein_coding	chr1:107033981-107035995:-	gi|803322720|ref|XP_012019569.1|	2754	0	PREDICTED: LOW QUALITY PROTEIN: TAF5-like RNA polymerase II p300/CBP-associated factor-associated factor 65 kDa subunit 5L [Ovis aries musimon]	gi|548524937|ref|XM_005698955.1|	1759	0	PREDICTED: Capra hircus TAF5-like RNA polymerase II, p300/CBP-associated factor (PCAF)-associated factor, 65kDa (TAF5L), transcript variant X2, mRNA	O75529	990	0	TAF5-like RNA polymerase II p300/CBP-associated factor-associated factor 65 kDa subunit 5L	.	.	.	.	pfam04494	TFIID_90kDa	WD40 associated region in TFIID subunit. This region, possibly a domain is found in subunits of transcription factor TFIID. The function of this region is unknown.	GO:0043966|histone H3 acetylation;GO:0006366|transcription from RNA polymerase II promoter;	GO:0030914|STAGA complex;GO:0033276|transcription factor TFTC complex;	GO:0003713|transcription coactivator activity;GO:0003700|transcription factor activity, sequence-specific DNA binding;	K03130	TAF5; transcription initiation factor TFIID subunit 5
gene1439	0	0	0.00751274	0	0	0.00750472	0	0	0	LOC443423	protein_coding	chr1:107175189-107182054:+	gi|426216883|ref|XP_004002686.1|	1697	0	PREDICTED: T-cell surface glycoprotein CD1b-3 [Ovis aries]	gi|945010|emb|X90567.1|	1321	0	O.aries mRNA for T-cell receptor CD1b alpha chain	Q29422	537	3e-177	T-cell surface glycoprotein CD1b-2	.	.	.	.	pfam07654	C1-set	Immunoglobulin C1-set domain.	GO:0002250|adaptive immune response;	GO:0010008|endosome membrane;GO:0016021|integral component of membrane;GO:0005765|lysosomal membrane;GO:0005886|plasma membrane;	.	K06448	CD1; CD1 antigen
gene1440	0.856499	0.994749	1.92095	1.05529	2.55786	1.0587	0.953688	1.35263	0.778902	CD1E	protein_coding	chr1:107204486-107208158:+	gi|426216885|ref|XP_004002687.1|	1906	0	PREDICTED: T-cell surface glycoprotein CD1e, membrane-associated [Ovis aries]	gi|548456955|ref|XM_005677278.1|	1792	0	PREDICTED: Capra hircus CD1e molecule (CD1E), transcript variant X1, mRNA	P15812	511	4e-175	T-cell surface glycoprotein CD1e, membrane-associated	.	.	.	.	pfam07654	C1-set	Immunoglobulin C1-set domain.	GO:0002250|adaptive immune response;GO:0048007|antigen processing and presentation, exogenous lipid antigen via MHC class Ib;GO:0006955|immune response;	GO:0005769|early endosome;GO:0000139|Golgi membrane;GO:0005887|integral component of plasma membrane;GO:0005770|late endosome;GO:0043202|lysosomal lumen;GO:0005886|plasma membrane;	GO:0030881|beta-2-microglobulin binding;GO:0030883|endogenous lipid antigen binding;GO:0030884|exogenous lipid antigen binding;GO:0071723|lipopeptide binding;	K06448	CD1; CD1 antigen
gene1447	0.312477	0.15172	0.223275	0.412327	0.765789	0.137758	0.720925	0.941802	0.107748	LOC101111409	protein_coding	chr1:107363711-107370156:+	gi|802992750|ref|XP_012039359.1|	1520	0	PREDICTED: T-cell surface glycoprotein CD1a isoform X1 [Ovis aries]	gi|555978437|ref|XM_005901098.1|	2604	0	PREDICTED: Bos mutus T-cell surface glycoprotein CD1a-like (LOC102288394), mRNA	Q9XS72	419	1e-133	T-cell surface glycoprotein CD1a	.	.	.	.	pfam07654	C1-set	Immunoglobulin C1-set domain.	GO:0002250|adaptive immune response;GO:0048007|antigen processing and presentation, exogenous lipid antigen via MHC class Ib;	GO:0010008|endosome membrane;GO:0016021|integral component of membrane;GO:0045121|membrane raft;GO:0005886|plasma membrane;	GO:0030881|beta-2-microglobulin binding;GO:0030883|endogenous lipid antigen binding;GO:0030884|exogenous lipid antigen binding;GO:0071723|lipopeptide binding;	K06448	CD1; CD1 antigen
gene157	1.9254	0.95823	0.869964	1.45992	1.71773	1.73807	1.47464	2.38274	2.14665	TEKT2	protein_coding	chr1:10744550-10748931:+	gi|802976927|ref|XP_011952081.1|	1959	0	PREDICTED: tektin-2 [Ovis aries]	gi|548461563|ref|XM_005678706.1|	1518	0	PREDICTED: Capra hircus tektin 2 (testicular) (TEKT2), mRNA	Q2T9Q6	741	0	Tektin-2	.	.	.	.	pfam03148	Tektin	Tektin family. Tektins are cytoskeletal proteins. They have been demonstrated in such cellular sites as centrioles, basal bodies, and along ciliary and flagellar doublet microtubules. Tektins form unique protofilaments, organized as longitudinal polymers of tektin heterodimers with axial periodicity matching tubulin. Tektin polypeptides consist of several alpha-helical regions that are predicted …	GO:0030317|sperm motility;GO:0036159|inner dynein arm assembly;	GO:0005929|cilium;GO:0005737|cytoplasm;GO:0005874|microtubule;GO:0005634|nucleus;	.	K18629	TEKT2; tektin-2
gene158	5.88011	7.16145	3.68398	4.45473	6.03759	5.71792	4.82994	5.26724	1.40823	ADPRHL2	protein_coding	chr1:10749905-10755364:+	gi|803223343|ref|XP_011971959.1|	1509	0	PREDICTED: poly(ADP-ribose) glycohydrolase ARH3 isoform X1 [Ovis aries musimon]	gi|594109608|ref|XM_006077594.1|	1407	0	PREDICTED: Bubalus bubalis ADP-ribosylhydrolase like 2 (ADPRHL2), transcript variant X1, mRNA	Q3SYV9	55.8	4e-07	Poly(ADP-ribose) glycohydrolase ARH3	aq_534	66.2	6e-11	COG1397	pfam03747	ADP_ribosyl_GH	ADP-ribosylglycohydrolase. This family includes enzymes that ADP-ribosylations, for example ADP-ribosylarginine hydrolase EC:3.2.2.19 cleaves ADP-ribose-L-arginine. The family also includes dinitrogenase reductase activating glycohydrolase. Most surprisingly the family also includes jellyfish crystallins, these proteins appear to have lost the presumed active site residues.	.	GO:0005759|mitochondrial matrix;GO:0005634|nucleus;	GO:0046872|metal ion binding;GO:0004649|poly(ADP-ribose) glycohydrolase activity;	K11687	ADPRHL2; poly(ADP-ribose) glycohydrolase ARH3 [EC:3.2.1.143]
gene1450	0	0	0	0	0	0	0	0.0313268	0	LOC101111923	protein_coding	chr1:107500354-107501324:+	gi|803006660|ref|XP_011962883.1|	823	6e-164	PREDICTED: LOW QUALITY PROTEIN: olfactory receptor 10K1 [Ovis aries]	gi|548456913|ref|XM_005677272.1|	904	0	PREDICTED: Capra hircus olfactory receptor 10K1-like (LOC102175073), mRNA	Q8NGX5	272	3e-137	Olfactory receptor 10K1	.	.	.	.	pfam13853	7tm_4	Olfactory receptor. The members of this family are transmembrane olfactory receptors.	GO:0050907|detection of chemical stimulus involved in sensory perception;GO:0007186|G-protein coupled receptor signaling pathway;	GO:0016021|integral component of membrane;GO:0005886|plasma membrane;	GO:0004930|G-protein coupled receptor activity;GO:0004984|olfactory receptor activity;GO:0004888|transmembrane signaling receptor activity;	K04257	OLFR; olfactory receptor
gene159	0.392412	1.0846	0.540577	0.0533261	0.552969	0.445263	0.426699	0.198165	0.186729	COL8A2	protein_coding	chr1:10756459-10761140:-	gi|803223341|ref|XP_011971958.1|	937	4e-109	PREDICTED: collagen alpha-2(VIII) chain isoform X3 [Ovis aries musimon]	gi|548461788|ref|XM_005678813.1|	2572	0	PREDICTED: Capra hircus collagen, type VIII, alpha 2 (COL8A2), mRNA	P25067	55.8	2e-06	Collagen alpha-2(VIII) chain	.	.	.	.	pfam00386	C1q	C1q domain. C1q is a subunit of the C1 enzyme complex that activates the serum complement system.	GO:0001525|angiogenesis;GO:0048593|camera-type eye morphogenesis;GO:0030574|collagen catabolic process;GO:0050673|epithelial cell proliferation;GO:0030198|extracellular matrix organization;GO:0016337|single organismal cell-cell adhesion;	GO:0005604|basement membrane;GO:0005581|collagen trimer;GO:0005788|endoplasmic reticulum lumen;GO:0005576|extracellular region;GO:0005578|proteinaceous extracellular matrix;	GO:0005201|extracellular matrix structural constituent;GO:0030674|protein binding, bridging;	.	.
gene1460	0.0977017	0.445919	0.069811	0.0654229	0.121819	0.05743	0.103467	0.195014	0.0763626	SPTA1	protein_coding	chr1:107759765-107843382:-	gi|426216895|ref|XP_004002692.1|	11389	0	PREDICTED: spectrin alpha chain, erythrocytic 1 [Ovis aries]	gi|556723278|ref|XM_005957399.1|	7179	0	PREDICTED: Pantholops hodgsonii spectrin, alpha, erythrocytic 1 (elliptocytosis 2) (SPTA1), mRNA	P02549	130	1e-28	Spectrin alpha chain, erythrocytic 1	.	.	.	.	pfam00435	Spectrin	Spectrin repeat. Spectrin repeat-domains are found in several proteins involved in cytoskeletal structure. These include spectrin, alpha-actinin and dystrophin. The sequence repeat used in this family is taken from the structural repeat in reference. The spectrin domain- repeat forms a three helix bundle. The second helix is interrupted by proline in some sequences. The repeats are defined by a c…	GO:0051693|actin filament capping;GO:0007015|actin filament organization;GO:0007411|axon guidance;GO:0006888|ER to Golgi vesicle-mediated transport;GO:0030097|hemopoiesis;GO:0002260|lymphocyte homeostasis;GO:0000165|MAPK cascade;GO:0007009|plasma membrane organization;GO:0006779|porphyrin-containing compound biosynthetic process;GO:0032092|positive regulation of protein binding;GO:0042102|positiv…	GO:0015629|actin cytoskeleton;GO:0030424|axon;GO:0032437|cuticular plate;GO:0005829|cytosol;GO:0031235|intrinsic component of the cytoplasmic side of the plasma membrane;GO:0008091|spectrin;GO:0014731|spectrin-associated cytoskeleton;	GO:0051015|actin filament binding;GO:0005509|calcium ion binding;GO:0005088|Ras guanyl-nucleotide exchange factor activity;GO:0005200|structural constituent of cytoskeleton;	K06114	SPTA; spectrin alpha
gene161	14.3015	8.40086	13.8872	11.8977	17.6098	15.5756	15.4726	10.7508	9.34798	TRAPPC3	protein_coding	chr1:10789183-10799915:-	gi|802976946|ref|XP_011953199.1|	1113	2e-148	PREDICTED: trafficking protein particle complex subunit 3 isoform X1 [Ovis aries]	gi|548461555|ref|XM_005678702.1|	1304	0	PREDICTED: Capra hircus trafficking protein particle complex 3 (TRAPPC3), transcript variant X4, mRNA	O43617	344	1e-115	Trafficking protein particle complex subunit 3	.	.	.	.	pfam04051	TRAPP	Transport protein particle (TRAPP) component. TRAPP plays a key role in the targeting and/or fusion of ER-to-Golgi transport vesicles with their acceptor compartment. TRAPP is a large multimeric protein that contains at least 10 subunits. This family contains many TRAPP family proteins. The Bet3 subunit is one of the better characterized TRAPP proteins and has a dimeric structure with hydrophobic…	GO:0048208|COPII vesicle coating;	GO:0005737|cytoplasm;GO:0005829|cytosol;GO:0005783|endoplasmic reticulum;GO:0005794|Golgi apparatus;GO:0000139|Golgi membrane;GO:0030008|TRAPP complex;	.	.	.
gene162	24.7556	28.8372	20.2771	22.2801	23.606	22.5126	19.3955	15.9463	12.8739	MAP7D1	protein_coding	chr1:10805167-10826896:+	gi|803223313|ref|XP_011971942.1|	1485	0	PREDICTED: MAP7 domain-containing protein 1 isoform X14 [Ovis aries musimon]	gi|545834898|ref|XM_005665229.1|	2452	0	PREDICTED: Sus scrofa MAP7 domain containing 1 (MAP7D1), transcript variant X3, mRNA	Q3KQU3	143	2e-33	MAP7 domain-containing protein 1	.	.	.	.	pfam05672	MAP7	MAP7 (E-MAP-115) family. The organisation of microtubules varies with the cell type and is presumably controlled by tissue-specific microtubule-associated proteins (MAPs). The 115-kDa epithelial MAP (E-MAP-115/MAP7) has been identified as a microtubule-stabilizing protein predominantly expressed in cell lines of epithelial origin. The binding of this microtubule associated protein is nucleotide i…	GO:0000226|microtubule cytoskeleton organization;	GO:0005737|cytoplasm;GO:0015630|microtubule cytoskeleton;GO:0005819|spindle;	GO:0005198|structural molecule activity;	K16806	MAP7D1; MAP7 domain-containing protein 1
gene1474	5.47852	4.84286	8.76565	4.79087	14.2901	12.1958	11.4473	37.2085	23.3598	IFI16	protein_coding	chr1:108126185-108190409:-	gi|426216897|ref|XP_004002693.1|	2389	0	PREDICTED: gamma-interferon-inducible protein 16 [Ovis aries]	gi|548533323|ref|XM_005701415.1|	1916	0	PREDICTED: Capra hircus interferon-activable protein 203-like (LOC102173932), transcript variant X1, mRNA	Q16666	116	1e-25	Gamma-interferon-inducible protein 16	.	.	.	.	pfam02760	HIN	HIN-200/IF120x domain. This domain has no know function. It is found in one or two copies per protein, and is found associated with the PAAD/DAPIN domain pfam02758.	GO:0097202|activation of cysteine-type endopeptidase activity;GO:0002218|activation of innate immune response;GO:0006914|autophagy;GO:0008283|cell proliferation;GO:0042149|cellular response to glucose starvation;GO:0071479|cellular response to ionizing radiation;GO:0051607|defense response to virus;GO:0030097|hemopoiesis;GO:0006954|inflammatory response;GO:0045087|innate immune response;GO:007233…	GO:0005737|cytoplasm;GO:0005829|cytosol;GO:0016020|membrane;GO:0016607|nuclear speck;GO:0005730|nucleolus;GO:0005654|nucleoplasm;GO:0005634|nucleus;	GO:0001047|core promoter binding;GO:0003690|double-stranded DNA binding;GO:0044822|poly(A) RNA binding;GO:0000978|RNA polymerase II core promoter proximal region sequence-specific DNA binding;GO:0008134|transcription factor binding;GO:0001078|transcriptional repressor activity, RNA polymerase II core promoter proximal region sequence-specific binding;	.	.
gene1477	2.30684	4.78428	16.8286	1.96696	5.48253	0.992165	4.41817	5.98043	7.11309	CADM3	protein_coding	chr1:108321784-108334394:+	gi|802992962|ref|XP_012039514.1|	2057	0	PREDICTED: cell adhesion molecule 3 isoform X1 [Ovis aries]	gi|116734838|ref|NM_001075946.1|	1358	0	Bos taurus cell adhesion molecule 3 (CADM3), mRNA	Q8N126	696	0	Cell adhesion molecule 3	.	.	.	.	pfam08205	C2-set_2	CD80-like C2-set immunoglobulin domain. These domains belong to the immunoglobulin superfamily.	GO:0034332|adherens junction organization;GO:0008037|cell recognition;GO:0007157|heterophilic cell-cell adhesion via plasma membrane cell adhesion molecules;GO:0007156|homophilic cell adhesion via plasma membrane adhesion molecules;GO:0008104|protein localization;	GO:0005913|cell-cell adherens junction;GO:0005911|cell-cell junction;GO:0005887|integral component of plasma membrane;GO:0005886|plasma membrane;	GO:0050839|cell adhesion molecule binding;GO:0042803|protein homodimerization activity;GO:0004872|receptor activity;GO:0005102|receptor binding;	K06780	CADM3, IGSF4B, NECL1, TSLL1; cell adhesion molecule 3
gene1478	0.159605	0.2037	0.804528	0.144595	0.293113	0.0440367	0.307432	0.251218	0.446043	ACKR1	protein_coding	chr1:108336086-108339415:+	gi|426216899|ref|XP_004002694.1|	1496	0	PREDICTED: atypical chemokine receptor 1 [Ovis aries]	gi|548456799|ref|XM_005677256.1|	1833	0	PREDICTED: Capra hircus Duffy blood group, atypical chemokine receptor (DARC), transcript variant X1, mRNA	Q9GLX0	519	4e-175	Atypical chemokine receptor 1	.	.	.	.	pfam03154	Atrophin-1	Atrophin-1 family. Atrophin-1 is the protein product of the dentatorubral-pallidoluysian atrophy (DRPLA) gene. DRPLA OMIM:125370 is a progressive neurodegenerative disorder. It is caused by the expansion of a CAG repeat in the DRPLA gene on chromosome 12p. This results in an extended polyglutamine region in atrophin-1, that is thought to confer toxicity to the protein, possibly through altering i…	GO:0070098|chemokine-mediated signaling pathway;GO:0006954|inflammatory response;GO:0032642|regulation of chemokine production;	GO:0005769|early endosome;GO:0016021|integral component of membrane;GO:0005886|plasma membrane;GO:0055037|recycling endosome;	GO:0019957|C-C chemokine binding;GO:0004930|G-protein coupled receptor activity;GO:0004888|transmembrane signaling receptor activity;	K06574	FY, DARC; Duffy blood group glycoprotein
gene1482	0.367424	0.581284	0.680792	0.138696	0.363338	0.325249	0.745785	0.337357	0.161888	FCER1A	protein_coding	chr1:108440352-108446299:+	gi|239937555|ref|NP_001116476.1|	1305	1e-178	high affinity immunoglobulin epsilon receptor subunit alpha precursor [Ovis aries]	gi|239937554|ref|NM_001123004.1|	1078	0	Ovis aries Fc fragment of IgE, high affinity I, receptor for; alpha polypeptide (FCER1A), mRNA	P12319	259	2e-83	High affinity immunoglobulin epsilon receptor subunit alpha	.	.	.	.	pfam13895	Ig_2	Immunoglobulin domain. This domain contains immunoglobulin-like domains.	GO:0007257|activation of JUN kinase activity;GO:0038095|Fc-epsilon receptor signaling pathway;GO:0019370|leukotriene biosynthetic process;GO:0050850|positive regulation of calcium-mediated signaling;GO:0045425|positive regulation of granulocyte macrophage colony-stimulating factor biosynthetic process;GO:0045401|positive regulation of interleukin-3 biosynthetic process;GO:0043306|positive regulat…	GO:0009986|cell surface;GO:0009897|external side of plasma membrane;GO:0005887|integral component of plasma membrane;GO:0005622|intracellular;GO:0005886|plasma membrane;	GO:0019767|IgE receptor activity;	K08089	FCER1A; Fc receptor, IgE, high affinity I, alpha polypeptide
gene163	45.4551	44.3847	47.3534	46.6585	50.7694	42.4767	54.5843	59.7126	56.9526	THRAP3	protein_coding	chr1:10853742-10921589:+	gi|426215180|ref|XP_004001852.1|	2759	0	PREDICTED: thyroid hormone receptor-associated protein 3 isoform X1 [Ovis aries]	gi|426215179|ref|XM_004001803.1|	4520	0	PREDICTED: Ovis aries thyroid hormone receptor associated protein 3 (THRAP3), transcript variant X5, mRNA	Q9Y2W1	71.2	7e-11	Thyroid hormone receptor-associated protein 3	.	.	.	.	pfam15440	THRAP3_BCLAF1	THRAP3/BCLAF1 family. This family includes thyroid hormone receptor-associated protein 3 (THRAP3), which is a spliceosome component and a subunit of the TRAP complex which plays a role in pre-mRNA splicing and in mRNA decay. It also includes the transcriptional repressor Bcl-2-associated transcription factor 1 (BCLAF1).	GO:0030521|androgen receptor signaling pathway;GO:0007623|circadian rhythm;GO:0030518|intracellular steroid hormone receptor signaling pathway;GO:0006397|mRNA processing;GO:0048255|mRNA stabilization;GO:0000956|nuclear-transcribed mRNA catabolic process;GO:0042753|positive regulation of circadian rhythm;GO:0048026|positive regulation of mRNA splicing, via spliceosome;GO:0045944|positive regulatio…	GO:0070062|extracellular exosome;GO:0016592|mediator complex;GO:0016607|nuclear speck;GO:0005654|nucleoplasm;GO:0005634|nucleus;	GO:0005524|ATP binding;GO:0001046|core promoter sequence-specific DNA binding;GO:0030374|ligand-dependent nuclear receptor transcription coactivator activity;GO:0051219|phosphoprotein binding;GO:0044822|poly(A) RNA binding;GO:0004872|receptor activity;GO:0001104|RNA polymerase II transcription cofactor activity;GO:0046966|thyroid hormone receptor binding;GO:0003713|transcription coactivator activ…	K13112	THRAP3; thyroid hormone receptor-associated protein 3
gene1491	0	0	0	0	0	0	0	0.0159551	0.0459382	CRP	protein_coding	chr1:108907174-108911223:-	gi|426216911|ref|XP_004002700.1|	1198	1e-151	PREDICTED: C-reactive protein [Ovis aries]	gi|548456719|ref|XR_309846.1|	3622	0	PREDICTED: Capra hircus C-reactive protein-like (LOC102189259), transcript variant X4, misc_RNA	P49262	335	2e-104	C-reactive protein	.	.	.	.	pfam00354	Pentaxin	Pentaxin family. Pentaxins are also known as pentraxins.	GO:0006953|acute-phase response;GO:2000482|regulation of interleukin-8 secretion;	GO:0005576|extracellular region;	GO:0046872|metal ion binding;	.	.
gene1492	1.97626	4.53434	2.36206	2.70189	3.69538	3.71281	3.56334	1.45163	1.13988	DUSP23	protein_coding	chr1:108983022-108984548:+	gi|426216913|ref|XP_004002701.1|	527	3e-67	PREDICTED: LOW QUALITY PROTEIN: dual specificity protein phosphatase 23 [Ovis aries]	gi|594074565|ref|XM_006061018.1|	692	0	PREDICTED: Bubalus bubalis dual specificity phosphatase 23 (DUSP23), transcript variant X2, mRNA	Q6NT99	196	4e-65	Dual specificity protein phosphatase 23	SSO2453	68.2	4e-13	COG2453	pfam14566	PTPlike_phytase	Inositol hexakisphosphate. Inositol hexakisphosphate, often called phytate, is found in abundance in seeds and acting as an inorganic phosphate reservoir. Phytases are phosphatases that hydrolyze phytate to less-phosphorylated myo-inositol derivatives and inorganic phosphate. The active-site sequence (HCXXGXGR) of the phytase identified from the gut micro-organism Selenomonas ruminantium forms a …	GO:0016311|dephosphorylation;	GO:0005737|cytoplasm;GO:0005829|cytosol;GO:0070062|extracellular exosome;GO:0005634|nucleus;	GO:0016791|phosphatase activity;GO:0004722|protein serine/threonine phosphatase activity;GO:0004725|protein tyrosine phosphatase activity;GO:0008138|protein tyrosine/serine/threonine phosphatase activity;	K14165	K14165; atypical dual specificity phosphatase [EC:3.1.3.16 3.1.3.48]
gene1493	0.119662	0	0.198308	0.15487	0.253568	0.379686	0.505601	0.0941744	0.10846	FCRL6	protein_coding	chr1:109012257-109024456:+	gi|802993181|ref|XP_004003760.2|	2077	0	PREDICTED: Fc receptor-like protein 6 [Ovis aries]	gi|548456680|ref|XM_005677243.1|	1305	0	PREDICTED: Capra hircus Fc receptor-like 6 (FCRL6), mRNA	Q6DN72	459	4e-154	Fc receptor-like protein 6	.	.	.	.	pfam13895	Ig_2	Immunoglobulin domain. This domain contains immunoglobulin-like domains.	.	GO:0009897|external side of plasma membrane;GO:0016021|integral component of membrane;	.	K17273	FCRL6; Fc receptor-like protein 6
gene1494	0.0153519	0.154297	0.103887	0.125173	0.182174	0.163076	0.200319	0.183243	0.292208	SLAMF8	protein_coding	chr1:109033089-109042642:+	gi|426216915|ref|XP_004002702.1|	1361	0	PREDICTED: SLAM family member 8 [Ovis aries]	gi|594074576|ref|XM_006061023.1|	1766	0	PREDICTED: Bubalus bubalis SLAM family member 8 (SLAMF8), transcript variant X1, mRNA	Q9P0V8	423	1e-141	SLAM family member 8	.	.	.	.	pfam13927	Ig_3	Immunoglobulin domain. This family contains immunoglobulin-like domains.	.	GO:0016021|integral component of membrane;	.	K16853	SLAMF8; SLAM family member 8
gene1495	1.71433	0.861509	0.725057	0.543586	0.211908	0.331101	0.149129	0.334484	0.407881	VSIG8	protein_coding	chr1:109064504-109072179:-	gi|803311152|ref|XP_012013904.1|	1601	0	PREDICTED: V-set and immunoglobulin domain-containing protein 8 isoform X2 [Ovis aries musimon]	gi|594074585|ref|XM_006061025.1|	1304	0	PREDICTED: Bubalus bubalis V-set and immunoglobulin domain containing 8 (VSIG8), mRNA	Q6P3A4	530	0	V-set and immunoglobulin domain-containing protein 8	.	.	.	.	pfam13927	Ig_3	Immunoglobulin domain. This family contains immunoglobulin-like domains.	.	GO:0016021|integral component of membrane;GO:0005622|intracellular;	GO:0044822|poly(A) RNA binding;	.	.
gene1496	0.591596	0.68513	0.790786	0.344073	0.866693	0.493714	0.53369	0.214591	0.857276	CFAP45	protein_coding	chr1:109085495-109127675:-	gi|802993389|ref|XP_012039668.1|	2437	0	PREDICTED: cilia- and flagella-associated protein 45 isoform X2 [Ovis aries]	gi|548456659|ref|XM_005677240.1|	1826	0	PREDICTED: Capra hircus coiled-coil domain containing 19 (CCDC19), transcript variant X1, mRNA	Q9UL16	808	0	Cilia- and flagella-associated protein 45	.	.	.	.	pfam13868	Trichoplein	tumor suppressor, Mitostatin. Trichoplein or mitostatin, was first defined as a meiosis-specific nuclear structural protein. It has since been linked with mitochondrial movement. It is associated with the mitochondrial outer membrane, and over-expression leads to reduction in mitochondrial motility whereas lack of it enhances mitochondrial movement. The activity appears to be mediated through bin…	.	GO:0005929|cilium;GO:0005654|nucleoplasm;GO:0005634|nucleus;	.	.	.
gene1497	31.9302	42.4061	34.118	22.3452	42.015	28.8819	39.5165	26.2301	13.9732	TAGLN2	protein_coding	chr1:109127834-109135167:-	gi|548456639|ref|XP_005677294.1|	1162	1e-155	PREDICTED: transgelin-2 isoform X1 [Capra hircus]	gi|548456638|ref|XM_005677237.1|	1294	0	PREDICTED: Capra hircus transgelin 2 (TAGLN2), transcript variant X1, mRNA	Q5E9F5	413	1e-142	Transgelin-2	YOR367w	87.8	4e-19	COG5199	pfam00307	CH	Calponin homology (CH) domain. The CH domain is found in both cytoskeletal proteins and signal transduction proteins. The CH domain is involved in actin binding in some members of the family. However in calponins there is evidence that the CH domain is not involved in its actin binding activity. Most member proteins have from two to four copies of the CH domain, however some proteins such as calp…	GO:0030855|epithelial cell differentiation;	GO:0070062|extracellular exosome;	.	.	.
gene1498	0.207024	0.187453	0.313723	0.162209	0.337514	0.270162	0.30664	0.0616484	0.0946663	IGSF9	protein_coding	chr1:109136710-109156264:-	gi|802993397|ref|XP_012039683.1|	3508	0	PREDICTED: LOW QUALITY PROTEIN: protein turtle homolog A isoform X1 [Ovis aries]	gi|556773192|ref|XM_005981691.1|	3737	0	PREDICTED: Pantholops hodgsonii immunoglobulin superfamily, member 9 (IGSF9), transcript variant X1, mRNA	Q9P2J2	506	4e-151	Protein turtle homolog A	.	.	.	.	pfam07679	I-set	Immunoglobulin I-set domain.	GO:0016358|dendrite development;GO:0007156|homophilic cell adhesion via plasma membrane adhesion molecules;GO:0050807|regulation of synapse organization;	GO:0030424|axon;GO:0030054|cell junction;GO:0030425|dendrite;GO:0060077|inhibitory synapse;GO:0016021|integral component of membrane;GO:0005886|plasma membrane;	.	.	.
gene164	0.555157	0.988598	0.507671	0.475761	0.875407	0.420193	0.456827	0.358187	0.190394	SH3D21	protein_coding	chr1:10922500-10936873:+	gi|426218597|ref|XP_004003529.1|	2948	0	PREDICTED: SH3 domain-containing protein 21 isoform X1 [Ovis aries]	gi|548461784|ref|XM_005678811.1|	1943	0	PREDICTED: Capra hircus SH3 domain containing 21 (SH3D21), mRNA	A4FU49	367	1e-114	SH3 domain-containing protein 21	.	.	.	.	pfam14604	SH3_9	Variant SH3 domain.	.	GO:0070062|extracellular exosome;	.	.	.
gene1500	1.37896	1.11822	1.64283	2.41043	1.92379	1.53609	1.21449	1.57083	1.81515	PIGM	protein_coding	chr1:109247586-109253375:-	gi|426216927|ref|XP_004002708.1|	2022	0	PREDICTED: GPI mannosyltransferase 1 [Ovis aries]	gi|548456624|ref|XM_005677235.1|	3263	0	PREDICTED: Capra hircus phosphatidylinositol glycan anchor biosynthesis, class M (PIGM), mRNA	Q5EA10	776	0	GPI mannosyltransferase 1	.	.	.	.	pfam05007	Mannosyl_trans	Mannosyltransferase (PIG-M). PIG-M has a DXD motif. The DXD motif is found in many glycosyltransferases that utilize nucleotide sugars. It is thought that the motif is involved in the binding of a manganese ion that is required for association of the enzymes with nucleotide sugar substrates.	GO:0006506|GPI anchor biosynthetic process;	GO:0005789|endoplasmic reticulum membrane;GO:0016021|integral component of membrane;	GO:0016758|transferase activity, transferring hexosyl groups;	K05284	PIGM; phosphatidylinositol glycan, class M [EC:2.4.1.-]
gene1502	0	0	0	0	0	0	0.0418885	0	0	KCNJ10	protein_coding	chr1:109261808-109293883:-	gi|635103733|ref|XP_007974716.1|	1965	0	PREDICTED: ATP-sensitive inward rectifier potassium channel 10 isoform X1 [Chlorocebus sabaeus]	gi|556773200|ref|XM_005981694.1|	1302	0	PREDICTED: Pantholops hodgsonii potassium inwardly-rectifying channel, subfamily J, member 10 (KCNJ10), mRNA	P78508	738	0	ATP-sensitive inward rectifier potassium channel 10	.	.	.	.	pfam01007	IRK	Inward rectifier potassium channel.	GO:0007628|adult walking behavior;GO:0022010|central nervous system myelination;GO:0051935|glutamate reuptake;GO:0055075|potassium ion homeostasis;GO:0010107|potassium ion import;GO:0006813|potassium ion transport;GO:0048169|regulation of long-term neuronal synaptic plasticity;GO:0060075|regulation of resting membrane potential;GO:0007601|visual perception;	GO:0016323|basolateral plasma membrane;GO:0005887|integral component of plasma membrane;GO:0005886|plasma membrane;GO:0098793|presynapse;	GO:0005524|ATP binding;GO:0015272|ATP-activated inward rectifier potassium channel activity;GO:0015467|G-protein activated inward rectifier potassium channel activity;GO:0005242|inward rectifier potassium channel activity;	K05003	KCNJ10; potassium inwardly-rectifying channel subfamily J member 10
gene1503	0	0.119731	0	0	0.0265057	0	0	0	0	KCNJ9	protein_coding	chr1:109302761-109310398:+	gi|594636917|ref|XP_007171848.1|	1114	0	PREDICTED: G protein-activated inward rectifier potassium channel 3 isoform X2 [Balaenoptera acutorostrata scammoni]	gi|594073451|ref|XM_006060482.1|	1880	0	PREDICTED: Bubalus bubalis potassium inwardly-rectifying channel, subfamily J, member 9 (KCNJ9), transcript variant X13, mRNA	Q92806	42	3e-175	G protein-activated inward rectifier potassium channel 3	.	.	.	.	pfam01007	IRK	Inward rectifier potassium channel.	GO:0010107|potassium ion import;	GO:0005887|integral component of plasma membrane;GO:0005886|plasma membrane;	GO:0015467|G-protein activated inward rectifier potassium channel activity;GO:0005242|inward rectifier potassium channel activity;	K05002	KCNJ9; potassium inwardly-rectifying channel subfamily J member 9
gene1505	2.39302	3.93918	2.74902	1.04175	3.33449	1.45558	2.58184	1.81197	0.262908	IGSF8	protein_coding	chr1:109314004-109320459:-	gi|594073418|ref|XP_006060527.1|	2692	0	PREDICTED: immunoglobulin superfamily member 8 isoform X1 [Bubalus bubalis]	gi|594073421|ref|XM_006060467.1|	1869	0	PREDICTED: Bubalus bubalis immunoglobulin superfamily, member 8 (IGSF8), transcript variant X3, mRNA	Q969P0	944	0	Immunoglobulin superfamily member 8	.	.	.	.	pfam03154	Atrophin-1	Atrophin-1 family. Atrophin-1 is the protein product of the dentatorubral-pallidoluysian atrophy (DRPLA) gene. DRPLA OMIM:125370 is a progressive neurodegenerative disorder. It is caused by the expansion of a CAG repeat in the DRPLA gene on chromosome 12p. This results in an extended polyglutamine region in atrophin-1, that is thought to confer toxicity to the protein, possibly through altering i…	GO:0008283|cell proliferation;GO:0006928|movement of cell or subcellular component;GO:0007399|nervous system development;GO:0007338|single fertilization;GO:0007519|skeletal muscle tissue development;	GO:0070062|extracellular exosome;GO:0016021|integral component of membrane;GO:0016020|membrane;GO:0005886|plasma membrane;	.	K06730	IGSF8; immunoglobulin superfamily, member 8
gene1506	0.864021	0.568852	1.65806	0.642567	0.60574	0.678707	0.987191	0.414419	0.825015	ATP1A2	protein_coding	chr1:109346498-109371719:+	gi|20521652|dbj|BAA34498.2|	5262	0	KIAA0778 protein [Homo sapiens]	gi|548456610|ref|XM_005677233.1|	4852	0	PREDICTED: Capra hircus ATPase, Na+/K+ transporting, alpha 2 polypeptide (ATP1A2), mRNA	A2VDL6	1993	0	Sodium/potassium-transporting ATPase subunit alpha-2	MA4378	648	0	COG0474	pfam00122	E1-E2_ATPase	E1-E2 ATPase.	GO:0008344|adult locomotory behavior;GO:0015991|ATP hydrolysis coupled proton transport;GO:0046034|ATP metabolic process;GO:0030007|cellular potassium ion homeostasis;GO:0071383|cellular response to steroid hormone stimulus;GO:0006883|cellular sodium ion homeostasis;GO:0040011|locomotion;GO:0051481|negative regulation of cytosolic calcium ion concentration;GO:0045822|negative regulation of heart …	GO:0005737|cytoplasm;GO:1903561|extracellular vesicle;GO:0005887|integral component of plasma membrane;GO:0043231|intracellular membrane-bounded organelle;GO:0043209|myelin sheath;GO:0005890|sodium:potassium-exchanging ATPase complex;GO:0030315|T-tubule;	GO:0005524|ATP binding;GO:0008144|drug binding;GO:0030955|potassium ion binding;GO:0031402|sodium ion binding;GO:0005391|sodium:potassium-exchanging ATPase activity;GO:1990239|steroid hormone binding;	K01539	ATP1A; sodium/potassium-transporting ATPase subunit alpha [EC:3.6.3.9]
gene165	1.86461	2.51812	0.503039	0.39285	0.428809	1.46563	1.09392	0.557404	0.641956	EVA1B	protein_coding	chr1:10937422-10938814:-	gi|803006384|ref|XP_011961609.1|	382	4e-43	PREDICTED: protein eva-1 homolog B isoform X1 [Ovis aries]	gi|548461782|ref|XM_005678810.1|	445	0	PREDICTED: Capra hircus eva-1 homolog B (C. elegans) (EVA1B), mRNA	Q9NVM1	75.5	2e-15	Protein eva-1 homolog B	.	.	.	.	pfam14851	FAM176	FAM176 family. Members of the FAM176 family regulate autophagy and apoptosis.	.	GO:0016021|integral component of membrane;	.	.	.
gene1507	0	0	0.0198308	0	0.0135236	0	0.0178447	0.0627829	0.0506145	LOC101118398	protein_coding	chr1:109377549-109411877:+	gi|426216933|ref|XP_004002711.1|	5040	0	PREDICTED: sodium/potassium-transporting ATPase subunit alpha-4 isoform X2 [Ovis aries]	gi|594073457|ref|XM_006060485.1|	3520	0	PREDICTED: Bubalus bubalis ATPase, Na+/K+ transporting, alpha 4 polypeptide (ATP1A4), transcript variant X1, mRNA	Q13733	1687	0	Sodium/potassium-transporting ATPase subunit alpha-4	MA4378	578	0	COG0474	pfam00122	E1-E2_ATPase	E1-E2 ATPase.	GO:0015991|ATP hydrolysis coupled proton transport;GO:0030007|cellular potassium ion homeostasis;GO:0006883|cellular sodium ion homeostasis;GO:0009566|fertilization;GO:0030317|sperm motility;GO:0034220|ion transmembrane transport;GO:0010107|potassium ion import;GO:0006813|potassium ion transport;GO:1903779|regulation of cardiac conduction;GO:0030641|regulation of cellular pH;GO:0042391|regulation…	GO:0005887|integral component of plasma membrane;GO:0043231|intracellular membrane-bounded organelle;GO:0005886|plasma membrane;GO:0005890|sodium:potassium-exchanging ATPase complex;	GO:0005524|ATP binding;GO:0046872|metal ion binding;GO:0005391|sodium:potassium-exchanging ATPase activity;	K01539	ATP1A; sodium/potassium-transporting ATPase subunit alpha [EC:3.6.3.9]
gene1508	0.693902	0.536477	0.567607	0.789835	1.07327	0.859093	0.758402	0.669792	0.357474	CASQ1	protein_coding	chr1:109414592-109423827:+	gi|426216935|ref|XP_004002712.1|	1754	0	PREDICTED: calsequestrin-1 [Ovis aries]	gi|548456585|ref|XM_005677230.1|	1801	0	PREDICTED: Capra hircus calsequestrin 1 (fast-twitch, skeletal muscle) (CASQ1), mRNA	P19633	646	0	Calsequestrin-1	.	.	.	.	pfam01216	Calsequestrin	Calsequestrin.	GO:0007029|endoplasmic reticulum organization;GO:0051258|protein polymerization;GO:0051282|regulation of sequestering of calcium ion;GO:0014809|regulation of skeletal muscle contraction by regulation of release of sequestered calcium ion;GO:0014894|response to denervation involved in regulation of muscle adaptation;GO:0009408|response to heat;GO:0014870|response to muscle inactivity;GO:0010033|re…	GO:0005737|cytoplasm;GO:0005794|Golgi apparatus;GO:0031674|I band;GO:0043231|intracellular membrane-bounded organelle;GO:0005759|mitochondrial matrix;GO:0030016|myofibril;GO:0042383|sarcolemma;GO:0016529|sarcoplasmic reticulum;GO:0033018|sarcoplasmic reticulum lumen;GO:0033017|sarcoplasmic reticulum membrane;GO:0030315|T-tubule;GO:0014802|terminal cisterna;GO:0014804|terminal cisterna lumen;	GO:0005509|calcium ion binding;	.	.
gene1510	131.847	152.252	118.583	105.203	100.286	111.082	109.42	106.295	83.0592	PEA15	protein_coding	chr1:109433262-109437139:+	gi|744603535|ref|XP_010991404.1|	646	1e-75	PREDICTED: astrocytic phosphoprotein PEA-15 [Camelus dromedarius]	gi|548456578|ref|XM_005677229.1|	2222	0	PREDICTED: Capra hircus phosphoprotein enriched in astrocytes 15 (PEA15), mRNA	Q5U318	248	7e-76	Astrocytic phosphoprotein PEA-15	.	.	.	.	pfam01335	DED	Death effector domain.	GO:0006915|apoptotic process;GO:0008643|carbohydrate transport;GO:0000077|DNA damage checkpoint;GO:1902042|negative regulation of extrinsic apoptotic signaling pathway via death domain receptors;GO:0046325|negative regulation of glucose import;GO:1902043|positive regulation of extrinsic apoptotic signaling pathway via death domain receptors;GO:0043278|response to morphine;	GO:0005737|cytoplasm;	.	.	.
gene1511	25.8343	24.7449	27.5983	21.7915	29.4238	23.8939	27.7387	20.0679	18.8298	DCAF8	protein_coding	chr1:109437491-109496020:-	gi|803006709|ref|XP_011963037.1|	4024	0	PREDICTED: LOW QUALITY PROTEIN: DDB1- and CUL4-associated factor 8 isoform X1 [Ovis aries]	gi|556773214|ref|XM_005981701.1|	2728	0	PREDICTED: Pantholops hodgsonii DDB1 and CUL4 associated factor 8 (DCAF8), transcript variant X2, mRNA	Q5TAQ9	991	0	DDB1- and CUL4-associated factor 8	.	.	.	.	pfam04614	Pex19	Pex19 protein family.	GO:0016567|protein ubiquitination;	GO:0080008|Cul4-RING E3 ubiquitin ligase complex;GO:0005737|cytoplasm;GO:0005634|nucleus;	.	K11804	WDR42A; WD repeat-containing protein 42A
gene167	5.25533	5.84774	5.73833	4.04179	3.81355	3.15819	6.63542	5.53692	3.988	STK40	protein_coding	chr1:10948013-10966364:-	gi|803006386|ref|XP_011961618.1|	2058	0	PREDICTED: serine/threonine-protein kinase 40 isoform X1 [Ovis aries]	gi|548461539|ref|XM_005678694.1|	1246	0	PREDICTED: Capra hircus serine/threonine kinase 40 (STK40), transcript variant X2, mRNA	Q17QV9	790	0	Serine/threonine-protein kinase 40	.	.	.	.	pfam00069	Pkinase	Protein kinase domain.	GO:0005977|glycogen metabolic process;GO:0048286|lung alveolus development;GO:0060425|lung morphogenesis;GO:0035264|multicellular organism growth;GO:0043066|negative regulation of apoptotic process;GO:0010468|regulation of gene expression;GO:0043408|regulation of MAPK cascade;GO:0003016|respiratory system process;	GO:0005737|cytoplasm;GO:0005654|nucleoplasm;	GO:0005524|ATP binding;GO:0004674|protein serine/threonine kinase activity;	K16312	STK40, SHIK; serine/threonine-protein kinase 40 [EC:2.7.11.1]
gene1512	107.659	93.7241	105.332	114.526	117.457	98.6768	109.508	137.881	128.5	COPA	protein_coding	chr1:109501617-109552113:-	gi|426216949|ref|XP_004002719.1|	6584	0	PREDICTED: coatomer subunit alpha isoform X1 [Ovis aries]	gi|548456527|ref|XM_005677222.1|	4259	0	PREDICTED: Capra hircus coatomer protein complex, subunit alpha (COPA), transcript variant X1, mRNA	Q27954	2500	0	Coatomer subunit alpha	.	.	.	.	pfam06957	COPI_C	Coatomer (COPI) alpha subunit C-terminus. This family represents the C-terminus (approximately 500 residues) of the eukaryotic coatomer alpha subunit. Coatomer (COPI) is a large cytosolic protein complex which forms a coat around vesicles budding from the Golgi apparatus. Such coatomer-coated vesicles have been proposed to play a role in many distinct steps of intracellular transport. Note that m…	GO:0006888|ER to Golgi vesicle-mediated transport;GO:0006891|intra-Golgi vesicle-mediated transport;GO:0006886|intracellular protein transport;GO:0006890|retrograde vesicle-mediated transport, Golgi to ER;	GO:0030126|COPI vesicle coat;GO:0005576|extracellular region;GO:0000139|Golgi membrane;	GO:0005198|structural molecule activity;	K05236	COPA; coatomer protein complex, subunit alpha (xenin)
gene1513	21.3485	23.3924	20.8368	17.1317	19.6198	14.8662	22.0894	16.3196	10.9457	NCSTN	protein_coding	chr1:109552166-109566128:+	gi|548456514|ref|XP_005677277.1|	3682	0	PREDICTED: nicastrin isoform X1 [Capra hircus]	gi|548456513|ref|XM_005677220.1|	2696	0	PREDICTED: Capra hircus nicastrin (NCSTN), transcript variant X1, mRNA	Q92542	1256	0	Nicastrin	.	.	.	.	pfam05450	Nicastrin	Nicastrin. Nicastrin and presenilin are two major components of the gamma-secretase complex, which executes the intramembrane proteolysis of type I integral membrane proteins such as the amyloid precursor protein (APP) and Notch. Nicastrin is synthesized in fibroblasts and neurons as an endoglycosidase-H-sensitive glycosylated precursor protein (immature nicastrin) and is then modified by complex…	GO:0042987|amyloid precursor protein catabolic process;GO:0050435|beta-amyloid metabolic process;GO:0048013|ephrin receptor signaling pathway;GO:0050673|epithelial cell proliferation;GO:0006509|membrane protein ectodomain proteolysis;GO:0031293|membrane protein intracellular domain proteolysis;GO:0002262|myeloid cell homeostasis;GO:0007220|Notch receptor processing;GO:0007219|Notch signaling path…	GO:0005783|endoplasmic reticulum;GO:0070062|extracellular exosome;GO:0005925|focal adhesion;GO:0005794|Golgi apparatus;GO:0016021|integral component of membrane;GO:0005887|integral component of plasma membrane;GO:0005765|lysosomal membrane;GO:0042470|melanosome;GO:0016020|membrane;GO:0005886|plasma membrane;	GO:0004175|endopeptidase activity;	K06171	NCSTN; nicastrin
gene1514	0.00788983	0.00881091	0.00762725	0	0	0	0	0	0	NHLH1	protein_coding	chr1:109577015-109581213:+	gi|594073476|ref|XP_006060556.1|	188	3e-22	PREDICTED: LOW QUALITY PROTEIN: helix-loop-helix protein 1 [Bubalus bubalis]	gi|594073475|ref|XM_006060494.1|	1569	0	PREDICTED: Bubalus bubalis nescient helix loop helix 1 (NHLH1), mRNA	Q02576	53.9	1e-22	Helix-loop-helix protein 1	.	.	.	.	pfam00010	HLH	Helix-loop-helix DNA-binding domain.	GO:0030154|cell differentiation;GO:0007275|multicellular organismal development;GO:0045944|positive regulation of transcription from RNA polymerase II promoter;	GO:0005634|nucleus;	GO:0000977|RNA polymerase II regulatory region sequence-specific DNA binding;GO:0000981|RNA polymerase II transcription factor activity, sequence-specific DNA binding;GO:0001228|transcriptional activator activity, RNA polymerase II transcription regulatory region sequence-specific binding;	K09075	NHLH, HEN, NSCL; nescient helix-loop-helix protein
gene1515	0.357232	0.312211	0.337836	0.274387	0.453094	0.172487	0.283734	0.128347	0	VANGL2	protein_coding	chr1:109607117-109634471:+	gi|803006713|ref|XP_011963048.1|	1819	0	PREDICTED: LOW QUALITY PROTEIN: vang-like protein 2 isoform X1 [Ovis aries]	gi|548456499|ref|XM_005677218.1|	2703	0	PREDICTED: Capra hircus VANGL planar cell polarity protein 2 (VANGL2), transcript variant X2, mRNA	P84889	109	0	Vang-like protein 2	.	.	.	.	pfam06638	Strabismus	Strabismus protein. This family consists of several strabismus (STB) or Van Gogh-like (VANGL) proteins 1 and 2. The exact function of this family is unknown. It is thought, however that STB1 gene and STB2 may be potent tumor suppressor gene candidates.	GO:0009952|anterior/posterior pattern specification;GO:0045176|apical protein localization;GO:0035787|cell migration involved in kidney development;GO:0090103|cochlea morphogenesis;GO:0060028|convergent extension involved in axis elongation;GO:0022007|convergent extension involved in neural plate elongation;GO:0048546|digestive tract morphogenesis;GO:0048105|establishment of body hair planar orie…	GO:0016324|apical plasma membrane;GO:0016323|basolateral plasma membrane;GO:0060187|cell pole;GO:0005911|cell-cell junction;GO:0030134|ER to Golgi transport vesicle;GO:0016021|integral component of membrane;GO:0016328|lateral plasma membrane;GO:0001725|stress fiber;	.	K04510	VANGL; vang-like
gene1516	0.229125	0.37218	0.251704	0.349107	0.422257	0.392239	0.289914	0.487688	1.03523	SLAMF6	protein_coding	chr1:109703464-109749026:-	gi|802993675|ref|XP_012039802.1|	1771	0	PREDICTED: SLAM family member 6 isoform X9 [Ovis aries]	gi|548456465|ref|XM_005677213.1|	1425	0	PREDICTED: Capra hircus SLAM family member 6 (SLAMF6), transcript variant X1, mRNA	Q96DU3	247	4e-74	SLAM family member 6	.	.	.	.	pfam13927	Ig_3	Immunoglobulin domain. This family contains immunoglobulin-like domains.	GO:0045087|innate immune response;GO:0001779|natural killer cell differentiation;GO:0001787|natural killer cell proliferation;GO:0032729|positive regulation of interferon-gamma production;GO:0032740|positive regulation of interleukin-17 production;GO:0045954|positive regulation of natural killer cell mediated cytotoxicity;GO:0050776|regulation of immune response;GO:0072540|T-helper 17 cell lineag…	GO:0070062|extracellular exosome;GO:0016021|integral component of membrane;GO:0005886|plasma membrane;	.	K16852	SLAMF6; SLAM family member 6
gene1517	1.48285	1.03498	1.50518	1.88076	3.62925	2.29116	2.34338	2.15572	1.35896	CD84	protein_coding	chr1:109779937-109821925:-	gi|802993689|ref|XP_012039857.1|	1983	0	PREDICTED: SLAM family member 5 isoform X1 [Ovis aries]	gi|548456458|ref|XM_005677212.1|	1425	0	PREDICTED: Capra hircus CD84 molecule (CD84), mRNA	Q9UIB8	432	8e-147	SLAM family member 5	.	.	.	.	pfam13927	Ig_3	Immunoglobulin domain. This family contains immunoglobulin-like domains.	GO:0002250|adaptive immune response;GO:0006952|defense response;GO:0007156|homophilic cell adhesion via plasma membrane adhesion molecules;GO:0045087|innate immune response;GO:0050900|leukocyte migration;GO:0032685|negative regulation of granulocyte macrophage colony-stimulating factor production;GO:0032701|negative regulation of interleukin-18 production;GO:0033004|negative regulation of mast ce…	GO:0070062|extracellular exosome;GO:0005887|integral component of plasma membrane;GO:0005886|plasma membrane;	.	K06511	CD84; CD84 antigen
gene168	4.93641	2.47629	4.56797	4.66349	4.48995	4.38465	3.83491	2.78734	1.08866	LSM10	protein_coding	chr1:10989095-10991838:-	gi|488565262|ref|XP_004472313.1|	639	7e-78	PREDICTED: U7 snRNA-associated Sm-like protein LSm10 [Dasypus novemcinctus]	gi|556733256|ref|XM_005962216.1|	990	0	PREDICTED: Pantholops hodgsonii LSM10, U7 small nuclear RNA associated (LSM10), mRNA	Q969L4	204	1e-62	U7 snRNA-associated Sm-like protein LSm10	.	.	.	.	pfam01423	LSM	LSM domain. The LSM domain contains Sm proteins as well as other related LSM (Like Sm) proteins. The U1, U2, U4/U6, and U5 small nuclear ribonucleoprotein particles (snRNPs) involved in pre-mRNA splicing contain seven Sm proteins (B/B', D1, D2, D3, E, F and G) in common, which assemble around the Sm site present in four of the major spliceosomal small nuclear RNAs. The U6 snRNP binds to the LSM (…	GO:0008334|histone mRNA metabolic process;GO:0006397|mRNA processing;GO:1900087|positive regulation of G1/S transition of mitotic cell cycle;GO:0008380|RNA splicing;GO:0006369|termination of RNA polymerase II transcription;	GO:0015030|Cajal body;GO:0005654|nucleoplasm;GO:0005634|nucleus;GO:0005683|U7 snRNP;	GO:0071208|histone pre-mRNA DCP binding;GO:0071209|U7 snRNA binding;	.	.
gene1519	0.285598	0.956819	0.705572	0.258739	0.219662	0.674174	0.110419	1.01977	1.20802	SLAMF1	protein_coding	chr1:109902591-109941385:-	gi|94536878|ref|NP_001035378.1|	1560	0	signaling lymphocytic activation molecule precursor [Ovis aries]	gi|427197626|ref|NM_001040288.2|	1035	0	Ovis aries signaling lymphocytic activation molecule family member 1 (SLAMF1), mRNA	Q95MM9	387	6e-132	Signaling lymphocytic activation molecule	.	.	.	.	pfam06214	SLAM	Signaling lymphocytic activation molecule (SLAM) protein. This family consists of several mammalian signaling lymphocytic activation molecule (SLAM) proteins. Optimal T cell activation and expansion require engagement of the TCR plus co-stimulatory signals delivered through accessory molecules. SLAM, a 70-kDa co-stimulatory molecule belonging to the Ig superfamily, is defined as a human cell surf…	GO:0045087|innate immune response;GO:0002277|myeloid dendritic cell activation involved in immune response;GO:0001779|natural killer cell differentiation;GO:0001787|natural killer cell proliferation;GO:2000349|negative regulation of CD40 signaling pathway;GO:1902714|negative regulation of interferon-gamma secretion;GO:0032695|negative regulation of interleukin-12 production;GO:0032715|negative re…	GO:0009897|external side of plasma membrane;GO:0070062|extracellular exosome;GO:0016021|integral component of membrane;GO:0045335|phagocytic vesicle;	GO:0004872|receptor activity;	K06536	SLAMF1, CD150; signaling lymphocytic activation molecule family member 1
gene169	2.7858	2.60805	2.96724	3.1661	3.82706	3.16543	2.6483	2.12898	1.57875	OSCP1	protein_coding	chr1:10999474-11030126:-	gi|548461530|ref|XP_005678746.1|	2072	0	PREDICTED: protein OSCP1 isoform X1 [Capra hircus]	gi|556733250|ref|XM_005962213.1|	2658	0	PREDICTED: Pantholops hodgsonii organic solute carrier partner 1 (OSCP1), transcript variant X1, mRNA	Q29S00	751	0	Protein OSCP1	.	.	.	.	pfam10188	Oscp1	Organic solute transport protein 1. Oscp1 is a family of proteins conserved from plants to humans. It is called organic solute transport protein or oxido-red- nitro domain-containing protein 1, however no reference could be find to confirm the function of the protein.	GO:1903955|positive regulation of protein targeting to mitochondrion;GO:0006810|transport;	GO:0009925|basal plasma membrane;	.	.	.
gene1520	1.05271	0.82984	1.76596	0.995783	2.29633	1.83883	2.39712	3.1129	2.89754	SLAMF7	protein_coding	chr1:110022503-110040353:+	gi|802993699|ref|XP_012039881.1|	1485	0	PREDICTED: SLAM family member 7 isoform X1 [Ovis aries]	gi|548456411|ref|XM_005677207.1|	1897	0	PREDICTED: Capra hircus SLAM family member 7 (SLAMF7), transcript variant X2, mRNA	Q9NQ25	323	1e-102	SLAM family member 7	.	.	.	.	pfam13927	Ig_3	Immunoglobulin domain. This family contains immunoglobulin-like domains.	GO:0002250|adaptive immune response;GO:0007155|cell adhesion;GO:0030101|natural killer cell activation;GO:0042267|natural killer cell mediated cytotoxicity;GO:0050776|regulation of immune response;	GO:0016021|integral component of membrane;GO:0005886|plasma membrane;	.	K06733	SLAMF7; SLAM family member 7
gene1522	0.0419492	0.175674	0.0304148	0.019002	0.124448	0.121529	0.0273687	0.134807	0.0554487	LOC101103530	protein_coding	chr1:110077478-110087246:-	gi|802993703|ref|XP_012039911.1|	1544	0	PREDICTED: T-lymphocyte surface antigen Ly-9-like isoform X1 [Ovis aries]	gi|556733787|ref|XM_005962475.1|	1289	0	PREDICTED: Pantholops hodgsonii SLAM family member 9-like (LOC102332584), partial mRNA	Q96A28	120	4e-29	SLAM family member 9	.	.	.	.	pfam13927	Ig_3	Immunoglobulin domain. This family contains immunoglobulin-like domains.	GO:0045087|innate immune response;GO:0032740|positive regulation of interleukin-17 production;GO:0072540|T-helper 17 cell lineage commitment;	GO:0009986|cell surface;GO:0016021|integral component of membrane;GO:0005886|plasma membrane;	.	K06570	LY9; lymphocyte antigen 9
gene1523	0.864245	0.373187	0.534709	0.563736	0.831844	0.756695	0.260626	0.71946	0.840779	LOC101121646	protein_coding	chr1:110116108-110152684:+	gi|803006716|ref|XP_011963061.1|	3213	0	PREDICTED: LOW QUALITY PROTEIN: T-lymphocyte surface antigen Ly-9 isoform X1 [Ovis aries]	gi|594073062|ref|XM_006060295.1|	1936	0	PREDICTED: Bubalus bubalis lymphocyte antigen 9 (LY9), transcript variant X1, mRNA	Q9HBG7	707	0	T-lymphocyte surface antigen Ly-9	.	.	.	.	pfam13927	Ig_3	Immunoglobulin domain. This family contains immunoglobulin-like domains.	GO:0045087|innate immune response;GO:0032740|positive regulation of interleukin-17 production;GO:0072540|T-helper 17 cell lineage commitment;	GO:0009986|cell surface;GO:0016021|integral component of membrane;GO:0005886|plasma membrane;	.	K06570	LY9; lymphocyte antigen 9
gene1524	0.480484	0.223574	0.572875	0.319218	0.427627	0.773329	0.250784	0.389696	0.609702	CD244	protein_coding	chr1:110157786-110194647:-	gi|426216963|ref|XP_004002724.1|	1831	0	PREDICTED: natural killer cell receptor 2B4 isoform X1 [Ovis aries]	gi|594073080|ref|XM_006060304.1|	2119	0	PREDICTED: Bubalus bubalis natural killer cell receptor 2B4-like (LOC102400981), transcript variant X1, mRNA	Q9BZW8	356	1e-109	Natural killer cell receptor 2B4	.	.	.	.	pfam11465	Receptor_2B4	Natural killer cell receptor 2B4. 2B4 is a transmembrane receptor which is expressed primarily on natural killer cells. It plays a role in activating NK-mediated cytotoxicity through its interaction with CD48 on target cells in a subset of CD8 T cells. The structure of 2B4 consists of an immunoglobulin variable domain fold and contains two beta-sheets. One of the beta-sheets, the six-stranded she…	GO:0002250|adaptive immune response;GO:0045087|innate immune response;GO:0050900|leukocyte migration;GO:0001773|myeloid dendritic cell activation;GO:0002323|natural killer cell activation involved in immune response;GO:2000566|positive regulation of CD8-positive, alpha-beta T cell proliferation;GO:0071663|positive regulation of granzyme B production;GO:0060732|positive regulation of inositol phos…	GO:0009897|external side of plasma membrane;GO:0016021|integral component of membrane;GO:0005886|plasma membrane;	GO:0042288|MHC class I protein binding;GO:0004872|receptor activity;	K06582	CD244; natural killer cell receptor 2B4
gene1531	0	0.0306013	0	0	0.0270976	0	0	0	0.173858	ITLN2	protein_coding	chr1:110313063-110323456:-	gi|817478571|ref|NP_001295380.1|	1711	0	intelectin-2 precursor [Ovis aries]	gi|556726810|ref|XM_005959104.1|	1021	0	PREDICTED: Pantholops hodgsonii intelectin 2 (ITLN2), mRNA	Q8WWU7	531	0	Intelectin-2	.	.	.	.	pfam00147	Fibrinogen_C	Fibrinogen beta and gamma chains, C-terminal globular domain.	.	GO:0005576|extracellular region;	GO:0030246|carbohydrate binding;	K17527	ITLN; intelectin
gene170	22.2577	22.9283	21.8365	19.865	22.9182	20.891	24.6338	20.9758	21.4001	MRPS15	protein_coding	chr1:11036622-11042395:-	gi|426215186|ref|XP_004001855.1|	1232	1e-168	PREDICTED: 28S ribosomal protein S15, mitochondrial [Ovis aries]	gi|548461525|ref|XM_005678687.1|	860	0	PREDICTED: Capra hircus mitochondrial ribosomal protein S15 (MRPS15), transcript variant X1, mRNA	P82914	348	1e-118	28S ribosomal protein S15, mitochondrial	SPBC11B10.04c	58.2	7e-09	COG0184	pfam00312	Ribosomal_S15	Ribosomal protein S15.	GO:0032543|mitochondrial translation;GO:0070125|mitochondrial translational elongation;GO:0070126|mitochondrial translational termination;GO:0006412|translation;	GO:0005743|mitochondrial inner membrane;GO:0005763|mitochondrial small ribosomal subunit;GO:0005739|mitochondrion;GO:0031965|nuclear membrane;	GO:0044822|poly(A) RNA binding;GO:0019843|rRNA binding;GO:0003735|structural constituent of ribosome;	K02956	RP-S15, MRPS15, rpsO; small subunit ribosomal protein S15
gene1538	20.3701	18.443	19.608	30.9601	20.7339	27.4411	21.8849	17.7897	14.873	F11R	protein_coding	chr1:110424241-110447390:-	gi|426216967|ref|XP_004002726.1|	1487	0	PREDICTED: junctional adhesion molecule A isoform X1 [Ovis aries]	gi|556726808|ref|XM_005959103.1|	2473	0	PREDICTED: Pantholops hodgsonii F11 receptor (F11R), mRNA	Q9XT56	553	0	Junctional adhesion molecule A	.	.	.	.	pfam13895	Ig_2	Immunoglobulin domain. This domain contains immunoglobulin-like domains.	GO:0031032|actomyosin structure organization;GO:0007155|cell adhesion;GO:0090557|establishment of endothelial intestinal barrier;GO:0090002|establishment of protein localization to plasma membrane;GO:0050892|intestinal absorption;GO:0034260|negative regulation of GTPase activity;GO:0043547|positive regulation of GTPase activity;GO:2000249|regulation of actin cytoskeleton reorganization;GO:0001817…	GO:0005923|bicellular tight junction;GO:0070062|extracellular exosome;GO:0016021|integral component of membrane;GO:0015630|microtubule cytoskeleton;GO:0005886|plasma membrane;	.	K06089	F11R, JAM1; junctional adhesion molecule 1
gene171	0.008776	0.0392021	0.0763553	0.0397533	0.0173568	0.0338995	0	0.0241735	0	CSF3R	protein_coding	chr1:11044427-11059493:-	gi|426218603|ref|XP_004003532.1|	4082	0	PREDICTED: granulocyte colony-stimulating factor receptor isoform X1 [Ovis aries]	gi|594109568|ref|XM_006077574.1|	2792	0	PREDICTED: Bubalus bubalis colony stimulating factor 3 receptor (granulocyte) (CSF3R), mRNA	Q99062	1157	0	Granulocyte colony-stimulating factor receptor	.	.	.	.	pfam06328	Lep_receptor_Ig	Ig-like C2-type domain. This domain is a ligand-binding immunoglobulin-like domain. The two cysteine residues form a disulphide bridge.	GO:0097186|amelogenesis;GO:0007155|cell adhesion;GO:0006952|defense response;GO:0030593|neutrophil chemotaxis;GO:0045637|regulation of myeloid cell differentiation;GO:0007165|signal transduction;	GO:0005576|extracellular region;GO:0005887|integral component of plasma membrane;GO:0005886|plasma membrane;	GO:0004896|cytokine receptor activity;GO:0004872|receptor activity;	K05061	CSF3R; granulocyte colony-stimulating factor receptor
gene1540	10.4587	10.6551	9.14489	6.79696	9.75774	9.80451	11.9001	7.13193	5.26026	TSTD1	protein_coding	chr1:110469268-110471736:-	gi|426216969|ref|XP_004002727.1|	630	3e-76	PREDICTED: thiosulfate sulfurtransferase/rhodanese-like domain-containing protein 1 isoform X1 [Ovis aries]	gi|548456335|ref|XM_005677197.1|	732	0	PREDICTED: Capra hircus upstream transcription factor 1 (USF1), transcript variant X5, mRNA	Q8NFU3	124	2e-32	Thiosulfate sulfurtransferase/rhodanese-like domain-containing protein 1	SPAC4H3.07c	57.4	7e-09	COG0607	pfam00581	Rhodanese	Rhodanese-like domain. Rhodanese has an internal duplication. This Pfam represents a single copy of this duplicated domain. The domain is found as a single copy in other proteins, including phosphatases and ubiquitin C-terminal hydrolases.	.	GO:0005737|cytoplasm;GO:0005739|mitochondrion;GO:0048471|perinuclear region of cytoplasm;	.	.	.
gene1541	11.9624	8.81929	9.12332	7.94958	9.58038	8.8023	8.55231	7.69502	4.71518	USF1	protein_coding	chr1:110471892-110478304:-	gi|528941713|ref|XP_005203518.1|	1154	4e-152	PREDICTED: upstream stimulatory factor 1 isoform X3 [Bos taurus]	gi|548456335|ref|XM_005677197.1|	925	0	PREDICTED: Capra hircus upstream transcription factor 1 (USF1), transcript variant X5, mRNA	Q6XBT4	386	3e-128	Upstream stimulatory factor 1	.	.	.	.	pfam00010	HLH	Helix-loop-helix DNA-binding domain.	GO:0032869|cellular response to insulin stimulus;GO:0019086|late viral transcription;GO:0055088|lipid homeostasis;GO:0000432|positive regulation of transcription from RNA polymerase II promoter by glucose;GO:0001666|response to hypoxia;GO:0009411|response to UV;GO:0006366|transcription from RNA polymerase II promoter;	GO:0005654|nucleoplasm;GO:0005667|transcription factor complex;	GO:0043565|sequence-specific DNA binding;GO:0003705|transcription factor activity, RNA polymerase II distal enhancer sequence-specific binding;	K09106	USF; upstream stimulatory factor
gene1542	1.12101	0.9944	0.906927	1.09481	1.65102	1.27448	1.05816	1.36507	1.31992	ARHGAP30	protein_coding	chr1:110478990-110493272:-	gi|426216973|ref|XP_004002728.1|	4544	0	PREDICTED: rho GTPase-activating protein 30 isoform X1 [Ovis aries]	gi|556726798|ref|XM_005959099.1|	3969	0	PREDICTED: Pantholops hodgsonii Rho GTPase activating protein 30 (ARHGAP30), transcript variant X1, mRNA	Q7Z6I6	1230	0	Rho GTPase-activating protein 30	.	.	.	.	pfam00620	RhoGAP	RhoGAP domain. GTPase activator proteins towards Rho/Rac/Cdc42-like small GTPases.	GO:0051056|regulation of small GTPase mediated signal transduction;GO:0007264|small GTPase mediated signal transduction;	GO:0016023|cytoplasmic membrane-bounded vesicle;GO:0005829|cytosol;GO:0043231|intracellular membrane-bounded organelle;	GO:0005096|GTPase activator activity;	.	.
gene1543	0	0.148285	0.0183377	0	0.0187581	0.0457954	0.0165012	0.00870837	0	PVRL4	protein_coding	chr1:110494134-110510543:-	gi|802994431|ref|XP_012040079.1|	2318	0	PREDICTED: nectin-4 isoform X7 [Ovis aries]	gi|556726796|ref|XM_005959098.1|	3140	0	PREDICTED: Pantholops hodgsonii poliovirus receptor-related 4 (PVRL4), mRNA	Q5E9Z9	802	0	Nectin-4	.	.	.	.	pfam08205	C2-set_2	CD80-like C2-set immunoglobulin domain. These domains belong to the immunoglobulin superfamily.	GO:0008037|cell recognition;GO:0007157|heterophilic cell-cell adhesion via plasma membrane cell adhesion molecules;GO:0007156|homophilic cell adhesion via plasma membrane adhesion molecules;GO:0046718|viral entry into host cell;	GO:0005913|cell-cell adherens junction;GO:0005887|integral component of plasma membrane;	GO:0050839|cell adhesion molecule binding;GO:0042803|protein homodimerization activity;GO:0004872|receptor activity;GO:0005102|receptor binding;	K06593	PVRL4; poliovirus receptor-related 4
gene1545	2.89685	1.85279	2.57131	1.93252	4.06257	2.64486	2.93233	1.98275	1.33669	KLHDC9	protein_coding	chr1:110520542-110522420:+	gi|426216977|ref|XP_004002730.1|	1658	0	PREDICTED: kelch domain-containing protein 9 isoform X2 [Ovis aries]	gi|594048313|ref|XM_006048493.1|	1136	0	PREDICTED: Bubalus bubalis kelch domain containing 9 (KLHDC9), mRNA	Q8NEP7	572	0	Kelch domain-containing protein 9	.	.	.	.	pfam15492	Nbas_N	Neuroblastoma-amplified sequence, N terminal. Nbas_N is an N-terminal family of metazoan sequences. This domain lies at the N-terminal of several WD40-containing proteins. The human protein is over-expressed in neuroblastoma cells.	GO:0001574|ganglioside biosynthetic process;GO:0016266|O-glycan processing;GO:0009311|oligosaccharide metabolic process;GO:0018279|protein N-linked glycosylation via asparagine;GO:0097503|sialylation;	GO:0000139|Golgi membrane;GO:0030173|integral component of Golgi membrane;	GO:0001665|alpha-N-acetylgalactosaminide alpha-2,6-sialyltransferase activity;GO:0008373|sialyltransferase activity;	.	.
gene1546	49.4608	51.1242	48.0653	48.4259	38.3493	58.2777	48.889	46.5082	46.4358	PFDN2	protein_coding	chr1:110522621-110534498:-	gi|533173777|ref|XP_005400308.1|	631	8e-80	PREDICTED: prefoldin subunit 2 [Chinchilla lanigera]	gi|556726218|ref|XM_005958818.1|	627	0	PREDICTED: Pantholops hodgsonii prefoldin subunit 2 (PFDN2), mRNA	Q9UHV9	239	6e-79	Prefoldin subunit 2	.	.	.	.	pfam01920	Prefoldin_2	Prefoldin subunit. This family includes prefoldin subunits that are not detected by pfam02996.	GO:0051495|positive regulation of cytoskeleton organization;GO:0006457|protein folding;	GO:0005737|cytoplasm;GO:0070062|extracellular exosome;GO:0005739|mitochondrion;GO:0005730|nucleolus;GO:0005654|nucleoplasm;GO:0005634|nucleus;GO:0016272|prefoldin complex;	GO:0044183|protein binding involved in protein folding;GO:0051082|unfolded protein binding;	K09549	PFDN2; prefoldin subunit 2
gene1548	12.3511	17.8412	10.8382	9.29359	17.7017	11.6025	11.9308	9.50466	4.20864	NIT1	protein_coding	chr1:110534056-110537697:+	gi|426216981|ref|XP_004002732.1|	1740	0	PREDICTED: nitrilase homolog 1 isoform X1 [Ovis aries]	gi|548456227|ref|XM_005677175.1|	1322	0	PREDICTED: Capra hircus nitrilase 1 (NIT1), transcript variant X1, mRNA	Q32LH4	657	0	Nitrilase homolog 1	SPBC651.02	228	2e-69	COG0388	pfam00795	CN_hydrolase	Carbon-nitrogen hydrolase. This family contains hydrolases that break carbon-nitrogen bonds. The family includes: Nitrilase EC:3.5.5.1, Aliphatic amidase EC:3.5.1.4, Biotidinase EC:3.5.1.12, Beta-ureidopropionase EC:3.5.1.6. Nitrilase-related proteins generally have a conserved E-K-C catalytic triad, and are multimeric alpha-beta-beta-alpha sandwich proteins.	GO:0006807|nitrogen compound metabolic process;	GO:0005739|mitochondrion;	GO:0016810|hydrolase activity, acting on carbon-nitrogen (but not peptide) bonds;	.	.
gene1549	26.7762	34.878	22.8006	20.8963	22.6283	20.1702	23.6227	27.0242	20.4963	DEDD	protein_coding	chr1:110537975-110547924:-	gi|548456234|ref|XP_005677234.1|	1811	0	PREDICTED: death effector domain-containing protein isoform X1 [Capra hircus]	gi|556726200|ref|XM_005958809.1|	1802	0	PREDICTED: Pantholops hodgsonii death effector domain containing (DEDD), transcript variant X1, mRNA	O75618	598	0	Death effector domain-containing protein	.	.	.	.	pfam01335	DED	Death effector domain.	GO:0046697|decidualization;GO:0008625|extrinsic apoptotic signaling pathway via death domain receptors;GO:0042177|negative regulation of protein catabolic process;GO:1901837|negative regulation of transcription of nuclear large rRNA transcript from RNA polymerase I promoter;GO:0042981|regulation of apoptotic process;GO:0007283|spermatogenesis;GO:0006351|transcription, DNA-templated;	GO:0005737|cytoplasm;GO:0005730|nucleolus;	GO:0003677|DNA binding;	.	.
gene1550	10.2576	11.6719	12.0335	12.2315	9.43078	10.8695	12.8059	13.5673	7.91528	UFC1	protein_coding	chr1:110565058-110569113:+	gi|674077614|ref|XP_008846233.1|	987	3e-131	PREDICTED: ubiquitin-fold modifier-conjugating enzyme 1 isoform X1 [Nannospalax galili]	gi|556726222|ref|XM_005958820.1|	1047	0	PREDICTED: Pantholops hodgsonii ubiquitin-fold modifier conjugating enzyme 1 (UFC1), transcript variant X2, mRNA	Q5E953	348	1e-118	Ubiquitin-fold modifier-conjugating enzyme 1	.	.	.	.	pfam08694	UFC1	Ubiquitin-fold modifier-conjugating enzyme 1. Ubiquitin-like (UBL) post-translational modifiers are covalently linked to most, if not all, target protein(s) through an enzymatic cascade analogous to ubiquitylation, consisting of E1 (activating), E2 (conjugating), and E3 (ligating) enzymes. Ubiquitin-fold modifier 1 (Ufm1) a ubiquitin-like protein is activated by a novel E1-like enzyme, Uba5, by f…	GO:1990592|protein K69-linked ufmylation;GO:0071569|protein ufmylation;GO:0034976|response to endoplasmic reticulum stress;	GO:0005737|cytoplasm;GO:0070062|extracellular exosome;	GO:0071568|UFM1 transferase activity;	K12165	UFC1; ufm1-conjugating enzyme 1
gene1551	4.2488	3.53248	2.96746	2.38245	4.03497	3.48846	3.28084	2.44034	2.25633	USP21	protein_coding	chr1:110569252-110575929:+	gi|555995034|ref|XP_005909264.1|	2436	0	PREDICTED: ubiquitin carboxyl-terminal hydrolase 21 isoform X1 [Bos mutus]	gi|594048288|ref|XM_006048481.1|	2464	0	PREDICTED: Bubalus bubalis ubiquitin specific peptidase 21 (USP21), transcript variant X1, mRNA	Q2KJ72	124	4e-28	Ubiquitin carboxyl-terminal hydrolase 21	.	.	.	.	pfam00443	UCH	Ubiquitin carboxyl-terminal hydrolase.	GO:0016578|histone deubiquitination;GO:0045893|positive regulation of transcription, DNA-templated;GO:0006351|transcription, DNA-templated;GO:0006511|ubiquitin-dependent protein catabolic process;	GO:0005737|cytoplasm;GO:0005634|nucleus;	GO:0008234|cysteine-type peptidase activity;GO:0046872|metal ion binding;GO:0019784|NEDD8-specific protease activity;GO:0004843|ubiquitin-specific protease activity;GO:0003713|transcription coactivator activity;	K11833	USP2_21; ubiquitin carboxyl-terminal hydrolase 2/21 [EC:3.4.19.12]
gene1552	8.45253	6.96862	5.73997	4.19713	8.97562	6.15384	6.56329	4.30579	0.979789	PPOX	protein_coding	chr1:110576565-110580449:+	gi|426216991|ref|XP_004002737.1|	2178	0	PREDICTED: protoporphyrinogen oxidase isoform X2 [Ovis aries]	gi|548456206|ref|XM_005677168.1|	1674	0	PREDICTED: Capra hircus protoporphyrinogen oxidase (PPOX), transcript variant X1, mRNA	P56602	824	0	Protoporphyrinogen oxidase	SPAC1F5.07c	160	5e-42	COG1232	pfam01593	Amino_oxidase	Flavin containing amine oxidoreductase. This family consists of various amine oxidases, including maze polyamine oxidase (PAO) and various flavin containing monoamine oxidases (MAO). The aligned region includes the flavin binding site of these enzymes. The family also contains phytoene dehydrogenases and related enzymes. In vertebrates MAO plays an important role regulating the intracellular leve…	GO:0006782|protoporphyrinogen IX biosynthetic process;	GO:0031304|intrinsic component of mitochondrial inner membrane;	GO:0004729|oxygen-dependent protoporphyrinogen oxidase activity;	K00231	PPOX, hemY; oxygen-dependent protoporphyrinogen oxidase [EC:1.3.3.4]
gene1553	8.5748	9.57585	7.05676	6.07269	6.74423	7.46721	9.77942	6.4016	5.02231	B4GALT3	protein_coding	chr1:110580546-110586760:-	gi|426216993|ref|XP_004002738.1|	1782	0	PREDICTED: beta-1,4-galactosyltransferase 3 [Ovis aries]	gi|548456200|ref|XM_005677166.1|	2263	0	PREDICTED: Capra hircus UDP-Gal:betaGlcNAc beta 1,4- galactosyltransferase, polypeptide 3 (B4GALT3), transcript variant X3, mRNA	Q5EA87	687	0	Beta-1,4-galactosyltransferase 3	.	.	.	.	pfam13733	Glyco_transf_7N	N-terminal region of glycosyl transferase group 7. This is the N-terminal half of a family of galactosyltransferases from a wide range of Metazoa with three related galactosyltransferases activities, all three of which are possessed by one sequence in some cases. EC:2.4.1.90, N-acetyllactosamine synthase; EC:2.4.1.38, Beta-N-acetylglucosaminyl-glycopeptide beta-1,4- galactosyltransferase; and EC:…	GO:0006486|protein glycosylation;	GO:0032580|Golgi cisterna membrane;GO:0016021|integral component of membrane;	GO:0003831|beta-N-acetylglucosaminylglycopeptide beta-1,4-galactosyltransferase activity;GO:0046872|metal ion binding;GO:0003945|N-acetyllactosamine synthase activity;	K07968	B4GALT3; beta-1,4-galactosyltransferase 3 [EC:2.4.1.90 2.4.1.38 2.4.1.-]
gene1554	0.286453	10.0767	0.394078	0	0.446691	0.319182	1.77305	0.637298	0.139804	ADAMTS4	protein_coding	chr1:110596680-110604036:-	gi|803330787|ref|XP_012023504.1|	4247	0	PREDICTED: A disintegrin and metalloproteinase with thrombospondin motifs 4 [Ovis aries musimon]	gi|556726246|ref|XM_005958832.1|	2845	0	PREDICTED: Pantholops hodgsonii ADAM metallopeptidase with thrombospondin type 1 motif, 4 (ADAMTS4), mRNA	Q9TT93	1512	0	A disintegrin and metalloproteinase with thrombospondin motifs 4	.	.	.	.	pfam05986	ADAM_spacer1	ADAM-TS Spacer 1. This family represents the Spacer-1 region from the ADAM-TS family of metalloproteinases.	.	GO:0005578|proteinaceous extracellular matrix;	GO:0004222|metalloendopeptidase activity;GO:0008237|metallopeptidase activity;GO:0008270|zinc ion binding;	K07764	ADAMTS4; a disintegrin and metalloproteinase with thrombospondin motifs 4 [EC:3.4.24.82]
gene1555	171.12	211.501	156.272	147.863	177.551	186.128	192.955	198.464	118.059	NDUFS2	protein_coding	chr1:110607367-110616294:+	gi|426216997|ref|XP_004002740.1|	2467	0	PREDICTED: LOW QUALITY PROTEIN: NADH dehydrogenase [ubiquinone] iron-sulfur protein 2, mitochondrial [Ovis aries]	gi|556726244|ref|XM_005958831.1|	1469	0	PREDICTED: Pantholops hodgsonii NADH dehydrogenase (ubiquinone) Fe-S protein 2, 49kDa (NADH-coenzyme Q reductase) (NDUFS2), mRNA	P17694	947	0	NADH dehydrogenase [ubiquinone] iron-sulfur protein 2, mitochondrial	RC0482	570	0	COG0649	pfam00346	Complex1_49kDa	Respiratory-chain NADH dehydrogenase, 49 Kd subunit.	GO:0006979|response to oxidative stress;	GO:0005747|mitochondrial respiratory chain complex I;GO:0005739|mitochondrion;GO:0005654|nucleoplasm;	GO:0051539|4 iron, 4 sulfur cluster binding;GO:0046872|metal ion binding;GO:0051287|NAD binding;GO:0008137|NADH dehydrogenase (ubiquinone) activity;GO:0048038|quinone binding;	K03935	NDUFS2; NADH dehydrogenase (ubiquinone) Fe-S protein 2 [EC:1.6.5.3 1.6.99.3]
gene1556	5.08119	13.0025	4.40685	3.60375	4.68014	3.67313	6.66808	6.6915	5.06604	FCER1G	protein_coding	chr1:110616340-110620068:+	gi|802994465|ref|XP_004002741.2|	605	3e-74	PREDICTED: high affinity immunoglobulin epsilon receptor subunit gamma [Ovis aries]	gi|548456192|ref|XM_005677163.1|	751	0	PREDICTED: Capra hircus Fc fragment of IgE, high affinity I, receptor for; gamma polypeptide (FCER1G), mRNA	Q9BDR7	127	3e-34	High affinity immunoglobulin epsilon receptor subunit gamma	.	.	.	.	pfam11628	TCR_zetazeta	T-cell surface glycoprotein CD3 zeta chain. The incorporation of the zetazeta signalling module requires one basic TCR alpha and two zetazeta aspartic acid TM residues. The structure of the zetazeta(TM) dimer consists of a left-handed coiled coil with polar contacts. Two aspartic acids are critical for zetazeta dimerization and assembly with TCR.	GO:0042590|antigen processing and presentation of exogenous peptide antigen via MHC class I;GO:0019886|antigen processing and presentation of exogenous peptide antigen via MHC class II;GO:0071404|cellular response to low-density lipoprotein particle stimulus;GO:0042742|defense response to bacterium;GO:0002431|Fc receptor mediated stimulatory signaling pathway;GO:0038094|Fc-gamma receptor signalin…	GO:0009897|external side of plasma membrane;GO:0032998|Fc-epsilon receptor I complex;GO:0005887|integral component of plasma membrane;	GO:0019863|IgE binding;GO:0019767|IgE receptor activity;GO:0019864|IgG binding;	K07983	FCER1G; Fc receptor, IgE, high affinity I, gamma polypeptide
gene1558	5.53918	4.65119	5.27308	3.75411	6.16751	5.14496	5.25993	3.86295	3.24168	TOMM40L	protein_coding	chr1:110626104-110629528:+	gi|602713955|ref|XP_007467197.1|	1474	0	PREDICTED: mitochondrial import receptor subunit TOM40B isoform X1 [Lipotes vexillifer]	gi|548456184|ref|XM_005677159.1|	1529	0	PREDICTED: Capra hircus translocase of outer mitochondrial membrane 40 homolog (yeast)-like (TOMM40L), mRNA	Q969M1	472	2e-163	Mitochondrial import receptor subunit TOM40B	.	.	.	.	pfam01459	Porin_3	Eukaryotic porin.	GO:0006811|ion transport;GO:0030150|protein import into mitochondrial matrix;	GO:0005742|mitochondrial outer membrane translocase complex;GO:0046930|pore complex;GO:0043234|protein complex;	GO:0015288|porin activity;GO:0015266|protein channel activity;	K11518	TOM40; mitochondrial import receptor subunit TOM40
gene1559	0	0	0	0	0	0.0131549	0	0	0	NR1I3	protein_coding	chr1:110629757-110648062:-	gi|802994469|ref|XP_004002743.2|	1804	0	PREDICTED: nuclear receptor subfamily 1 group I member 3 isoform X1 [Ovis aries]	gi|594048252|ref|XM_006048463.1|	1341	0	PREDICTED: Bubalus bubalis nuclear receptor subfamily 1, group I, member 3 (NR1I3), transcript variant X2, mRNA	P62045	495	2e-168	Nuclear receptor subfamily 1 group I member 3	.	.	.	.	pfam00105	zf-C4	Zinc finger, C4 type (two domains). In nearly all cases, this is the DNA binding domain of a nuclear hormone receptor. The alignment contains two Zinc finger domains that are too dissimilar to be aligned with each other.	GO:0006351|transcription, DNA-templated;	GO:0005737|cytoplasm;GO:0005856|cytoskeleton;GO:0005634|nucleus;	GO:0043565|sequence-specific DNA binding;GO:0003707|steroid hormone receptor activity;GO:0004887|thyroid hormone receptor activity;GO:0008270|zinc ion binding;	.	.
gene1560	1.2222	0.813121	0.82958	1.71978	1.28575	0.803583	1.24416	1.26544	0.742446	PCP4L1	protein_coding	chr1:110648055-110674123:+	gi|160333822|ref|NP_001103915.1|	218	9e-19	Purkinje cell protein 4-like protein 1 [Bos taurus]	gi|594048264|ref|XM_006048469.1|	1092	0	PREDICTED: Bubalus bubalis Purkinje cell protein 4 like 1 (PCP4L1), transcript variant X3, mRNA	A8R4Q8	88.6	4e-20	Purkinje cell protein 4-like protein 1	.	.	.	.	pfam12526	DUF3729	Protein of unknown function (DUF3729). This family of proteins is found in viruses. Proteins in this family are typically between 145 and 1707 amino acids in length. The family is found in association with pfam01443, pfam01661, pfam05417, pfam01660, pfam00978. There is a single completely conserved residue L that may be functionally important.	GO:0035280|miRNA loading onto RISC involved in gene silencing by miRNA;GO:0035278|negative regulation of translation involved in gene silencing by miRNA;GO:0006402|mRNA catabolic process;GO:0048015|phosphatidylinositol-mediated signaling;GO:0010628|positive regulation of gene expression;GO:1901224|positive regulation of NIK/NF-kappaB signaling;GO:0035194|posttranscriptional gene silencing by RNA;…	GO:0000794|condensed nuclear chromosome;GO:0005737|cytoplasm;GO:0000932|cytoplasmic mRNA processing body;GO:0005829|cytosol;GO:0016020|membrane;GO:0035068|micro-ribonucleoprotein complex;GO:0016442|RISC complex;GO:0070578|RISC-loading complex;	GO:0003725|double-stranded RNA binding;GO:0035198|miRNA binding;GO:0044822|poly(A) RNA binding;GO:0003727|single-stranded RNA binding;	.	.
gene1562	0.705247	7.10742	26.4895	3.88028	6.53179	1.62787	15.5169	7.09129	5.16574	MPZ	protein_coding	chr1:110688483-110693608:-	gi|528769349|gb|EPY89008.1|	1031	4e-131	myelin protein P0 [Camelus ferus]	gi|548456182|ref|XM_005677158.1|	1842	0	PREDICTED: Capra hircus myelin protein zero (MPZ), mRNA	P10522	369	7e-122	Myelin protein P0	.	.	.	.	pfam10570	Myelin-PO_C	Myelin-PO cytoplasmic C-term p65 binding region. Myelin protein zero is the major myelin protein in the peripheral central nervous system and is essential for normal myelination. The family is a single-pass transmembrane molecule containing one Ig-like loop in the extracellular domain and this highly basic 69 residue C-terminal cytoplasmic domain which is the region that interacts with protein p6…	.	GO:0005887|integral component of plasma membrane;GO:0043209|myelin sheath;	.	K06770	MPZ; myelin protein zero
gene1563	53.5772	53.1352	48.9193	42.9944	53.3946	48.8671	59.0496	51.833	23.9094	SDHC	protein_coding	chr1:110696942-110727383:+	gi|426217009|ref|XP_004002746.1|	787	2e-100	PREDICTED: succinate dehydrogenase cytochrome b560 subunit, mitochondrial [Ovis aries]	gi|548456178|ref|XM_005677156.1|	1280	0	PREDICTED: Capra hircus succinate dehydrogenase complex, subunit C, integral membrane protein, 15kDa (SDHC), transcript variant X1, mRNA	P35720	300	5e-99	Succinate dehydrogenase cytochrome b560 subunit, mitochondrial	SPCC330.12c	63.9	5e-11	COG2009	pfam01127	Sdh_cyt	Succinate dehydrogenase/Fumarate reductase transmembrane subunit. This family includes a transmembrane protein from both the Succinate dehydrogenase and Fumarate reductase complexes.	GO:0006121|mitochondrial electron transport, succinate to ubiquinone;GO:0006099|tricarboxylic acid cycle;	GO:0016021|integral component of membrane;GO:0005743|mitochondrial inner membrane;GO:0005749|mitochondrial respiratory chain complex II, succinate dehydrogenase complex (ubiquinone);	GO:0009055|electron carrier activity;GO:0020037|heme binding;GO:0046872|metal ion binding;GO:0000104|succinate dehydrogenase activity;	K00236	SDHC, SDH3; succinate dehydrogenase (ubiquinone) cytochrome b560 subunit
gene1564	2.04486	2.5505	2.31055	2.22547	2.94127	1.808	2.56428	1.63369	2.5976	CFAP126	protein_coding	chr1:110729484-110758023:-	gi|426217015|ref|XP_004002749.1|	1062	2e-143	PREDICTED: protein Flattop isoform X3 [Ovis aries]	gi|556726266|ref|XM_005958842.1|	878	0	PREDICTED: Pantholops hodgsonii chromosome unknown open reading frame, human C1orf192 (LOC102317794), transcript variant X2, mRNA	Q3SZT6	104	4e-24	Protein Flattop	.	.	.	.	pfam15279	SOBP	Sine oculis-binding protein. SOBP is associated with syndromic and nonsyndromic intellectual disability. It carries a zinc-finger of the zf-C2H2 type at the N-terminus, and a highly characteristic C-terminal PhPhPhPhPhPh motif. The deduced 873-amino acid protein contains an N-terminal nuclear localisation signal (NLS), followed by 2 FCS-type zinc finger motifs, a proline-rich region (PR1), a puta…	GO:0044782|cilium organization;	GO:0016324|apical plasma membrane;GO:0036064|ciliary basal body;GO:0005737|cytoplasm;GO:0072372|primary cilium;	.	.	.
gene1574	0.0957312	0.04989	0.154242	0.30644	0.214578	0.252687	0.111035	0.164075	0.0472408	LOC101106730	protein_coding	chr1:110865551-110876437:+	gi|802994497|ref|XP_012040338.1|	1699	0	PREDICTED: low affinity immunoglobulin gamma Fc region receptor II-like isoform X1 [Ovis aries]	gi|548456153|ref|XM_005677144.1|	2293	0	PREDICTED: Capra hircus low affinity immunoglobulin gamma Fc region receptor II-like (LOC102184859), transcript variant X1, mRNA	Q28110	403	2e-127	Low affinity immunoglobulin gamma Fc region receptor II	.	.	.	.	pfam13895	Ig_2	Immunoglobulin domain. This domain contains immunoglobulin-like domains.	.	GO:0016021|integral component of membrane;GO:0005886|plasma membrane;	.	K12560	FCGR2B, CD32; low affinity immunoglobulin gamma Fc region receptor II-b
gene1575	2.4847	4.21552	4.52687	2.85708	2.37832	1.89187	1.9259	1.09682	2.2569	HSPA6	protein_coding	chr1:110875925-110880526:+	gi|803006730|ref|XP_011963124.1|	2863	0	PREDICTED: heat shock 70 kDa protein 6 isoform X1, partial [Ovis aries]	gi|548456158|ref|XM_005677146.1|	1975	0	PREDICTED: Capra hircus heat shock 70kDa protein 6 (HSP70B') (HSPA6), mRNA	Q04967	1055	0	Heat shock 70 kDa protein 6	.	.	.	.	pfam00012	HSP70	Hsp70 protein. Hsp70 chaperones help to fold many proteins. Hsp70 assisted folding involves repeated cycles of substrate binding and release. Hsp70 activity is ATP dependent. Hsp70 proteins are made up of two regions: the amino terminus is the ATPase domain and the carboxyl terminus is the substrate binding region.	.	.	GO:0005524|ATP binding;	K03283	HSPA1_8; heat shock 70kDa protein 1/8
gene1581	4.81909	3.60425	4.38802	4.91328	15.7101	8.04085	13.4353	21.3524	5.17383	FCGR3A	protein_coding	chr1:110902142-110912981:-	gi|802973382|ref|XP_012042937.1|	1373	0	PREDICTED: low affinity immunoglobulin gamma Fc region receptor III-A isoform X2 [Ovis aries]	gi|548456160|ref|XM_005677147.1|	1850	0	PREDICTED: Capra hircus low affinity immunoglobulin gamma Fc region receptor III-like (LOC102185698), transcript variant X1, mRNA	P79107	396	7e-132	Low affinity immunoglobulin gamma Fc region receptor III	.	.	.	.	pfam13895	Ig_2	Immunoglobulin domain. This domain contains immunoglobulin-like domains.	.	GO:0016021|integral component of membrane;GO:0005886|plasma membrane;	.	.	.
gene1582	0.247402	0.426985	0.608792	0.0203759	0.22241	0.521265	0.03913	0.144554	0.808624	FCGR2B	protein_coding	chr1:110980373-110997288:+	gi|594032893|ref|XP_006041195.1|	1199	2e-159	PREDICTED: low affinity immunoglobulin gamma Fc region receptor II-like isoform X2 [Bubalus bubalis]	gi|213021143|ref|NM_001139453.1|	1435	0	Ovis aries Fc fragment of IgG, low affinity IIb, receptor (CD32) (FCGR2B), mRNA	Q28110	410	3e-139	Low affinity immunoglobulin gamma Fc region receptor II	.	.	.	.	pfam13895	Ig_2	Immunoglobulin domain. This domain contains immunoglobulin-like domains.	.	GO:0016021|integral component of membrane;GO:0005886|plasma membrane;	.	K12560	FCGR2B, CD32; low affinity immunoglobulin gamma Fc region receptor II-b
gene1584	0.0942618	0.129558	0.0981343	0.0919659	0.415876	0.119036	0.151382	0.106521	0.322032	FCRLB	protein_coding	chr1:111035140-111043203:+	gi|742181441|ref|XP_010852991.1|	1301	1e-164	PREDICTED: Fc receptor-like B [Bison bison bison]	gi|594099181|ref|XM_006072668.1|	1856	0	PREDICTED: Bubalus bubalis Fc receptor-like B (FCRLB), mRNA	Q5DRQ8	459	2e-145	Fc receptor-like B	.	.	.	.	pfam13895	Ig_2	Immunoglobulin domain. This domain contains immunoglobulin-like domains.	GO:0050777|negative regulation of immune response;	GO:0005737|cytoplasm;GO:0005783|endoplasmic reticulum;	.	.	.
gene1585	3.59568	4.06693	3.68398	3.70299	3.95077	3.79875	4.42448	3.66826	2.7298	DUSP12	protein_coding	chr1:111065528-111072655:+	gi|426217023|ref|XP_004002753.1|	1860	0	PREDICTED: dual specificity protein phosphatase 12 [Ovis aries]	gi|548456149|ref|XM_005677142.1|	1339	0	PREDICTED: Capra hircus dual specificity phosphatase 12 (DUSP12), mRNA	Q9UNI6	577	0	Dual specificity protein phosphatase 12	SPBC17A3.06	152	7e-40	COG2453	pfam00782	DSPc	Dual specificity phosphatase, catalytic domain. Ser/Thr and Tyr protein phosphatases. The enzyme's tertiary fold is highly similar to that of tyrosine-specific phosphatases, except for a "recognition" region.	GO:0006464|cellular protein modification process;GO:0016311|dephosphorylation;GO:0033133|positive regulation of glucokinase activity;	GO:0005737|cytoplasm;GO:0005829|cytosol;GO:0005634|nucleus;	GO:0016791|phosphatase activity;GO:0004725|protein tyrosine phosphatase activity;GO:0008138|protein tyrosine/serine/threonine phosphatase activity;GO:0008270|zinc ion binding;	K14819	DUSP12, YVH1; dual specificity phosphatase 12 [EC:3.1.3.16 3.1.3.48]
gene1586	30.5063	24.6784	34.2379	36.28	34.463	33.117	31.4974	43.2423	35.3439	ATF6	protein_coding	chr1:111078121-111322725:+	gi|802995180|ref|XP_012040410.1|	3159	0	PREDICTED: cyclic AMP-dependent transcription factor ATF-6 alpha isoform X1 [Ovis aries]	gi|548456147|ref|XM_005677141.1|	6758	0	PREDICTED: Capra hircus activating transcription factor 6 (ATF6), mRNA	P18850	1011	0	Cyclic AMP-dependent transcription factor ATF-6 alpha	.	.	.	.	pfam00170	bZIP_1	bZIP transcription factor. The Pfam entry includes the basic region and the leucine zipper region.	GO:0036500|ATF6-mediated unfolded protein response;GO:0030968|endoplasmic reticulum unfolded protein response;GO:0001654|eye development;GO:0043065|positive regulation of apoptotic process;GO:1990440|positive regulation of transcription from RNA polymerase II promoter in response to endoplasmic reticulum stress;GO:0006990|positive regulation of transcription from RNA polymerase II promoter involv…	GO:0005783|endoplasmic reticulum;GO:0005789|endoplasmic reticulum membrane;GO:0005794|Golgi apparatus;GO:0000139|Golgi membrane;GO:0030176|integral component of endoplasmic reticulum membrane;GO:0016020|membrane;GO:0005635|nuclear envelope;GO:0005654|nucleoplasm;GO:0005634|nucleus;	GO:0035497|cAMP response element binding;GO:0046982|protein heterodimerization activity;GO:0000977|RNA polymerase II regulatory region sequence-specific DNA binding;GO:0003713|transcription coactivator activity;GO:0003700|transcription factor activity, sequence-specific DNA binding;GO:0000976|transcription regulatory region sequence-specific DNA binding;	K09054	ATF6A; cyclic AMP-dependent transcription factor ATF-6 alpha
gene1588	1.26969	2.12687	1.04559	0.649694	1.4067	0.749295	1.74879	1.42485	1.13128	OLFML2B	protein_coding	chr1:111352236-111400197:-	gi|802995186|ref|XP_012040421.1|	3709	0	PREDICTED: olfactomedin-like protein 2B isoform X2 [Ovis aries]	gi|548456142|ref|XM_005677139.1|	2694	0	PREDICTED: Capra hircus olfactomedin-like 2B (OLFML2B), transcript variant X3, mRNA	A6QLD2	1364	0	Olfactomedin-like protein 2B	.	.	.	.	pfam02191	OLF	Olfactomedin-like domain.	GO:0030198|extracellular matrix organization;	GO:0005578|proteinaceous extracellular matrix;	GO:0050840|extracellular matrix binding;	.	.
gene1589	0.210452	0.430088	0.317379	0.230699	0.218518	0.15852	0.283762	0.239606	0.240345	LOC101108006	protein_coding	chr1:111463784-111820195:+	gi|593727822|ref|XP_007109829.1|	3017	0	PREDICTED: carboxyl-terminal PDZ ligand of neuronal nitric oxide synthase protein isoform X1 [Physeter catodon]	gi|594060928|ref|XM_006054495.1|	4079	0	PREDICTED: Bubalus bubalis carboxyl-terminal PDZ ligand of neuronal nitric oxide synthase protein-like (LOC102414663), transcript variant X1, mRNA	A4IFJ0	405	3e-129	Uncharacterized protein C1orf226 homolog	.	.	.	.	pfam15429	DUF4628	Domain of unknown function (DUF4628). This family of proteins is found in eukaryotes. Proteins in this family are typically between 152 and 673 amino acids in length.	GO:0030198|extracellular matrix organization;	GO:0005578|proteinaceous extracellular matrix;	GO:0050840|extracellular matrix binding;	K16513	NOS1AP, CAPON; carboxyl-terminal PDZ ligand of neuronal nitric oxide synthase protein
gene1591	0	0	0	0	0.0291338	0	0	0	0	C1H1orf111	protein_coding	chr1:111806810-111810908:-	gi|548456131|ref|XP_005677190.1|	1530	0	PREDICTED: uncharacterized protein C1orf111 homolog isoform X1 [Capra hircus]	gi|594060926|ref|XM_006054494.1|	1199	0	PREDICTED: Bubalus bubalis chromosome unknown open reading frame, human C1orf111 (LOC102414319), mRNA	Q2YDE2	458	2e-155	Uncharacterized protein C1orf111 homolog	.	.	.	.	pfam14244	UBN2_3	gag-polypeptide of LTR copia-type. This family is found in Plants and fungi, and contains LTR-polyproteins, or retrotransposons of the copia-type.	GO:0007155|cell adhesion;	GO:0016021|integral component of membrane;GO:0005886|plasma membrane;	GO:0005509|calcium ion binding;GO:0030246|carbohydrate binding;	.	.
gene1592	0.0178499	0.0598012	0	0.161712	0.141211	0.0603309	0.00776381	0	0.00943762	SH2D1B	protein_coding	chr1:111837387-111867455:-	gi|426217033|ref|XP_004002758.1|	701	1e-82	PREDICTED: SH2 domain-containing protein 1B isoform X1 [Ovis aries]	gi|594060922|ref|XM_006054492.1|	2058	0	PREDICTED: Bubalus bubalis SH2 domain containing 1B (SH2D1B), transcript variant X1, mRNA	O14796	212	1e-61	SH2 domain-containing protein 1B	.	.	.	.	pfam00017	SH2	SH2 domain.	GO:0002250|adaptive immune response;GO:0045087|innate immune response;GO:0002366|leukocyte activation involved in immune response;GO:0045089|positive regulation of innate immune response;GO:0002717|positive regulation of natural killer cell mediated immunity;GO:0050776|regulation of immune response;	GO:0005829|cytosol;GO:0005622|intracellular;	GO:0030674|protein binding, bridging;	K07989	EAT2; EWS/FLI1 activated transcript 2
gene1594	35.0299	26.5567	49.2266	48.0923	25.7993	36.6472	36.3925	29.3528	38.4104	UHMK1	protein_coding	chr1:111937035-111962770:+	gi|731281796|ref|XP_010609587.1|	1732	0	PREDICTED: serine/threonine-protein kinase Kist, partial [Fukomys damarensis]	gi|594060920|ref|XM_006054491.1|	6086	0	PREDICTED: Bubalus bubalis U2AF homology motif (UHM) kinase 1 (UHMK1), mRNA	Q63285	671	0	Serine/threonine-protein kinase Kist	SPAC1687.15	80.1	2e-14	COG0515	pfam00069	Pkinase	Protein kinase domain.	GO:0000184|nuclear-transcribed mRNA catabolic process, nonsense-mediated decay;GO:0018105|peptidyl-serine phosphorylation;GO:0000381|regulation of alternative mRNA splicing, via spliceosome;GO:0046825|regulation of protein export from nucleus;	GO:0005737|cytoplasm;GO:0035145|exon-exon junction complex;GO:0005634|nucleus;GO:0035770|ribonucleoprotein granule;	GO:0005524|ATP binding;GO:0019899|enzyme binding;GO:0003729|mRNA binding;GO:0004674|protein serine/threonine kinase activity;GO:0043021|ribonucleoprotein complex binding;GO:0003723|RNA binding;	K08877	UHMK1, KIS; U2AF homology motif (UHM) kinase 1 [EC:2.7.11.1]
gene1597	16.8727	20.8314	27.1594	24.8699	19.3202	18.7378	25.5692	28.0454	25.4601	UAP1	protein_coding	chr1:112000637-112032759:+	gi|594636689|ref|XP_007171736.1|	2841	0	PREDICTED: UDP-N-acetylhexosamine pyrophosphorylase isoform X1 [Balaenoptera acutorostrata scammoni]	gi|594060911|ref|XM_006054488.1|	2087	0	PREDICTED: Bubalus bubalis UDP-N-acteylglucosamine pyrophosphorylase 1 (UAP1), transcript variant X1, mRNA	Q16222	1009	0	UDP-N-acetylhexosamine pyrophosphorylase	YDL103c	337	8e-106	COG4284	pfam01704	UDPGP	UTP--glucose-1-phosphate uridylyltransferase. This family consists of UTP--glucose-1-phosphate uridylyltransferases, EC:2.7.7.9. Also known as UDP-glucose pyrophosphorylase (UDPGP) and Glucose-1-phosphate uridylyltransferase. UTP--glucose-1-phosphate uridylyltransferase catalyses the interconversion of MgUTP + glucose-1-phosphate and UDP-glucose + MgPPi. UDP-glucose is an important intermediate i…	GO:0006048|UDP-N-acetylglucosamine biosynthetic process;	GO:0005737|cytoplasm;GO:0005829|cytosol;GO:0005654|nucleoplasm;GO:0005886|plasma membrane;	GO:0030246|carbohydrate binding;GO:0003977|UDP-N-acetylglucosamine diphosphorylase activity;	K00972	UAP1; UDP-N-acetylglucosamine/UDP-N-acetylgalactosamine diphosphorylase [EC:2.7.7.23 2.7.7.83]
gene1598	2.59609	4.10807	2.64218	1.92906	4.45089	2.92516	2.99787	2.23774	3.04557	DDR2	protein_coding	chr1:112050879-112260929:+	gi|528941827|ref|XP_005203575.1|	4346	0	PREDICTED: discoidin domain-containing receptor 2 isoform X2 [Bos taurus]	gi|594106273|ref|XM_006076005.1|	3876	0	PREDICTED: Bubalus bubalis discoidin domain receptor tyrosine kinase 2 (DDR2), transcript variant X1, mRNA	Q16832	1610	0	Discoidin domain-containing receptor 2	.	.	.	.	pfam07714	Pkinase_Tyr	Protein tyrosine kinase.	GO:0031214|biomineral tissue development;GO:0007155|cell adhesion;GO:0035988|chondrocyte proliferation;GO:0030199|collagen fibril organization;GO:0038063|collagen-activated tyrosine kinase receptor signaling pathway;GO:0003416|endochondral bone growth;GO:0030198|extracellular matrix organization;GO:0001503|ossification;GO:0018108|peptidyl-tyrosine phosphorylation;GO:0090091|positive regulation of…	GO:0016324|apical plasma membrane;GO:0070062|extracellular exosome;GO:0005925|focal adhesion;GO:0005887|integral component of plasma membrane;GO:0005886|plasma membrane;	GO:0005524|ATP binding;GO:0005518|collagen binding;GO:0038062|protein tyrosine kinase collagen receptor activity;GO:0004714|transmembrane receptor protein tyrosine kinase activity;	K05125	DDR2, TKT; discoidin domain receptor family member 2 [EC:2.7.10.1]
gene1599	9.773	7.60845	8.60264	14.7895	3.82909	7.7309	13.986	8.97762	11.7964	HSD17B7	protein_coding	chr1:112273600-112304488:+	gi|556778173|ref|XP_005984166.1|	1868	0	PREDICTED: 3-keto-steroid reductase [Pantholops hodgsonii]	gi|548456104|ref|XM_005677120.1|	2179	0	PREDICTED: Capra hircus hydroxysteroid (17-beta) dehydrogenase 7 (HSD17B7), mRNA	P56937	94	2e-21	3-keto-steroid reductase	.	.	.	.	pfam00106	adh_short	short chain dehydrogenase. This family contains a wide variety of dehydrogenases.	GO:0006695|cholesterol biosynthetic process;GO:0006703|estrogen biosynthetic process;	GO:0005789|endoplasmic reticulum membrane;GO:0016021|integral component of membrane;GO:0005886|plasma membrane;	GO:0000253|3-keto sterol reductase activity;GO:0004303|estradiol 17-beta-dehydrogenase activity;	K13373	HSD17B7; 17beta-estradiol 17-dehydrogenase / 3beta-hydroxysteroid 3-dehydrogenase [EC:1.1.1.62 1.1.1.270]
gene1600	0.280249	0.178838	0.425734	0.108811	0.851192	0.21264	0.174134	0.0735186	0.465688	CCDC190	protein_coding	chr1:112355387-112363807:-	gi|803303096|ref|XP_012010035.1|	1410	0	PREDICTED: coiled-coil domain-containing protein C1orf110 homolog isoform X1 [Ovis aries musimon]	gi|548456100|ref|XM_005677118.1|	1467	0	PREDICTED: Capra hircus chromosome 3 open reading frame, human C1orf110 (C3H1orf110), transcript variant X1, mRNA	Q1RMX6	505	7e-176	Coiled-coil domain-containing protein 190	.	.	.	.	pfam06123	CreD	Inner membrane protein CreD. This family consists of several bacterial CreD or Cet inner membrane proteins. Dominant mutations of the cet gene of Escherichia coli result in tolerance to colicin E2 and increased amounts of an inner membrane protein with an Mr of 42,000. The cet gene is shown to be in the same operon as the phoM gene, which is required in a phoR background for expression of the str…	GO:0061591|calcium activated galactosylceramide scrambling;GO:0061590|calcium activated phosphatidylcholine scrambling;GO:0061589|calcium activated phosphatidylserine scrambling;GO:0006821|chloride transport;GO:0034220|ion transmembrane transport;	GO:0030054|cell junction;GO:0005829|cytosol;GO:0005783|endoplasmic reticulum;GO:0016021|integral component of membrane;GO:0005622|intracellular;GO:0005634|nucleus;GO:0005886|plasma membrane;	GO:0005229|intracellular calcium activated chloride channel activity;GO:0017128|phospholipid scramblase activity;	.	.
gene1601	21.4598	7.8094	21.0414	1.9402	41.0593	49.7194	10.3795	20.7471	10.6761	RGS4	protein_coding	chr1:112654892-112659901:+	gi|291621634|ref|NP_001167582.1|	988	5e-134	regulator of G-protein signaling 4 [Ovis aries]	gi|291621633|ref|NM_001174111.1|	615	0	Ovis aries regulator of G-protein signaling 4 (RGS4), mRNA	Q29RM9	148	8e-43	Regulator of G-protein signaling 4	.	.	.	.	pfam00615	RGS	Regulator of G protein signaling domain. RGS family members are GTPase-activating proteins for heterotrimeric G-protein alpha-subunits.	GO:0009968|negative regulation of signal transduction;	GO:0005737|cytoplasm;GO:0005886|plasma membrane;	GO:0005096|GTPase activator activity;	K16449	RGS; regulator of G-protein signaling
gene1604	10.6008	15.9011	66.6913	15.3986	22.0717	9.2148	20.6222	13.5117	23.3182	RGS5	protein_coding	chr1:112746865-112800739:-	gi|426217047|ref|XP_004002765.1|	845	3e-105	PREDICTED: regulator of G-protein signaling 5 [Ovis aries]	gi|548456094|ref|XM_005677115.1|	2102	0	PREDICTED: Capra hircus regulator of G-protein signaling 5 (RGS5), mRNA	Q3T0T8	328	4e-106	Regulator of G-protein signaling 5	.	.	.	.	pfam00615	RGS	Regulator of G protein signaling domain. RGS family members are GTPase-activating proteins for heterotrimeric G-protein alpha-subunits.	GO:0009968|negative regulation of signal transduction;	GO:0005737|cytoplasm;GO:0005886|plasma membrane;	GO:0005096|GTPase activator activity;	K16449	RGS; regulator of G-protein signaling
gene1606	1.7605	2.12688	3.01702	3.00137	6.52055	4.55934	2.95154	2.02789	2.13241	NUF2	protein_coding	chr1:112958996-112999842:+	gi|594057438|ref|XP_006052897.1|	2491	0	PREDICTED: kinetochore protein Nuf2 isoform X1 [Bubalus bubalis]	gi|548456092|ref|XM_005677114.1|	1752	0	PREDICTED: Capra hircus NUF2, NDC80 kinetochore complex component (NUF2), transcript variant X2, mRNA	Q9BZD4	869	0	Kinetochore protein Nuf2	.	.	.	.	pfam03800	Nuf2	Nuf2 family. Members of this family are components of the mitotic spindle. It has been shown that Nuf2 from yeast is part of a complex called the Ndc80p complex. This complex is thought to bind to the microtubules of the spindle. An arabidopsis protein has been included in this family that has previously not been identified as a member of this family. The match is not strong, but in common with o…	GO:0051301|cell division;GO:0007059|chromosome segregation;GO:0007067|mitotic nuclear division;GO:0007062|sister chromatid cohesion;	GO:0000775|chromosome, centromeric region;GO:0000777|condensed chromosome kinetochore;GO:0005829|cytosol;GO:0016020|membrane;GO:0031262|Ndc80 complex;GO:0005634|nucleus;	.	K11548	NUF2, CDCA1; kinetochore protein Nuf2
gene173	0.224987	0.339192	0.880873	0.163063	0.333728	0.184677	0.450148	0.681701	0.226016	GRIK3	protein_coding	chr1:11388286-11632622:-	gi|426215188|ref|XP_004001856.1|	5031	0	PREDICTED: glutamate receptor ionotropic, kainate 3 isoform X1 [Ovis aries]	gi|594109564|ref|XM_006077572.1|	2642	0	PREDICTED: Bubalus bubalis glutamate receptor ionotropic, kainate 3-like (LOC102409390), transcript variant X1, mRNA	Q38PU2	1783	0	Glutamate receptor ionotropic, kainate 3	SMa0495	52.4	3e-06	COG0834	pfam00060	Lig_chan	Ligand-gated ion channel. This family includes the four transmembrane regions of the ionotropic glutamate receptors and NMDA receptors.	GO:0007216|G-protein coupled glutamate receptor signaling pathway;	GO:0030054|cell junction;GO:0043197|dendritic spine;GO:0016021|integral component of membrane;GO:0045211|postsynaptic membrane;	GO:0001640|adenylate cyclase inhibiting G-protein coupled glutamate receptor activity;GO:0005234|extracellular-glutamate-gated ion channel activity;GO:0004970|ionotropic glutamate receptor activity;	K05203	GRIK3; glutamate receptor, ionotropic kainate 3
gene1610	52.2124	48.9945	53.852	47.6888	64.9765	58.6775	54.6338	37.4547	34.5672	PBX1	protein_coding	chr1:114430822-114730218:+	gi|821120383|ref|XP_012383120.1|	1460	0	PREDICTED: pre-B-cell leukemia transcription factor 1 isoform X1 [Dasypus novemcinctus]	gi|594109237|ref|XM_006077416.1|	4347	0	PREDICTED: Bubalus bubalis pre-B-cell leukemia homeobox 1 (PBX1), transcript variant X1, mRNA	P41778	187	0	Pre-B-cell leukemia transcription factor 1	.	.	.	.	pfam03792	PBC	PBC domain. The PBC domain is a member of the TALE (three-amino-acid loop extension) superclass of homeodomain proteins.	GO:0030325|adrenal gland development;GO:0009887|organ morphogenesis;GO:0009952|anterior/posterior pattern specification;GO:0001658|branching involved in ureteric bud morphogenesis;GO:0035162|embryonic hemopoiesis;GO:0030326|embryonic limb morphogenesis;GO:0048568|embryonic organ development;GO:0048706|embryonic skeletal system development;GO:0045665|negative regulation of neuron differentiation;G…	GO:0005737|cytoplasm;GO:0005654|nucleoplasm;GO:0005634|nucleus;GO:0005667|transcription factor complex;	GO:0003677|DNA binding;GO:0046982|protein heterodimerization activity;GO:0000978|RNA polymerase II core promoter proximal region sequence-specific DNA binding;GO:0043565|sequence-specific DNA binding;GO:0001077|transcriptional activator activity, RNA polymerase II core promoter proximal region sequence-specific binding;	K09355	PBX1; pre-B-cell leukemia transcription factor 1
gene1612	0.00598003	0.0267126	0.0231241	0	0.0236541	0.00577484	0.0156061	0.0219627	0	LMX1A	protein_coding	chr1:115091020-115264897:-	gi|803310421|ref|XP_012013570.1|	2003	0	PREDICTED: LIM homeobox transcription factor 1-alpha isoform X3 [Ovis aries musimon]	gi|602690538|ref|XM_007457397.1|	2220	0	PREDICTED: Lipotes vexillifer LIM homeobox transcription factor 1, alpha (LMX1A), transcript variant X2, mRNA	Q8TE12	743	0	LIM homeobox transcription factor 1-alpha	.	.	.	.	pfam00046	Homeobox	Homeobox domain.	GO:0007411|axon guidance;GO:0021549|cerebellum development;GO:0021542|dentate gyrus development;GO:0071542|dopaminergic neuron differentiation;GO:0007626|locomotory behavior;GO:0007613|memory;GO:0045665|negative regulation of neuron differentiation;GO:0042048|olfactory behavior;GO:0045944|positive regulation of transcription from RNA polymerase II promoter;GO:0001558|regulation of cell growth;GO:…	GO:0005634|nucleus;	GO:0000977|RNA polymerase II regulatory region sequence-specific DNA binding;GO:0008270|zinc ion binding;	K09371	LMX1; LIM homeobox transcription factor 1
gene1614	0.376787	0.451943	0.809439	0.214926	0.607196	0.0808576	0.461302	0.0896918	0.472215	RXRG	protein_coding	chr1:115318995-115371422:-	gi|548456061|ref|XP_005677155.1|	2156	0	PREDICTED: retinoic acid receptor RXR-gamma isoform X1 [Capra hircus]	gi|548456060|ref|XM_005677098.1|	1918	0	PREDICTED: Capra hircus retinoid X receptor, gamma (RXRG), transcript variant X1, mRNA	Q0VC20	97.4	4e-20	Retinoic acid receptor RXR-gamma	.	.	.	.	pfam00104	Hormone_recep	Ligand-binding domain of nuclear hormone receptor. This all helical domain is involved in binding the hormone in these receptors.	GO:1901522|positive regulation of transcription from RNA polymerase II promoter involved in cellular response to chemical stimulus;GO:0051289|protein homotetramerization;GO:0006351|transcription, DNA-templated;	GO:0005634|nucleus;	GO:0004886|9-cis retinoic acid receptor activity;GO:0000977|RNA polymerase II regulatory region sequence-specific DNA binding;GO:0003707|steroid hormone receptor activity;GO:0008270|zinc ion binding;	K08526	NR2B3, RXRG; retinoid X receptor gamma
gene1616	0.0224758	0	0.0434557	0.0203621	0	0	0.0391035	0.0619098	0.166369	LRRC52	protein_coding	chr1:115490980-115513208:+	gi|426217055|ref|XP_004002769.1|	1597	0	PREDICTED: leucine-rich repeat-containing protein 52 isoform X1 [Ovis aries]	gi|556778347|ref|XM_005984186.1|	1141	0	PREDICTED: Pantholops hodgsonii leucine rich repeat containing 52 (LRRC52), mRNA	Q8N7C0	471	4e-163	Leucine-rich repeat-containing protein 52	.	.	.	.	pfam13855	LRR_8	Leucine rich repeat.	GO:0006811|ion transport;	GO:0016021|integral component of membrane;GO:0005886|plasma membrane;	.	.	.
gene1618	21.1027	15.9771	21.2648	16.9308	16.5795	22.4078	14.8569	19.2526	14.4196	MGST3	protein_coding	chr1:115634651-115656774:+	gi|556778342|ref|XP_005984245.1|	824	5e-109	PREDICTED: microsomal glutathione S-transferase 3 isoform X1 [Pantholops hodgsonii]	gi|556778343|ref|XM_005984184.1|	666	0	PREDICTED: Pantholops hodgsonii microsomal glutathione S-transferase 3 (MGST3), transcript variant X2, mRNA	Q3T100	314	8e-108	Microsomal glutathione S-transferase 3	.	.	.	.	pfam01124	MAPEG	MAPEG family. This family is has been called MAPEG (Membrane Associated Proteins in Eicosanoid and Glutathione metabolizm). It includes proteins such as Prostaglandin E synthase. This enzyme catalyses the synthesis of PGE2 from PGH2 (produced by cyclooxygenase from arachidonic acid). Because of structural similarities in the active sites of FLAP, LTC4 synthase and PGE synthase, substrates for eac…	.	GO:0005783|endoplasmic reticulum;GO:0005789|endoplasmic reticulum membrane;GO:0070062|extracellular exosome;GO:0016021|integral component of membrane;GO:0005635|nuclear envelope;GO:0031090|organelle membrane;	GO:0004602|glutathione peroxidase activity;GO:0004364|glutathione transferase activity;	K00799	GST, gst; glutathione S-transferase [EC:2.5.1.18]
gene1619	31.3825	40.3453	44.7345	21.4272	33.6431	35.2828	37.4198	25.8226	34.967	ALDH9A1	protein_coding	chr1:115673913-115690997:-	gi|803310443|ref|XP_012013581.1|	1513	0	PREDICTED: 4-trimethylaminobutyraldehyde dehydrogenase isoform X2 [Ovis aries musimon]	gi|556778339|ref|XM_005984182.1|	1801	0	PREDICTED: Pantholops hodgsonii 4-trimethylaminobutyraldehyde dehydrogenase-like (LOC102319472), mRNA	Q2KJH9	268	0	4-trimethylaminobutyraldehyde dehydrogenase	.	.	.	.	pfam00171	Aldedh	Aldehyde dehydrogenase family. This family of dehydrogenases act on aldehyde substrates. Members use NADP as a cofactor. The family includes the following members: The prototypical members are the aldehyde dehydrogenases EC:1.2.1.3. Succinate-semialdehyde dehydrogenase EC:1.2.1.16. Lactaldehyde dehydrogenase EC:1.2.1.22. Benzaldehyde dehydrogenase EC:1.2.1.28. Methylmalonate-semialdehyde dehydrog…	GO:0045329|carnitine biosynthetic process;GO:0006081|cellular aldehyde metabolic process;GO:0042136|neurotransmitter biosynthetic process;GO:0055114|oxidation-reduction process;	GO:0005737|cytoplasm;	GO:0047105|4-trimethylammoniobutyraldehyde dehydrogenase activity;GO:0004029|aldehyde dehydrogenase (NAD) activity;GO:0019145|aminobutyraldehyde dehydrogenase activity;	K00149	ALDH9A1; aldehyde dehydrogenase family 9 member A1 [EC:1.2.1.47 1.2.1.3]
gene1620	108.968	96.5221	108.891	121.546	123.866	130.334	122.766	123.146	110.274	TMCO1	protein_coding	chr1:115733842-115793239:-	gi|371872752|ref|NP_061899.2|	920	4e-122	transmembrane and coiled-coil domain-containing protein 1 isoform a [Homo sapiens]	gi|548456048|ref|XM_005677092.1|	757	0	PREDICTED: Capra hircus transmembrane and coiled-coil domains 1 (TMCO1), mRNA	Q5I0H4	322	5e-110	Calcium load-activated calcium channel	.	.	.	.	pfam01956	DUF106	Integral membrane protein DUF106. This archaebacterial protein family has no known function. Members are predicted to be integral membrane proteins.	GO:0070588|calcium ion transmembrane transport;GO:0032469|endoplasmic reticulum calcium ion homeostasis;GO:0006983|ER overload response;	GO:0000139|Golgi membrane;GO:0030176|integral component of endoplasmic reticulum membrane;	GO:0005262|calcium channel activity;	.	.
gene1621	1.24902	1.42192	2.73142	2.15325	2.72209	1.70971	1.77219	1.26929	2.29532	UCK2	protein_coding	chr1:115891454-115916581:+	gi|802996111|ref|XP_012040877.1|	1329	2e-174	PREDICTED: uridine-cytidine kinase 2 isoform X4 [Ovis aries]	gi|594638436|ref|XM_007172449.1|	887	0	PREDICTED: Balaenoptera acutorostrata scammoni uridine-cytidine kinase 2 (UCK2), transcript variant X4, mRNA	Q9QYG8	462	1e-154	Uridine-cytidine kinase 2	BH1275	170	7e-47	COG0572	pfam00485	PRK	Phosphoribulokinase / Uridine kinase family. In Arabidopsis the region carries two binding domains, a phosphoribosylpyrophosphate-binding domain and, at the very C-terminus, a uracil-binding domain.	GO:0071453|cellular response to oxygen levels;GO:0006238|CMP salvage;GO:0044211|CTP salvage;GO:0007631|feeding behavior;GO:0016579|protein deubiquitination;GO:0006206|pyrimidine nucleobase metabolic process;GO:0043097|pyrimidine nucleoside salvage;GO:0048678|response to axon injury;GO:0044206|UMP salvage;	GO:0005829|cytosol;GO:0043231|intracellular membrane-bounded organelle;	GO:0005524|ATP binding;GO:0004849|uridine kinase activity;	.	.
gene1622	0.937092	0.77331	1.21879	1.1149	0.956444	0.952184	0.900295	0.704912	1.63164	FAM78B	protein_coding	chr1:116091051-116192083:-	gi|63003925|ref|NP_780670.2|	1378	2e-170	protein FAM78B [Mus musculus]	gi|594066782|ref|XM_006057292.1|	7050	0	PREDICTED: Bubalus bubalis family with sequence similarity 78, member B (FAM78B), transcript variant X1, mRNA	Q8BQN5	535	9e-172	Protein FAM78B	.	.	.	.	pfam07290	DUF1449	Protein of unknown function (DUF1449). This family consists of several bacterial proteins of around 210 residues in length. The function of this family is unknown.	GO:0071453|cellular response to oxygen levels;GO:0006238|CMP salvage;GO:0044211|CTP salvage;GO:0007631|feeding behavior;GO:0016579|protein deubiquitination;GO:0006206|pyrimidine nucleobase metabolic process;GO:0043097|pyrimidine nucleoside salvage;GO:0048678|response to axon injury;GO:0044206|UMP salvage;	GO:0005829|cytosol;GO:0043231|intracellular membrane-bounded organelle;	GO:0005524|ATP binding;GO:0004849|uridine kinase activity;	.	.
gene1623	0	0	0	0	0.00987372	0	0.0260572	0	0	LOC101109936	protein_coding	chr1:116570656-116595296:+	gi|802996118|ref|XP_012040911.1|	2294	0	PREDICTED: dimethylaniline monooxygenase [N-oxide-forming] 5-like [Ovis aries]	gi|194036826|ref|XM_001924642.1|	779	0	PREDICTED: Sus scrofa dimethylaniline monooxygenase [N-oxide-forming] 5-like (LOC100151788), mRNA	Q8K4C0	492	6e-160	Dimethylaniline monooxygenase [N-oxide-forming] 5	CC0774	126	1e-29	COG2072	pfam00743	FMO-like	Flavin-binding monooxygenase-like. This family includes FMO proteins, cyclohexanone mono-oxygenase and a number of different mono-oxygenases.	GO:0017144|drug metabolic process;	GO:0005789|endoplasmic reticulum membrane;GO:0016021|integral component of membrane;GO:0031090|organelle membrane;	GO:0050660|flavin adenine dinucleotide binding;GO:0004499|N,N-dimethylaniline monooxygenase activity;GO:0050661|NADP binding;	K00485	FMO; dimethylaniline monooxygenase (N-oxide forming) [EC:1.14.13.8]
gene1624	3.21312	3.89742	6.86742	3.95386	6.19627	4.26381	5.28596	3.60578	3.85226	POGK	protein_coding	chr1:116753076-116769529:+	gi|426217065|ref|XP_004002774.1|	3227	0	PREDICTED: pogo transposable element with KRAB domain isoform X1 [Ovis aries]	gi|594066787|ref|XM_006057293.1|	3866	0	PREDICTED: Bubalus bubalis pogo transposable element with KRAB domain (POGK), transcript variant X1, mRNA	Q9P215	1203	0	Pogo transposable element with KRAB domain	.	.	.	.	pfam03184	DDE_1	DDE superfamily endonuclease. This family of proteins are related to pfam00665 and are probably endonucleases of the DDE superfamily. Transposase proteins are necessary for efficient DNA transposition. This domain is a member of the DDE superfamily, which contain three carboxylate residues that are believed to be responsible for coordinating metal ions needed for catalysis. The catalytic activity…	GO:0007275|multicellular organismal development;GO:0006355|regulation of transcription, DNA-templated;	GO:0005634|nucleus;	GO:0003677|DNA binding;	.	.
gene1625	4.45807	4.16657	5.45649	5.02684	5.6951	4.48063	5.15135	4.94529	3.4294	TADA1	protein_coding	chr1:116770002-116786767:-	gi|426217067|ref|XP_004002775.1|	1615	0	PREDICTED: transcriptional adapter 1 [Ovis aries]	gi|548456038|ref|XM_005677087.1|	2153	0	PREDICTED: Capra hircus transcriptional adaptor 1 (TADA1), mRNA	A6QR06	620	0	Transcriptional adapter 1	.	.	.	.	pfam12767	SAGA-Tad1	Transcriptional regulator of RNA polII, SAGA, subunit. The yeast SAGA complex is a multifunctional coactivator that regulates transcription by RNA polymerase II. It is formed of five major modular subunits and shows a high degree of structural conservation to human TFTC and STAGA. The complex can also be conceived of as consisting of two histone-fold-containing core subunits, and this family is o…	GO:0043966|histone H3 acetylation;GO:0006355|regulation of transcription, DNA-templated;GO:0006351|transcription, DNA-templated;	GO:0005737|cytoplasm;GO:0005925|focal adhesion;GO:0030914|STAGA complex;	GO:0004402|histone acetyltransferase activity;GO:0003713|transcription coactivator activity;	K11317	TADA1, STAF42; transcriptional adapter 1
gene1627	1.23936	1.19314	1.11549	1.13055	1.4876	0.742863	1.32349	1.18503	1.63593	ILDR2	protein_coding	chr1:116846779-116917814:-	gi|803332756|ref|XP_012024487.1|	1849	0	PREDICTED: immunoglobulin-like domain-containing receptor 2 isoform X3 [Ovis aries musimon]	gi|156120792|ref|NM_001102073.1|	3058	0	Bos taurus immunoglobulin-like domain containing receptor 2 (ILDR2), mRNA	B5TVM2	31.6	9e-23	Immunoglobulin-like domain-containing receptor 2	.	.	.	.	pfam09234	DUF1963	Domain of unknown function (DUF1963). This domain is found in a set of hypothetical bacterial proteins. Its exact function has not, as yet, been described.	GO:0030154|cell differentiation;GO:0048873|homeostasis of number of cells within a tissue;GO:0030073|insulin secretion;GO:0031016|pancreas development;GO:0009749|response to glucose;	GO:0005789|endoplasmic reticulum membrane;GO:0016021|integral component of membrane;	.	.	.
gene1628	0.0395929	0	0	0.0179347	0.00978817	0	0	0	0.0104668	MAEL	protein_coding	chr1:116937220-116992885:+	gi|802996129|ref|XP_012040963.1|	2225	0	PREDICTED: protein maelstrom homolog isoform X1 [Ovis aries]	gi|556746025|ref|XM_005968425.1|	1617	0	PREDICTED: Pantholops hodgsonii maelstrom spermatogenic transposon silencer (MAEL), transcript variant X1, mRNA	Q32KV2	774	0	Protein maelstrom homolog	.	.	.	.	pfam13017	Maelstrom	piRNA pathway germ-plasm component. Maelstrom is a germ-plasm component protein, that is shown to be functionally involved in the piRNA pathway. It is conserved throughout Eukaryota, though it appears to have been lost from all examined teleost fish species. The domain architecture shows that it is coupled with several DNA- and RNA- related domains such as HMG box, SR-25-like and HDAC_interact do…	GO:0030154|cell differentiation;GO:0043046|DNA methylation involved in gamete generation;GO:0031047|gene silencing by RNA;GO:0007140|male meiosis;GO:0007275|multicellular organismal development;GO:0045892|negative regulation of transcription, DNA-templated;GO:0034587|piRNA metabolic process;GO:0007283|spermatogenesis;	GO:0005737|cytoplasm;GO:0005634|nucleus;GO:0043186|P granule;GO:0071547|piP-body;	GO:0043565|sequence-specific DNA binding;	K18411	MAEL; protein maelstrom
gene1630	0	0.0988847	0.0489146	0	0.012509	0	0.0660235	0	0.0267525	GPA33	protein_coding	chr1:117076246-117128021:-	gi|802996132|ref|XP_012040982.1|	1252	2e-169	PREDICTED: LOW QUALITY PROTEIN: cell surface A33 antigen isoform X1 [Ovis aries]	gi|594066804|ref|XM_006057301.1|	1558	0	PREDICTED: Bubalus bubalis glycoprotein A33 (transmembrane) (GPA33), mRNA	Q99795	363	2e-116	Cell surface A33 antigen	.	.	.	.	pfam13927	Ig_3	Immunoglobulin domain. This family contains immunoglobulin-like domains.	GO:0016337|single organismal cell-cell adhesion;	GO:0009986|cell surface;GO:0005911|cell-cell junction;GO:0070062|extracellular exosome;GO:0005887|integral component of plasma membrane;	GO:0004872|receptor activity;	K06790	GPA33; cell surface A33 antigen
gene1631	0.0251234	0.112226	0.0161915	0	0.0828134	0.0242614	0	0.00768917	0.00885553	DUSP27	protein_coding	chr1:117130612-117193502:+	gi|426219131|ref|XP_004003783.1|	4506	0	PREDICTED: inactive dual specificity phosphatase 27 [Ovis aries]	gi|548456032|ref|XM_005677084.1|	2786	0	PREDICTED: Capra hircus dual specificity phosphatase 27 (putative) (DUSP27), mRNA	Q5VZP5	856	0	Inactive dual specificity phosphatase 27	SPBC17A3.06	66.2	2e-10	COG2453	pfam00782	DSPc	Dual specificity phosphatase, catalytic domain. Ser/Thr and Tyr protein phosphatases. The enzyme's tertiary fold is highly similar to that of tyrosine-specific phosphatases, except for a "recognition" region.	.	.	GO:0008138|protein tyrosine/serine/threonine phosphatase activity;	K14165	K14165; atypical dual specificity phosphatase [EC:3.1.3.16 3.1.3.48]
gene1633	2.62324	1.69399	2.36061	3.02333	3.33594	2.75296	2.74524	2.19058	2.54205	POU2F1	protein_coding	chr1:117376793-117533952:+	gi|426217075|ref|XP_004002779.1|	1668	0	PREDICTED: POU domain, class 2, transcription factor 1 isoform X3 [Ovis aries]	gi|594063048|ref|XM_006055504.1|	11202	0	PREDICTED: Bubalus bubalis POU class 2 homeobox 1 (POU2F1), transcript variant X3, mRNA	Q29076	209	2e-53	POU domain, class 2, transcription factor 1	.	.	.	.	pfam00157	Pou	Pou domain - N-terminal to homeobox domain.	GO:0045892|negative regulation of transcription, DNA-templated;GO:0006351|transcription, DNA-templated;	GO:0005634|nucleus;	GO:0043565|sequence-specific DNA binding;GO:0003700|transcription factor activity, sequence-specific DNA binding;	K09364	POU2F, OTF; POU domain transcription factor, class 2
gene1635	0.186884	0.227674	0.213512	0.477141	0.168005	0.180471	0.280803	0.109194	0	LOC105612993	protein_coding	chr1:117514059-117516008:+	gi|554543865|ref|XP_005866534.1|	684	5e-79	PREDICTED: F-box/LRR-repeat protein 17, partial [Myotis brandtii]	gi|148878497|gb|BC146219.1|	1247	0	Bos taurus similar to F-box/LRR-repeat protein 17 (F-box and leucine-rich repeat protein 17) (F-box only protein 13), mRNA (cDNA clone IMAGE:8508309), partial cds	Q9UF56	263	5e-76	F-box/LRR-repeat protein 17	.	.	.	.	pfam12937	F-box-like	F-box-like. This is an F-box-like family.	GO:0000184|nuclear-transcribed mRNA catabolic process, nonsense-mediated decay;GO:0000027|ribosomal large subunit assembly;GO:0006364|rRNA processing;GO:0006614|SRP-dependent cotranslational protein targeting to membrane;GO:0006412|translation;GO:0006413|translational initiation;GO:0019083|viral transcription;	GO:0005829|cytosol;GO:0022625|cytosolic large ribosomal subunit;GO:0070062|extracellular exosome;GO:0031012|extracellular matrix;GO:0005925|focal adhesion;GO:0016020|membrane;GO:0005730|nucleolus;	GO:0044822|poly(A) RNA binding;GO:0019843|rRNA binding;GO:0003735|structural constituent of ribosome;	K10283	FBXL17; F-box and leucine-rich repeat protein 17
gene1636	4.08347	2.49819	4.42815	4.31065	5.65329	4.69774	3.64488	2.38	3.07895	CD247	protein_coding	chr1:117537484-117622321:-	gi|57164263|ref|NP_001009417.1|	894	1e-118	T-cell surface glycoprotein CD3 zeta chain precursor [Ovis aries]	gi|57164262|ref|NM_001009417.1|	922	0	Ovis aries CD247 molecule (CD247), mRNA	P29329	348	5e-120	T-cell surface glycoprotein CD3 zeta chain	.	.	.	.	pfam11628	TCR_zetazeta	T-cell surface glycoprotein CD3 zeta chain. The incorporation of the zetazeta signalling module requires one basic TCR alpha and two zetazeta aspartic acid TM residues. The structure of the zetazeta(TM) dimer consists of a left-handed coiled coil with polar contacts. Two aspartic acids are critical for zetazeta dimerization and assembly with TCR.	GO:0007166|cell surface receptor signaling pathway;GO:0050852|T cell receptor signaling pathway;	GO:0042105|alpha-beta T cell receptor complex;GO:0005737|cytoplasm;GO:0016021|integral component of membrane;GO:0005886|plasma membrane;GO:0042101|T cell receptor complex;	GO:0042802|identical protein binding;GO:0004888|transmembrane signaling receptor activity;	K06453	CD3Z; CD3Z antigen, zeta polypeptide
gene1638	26.1853	24.7449	27.3325	21.2003	42.5942	20.5495	34.4418	31.3161	14.4756	CREG1	protein_coding	chr1:117642523-117657095:-	gi|426217079|ref|XP_004002781.1|	899	2e-113	PREDICTED: protein CREG1 [Ovis aries]	gi|548456080|ref|XM_005677108.1|	1679	0	PREDICTED: Capra hircus cellular repressor of E1A-stimulated genes 1 (CREG1), partial mRNA	O75629	306	6e-98	Protein CREG1	.	.	.	.	pfam13883	Pyrid_oxidase_2	Pyridoxamine 5'-phosphate oxidase.	GO:0008283|cell proliferation;GO:0007275|multicellular organismal development;GO:0040008|regulation of growth;GO:0006357|regulation of transcription from RNA polymerase II promoter;	GO:0070062|extracellular exosome;GO:0005615|extracellular space;GO:0005667|transcription factor complex;	GO:0010181|FMN binding;GO:0016491|oxidoreductase activity;GO:0003714|transcription corepressor activity;	.	.
gene1640	3.52696	2.9022	3.52569	2.6215	3.1422	3.4903	4.13196	2.54656	2.69036	RCSD1	protein_coding	chr1:117725920-117795638:+	gi|802996151|ref|XP_004002782.2|	1065	2e-132	PREDICTED: LOW QUALITY PROTEIN: capZ-interacting protein isoform X1 [Ovis aries]	gi|548456027|ref|XR_309840.1|	2015	0	PREDICTED: Capra hircus RCSD domain containing 1 (RCSD1), transcript variant X2, misc_RNA	Q3ZBT0	95.1	2e-19	CapZ-interacting protein	.	.	.	.	pfam15255	CAP-ZIP_m	WASH complex subunit CAP-Z interacting, central region. This domain is found on WASH complex subunits FAM21 and CAP-ZIP proteins, as well as on VPEF (vaccinia virus penetration factor). This family of proteins is found in eukaryotes. Proteins in this family are typically between 305 and 1321 amino acids in length. The exact function of this region is not known.	GO:0030521|androgen receptor signaling pathway;GO:0007623|circadian rhythm;GO:0030518|intracellular steroid hormone receptor signaling pathway;GO:0006397|mRNA processing;GO:0048255|mRNA stabilization;GO:0000956|nuclear-transcribed mRNA catabolic process;GO:0042753|positive regulation of circadian rhythm;GO:0048026|positive regulation of mRNA splicing, via spliceosome;GO:0045944|positive regulatio…	GO:0070062|extracellular exosome;GO:0016592|mediator complex;GO:0016607|nuclear speck;GO:0005654|nucleoplasm;GO:0005634|nucleus;	GO:0005524|ATP binding;GO:0001046|core promoter sequence-specific DNA binding;GO:0030374|ligand-dependent nuclear receptor transcription coactivator activity;GO:0051219|phosphoprotein binding;GO:0044822|poly(A) RNA binding;GO:0004872|receptor activity;GO:0001104|RNA polymerase II transcription cofactor activity;GO:0046966|thyroid hormone receptor binding;GO:0003713|transcription coactivator activ…	K18615	RCSD1, CAPZIP; CapZ-interacting protein
gene1644	19.3147	16.5095	17.6549	20.299	23.0148	21.0759	20.6471	12.9384	14.2374	MPZL1	protein_coding	chr1:117809461-117896579:+	gi|802996153|ref|XP_012041078.1|	1262	6e-161	PREDICTED: myelin protein zero-like protein 1 isoform X1 [Ovis aries]	gi|548456078|ref|XM_005677107.1|	2972	0	PREDICTED: Capra hircus myelin protein zero-like 1 (MPZL1), mRNA	Q32PI9	440	2e-143	Myelin protein zero-like protein 1	.	.	.	.	pfam07686	V-set	Immunoglobulin V-set domain. This domain is found in antibodies as well as neural protein P0 and CTL4 amongst others.	GO:0007165|signal transduction;	GO:0009986|cell surface;GO:0005925|focal adhesion;GO:0005887|integral component of plasma membrane;	.	K06770	MPZ; myelin protein zero
gene1645	0.0236808	0.059502	0.0400621	0.0589977	0.0585436	0.0285853	0.154499	0.0163072	0.0438219	ADCY10	protein_coding	chr1:117921508-118023851:-	gi|556746016|ref|XP_005968482.1|	8230	0	PREDICTED: adenylate cyclase type 10 [Pantholops hodgsonii]	gi|594054928|ref|XM_006051650.1|	4909	0	PREDICTED: Bubalus bubalis adenylate cyclase 10 (soluble) (ADCY10), mRNA	Q866F4	2784	0	Adenylate cyclase type 10	alr2266_3	65.9	2e-10	COG2114	pfam00211	Guanylate_cyc	Adenylate and Guanylate cyclase catalytic domain.	GO:0006171|cAMP biosynthetic process;GO:0071241|cellular response to inorganic substance;GO:0003351|epithelial cilium movement;GO:0035556|intracellular signal transduction;GO:0007283|spermatogenesis;	GO:0005929|cilium;GO:0005856|cytoskeleton;GO:0005634|nucleus;GO:0048471|perinuclear region of cytoplasm;GO:0005886|plasma membrane;	GO:0004016|adenylate cyclase activity;GO:0005524|ATP binding;GO:0071890|bicarbonate binding;GO:0000287|magnesium ion binding;	K11265	ADCY10; adenylate cyclase 10 [EC:4.6.1.1]
gene1646	62.8404	47.8403	42.1868	59.0391	68.5787	69.3935	62.2888	45.11	36.1092	MPC2	protein_coding	chr1:118035829-118063186:-	gi|587017853|ref|XP_003999202.2|	723	6e-93	PREDICTED: mitochondrial pyruvate carrier 2 isoform X1 [Felis catus]	gi|555970008|ref|XM_005896965.1|	704	0	PREDICTED: Bos mutus mitochondrial pyruvate carrier 2 (MPC2), transcript variant X1, mRNA	O95563	253	3e-83	Mitochondrial pyruvate carrier 2	.	.	.	.	pfam03650	MPC	Uncharacterized protein family (UPF0041).	GO:0061732|mitochondrial acetyl-CoA biosynthetic process from pyruvate;GO:1902361|mitochondrial pyruvate transmembrane transport;GO:0035774|positive regulation of insulin secretion involved in cellular response to glucose stimulus;	GO:0016021|integral component of membrane;GO:0005743|mitochondrial inner membrane;GO:0005739|mitochondrion;GO:0005634|nucleus;	GO:0050833|pyruvate transmembrane transporter activity;	.	.
gene1647	9.80264	9.31175	10.5674	8.93145	9.46306	9.72749	9.08715	8.78638	9.34988	DCAF6	protein_coding	chr1:118063691-118246864:+	gi|802996157|ref|XP_012041101.1|	4358	0	PREDICTED: DDB1- and CUL4-associated factor 6 isoform X1 [Ovis aries]	gi|555970000|ref|XM_005896961.1|	3300	0	PREDICTED: Bos mutus DDB1 and CUL4 associated factor 6 (DCAF6), transcript variant X1, mRNA	Q58WW2	1475	0	DDB1- and CUL4-associated factor 6	.	.	.	.	pfam00400	WD40	WD domain, G-beta repeat.	GO:0016567|protein ubiquitination;	GO:0080008|Cul4-RING E3 ubiquitin ligase complex;GO:0005634|nucleus;	.	K11795	IQWD1, NRIP, ARCAP; nuclear receptor interaction protein
gene1648	0.841577	1.05444	0.587357	0.621102	0.982424	0.733412	0.535674	0.463625	0.438448	GPR161	protein_coding	chr1:118256432-118314438:-	gi|426217097|ref|XP_004002790.1|	2468	0	PREDICTED: G-protein coupled receptor 161 isoform X1 [Ovis aries]	gi|594054902|ref|XM_006051638.1|	3585	0	PREDICTED: Bubalus bubalis G protein-coupled receptor 161-like (LOC102404725), transcript variant X1, mRNA	Q2YDN1	934	0	G protein-coupled receptor 161	.	.	.	.	pfam00001	7tm_1	7 transmembrane receptor (rhodopsin family). This family contains, amongst other G-protein-coupled receptors (GCPRs), members of the opsin family, which have been considered to be typical members of the rhodopsin superfamily. They share several motifs, mainly the seven transmembrane helices, GCPRs of the rhodopsin superfamily. All opsins bind a chromophore, such as 11-cis-retinal. The function of…	GO:0007186|G-protein coupled receptor signaling pathway;GO:0007275|multicellular organismal development;GO:1901621|negative regulation of smoothened signaling pathway involved in dorsal/ventral neural tube patterning;GO:0030819|positive regulation of cAMP biosynthetic process;	GO:0060170|ciliary membrane;GO:0016021|integral component of membrane;GO:0072372|primary cilium;GO:0055037|recycling endosome;	GO:0004930|G-protein coupled receptor activity;	K08439	GPR161; G protein-coupled receptor 161
gene1649	8.61157	6.80613	10.189	11.1651	8.56915	10.9377	10.9631	11.6292	10.4513	TIPRL	protein_coding	chr1:118358344-118428206:+	gi|426217103|ref|XP_004002793.1|	1345	7e-176	PREDICTED: TIP41-like protein isoform X2 [Ovis aries]	gi|556746009|ref|XM_005968417.1|	2562	0	PREDICTED: Pantholops hodgsonii TIP41, TOR signaling pathway regulator-like (S. cerevisiae) (TIPRL), mRNA	O75663	425	1e-139	TIP41-like protein	.	.	.	.	pfam04176	TIP41	TIP41-like family. The TOR signalling pathway activates a cell-growth program in response to nutrients. TIP41 interacts with TAP42 and negatively regulates the TOR signaling pathway.	GO:0000077|DNA damage checkpoint;GO:0034048|negative regulation of protein phosphatase type 2A activity;	GO:0005737|cytoplasm;GO:0043231|intracellular membrane-bounded organelle;	.	K17607	TIPRL, TIP41; type 2A phosphatase activator TIP41
gene1650	33.5351	26.5048	30.3445	28.7611	33.4156	30.4564	30.152	25.9825	22.2128	SFT2D2	protein_coding	chr1:118476377-118497438:+	gi|548456012|ref|XP_005677131.1|	710	1e-91	PREDICTED: vesicle transport protein SFT2B isoform X2 [Capra hircus]	gi|548456009|ref|XM_005677073.1|	5831	0	PREDICTED: Capra hircus SFT2 domain containing 2 (SFT2D2), transcript variant X1, mRNA	O95562	247	8e-81	Vesicle transport protein SFT2B	.	.	.	.	pfam04178	Got1	Got1/Sft2-like family. Traffic through the yeast Golgi complex depends on a member of the syntaxin family of SNARE proteins, Sed5, present in early Golgi cisternae. Got1 is thought to facilitate Sed5-dependent fusion events. This is a family of sequences derived from eukaryotic proteins. They are similar to a region of a SNARE-like protein required for traffic through the Golgi complex, SFT2 prot…	GO:0015031|protein transport;GO:0016192|vesicle-mediated transport;	GO:0070062|extracellular exosome;GO:0016021|integral component of membrane;GO:0016020|membrane;	.	.	.
gene1651	0.298015	0.305073	0.180061	0.0562476	0.0491169	0.155886	0.0540091	0.0228024	0.21009	TBX19	protein_coding	chr1:118544061-118572429:+	gi|426217109|ref|XP_004002796.1|	2143	0	PREDICTED: T-box transcription factor TBX19 isoform X3 [Ovis aries]	gi|594054886|ref|XM_006051630.1|	2346	0	PREDICTED: Bubalus bubalis T-box 19 (TBX19), transcript variant X1, mRNA	Q5XNS0	773	0	T-box transcription factor TBX19	.	.	.	.	pfam00907	T-box	T-box. The T-box encodes a 180 amino acid domain that binds to DNA. Genes encoding T-box proteins are found in a wide range of animals, but not in other kingdoms such as plants. Family members are all thought to bind to the DNA consensus sequence TCACACCT. they are found exclusively in the nucleus, and perform DNA-binding and transcriptional activation/repression roles. They are generally require…	GO:0045165|cell fate commitment;GO:0021983|pituitary gland development;GO:0045944|positive regulation of transcription from RNA polymerase II promoter;GO:0045595|regulation of cell differentiation;GO:0042127|regulation of cell proliferation;GO:0006351|transcription, DNA-templated;	GO:0005634|nucleus;	GO:0001158|enhancer sequence-specific DNA binding;GO:0003700|transcription factor activity, sequence-specific DNA binding;	K10184	TBX19; T-box protein 19
gene1655	0.0122475	0	0	0	0	0	0.0106541	0	0	CLIC6	protein_coding	chr1:118800065-118859649:-	gi|803336338|ref|XP_012026255.1|	1351	3e-171	PREDICTED: chloride intracellular channel protein 6 isoform X2 [Ovis aries musimon]	gi|556775681|ref|XM_005982892.1|	1496	0	PREDICTED: Pantholops hodgsonii chloride intracellular channel protein 6-like (LOC102337355), mRNA	Q811Q2	484	3e-158	Chloride intracellular channel protein 6	.	.	.	.	pfam13409	GST_N_2	Glutathione S-transferase, N-terminal domain. This family is closely related to pfam02798.	GO:1902476|chloride transmembrane transport;	GO:0034707|chloride channel complex;GO:0005737|cytoplasm;GO:0005886|plasma membrane;	GO:0005254|chloride channel activity;GO:0031749|D2 dopamine receptor binding;GO:0031750|D3 dopamine receptor binding;GO:0031751|D4 dopamine receptor binding;GO:0008022|protein C-terminus binding;GO:0042803|protein homodimerization activity;GO:0005244|voltage-gated ion channel activity;	K05026	CLIC6; chloride intracellular channel protein 6
gene1657	4.62024	6.93588	5.68194	5.02287	4.10449	4.81279	8.27549	5.09059	5.04583	RCAN1	protein_coding	chr1:119035812-119046887:+	gi|634849330|ref|XP_007939452.1|	973	4e-124	PREDICTED: calcipressin-1 isoform X2 [Orycteropus afer afer]	gi|57164304|ref|NM_001009274.1|	2163	0	Ovis aries regulator of calcineurin 1 (RCAN1), mRNA	Q6XXM7	378	4e-125	Calcipressin-1	.	.	.	.	pfam04847	Calcipressin	Calcipressin. Calcipressin is also known as calcineurin-binding protein, since it inhibits calcineurin-mediated transcriptional modulation by binding to calcineurin's catalytic domain.	GO:0033173|calcineurin-NFAT signaling cascade;	GO:0005622|intracellular;	GO:0000166|nucleotide binding;	K17901	RCAN1, MCIP1; calcipressin-1
gene1658	0.116516	0.0433728	0	0	0	0	0	0	0	KCNE1	protein_coding	chr1:119091535-119098056:+	gi|803336332|ref|XP_012026251.1|	1148	2e-156	PREDICTED: potassium voltage-gated channel subfamily E member 1 isoform X1 [Ovis aries musimon]	gi|548448814|ref|XM_005674659.1|	727	0	PREDICTED: Capra hircus potassium voltage-gated channel subfamily E member 1-like (LOC102168576), transcript variant X3, mRNA	Q9XSP1	219	4e-70	Potassium voltage-gated channel subfamily E member 1	.	.	.	.	pfam02060	ISK_Channel	Slow voltage-gated potassium channel.	GO:1902260|negative regulation of delayed rectifier potassium channel activity;GO:0006487|protein N-linked glycosylation;GO:0006493|protein O-linked glycosylation;	GO:0016324|apical plasma membrane;GO:0016021|integral component of membrane;GO:0045121|membrane raft;GO:0005886|plasma membrane;	GO:0005251|delayed rectifier potassium channel activity;GO:0015459|potassium channel regulator activity;	K04894	KCNE1; potassium voltage-gated channel Isk-related subfamily E member 1
gene1659	1.96293	1.74472	2.90449	2.34085	2.2184	2.089	2.29997	1.02988	1.71562	SMIM11A	protein_coding	chr1:119142984-119170785:-	gi|821384213|ref|XP_012394938.1|	223	9e-21	PREDICTED: small integral membrane protein 11 isoform X1 [Orcinus orca]	gi|548448826|ref|XM_005674661.1|	437	0	PREDICTED: Capra hircus small integral membrane protein 11 (SMIM11), mRNA	A6H770	80.1	3e-17	Small integral membrane protein 11A	.	.	.	.	pfam14981	FAM165	FAM165 family. This family of proteins known as FAM165 are found in eukaryotes. Members of this family are as yet uncharacterized. Proteins in this family are typically short membrane proteins between 55 and 70 amino acids in length.	.	GO:0016021|integral component of membrane;	.	.	.
gene1660	0.423548	0.13303	0.191931	0.359733	0.510459	0.166162	0.264819	0.206597	0.209943	C1H21orf140	protein_coding	chr1:119156817-119159319:-	gi|802996233|ref|XP_012041389.1|	1268	3e-166	PREDICTED: uncharacterized protein C21orf140 homolog [Ovis aries]	gi|594078408|ref|XM_006062836.1|	1318	0	PREDICTED: Bubalus bubalis uncharacterized LOC102390217 (LOC102390217), mRNA	F1MIW6	483	6e-164	Uncharacterized protein C21orf140 homolog	.	.	.	.	pfam07156	Prenylcys_lyase	Prenylcysteine lyase. This family contains prenylcysteine lyases (EC:1.8.3.5) that are approximately 500 residues long. Prenylcysteine lyase is a FAD-dependent thioether oxidase that degrades a variety of prenylcysteines, producing free cysteine, an isoprenoid aldehyde and hydrogen peroxide as products of the reaction. It has been noted that this enzyme has considerable homology with ClP55, a 55 …	.	GO:0016021|integral component of membrane;	.	.	.
gene1661	0	0	0	0	0.0465796	0	0.0136584	0	0	KCNE2	protein_coding	chr1:119180149-119191185:-	gi|426217119|ref|XP_004002801.1|	657	1e-81	PREDICTED: potassium voltage-gated channel subfamily E member 2 [Ovis aries]	gi|594078400|ref|XM_006062832.1|	1195	0	PREDICTED: Bubalus bubalis potassium voltage-gated channel, Isk-related family, member 2 (KCNE2), transcript variant X3, mRNA	Q9Y6J6	227	3e-71	Potassium voltage-gated channel subfamily E member 2	.	.	.	.	pfam02060	ISK_Channel	Slow voltage-gated potassium channel.	GO:0007568|aging;GO:0061337|cardiac conduction;GO:0086002|cardiac muscle cell action potential involved in contraction;GO:0035690|cellular response to drug;GO:0086009|membrane repolarization;GO:0086011|membrane repolarization during action potential;GO:0098915|membrane repolarization during ventricular cardiac muscle cell action potential;GO:1902260|negative regulation of delayed rectifier potass…	GO:0009986|cell surface;GO:0005764|lysosome;GO:0005886|plasma membrane;GO:0008076|voltage-gated potassium channel complex;	GO:0005251|delayed rectifier potassium channel activity;GO:0005242|inward rectifier potassium channel activity;GO:0044325|ion channel binding;GO:0015459|potassium channel regulator activity;GO:1902282|voltage-gated potassium channel activity involved in ventricular cardiac muscle cell action potential repolarization;	K04896	KCNE2; potassium voltage-gated channel Isk-related subfamily E member 2
gene1662	16.251	19.3826	14.8438	16.7525	20.7378	21.665	14.0068	11.8492	12.5093	MRPS6	protein_coding	chr1:119441271-119507910:-	gi|426217123|ref|XP_004002803.1|	651	1e-81	PREDICTED: 28S ribosomal protein S6, mitochondrial [Ovis aries]	gi|426217122|ref|XM_004002754.1|	824	0	PREDICTED: Ovis aries mitochondrial ribosomal protein S6 (MRPS6), mRNA	P82931	248	3e-80	28S ribosomal protein S6, mitochondrial	.	.	.	.	pfam01250	Ribosomal_S6	Ribosomal protein S6.	GO:0032543|mitochondrial translation;GO:0070125|mitochondrial translational elongation;GO:0070124|mitochondrial translational initiation;	GO:0005743|mitochondrial inner membrane;GO:0005763|mitochondrial small ribosomal subunit;	GO:0070181|small ribosomal subunit rRNA binding;GO:0003735|structural constituent of ribosome;	K02990	RP-S6, MRPS6, rpsF; small subunit ribosomal protein S6
gene1663	10.2742	9.67858	10.7317	12.9907	11.3737	12.2193	7.13036	6.8733	11.1344	SLC5A3	protein_coding	chr1:119473701-119507504:-	gi|548448845|ref|XP_005674721.1|	3667	0	PREDICTED: sodium/myo-inositol cotransporter [Capra hircus]	gi|594047740|ref|XM_006048223.1|	6802	0	PREDICTED: Bubalus bubalis solute carrier family 5 (sodium/myo-inositol cotransporter), member 3 (SLC5A3), transcript variant X4, mRNA	P53793	1390	0	Sodium/myo-inositol cotransporter	BH2222	184	5e-47	COG4146	pfam00474	SSF	Sodium:solute symporter family. Membership of this family is supported by a significant blast score.	GO:0006020|inositol metabolic process;GO:0015798|myo-inositol transport;	GO:0005887|integral component of plasma membrane;	GO:0005367|myo-inositol:sodium symporter activity;	K14383	SLC5A3, SMIT; solute carrier family 5 (sodium/myo-inositol cotransporter), member 3
gene1664	236.133	126.598	237.845	233.866	234.938	265.833	243.407	181.216	183.538	ATP5O	protein_coding	chr1:119704579-119711577:+	gi|802973571|ref|XP_011962059.1|	1235	1e-169	PREDICTED: ATP synthase subunit O, mitochondrial isoform X1 [Ovis aries]	gi|427197616|ref|NM_001165889.2|	734	0	Ovis aries ATP synthase, H+ transporting, mitochondrial F1 complex, O subunit (ATP5O), mRNA	P13621	410	8e-144	ATP synthase subunit O, mitochondrial	SPCC1840.06	123	2e-32	COG0712	pfam00213	OSCP	ATP synthase delta (OSCP) subunit. The ATP D subunit from Escherichia coli is the same as the OSCP subunit which is this family. The ATP D subunit from metazoa are found in family pfam00401.	GO:0015986|ATP synthesis coupled proton transport;	GO:0005753|mitochondrial proton-transporting ATP synthase complex;GO:0043209|myelin sheath;	GO:0046933|proton-transporting ATP synthase activity, rotational mechanism;	K02137	ATPeF0O, ATP5O, ATP5; F-type H+-transporting ATPase subunit O
gene1665	6.33819	6.81136	6.99942	5.69377	6.8206	6.74898	6.69855	6.9279	9.08329	ITSN1	protein_coding	chr1:119723788-119967413:-	gi|802996275|ref|XP_012041514.1|	6393	0	PREDICTED: intersectin-1 isoform X3 [Ovis aries]	gi|594047747|ref|XM_006048226.1|	6421	0	PREDICTED: Bubalus bubalis intersectin 1 (SH3 domain protein) (ITSN1), transcript variant X2, mRNA	Q15811	960	0	Intersectin-1	SPCC645.07	100	4e-20	COG5422	pfam00621	RhoGEF	RhoGEF domain. Guanine nucleotide exchange factor for Rho/Rac/Cdc42-like GTPases Also called Dbl-homologous (DH) domain. It appears that pfam00169 domains invariably occur C-terminal to RhoGEF/DH domains.	GO:0048013|ephrin receptor signaling pathway;GO:0043524|negative regulation of neuron apoptotic process;GO:0043065|positive regulation of apoptotic process;GO:0051897|positive regulation of protein kinase B signaling;GO:0035023|regulation of Rho protein signal transduction;GO:0051056|regulation of small GTPase mediated signal transduction;GO:0007264|small GTPase mediated signal transduction;GO:00…	GO:0030054|cell junction;GO:0005905|coated pit;GO:0005829|cytosol;GO:0030139|endocytic vesicle;GO:0030027|lamellipodium;GO:0043005|neuron projection;GO:0005886|plasma membrane;GO:0045202|synapse;	GO:0005509|calcium ion binding;GO:0005085|guanyl-nucleotide exchange factor activity;GO:0019209|kinase activator activity;GO:0070064|proline-rich region binding;GO:0032947|protein complex scaffold;GO:0005089|Rho guanyl-nucleotide exchange factor activity;	.	.
gene1666	9.27582	7.68917	9.26338	10.0416	9.37472	10.8812	9.10877	7.82266	7.87501	CRYZL1	protein_coding	chr1:119967405-120004706:+	gi|802996250|ref|XP_012041457.1|	1938	0	PREDICTED: quinone oxidoreductase-like protein 1 isoform X5 [Ovis aries]	gi|548448878|ref|XM_005674669.1|	1578	0	PREDICTED: Capra hircus crystallin, zeta (quinone reductase)-like 1 (CRYZL1), transcript variant X4, mRNA	Q59A28	603	0	Quinone oxidoreductase-like protein 1	lin0622	77.8	7e-15	COG0604	pfam00107	ADH_zinc_N	Zinc-binding dehydrogenase.	.	GO:0005829|cytosol;	GO:0016491|oxidoreductase activity;GO:0008270|zinc ion binding;	.	.
gene1668	9.30569	7.18112	7.73628	8.16107	7.74555	7.68699	8.45234	10.3389	8.34249	DONSON	protein_coding	chr1:120005259-120015832:+	gi|803260882|ref|XP_011990169.1|	2497	0	PREDICTED: protein downstream neighbor of Son isoform X1 [Ovis aries musimon]	gi|548449269|ref|XM_005674740.1|	1965	0	PREDICTED: Capra hircus downstream neighbor of SON (DONSON), mRNA	Q9NYP3	823	0	Protein downstream neighbor of Son	.	.	.	.	pfam12722	Hid1	High-temperature-induced dauer-formation protein. Hid1 (high-temperature-induced dauer-formation protein 1) represents proteins of approximately 800 residues long and is conserved from fungi to humans. It contains up to seven potential transmembrane domains separated by regions of low complexity. Functionally it might be involved in vesicle secretion or be an inter-cellular signalling protein or …	GO:0007275|multicellular organismal development;GO:0033260|nuclear DNA replication;	GO:0005634|nucleus;	.	.	.
gene1669	53.9608	51.8148	52.7927	52.7596	54.5281	51.2904	56.4932	59.5909	53.6318	SON	protein_coding	chr1:120015905-120046913:-	gi|802996287|ref|XP_012041554.1|	7835	0	PREDICTED: LOW QUALITY PROTEIN: protein SON [Ovis aries]	gi|556734394|ref|XM_005962768.1|	7015	0	PREDICTED: Pantholops hodgsonii SON DNA binding protein (SON), transcript variant X2, mRNA	P18583	2374	0	Protein SON	.	.	.	.	pfam14709	DND1_DSRM	double strand RNA binding domain from DEAD END PROTEIN 1. A C-terminal domain in human dead end protein 1 (DND1_HUMAN) homologous to double strand RNA binding domains (PF00035, PF00333)	GO:0000226|microtubule cytoskeleton organization;GO:0000281|mitotic cytokinesis;GO:0006397|mRNA processing;GO:0043066|negative regulation of apoptotic process;GO:0051726|regulation of cell cycle;GO:0048024|regulation of mRNA splicing, via spliceosome;GO:0008380|RNA splicing;	GO:0016607|nuclear speck;GO:0005654|nucleoplasm;GO:0071011|precatalytic spliceosome;	GO:0003677|DNA binding;GO:0003676|nucleic acid binding;GO:0044822|poly(A) RNA binding;GO:0003723|RNA binding;	.	.
gene1670	12.762	10.6568	13.1875	19.6863	17.1963	16.038	11.5767	12.8841	13.6166	GART	protein_coding	chr1:120046983-120075711:+	gi|802996289|ref|XP_012041560.1|	5361	0	PREDICTED: trifunctional purine biosynthetic protein adenosine-3 isoform X1 [Ovis aries]	gi|548448888|ref|XM_005674671.1|	3588	0	PREDICTED: Capra hircus phosphoribosylglycinamide formyltransferase, phosphoribosylglycinamide synthetase, phosphoribosylaminoimidazole synthetase (GART), transcript variant X1, mRNA	Q59A32	1968	0	Trifunctional purine biosynthetic protein adenosine-3	mll7962	402	1e-125	COG0150	pfam01071	GARS_A	Phosphoribosylglycinamide synthetase, ATP-grasp (A) domain. Phosphoribosylglycinamide synthetase catalyses the second step in the de novo biosynthesis of purine. The reaction catalysed by Phosphoribosylglycinamide synthetase is the ATP- dependent addition of 5-phosphoribosylamine to glycine to form 5'phosphoribosylglycinamide. This domain is related to the ATP-grasp domain of biotin carboxylase/c…	GO:0006189|'de novo' IMP biosynthetic process;GO:0009113|purine nucleobase biosynthetic process;	GO:0005737|cytoplasm;GO:0070062|extracellular exosome;	GO:0005524|ATP binding;GO:0046872|metal ion binding;GO:0004637|phosphoribosylamine-glycine ligase activity;GO:0004641|phosphoribosylformylglycinamidine cyclo-ligase activity;GO:0004644|phosphoribosylglycinamide formyltransferase activity;	K11787	GART; phosphoribosylamine--glycine ligase / phosphoribosylglycinamide formyltransferase / phosphoribosylformylglycinamidine cyclo-ligase [EC:6.3.4.13 2.1.2.2 6.3.3.1]
gene1672	6.79129	3.23919	7.46617	10.089	11.5654	10.6642	8.62348	6.00024	6.79955	DNAJC28	protein_coding	chr1:120088803-120092104:+	gi|555962684|ref|XP_005893430.1|	2053	0	PREDICTED: dnaJ homolog subfamily C member 28 [Bos mutus]	gi|556734388|ref|XM_005962765.1|	2261	0	PREDICTED: Pantholops hodgsonii DnaJ (Hsp40) homolog, subfamily C, member 28 (DNAJC28), mRNA	Q9NX36	671	0	DnaJ homolog subfamily C member 28	lin1509	52	5e-06	COG0484	pfam09350	DUF1992	Domain of unknown function (DUF1992). This family of proteins are functionally uncharacterized.	GO:0007030|Golgi organization;GO:0048213|Golgi vesicle prefusion complex stabilization;GO:0000301|retrograde transport, vesicle recycling within Golgi;GO:0006890|retrograde vesicle-mediated transport, Golgi to ER;	GO:0017119|Golgi transport complex;	.	K19373	DNAJC28; DnaJ homolog subfamily C member 28
gene1673	9.43157	10.2376	15.6303	14.1333	11.3383	12.0036	14.0534	20.1455	13.2559	TMEM50B	protein_coding	chr1:120108328-120150529:+	gi|8659559|ref|NP_006125.2|	836	1e-104	transmembrane protein 50B [Homo sapiens]	gi|594047778|ref|XM_006048241.1|	1870	0	PREDICTED: Bubalus bubalis transmembrane protein 50B (TMEM50B), mRNA	Q5R4C3	326	5e-106	Transmembrane protein 50B	.	.	.	.	pfam05255	UPF0220	Uncharacterized protein family (UPF0220). This family of proteins is functionally uncharacterized.	.	GO:0016021|integral component of membrane;	.	.	.
gene1674	13.6284	9.60568	6.63369	3.73003	10.4153	6.74989	12.2024	8.16137	4.74187	IFNGR2	protein_coding	chr1:120169742-120202847:-	gi|803260957|ref|XP_011990208.1|	1785	0	PREDICTED: interferon gamma receptor 2 isoform X2 [Ovis aries musimon]	gi|548449271|ref|XM_005674741.1|	1671	0	PREDICTED: Capra hircus interferon gamma receptor 2 (interferon gamma transducer 1) (IFNGR2), mRNA	P38484	417	1e-138	Interferon gamma receptor 2	.	.	.	.	pfam01108	Tissue_fac	Tissue factor. This family is found in metazoa, and is very similar to the fibronectin type III domain. The family is found in cytokine receptors, interleukin and interferon receptors and coagulation factor III proteins. It occurs multiple times, as does fn3, family pfam00041.	GO:0007166|cell surface receptor signaling pathway;GO:0060333|interferon-gamma-mediated signaling pathway;GO:0060334|regulation of interferon-gamma-mediated signaling pathway;GO:0009615|response to virus;	GO:0030659|cytoplasmic vesicle membrane;GO:0005783|endoplasmic reticulum;GO:0005789|endoplasmic reticulum membrane;GO:0000139|Golgi membrane;GO:0005887|integral component of plasma membrane;GO:0005886|plasma membrane;	GO:0004906|interferon-gamma receptor activity;	K05133	IFNGR2; interferon gamma receptor 2
gene1675	9.5576	14.4988	11.174	8.14869	10.6453	9.76679	9.71263	11.9145	14.8336	IFNAR1	protein_coding	chr1:120260136-120289129:-	gi|57619263|ref|NP_001009748.1|	1778	0	interferon alpha/beta receptor 1 precursor [Ovis aries]	gi|57619262|ref|NM_001009748.1|	4780	0	Ovis aries interferon (alpha, beta and omega) receptor 1 (IFNAR1), mRNA	Q28589	688	0	Interferon alpha/beta receptor 1	.	.	.	.	pfam09294	Interfer-bind	Interferon-alpha/beta receptor, fibronectin type III. Members of this family adopt a secondary structure consisting of seven beta-strands arranged in an immunoglobulin-like beta-sandwich, in a Greek-key topology. They are required for binding to interferon-alpha.	GO:0035457|cellular response to interferon-alpha;GO:0032496|response to lipopolysaccharide;GO:0060337|type I interferon signaling pathway;	GO:0005887|integral component of plasma membrane;GO:0005770|late endosome;GO:0005764|lysosome;	GO:0019962|type I interferon binding;GO:0004905|type I interferon receptor activity;	.	.
gene1676	5.55112	7.14985	4.80059	5.71996	5.57709	5.8402	6.83455	5.87849	4.76351	IL10RB	protein_coding	chr1:120358437-120388949:-	gi|602724020|ref|XP_007447487.1|	1538	0	PREDICTED: LOW QUALITY PROTEIN: interleukin-10 receptor subunit beta [Lipotes vexillifer]	gi|548448958|ref|XM_005674683.1|	1534	0	PREDICTED: Capra hircus interleukin 10 receptor, beta (IL10RB), mRNA	Q08334	483	9e-166	Interleukin-10 receptor subunit beta	.	.	.	.	pfam09294	Interfer-bind	Interferon-alpha/beta receptor, fibronectin type III. Members of this family adopt a secondary structure consisting of seven beta-strands arranged in an immunoglobulin-like beta-sandwich, in a Greek-key topology. They are required for binding to interferon-alpha.	GO:0019221|cytokine-mediated signaling pathway;GO:0051607|defense response to virus;GO:0006955|immune response;GO:0006954|inflammatory response;GO:0007165|signal transduction;	GO:0070062|extracellular exosome;GO:0016021|integral component of membrane;GO:0032002|interleukin-28 receptor complex;GO:0005886|plasma membrane;	GO:0004872|receptor activity;	K05135	IL10RB; interleukin 10 receptor beta
gene1677	20.0418	24.2949	17.9829	13.1481	18.6514	15.0161	17.8727	22.1164	20.1121	IFNAR2	protein_coding	chr1:120390447-120425637:-	gi|57164351|ref|NP_001009342.1|	2634	0	interferon alpha/beta receptor 2 precursor [Ovis aries]	gi|57164350|ref|NM_001009342.1|	2260	0	Ovis aries interferon (alpha, beta and omega) receptor 2 (IFNAR2), mRNA	Q95207	1019	0	Interferon alpha/beta receptor 2	.	.	.	.	pfam01108	Tissue_fac	Tissue factor. This family is found in metazoa, and is very similar to the fibronectin type III domain. The family is found in cytokine receptors, interleukin and interferon receptors and coagulation factor III proteins. It occurs multiple times, as does fn3, family pfam00041.	GO:0051607|defense response to virus;GO:0035455|response to interferon-alpha;GO:0035456|response to interferon-beta;GO:0060337|type I interferon signaling pathway;	GO:0005887|integral component of plasma membrane;	GO:0004905|type I interferon receptor activity;	K05131	IFNAR2; interferon receptor 2
gene175	1.33055	4.56669	1.21546	0.685649	1.67788	1.13165	3.0582	1.62515	0.632495	ZC3H12A	protein_coding	chr1:12055166-12064508:+	gi|440908122|gb|ELR58180.1|	1973	0	Ribonuclease ZC3H12A, partial [Bos mutus]	gi|594109557|ref|XM_006077570.1|	2241	0	PREDICTED: Bubalus bubalis zinc finger CCCH-type containing 12A (ZC3H12A), transcript variant X1, mRNA	A6QQJ8	76.6	6e-13	Ribonuclease ZC3H12A	.	.	.	.	pfam11977	RNase_Zc3h12a	Zc3h12a-like Ribonuclease NYN domain. This domain is found in the Zc3h12a protein which has shown to be a ribonuclease that controls the stability of a set of inflammatory genes. It has been suggested that this domain belongs to the PIN domain superfamily. This domain has also been identified as part of the NYN domain family.	GO:0061158|3'-UTR-mediated mRNA destabilization;GO:0001525|angiogenesis;GO:0006915|apoptotic process;GO:0030154|cell differentiation;GO:1990869|cellular response to chemokine;GO:0042149|cellular response to glucose starvation;GO:0071347|cellular response to interleukin-1;GO:1904637|cellular response to ionomycin;GO:0071222|cellular response to lipopolysaccharide;GO:0034599|cellular response to ox…	GO:0005737|cytoplasm;GO:0000932|cytoplasmic mRNA processing body;GO:0005856|cytoskeleton;GO:0042406|extrinsic component of endoplasmic reticulum membrane;GO:0005654|nucleoplasm;GO:0005634|nucleus;GO:0005886|plasma membrane;GO:0005791|rough endoplasmic reticulum;	GO:0003682|chromatin binding;GO:0003677|DNA binding;GO:0004521|endoribonuclease activity;GO:0004532|exoribonuclease activity;GO:0046872|metal ion binding;GO:0035198|miRNA binding;GO:0035925|mRNA 3'-UTR AU-rich region binding;GO:0003730|mRNA 3'-UTR binding;GO:0003729|mRNA binding;GO:0043022|ribosome binding;GO:0035613|RNA stem-loop binding;	K18668	ZC3H12, MCPIP; ribonuclease ZC3H12 [EC:3.1.-.-]
gene176	9.5695	7.93313	11.5087	11.0903	11.1924	9.36703	11.6883	9.58427	11.0726	MEAF6	protein_coding	chr1:12074146-12097344:-	gi|803223205|ref|XP_011971888.1|	803	3e-98	PREDICTED: chromatin modification-related protein MEAF6 isoform X3 [Ovis aries musimon]	gi|402744433|ref|NM_001024572.3|	846	0	Bos taurus MYST/Esa1-associated factor 6 (MEAF6), mRNA	Q58CU0	236	2e-75	Chromatin modification-related protein MEAF6	.	.	.	.	pfam09340	NuA4	Histone acetyltransferase subunit NuA4. The NuA4 histone acetyltransferase (HAT) multisubunit complex is responsible for acetylation of histone H4 and H2A N-terminal tails in yeast. NuA4 complexes are highly conserved in eukaryotes and play primary roles in transcription, cellular response to DNA damage, and cell cycle control.	GO:0043968|histone H2A acetylation;GO:0044154|histone H3-K14 acetylation;GO:0043983|histone H4-K12 acetylation;GO:0043981|histone H4-K5 acetylation;GO:0043982|histone H4-K8 acetylation;GO:0006355|regulation of transcription, DNA-templated;GO:0006351|transcription, DNA-templated;	GO:0000777|condensed chromosome kinetochore;GO:0000776|kinetochore;GO:0070776|MOZ/MORF histone acetyltransferase complex;GO:0035267|NuA4 histone acetyltransferase complex;GO:0005730|nucleolus;	.	K11344	EAF6; chromatin modification-related protein EAF6
gene1681	1.29602	3.42732	0.852656	1.23936	1.4062	1.43406	0.696798	0.528871	0.152274	C1H21orf62	protein_coding	chr1:120838822-120859425:+	gi|426217143|ref|XP_004002813.1|	1161	1e-153	PREDICTED: uncharacterized protein C21orf62 homolog [Ovis aries]	gi|548448974|ref|XM_005674685.1|	1309	0	PREDICTED: Capra hircus chromosome 1 open reading frame, human C21orf62 (C1H21orf62), transcript variant X1, mRNA	Q9NYP8	354	9e-113	Uncharacterized protein C21orf62	.	.	.	.	pfam15137	DUF4571	Domain of unknown function (DUF4571). This family of proteins is functionally uncharacterized. This family of proteins is found in vertebrate. This family includes human protein C21orf62.	GO:0015031|protein transport;GO:0007264|small GTPase mediated signal transduction;	GO:0070062|extracellular exosome;GO:0005925|focal adhesion;GO:0005794|Golgi apparatus;GO:0016020|membrane;GO:0043209|myelin sheath;	GO:0005096|GTPase activator activity;GO:0016491|oxidoreductase activity;GO:0044822|poly(A) RNA binding;GO:0005093|Rab GDP-dissociation inhibitor activity;	.	.
gene1682	19.9992	18.0645	15.706	24.3669	20.6294	18.378	23.5816	28.0889	26.4163	PAXBP1	protein_coding	chr1:120875423-120908752:+	gi|426217145|ref|XP_004002814.1|	3889	0	PREDICTED: PAX3- and PAX7-binding protein 1 isoform X1 [Ovis aries]	gi|548449275|ref|XM_005674743.1|	4097	0	PREDICTED: Capra hircus PAX3 and PAX7 binding protein 1 (PAXBP1), mRNA	Q9Y5B6	1439	0	PAX3- and PAX7-binding protein 1	.	.	.	.	pfam07842	GCFC	GC-rich sequence DNA-binding factor-like protein. Sequences found in this family are similar to a region of a human GC-rich sequence DNA-binding factor homolog. This is thought to be a protein involved in transcriptional regulation due to partial homologies to a transcription repressor and histone-interacting protein. This family also contains tuftelin interacting protein 11 which has been identi…	GO:0007517|muscle organ development;GO:0031062|positive regulation of histone methylation;GO:2000288|positive regulation of myoblast proliferation;GO:0045944|positive regulation of transcription from RNA polymerase II promoter;GO:0014842|regulation of satellite cell proliferation;GO:0006351|transcription, DNA-templated;	GO:0005829|cytosol;GO:0005634|nucleus;	GO:0000978|RNA polymerase II core promoter proximal region sequence-specific DNA binding;GO:0003700|transcription factor activity, sequence-specific DNA binding;	K13211	GCFC; GC-rich sequence DNA-binding factor
gene1683	5.32369	5.76631	8.17522	6.0864	6.36398	4.8726	6.50401	5.79644	7.77669	SYNJ1	protein_coding	chr1:120916918-121011757:+	gi|802996322|ref|XP_012041707.1|	5578	0	PREDICTED: LOW QUALITY PROTEIN: synaptojanin-1 isoform X1 [Ovis aries]	gi|548448986|ref|XM_005674687.1|	5018	0	PREDICTED: Capra hircus synaptojanin 1 (SYNJ1), transcript variant X1, mRNA	O18964	92.8	3e-17	Synaptojanin-1 (Fragment)	YNL106c_2	235	6e-64	COG5411	pfam02383	Syja_N	SacI homology domain. This Pfam family represents a protein domain which shows homology to the yeast protein SacI. The SacI homology domain is most notably found at the amino terminal of the inositol 5'-phosphatase synaptojanin.	GO:0006897|endocytosis;GO:0046856|phosphatidylinositol dephosphorylation;	GO:0048471|perinuclear region of cytoplasm;	GO:0000166|nucleotide binding;GO:0004439|phosphatidylinositol-4,5-bisphosphate 5-phosphatase activity;GO:0003723|RNA binding;	.	.
gene1685	9.02108	8.59879	11.1242	8.61029	10.3116	9.0408	11.2954	8.58288	9.17875	C1H21orf59	protein_coding	chr1:121017238-121030460:+	gi|802996324|ref|XP_012041716.1|	1461	0	PREDICTED: UPF0769 protein C21orf59 homolog isoform X1 [Ovis aries]	gi|556730928|ref|XM_005961095.1|	1421	0	PREDICTED: Pantholops hodgsonii chromosome unknown open reading frame, human C21orf59 (LOC102331179), mRNA	P57076	419	2e-144	UPF0769 protein C21orf59	.	.	.	.	pfam11069	DUF2870	Protein of unknown function (DUF2870). This is a eukaryotic family of proteins with unknown function.	GO:0048858|cell projection morphogenesis;	GO:0005829|cytosol;GO:0005634|nucleus;	.	.	.
gene1686	2.00713	6.35515	3.04746	1.94672	1.73963	1.5164	3.22496	3.31718	3.37091	EVA1C	protein_coding	chr1:121072384-121128070:-	gi|548449278|ref|XP_005674801.1|	2530	0	PREDICTED: protein eva-1 homolog C-like [Capra hircus]	gi|548449277|ref|XM_005674744.1|	1793	0	PREDICTED: Capra hircus protein eva-1 homolog C-like (LOC102168484), mRNA	P58658	625	0	Protein eva-1 homolog C	.	.	.	.	pfam14851	FAM176	FAM176 family. Members of the FAM176 family regulate autophagy and apoptosis.	.	GO:0016021|integral component of membrane;	GO:0030246|carbohydrate binding;	.	.
gene177	6.35157	7.30126	7.20861	6.49011	7.82156	5.18209	8.75698	8.1303	5.92792	SNIP1	protein_coding	chr1:12109764-12126409:-	gi|426215190|ref|XP_004001857.1|	1449	0	PREDICTED: LOW QUALITY PROTEIN: smad nuclear-interacting protein 1 [Ovis aries]	gi|548461518|ref|XM_005678684.1|	1662	0	PREDICTED: Capra hircus Smad nuclear interacting protein 1 (SNIP1), mRNA	Q8TAD8	488	2e-163	Smad nuclear-interacting protein 1	.	.	.	.	pfam00498	FHA	FHA domain. The FHA (Forkhead-associated) domain is a phosphopeptide binding motif.	GO:0007249|I-kappaB kinase/NF-kappaB signaling;GO:1903955|positive regulation of protein targeting to mitochondrion;GO:0035196|production of miRNAs involved in gene silencing by miRNA;GO:0006355|regulation of transcription, DNA-templated;	GO:0005737|cytoplasm;GO:0005654|nucleoplasm;	GO:0044822|poly(A) RNA binding;	K13108	SNIP1; smad nuclear-interacting protein 1
gene1688	2.617	3.27774	1.95217	1.98665	1.75863	1.73134	1.77762	2.59755	2.51761	URB1	protein_coding	chr1:121199442-121276689:+	gi|803006756|ref|XP_011963177.1|	5262	0	PREDICTED: LOW QUALITY PROTEIN: nucleolar pre-ribosomal-associated protein 1 isoform X1 [Ovis aries]	gi|548449279|ref|XM_005674745.1|	2631	0	PREDICTED: Capra hircus URB1 ribosome biogenesis 1 homolog (S. cerevisiae) (URB1), partial mRNA	O60287	80.1	3e-13	Nucleolar pre-ribosomal-associated protein 1	.	.	.	.	pfam11707	Npa1	Ribosome 60S biogenesis N-terminal. Npa1p is required for ribosome biogenesis and operates in the same functional environment as Rsa3p and Dbp6p during early maturation of 60S ribosomal subunits. The protein partners of Npa1p include eight putative helicases as well as the novel Npa2p factor. Npa1p can also associate with a subset of H/ACA and C/D small nucleolar RNPs (snoRNPs) involved in the ch…	.	GO:0005730|nucleolus;	GO:0044822|poly(A) RNA binding;	K14861	URB1; nucleolar pre-ribosomal-associated protein 1
gene178	0	0.120511	0	0.0977646	0.0711422	0	0	0.330275	0	DNALI1	protein_coding	chr1:12127487-12134472:+	gi|548461517|ref|XP_005678740.1|	1306	2e-179	PREDICTED: LOW QUALITY PROTEIN: axonemal dynein light intermediate polypeptide 1 [Capra hircus]	gi|548461516|ref|XM_005678683.1|	892	0	PREDICTED: Capra hircus dynein, axonemal, light intermediate chain 1 (DNALI1), mRNA	Q4FZV3	477	4e-169	Axonemal dynein light intermediate polypeptide 1	.	.	.	.	pfam10211	Ax_dynein_light	Axonemal dynein light chain. Axonemal dynein light chain proteins play a dynamic role in flagellar and cilia motility. Eukaryotic cilia and flagella are complex organelles consisting of a core structure, the axoneme, which is composed of nine microtubule doublets forming a cylinder that surrounds a pair of central singlet microtubules. This ultra-structural arrangement seems to be one of the most…	.	GO:0005930|axoneme;GO:0005737|cytoplasm;GO:0030286|dynein complex;GO:0030175|filopodium;	GO:0003774|motor activity;	K10410	DNALI; dynein light intermediate chain, axonemal
gene1690	34.6728	45.4959	37.5576	52.0238	53.8912	79.1978	59.8607	20.9874	25.3528	MRAP	protein_coding	chr1:121280252-121297703:-	gi|802996337|ref|XP_012041776.1|	572	1e-68	PREDICTED: melanocortin-2 receptor accessory protein isoform X1 [Ovis aries]	gi|556754627|ref|XM_005972615.1|	729	0	PREDICTED: Pantholops hodgsonii melanocortin 2 receptor accessory protein (MRAP), mRNA	Q68UT4	76.3	9e-15	Melanocortin-2 receptor accessory protein	.	.	.	.	pfam15183	MRAP	Melanocortin-2 receptor accessory protein family. This family is thought to be involved in cell trafficking. It is required for MC2R expression in certain cell types, suggesting that it is involved in the processing, trafficking or function of MC2R. MRAP may be involved in the intracellular trafficking pathways in adipocyte cells. This family of proteins is found in eukaryotes. Proteins in this f…	GO:0030819|positive regulation of cAMP biosynthetic process;GO:0034394|protein localization to cell surface;	GO:0005789|endoplasmic reticulum membrane;GO:0016021|integral component of membrane;GO:0005886|plasma membrane;	.	.	.
gene1691	0.105999	0.118373	0.111786	0.24444	0.295402	0.23264	0.159269	0.0619338	0.0305693	MIS18A	protein_coding	chr1:121312276-121325403:+	gi|803261015|ref|XP_011990238.1|	907	4e-110	PREDICTED: protein Mis18-alpha isoform X2 [Ovis aries musimon]	gi|548449022|ref|XM_005674693.1|	907	0	PREDICTED: Capra hircus MIS18 kinetochore protein homolog A (S. pombe) (MIS18A), mRNA	A5D7N9	301	2e-92	Protein Mis18-alpha	.	.	.	.	pfam03226	Yippee-Mis18	Yippee zinc-binding/DNA-binding /Mis18, centromere assembly. This family includes both Yippee-type proteins and Mis18 kinetochore proteins. Yippee are putative zinc-binding/DNA-binding proteins. Mis18 are proteins involved in the priming of centromeres for recruiting CENP-A. Mis18-alpha and beta form part of a small complex with Mis18-binding protein. Mis18-alpha is found to interact with DNA de-…	GO:0051301|cell division;GO:0034080|CENP-A containing nucleosome assembly;GO:0007059|chromosome segregation;GO:0007067|mitotic nuclear division;GO:1903955|positive regulation of protein targeting to mitochondrion;GO:0044030|regulation of DNA methylation;	GO:0000785|chromatin;GO:0000775|chromosome, centromeric region;GO:0005737|cytoplasm;GO:0005634|nucleus;	GO:0046872|metal ion binding;	K11564	MIS18, FASP1; kinetochore protein Mis18
gene179	27.2074	29.5629	25.0995	28.1699	20.9089	22.9162	29.1389	40.0603	41.19	GNL2	protein_coding	chr1:12136086-12160376:-	gi|426215194|ref|XP_004001859.1|	3324	0	PREDICTED: nucleolar GTP-binding protein 2 [Ovis aries]	gi|548461512|ref|XM_005678681.1|	2241	0	PREDICTED: Capra hircus guanine nucleotide binding protein-like 2 (nucleolar) (GNL2), transcript variant X1, mRNA	Q13823	1146	0	Nucleolar GTP-binding protein 2	YNR053c	507	6e-171	COG1161	pfam08153	NGP1NT	NGP1NT (NUC091) domain. This N terminal domain is found in a subfamily of hypothetical nucleolar GTP-binding proteins similar to human NGP1.	GO:0042254|ribosome biogenesis;	GO:0016020|membrane;GO:0005730|nucleolus;GO:0005634|nucleus;	GO:0005525|GTP binding;GO:0003924|GTPase activity;GO:0044822|poly(A) RNA binding;	K14537	NUG2, GNL2; nuclear GTP-binding protein
gene1692	5.67517	9.90508	3.2891	5.17911	9.59326	7.21357	4.44254	3.74105	3.01158	HUNK	protein_coding	chr1:121616182-121749315:-	gi|803261019|ref|XP_011990239.1|	3270	0	PREDICTED: hormonally up-regulated neu tumor-associated kinase isoform X2 [Ovis aries musimon]	gi|528935828|ref|XM_002684590.2|	4003	0	PREDICTED: Bos taurus hormonally up-regulated Neu-associated kinase (HUNK), transcript variant X2, partial mRNA	Q68UT7	1162	0	Hormonally up-regulated neu tumor-associated kinase	.	.	.	.	pfam00069	Pkinase	Protein kinase domain.	GO:0035556|intracellular signal transduction;GO:0006468|protein phosphorylation;	GO:0005737|cytoplasm;GO:0005634|nucleus;	GO:0005524|ATP binding;GO:0004674|protein serine/threonine kinase activity;	K08797	HUNK; hormonally upregulated Neu-associated kinase [EC:2.7.11.1]
gene180	0	0.03432	0.0396126	0.0185614	0.0709112	0	0.0356453	0.0188116	0	RSPO1	protein_coding	chr1:12177216-12193942:-	gi|803006393|ref|XP_011961645.1|	1337	3e-172	PREDICTED: R-spondin-1 isoform X1 [Ovis aries]	gi|141521332|gb|EF486271.1|	1604	0	Capra hircus ovarian R-spondin member 1 (RSPO1) gene, exon 1 and partial cds	Q9Z132	221	1e-63	R-spondin-1	.	.	.	.	pfam00090	TSP_1	Thrombospondin type 1 domain.	GO:0060070|canonical Wnt signaling pathway;GO:0007140|male meiosis;GO:0090263|positive regulation of canonical Wnt signaling pathway;GO:2000052|positive regulation of non-canonical Wnt signaling pathway;GO:0001934|positive regulation of protein phosphorylation;GO:0030177|positive regulation of Wnt signaling pathway;GO:0010468|regulation of gene expression;GO:2000254|regulation of male germ cell p…	GO:0005615|extracellular space;GO:0005634|nucleus;	GO:0001664|G-protein coupled receptor binding;GO:0008201|heparin binding;GO:0005102|receptor binding;	K19471	RSPO1; R-spondin-1
gene1695	10.6034	13.8827	9.70642	10.8748	8.66889	8.71341	11.1274	11.5753	12.7313	SCAF4	protein_coding	chr1:121868965-121929555:+	gi|803261029|ref|XP_011990242.1|	1504	0	PREDICTED: splicing factor, arginine/serine-rich 15 isoform X2 [Ovis aries musimon]	gi|555962669|ref|XM_005893361.1|	3476	0	PREDICTED: Bos mutus SR-related CTD-associated factor 4 (SCAF4), mRNA	O95104	506	7e-151	Splicing factor, arginine/serine-rich 15	.	.	.	.	pfam04818	CTD_bind	RNA polymerase II-binding domain. This domain binds to the phosphorylated C-terminal domain (CTD) of RNA polymerase II.	.	GO:0005654|nucleoplasm;	GO:0000166|nucleotide binding;GO:0044822|poly(A) RNA binding;	K13167	SFRS15, SCAF4; splicing factor, arginine/serine-rich 15
gene1696	448.111	390.165	367.292	391.448	357.275	418.386	473.709	609.01	359.317	SOD1	protein_coding	chr1:121938322-121939030:-	gi|803119762|ref|XP_004012675.2|	932	3e-125	PREDICTED: superoxide dismutase [Cu-Zn] isoform X1 [Ovis aries]	gi|223633903|ref|NM_001145185.1|	700	0	Ovis aries superoxide dismutase 1, soluble (SOD1), mRNA	P09670	305	2e-104	Superoxide dismutase [Cu-Zn]	YJR104c	162	9e-49	COG2032	pfam00080	Sod_Cu	Copper/zinc superoxide dismutase (SODC). superoxide dismutases (SODs) catalyse the conversion of superoxide radicals to hydrogen peroxide and molecular oxygen. Three evolutionarily distinct families of SODs are known, of which the copper/zinc-binding family is one. Defects in the human SOD1 gene cause familial amyotrophic lateral sclerosis (Lou Gehrig's disease). Structure is an eight-stranded be…	GO:0072593|reactive oxygen species metabolic process;	GO:0005737|cytoplasm;GO:0005634|nucleus;	GO:0046872|metal ion binding;GO:0004784|superoxide dismutase activity;	.	.
gene1697	0.0703011	0.490677	0.203884	0.079612	0.139039	0.0678889	0.168176	0.355015	0.278773	LOC105616415	protein_coding	chr1:121938942-122147759:+	gi|817266404|ref|XP_012302705.1|	200	2e-18	PREDICTED: uncharacterized protein C6orf132 homolog [Aotus nancymaae]	gi|593720283|ref|XM_007106415.1|	178	3e-86	PREDICTED: Physeter catodon uncharacterized LOC102981553 (LOC102981553), mRNA	.	.	.	.	.	.	.	.	pfam15360	Apelin	APJ endogenous ligand. Apelin is among the most potent stimulators of cardiac contractility known. The apelin-APJ signaling pathway is an important novel mediator of cardiovascular control. Apelin is an adipokine secreted by adipocytes where it is co-expressed with apelin receptor (APJ) in adipocytes. It suppresses adipogenesis through MAPK kinase/ERK dependent pathways and prevents lipid droplet…	.	.	.	.	.
gene1701	7.94136	12.9729	15.0338	5.35451	12.1977	4.29195	9.49184	12.8508	11.5652	TIAM1	protein_coding	chr1:122247448-122526064:+	gi|426217157|ref|XP_004002820.1|	6074	0	PREDICTED: LOW QUALITY PROTEIN: T-lymphoma invasion and metastasis-inducing protein 1 isoform X1 [Ovis aries]	gi|594058941|ref|XM_006053559.1|	6136	0	PREDICTED: Bubalus bubalis T-cell lymphoma invasion and metastasis 1 (TIAM1), transcript variant X2, mRNA	Q13009	637	0	T-lymphoma invasion and metastasis-inducing protein 1	.	.	.	.	pfam00621	RhoGEF	RhoGEF domain. Guanine nucleotide exchange factor for Rho/Rac/Cdc42-like GTPases Also called Dbl-homologous (DH) domain. It appears that pfam00169 domains invariably occur C-terminal to RhoGEF/DH domains.	GO:0090630|activation of GTPase activity;GO:0006915|apoptotic process;GO:0003300|cardiac muscle hypertrophy;GO:0016477|cell migration;GO:0007160|cell-matrix adhesion;GO:0048013|ephrin receptor signaling pathway;GO:1990138|neuron projection extension;GO:0043065|positive regulation of apoptotic process;GO:0050772|positive regulation of axonogenesis;GO:0030335|positive regulation of cell migration;G…	GO:0044295|axonal growth cone;GO:0044291|cell-cell contact zone;GO:0005911|cell-cell junction;GO:0005829|cytosol;GO:0043197|dendritic spine;GO:0031234|extrinsic component of cytoplasmic side of plasma membrane;GO:0044304|main axon;GO:0005874|microtubule;GO:0043025|neuronal cell body;GO:0005634|nucleus;GO:0005886|plasma membrane;GO:0032587|ruffle membrane;	GO:0005085|guanyl-nucleotide exchange factor activity;GO:0019900|kinase binding;GO:0008289|lipid binding;GO:0030676|Rac guanyl-nucleotide exchange factor activity;GO:0005057|receptor signaling protein activity;GO:0005089|Rho guanyl-nucleotide exchange factor activity;	K05731	TIAM1; T-lymphoma invasion and metastasis-inducing protein 1
gene181	3.31143	2.53819	4.08884	3.16365	3.84023	3.93912	2.67112	2.46	1.94183	C1H1orf109	protein_coding	chr1:12247629-12254388:-	gi|802976987|ref|XP_011954910.1|	1085	9e-141	PREDICTED: uncharacterized protein C1orf109 homolog isoform X1 [Ovis aries]	gi|156120432|ref|NM_001101892.1|	1553	0	Bos taurus chromosome 3 open reading frame, human C1orf109 (C3H1orf109), mRNA	Q9NX04	358	7e-118	Uncharacterized protein C1orf109	.	.	.	.	pfam15011	CK2S	Casein Kinase 2 substrate. It is suggested that CK2S (C10orf109) is important in the regulation of cancer cell proliferation. Studies have indicated that CK2S is the downstream target of a protein kinase, casein kinase 2 (CK2), which is upregulated in cancer cells. CK2S has been found to be upregulated in cancer cells. The precise mechanism of CK2 targetting CK2S is not well characterized. It is …	GO:0060070|canonical Wnt signaling pathway;GO:0007140|male meiosis;GO:0090263|positive regulation of canonical Wnt signaling pathway;GO:2000052|positive regulation of non-canonical Wnt signaling pathway;GO:0001934|positive regulation of protein phosphorylation;GO:0030177|positive regulation of Wnt signaling pathway;GO:0010468|regulation of gene expression;GO:2000254|regulation of male germ cell p…	GO:0005615|extracellular space;GO:0005634|nucleus;	GO:0001664|G-protein coupled receptor binding;GO:0008201|heparin binding;GO:0005102|receptor binding;	.	.
gene182	0.173984	0.064765	0.0280322	0.0394053	0.200724	0.0280023	0.151348	0.0665609	0	CDCA8	protein_coding	chr1:12254504-12270045:+	gi|426215198|ref|XP_004001861.1|	1380	0	PREDICTED: borealin [Ovis aries]	gi|556736159|ref|XM_005963620.1|	2027	0	PREDICTED: Pantholops hodgsonii cell division cycle associated 8 (CDCA8), transcript variant X1, mRNA	Q5RBS5	458	8e-155	Borealin	.	.	.	.	pfam10512	Borealin	Cell division cycle-associated protein 8. The chromosomal passenger complex of Aurora B kinase, INCENP, and Survivin has essential regulatory roles at centromeres and the central spindle in mitosis. Borealin is also a member of the complex. Approximately half of Aurora B in mitotic cells is complexed with INCENP, Borealin, and Survivin. Depletion of Borealin by RNA interference delays mitotic pro…	GO:0051301|cell division;GO:0007067|mitotic nuclear division;	GO:0032133|chromosome passenger complex;GO:0000775|chromosome, centromeric region;GO:0005737|cytoplasm;GO:0005730|nucleolus;GO:0043234|protein complex;GO:0005819|spindle;	.	K11514	CDCA8; Borealin
gene183	0.299788	0.467437	0.519472	0.133235	0.307641	0.0546229	0.265706	0.0986765	0.107663	EPHA10	protein_coding	chr1:12271541-12317257:-	gi|803223176|ref|XP_011971874.1|	4683	0	PREDICTED: ephrin type-A receptor 10 isoform X3 [Ovis aries musimon]	gi|594109630|ref|XM_006077605.1|	2735	0	PREDICTED: Bubalus bubalis EPH receptor A10 (EPHA10), mRNA	Q5JZY3	1707	0	Ephrin type-A receptor 10	.	.	.	.	pfam07714	Pkinase_Tyr	Protein tyrosine kinase.	GO:0048013|ephrin receptor signaling pathway;	GO:0070062|extracellular exosome;GO:0016021|integral component of membrane;GO:0005887|integral component of plasma membrane;GO:0005886|plasma membrane;	GO:0005524|ATP binding;GO:0005003|ephrin receptor activity;GO:0005005|transmembrane-ephrin receptor activity;	K08897	EPHA10; Eph receptor A10 [EC:2.7.10.1]
gene29	1.23802	2.32268	0.143618	0.314045	0.19588	0.0956432	1.07695	0.181873	0.0523654	OTOS	protein_coding	chr1:1233587-1235199:+	gi|426215083|ref|XP_004001807.1|	483	1e-58	PREDICTED: otospiralin isoform X1 [Ovis aries]	gi|594108711|ref|XM_006077168.1|	389	0	PREDICTED: Bubalus bubalis otospiralin-like (LOC102413468), transcript variant X2, mRNA	Q8NHW6	134	2e-38	Otospiralin	.	.	.	.	pfam15182	OTOS	Otospiralin. This family of proteins, Otospiralin, has a role in maintaining the neurosensory epithelium of the inner ear. This family of proteins is found in eukaryotes. Proteins in this family are approximately 90 amino acids in length.	GO:0007605|sensory perception of sound;	GO:0005576|extracellular region;	.	.	.
gene184	1.36198	1.67207	4.08074	1.6588	2.65798	2.30821	2.36957	1.76398	1.80265	MANEAL	protein_coding	chr1:12344279-12351864:+	gi|488551444|ref|XP_004467161.1|	1502	0	PREDICTED: glycoprotein endo-alpha-1,2-mannosidase-like protein isoform X1 [Dasypus novemcinctus]	gi|594109539|ref|XM_006077561.1|	2059	0	PREDICTED: Bubalus bubalis mannosidase, endo-alpha-like (MANEAL), mRNA	Q5VSG8	570	0	Glycoprotein endo-alpha-1,2-mannosidase-like protein	.	.	.	.	pfam14307	Glyco_tran_WbsX	Glycosyltransferase WbsX. Members of this family are found in within O-antigen biosynthesis clusters in Gram negative bacteria, where they are predicted to function as glycosyltransferases.	.	GO:0000139|Golgi membrane;GO:0016021|integral component of membrane;	GO:0016798|hydrolase activity, acting on glycosyl bonds;	.	.
gene185	13.2353	17.8559	11.722	10.5569	7.98702	8.79202	15.2856	19.0775	10.5184	YRDC	protein_coding	chr1:12351828-12355498:-	gi|803223168|ref|XP_011971870.1|	1096	5e-144	PREDICTED: yrdC domain-containing protein, mitochondrial isoform X2 [Ovis aries musimon]	gi|548461770|ref|XM_005678804.1|	1189	0	PREDICTED: Capra hircus yrdC N(6)-threonylcarbamoyltransferase domain containing (YRDC), mRNA	Q0VC80	388	2e-130	YrdC domain-containing protein, mitochondrial	MTH1692	88.6	6e-19	COG0009	pfam01300	Sua5_yciO_yrdC	Telomere recombination. This domain has been shown to bind preferentially to dsRNA. The domain is found in SUA5 as well as HypF and YrdC. It has also been shown to be required for telomere recombniation in yeast.	GO:0051051|negative regulation of transport;GO:0006450|regulation of translational fidelity;GO:0002949|tRNA threonylcarbamoyladenosine modification;	GO:0005737|cytoplasm;GO:0016020|membrane;GO:0005739|mitochondrion;	GO:0003725|double-stranded RNA binding;GO:0016779|nucleotidyltransferase activity;GO:0000049|tRNA binding;	.	.
gene186	2.23177	3.21232	2.78077	0.763822	2.30504	2.7778	2.20027	1.0018	0.314663	C1H1orf122	protein_coding	chr1:12355841-12356760:+	gi|803223170|ref|XP_011971871.1|	329	2e-35	PREDICTED: uncharacterized protein C1orf122 homolog isoform X1 [Ovis aries musimon]	gi|426215205|ref|XM_004001816.1|	628	0	PREDICTED: Ovis aries chromosome 1 open reading frame, human C1orf122 (C1H1orf122), transcript variant X1, mRNA	Q6ZSJ8	119	2e-32	Uncharacterized protein C1orf122	.	.	.	.	pfam03967	PRCH	Photosynthetic reaction centre, H-chain N-terminal region. The family corresponds the N-terminal cytoplasmic domain.	GO:0051051|negative regulation of transport;GO:0006450|regulation of translational fidelity;GO:0002949|tRNA threonylcarbamoyladenosine modification;	GO:0005737|cytoplasm;GO:0016020|membrane;GO:0005739|mitochondrion;	GO:0003725|double-stranded RNA binding;GO:0016779|nucleotidyltransferase activity;GO:0000049|tRNA binding;	.	.
gene187	13.5667	13.2161	12.0964	12.1152	11.3915	8.28182	13.7827	13.1016	14.5894	MTF1	protein_coding	chr1:12361766-12405350:-	gi|802976997|ref|XP_011955401.1|	3474	0	PREDICTED: metal regulatory transcription factor 1 isoform X2 [Ovis aries]	gi|555962428|ref|XM_005893242.1|	2569	0	PREDICTED: Bos mutus metal-regulatory transcription factor 1 (MTF1), transcript variant X1, mRNA	Q14872	1147	0	Metal regulatory transcription factor 1	SPAC144.09c	104	6e-23	COG5048	pfam13465	zf-H2C2_2	Zinc-finger double domain.	GO:0045944|positive regulation of transcription from RNA polymerase II promoter;GO:0006357|regulation of transcription from RNA polymerase II promoter;GO:0046686|response to cadmium ion;GO:0010038|response to metal ion;GO:0006979|response to oxidative stress;	GO:0005654|nucleoplasm;GO:0005634|nucleus;	GO:0001047|core promoter binding;GO:0003677|DNA binding;GO:0046872|metal ion binding;GO:0000978|RNA polymerase II core promoter proximal region sequence-specific DNA binding;GO:0000979|RNA polymerase II core promoter sequence-specific DNA binding;GO:0003713|transcription coactivator activity;GO:0003700|transcription factor activity, sequence-specific DNA binding;GO:0001077|transcriptional activat…	.	.
gene1715	0.0310637	0.0346901	0	0	0	0	0.0135111	0	0	CLDN8	protein_coding	chr1:123761498-123763630:+	gi|426217173|ref|XP_004002828.1|	1089	2e-141	PREDICTED: claudin-8 [Ovis aries]	gi|548449147|ref|XM_005674708.1|	1995	0	PREDICTED: Capra hircus claudin 8 (CLDN8), mRNA	Q9Z260	377	8e-125	Claudin-8	.	.	.	.	pfam00822	PMP22_Claudin	PMP-22/EMP/MP20/Claudin family.	GO:0016338|calcium-independent cell-cell adhesion via plasma membrane cell-adhesion molecules;	GO:0016327|apicolateral plasma membrane;GO:0016323|basolateral plasma membrane;GO:0005923|bicellular tight junction;GO:0005783|endoplasmic reticulum;GO:0016021|integral component of membrane;GO:0005886|plasma membrane;	GO:0042802|identical protein binding;GO:0005198|structural molecule activity;	K06087	CLDN; claudin
gene188	4.63324	4.37662	7.46787	6.00432	7.63906	5.27323	5.84113	5.17368	11.2262	INPP5B	protein_coding	chr1:12406434-12458713:-	gi|803223158|ref|XP_011971865.1|	4209	0	PREDICTED: LOW QUALITY PROTEIN: type II inositol 1,4,5-trisphosphate 5-phosphatase isoform X7 [Ovis aries musimon]	gi|548461504|ref|XM_005678677.1|	2845	0	PREDICTED: Capra hircus inositol polyphosphate-5-phosphatase, 75kDa (INPP5B), mRNA	P32019	310	4e-87	Type II inositol 1,4,5-trisphosphate 5-phosphatase	YNL106c_2	228	4e-62	COG5411	pfam00620	RhoGAP	RhoGAP domain. GTPase activator proteins towards Rho/Rac/Cdc42-like small GTPases.	GO:0030317|sperm motility;GO:0001701|in utero embryonic development;GO:0043647|inositol phosphate metabolic process;GO:0046856|phosphatidylinositol dephosphorylation;GO:0070613|regulation of protein processing;GO:0051056|regulation of small GTPase mediated signal transduction;GO:0007165|signal transduction;GO:0007283|spermatogenesis;	GO:0005737|cytoplasm;GO:0005829|cytosol;GO:0031901|early endosome membrane;GO:0005793|endoplasmic reticulum-Golgi intermediate compartment;GO:0005794|Golgi apparatus;GO:0016021|integral component of membrane;GO:0016020|membrane;GO:0030670|phagocytic vesicle membrane;GO:0005886|plasma membrane;	GO:0005096|GTPase activator activity;GO:0052659|inositol-1,3,4,5-tetrakisphosphate 5-phosphatase activity;GO:0052658|inositol-1,4,5-trisphosphate 5-phosphatase activity;GO:0046872|metal ion binding;GO:0004439|phosphatidylinositol-4,5-bisphosphate 5-phosphatase activity;	K01099	E3.1.3.36; phosphatidylinositol-bisphosphatase [EC:3.1.3.36]
gene1717	0.72883	0	0.219201	0.256778	0.00800807	0.00782025	0.0211337	0.0743543	0.333969	GRIK1	protein_coding	chr1:124107197-124574445:+	gi|426217181|ref|XP_004002832.1|	4730	0	PREDICTED: glutamate receptor ionotropic, kainate 1 isoform X5 [Ovis aries]	gi|556754665|ref|XM_005972634.1|	3005	0	PREDICTED: Pantholops hodgsonii glutamate receptor, ionotropic, kainate 1 (GRIK1), transcript variant X4, mRNA	P22756	1660	0	Glutamate receptor ionotropic, kainate 1	.	.	.	.	pfam00060	Lig_chan	Ligand-gated ion channel. This family includes the four transmembrane regions of the ionotropic glutamate receptors and NMDA receptors.	GO:0007417|central nervous system development;GO:0007268|synaptic transmission;GO:0007215|glutamate receptor signaling pathway;GO:0007399|nervous system development;GO:0051966|regulation of synaptic transmission, glutamatergic;GO:0006810|transport;	GO:0030054|cell junction;GO:0005887|integral component of plasma membrane;GO:0005886|plasma membrane;GO:0045211|postsynaptic membrane;	GO:0005234|extracellular-glutamate-gated ion channel activity;GO:0015277|kainate selective glutamate receptor activity;GO:0015276|ligand-gated ion channel activity;	K05201	GRIK1; glutamate receptor, ionotropic kainate 1
gene189	25.6782	20.5373	29.401	22.8734	21.826	23.3351	26.6759	28.0879	28.9583	SF3A3	protein_coding	chr1:12468259-12492869:-	gi|823411217|ref|XP_012418649.1|	2578	0	PREDICTED: splicing factor 3A subunit 3 isoform X1 [Odobenus rosmarus divergens]	gi|548461502|ref|XM_005678676.1|	1781	0	PREDICTED: Capra hircus splicing factor 3a, subunit 3, 60kDa (SF3A3), mRNA	Q12874	978	0	Splicing factor 3A subunit 3	SPBC36.09	253	4e-74	COG5188	pfam11931	DUF3449	Domain of unknown function (DUF3449). This presumed domain is functionally uncharacterized. This domain is found in eukaryotes. This domain is typically between 181 to 207 amino acids in length. This domain has two conserved sequence motifs: PIP and CEICG. The domain carries a zinc-finger domain of the C2H2-type.	GO:0000389|mRNA 3'-splice site recognition;GO:0006397|mRNA processing;GO:0000398|mRNA splicing, via spliceosome;GO:0008380|RNA splicing;GO:0000375|RNA splicing, via transesterification reactions;	GO:0071013|catalytic step 2 spliceosome;GO:0016607|nuclear speck;GO:0005654|nucleoplasm;GO:0005681|spliceosomal complex;	GO:0044822|poly(A) RNA binding;GO:0003723|RNA binding;GO:0008270|zinc ion binding;	K12827	SF3A3, SAP61, PRP9; splicing factor 3A subunit 3
gene1718	4.96046	5.90714	5.28105	4.9491	5.03664	4.89063	6.27423	5.34985	4.75689	BACH1	protein_coding	chr1:124814931-124834216:-	gi|803279405|ref|XP_011999377.1|	3492	0	PREDICTED: transcription regulator protein BACH1 isoform X2 [Ovis aries musimon]	gi|548449293|ref|XM_005674752.1|	5309	0	PREDICTED: Capra hircus BTB and CNC homology 1, basic leucine zipper transcription factor 1 (BACH1), mRNA	O14867	73.6	2e-11	Transcription regulator protein BACH1	.	.	.	.	pfam03131	bZIP_Maf	bZIP Maf transcription factor. Maf transcription factors contain a conserved basic region leucine zipper (bZIP) domain, which mediates their dimerization and DNA binding property. Thus, this family is probably related to pfam00170. This family also includes the DNA_binding domain of Skn-1, this domain lacks the leucine zipper found in other bZip domains, and binds DNA is a monomer.	GO:0006310|DNA recombination;GO:0006281|DNA repair;GO:0006302|double-strand break repair;GO:0000122|negative regulation of transcription from RNA polymerase II promoter;GO:0016567|protein ubiquitination;GO:0061418|regulation of transcription from RNA polymerase II promoter in response to hypoxia;GO:0000083|regulation of transcription involved in G1/S transition of mitotic cell cycle;GO:0000117|re…	GO:0031463|Cul3-RING ubiquitin ligase complex;GO:0005737|cytoplasm;GO:0005634|nucleus;	GO:0020037|heme binding;GO:0000980|RNA polymerase II distal enhancer sequence-specific DNA binding;GO:0003700|transcription factor activity, sequence-specific DNA binding;GO:0001205|transcriptional activator activity, RNA polymerase II distal enhancer sequence-specific binding;GO:0001078|transcriptional repressor activity, RNA polymerase II core promoter proximal region sequence-specific binding;…	K09042	BACH; transcription regulator BACH
gene190	5.25956	4.00964	3.03945	2.56708	3.35863	2.24904	4.05192	2.10273	1.84705	FHL3	protein_coding	chr1:12496413-12504211:-	gi|802977019|ref|XP_011956102.1|	1901	0	PREDICTED: four and a half LIM domains protein 3 isoform X1 [Ovis aries]	gi|556750164|ref|XM_005970439.1|	1343	0	PREDICTED: Pantholops hodgsonii four and a half LIM domains 3 (FHL3), transcript variant X2, mRNA	Q3ZBI6	472	1e-163	Four and a half LIM domains protein 3	.	.	.	.	pfam00412	LIM	LIM domain. This family represents two copies of the LIM structural domain.	GO:0030036|actin cytoskeleton organization;	GO:0005925|focal adhesion;GO:0005634|nucleus;GO:0001725|stress fiber;GO:0030018|Z disc;	GO:0008270|zinc ion binding;	.	.
gene1720	0.0362863	0.425486	0.105236	0.0328737	0.394711	0	0.394568	0.183243	0	MAP3K7CL	protein_coding	chr1:125018930-125064737:-	gi|556735438|ref|XP_005963331.1|	949	4e-123	PREDICTED: MAP3K7 C-terminal-like protein [Pantholops hodgsonii]	gi|548449172|ref|XM_005674712.1|	1519	0	PREDICTED: Capra hircus MAP3K7 C-terminal like (MAP3K7CL), mRNA	P58500	235	2e-73	MAP3K7 C-terminal-like protein	.	.	.	.	pfam04111	APG6	Autophagy protein Apg6. In yeast, 15 Apg proteins coordinate the formation of autophagosomes. Autophagy is a bulk degradation process induced by starvation in eukaryotic cells. Apg6/Vps30p has two distinct functions in the autophagic process, either associated with the membrane or in a retrieval step of the carboxypeptidase Y sorting pathway.	.	GO:0005829|cytosol;GO:0005634|nucleus;	.	.	.
gene191	41.3135	31.9032	40.5504	50.5172	34.6602	42.151	47.8612	62.4999	64.457	UTP11L	protein_coding	chr1:12510920-12522237:+	gi|556750167|ref|XP_005970502.1|	1152	3e-153	PREDICTED: probable U3 small nucleolar RNA-associated protein 11 [Pantholops hodgsonii]	gi|548461498|ref|XM_005678674.1|	1450	0	PREDICTED: Capra hircus UTP11-like, U3 small nucleolar ribonucleoprotein, (yeast) (UTP11L), mRNA	Q9Y3A2	432	2e-148	Probable U3 small nucleolar RNA-associated protein 11	SPAC18G6.06	124	2e-31	COG5223	pfam03998	Utp11	Utp11 protein. This protein is found to be part of a large ribonucleoprotein complex containing the U3 snoRNA. Depletion of the Utp proteins impedes production of the 18S rRNA, indicating that they are part of the active pre-rRNA processing complex. This large RNP complex has been termed the small subunit (SSU) processome.	GO:0007399|nervous system development;GO:0043065|positive regulation of apoptotic process;GO:0042274|ribosomal small subunit biogenesis;GO:0006364|rRNA processing;	GO:0005737|cytoplasm;GO:0005615|extracellular space;GO:0005730|nucleolus;GO:0005654|nucleoplasm;GO:0032040|small-subunit processome;	GO:0044822|poly(A) RNA binding;	K14769	UTP11; U3 small nucleolar RNA-associated protein 11
gene1722	109.556	88.9116	116.398	161.644	119.362	161.664	110.32	129.209	145.646	CCT8	protein_coding	chr1:125129198-125142819:+	gi|528935832|ref|XP_005201176.1|	2747	0	PREDICTED: T-complex protein 1 subunit theta isoform X1 [Bos taurus]	gi|548449178|ref|XM_005674713.1|	1857	0	PREDICTED: Capra hircus chaperonin containing TCP1, subunit 8 (theta) (CCT8), mRNA	Q3ZCI9	1014	0	T-complex protein 1 subunit theta	.	.	.	.	pfam00118	Cpn60_TCP1	TCP-1/cpn60 chaperonin family. This family includes members from the HSP60 chaperone family and the TCP-1 (T-complex protein) family.	GO:0006457|protein folding;	GO:0005832|chaperonin-containing T-complex;GO:0005929|cilium;GO:0005815|microtubule organizing center;	GO:0005524|ATP binding;	K09500	CCT8; T-complex protein 1 subunit theta
gene1723	12.6479	9.72801	12.515	14.7333	10.2861	13.3957	13.7128	13.7049	13.7065	USP16	protein_coding	chr1:125143729-125170768:-	gi|802998085|ref|XP_011950211.1|	4156	0	PREDICTED: ubiquitin carboxyl-terminal hydrolase 16-like [Ovis aries]	gi|556735427|ref|XM_005963264.1|	2941	0	PREDICTED: Pantholops hodgsonii ubiquitin specific peptidase 16 (USP16), transcript variant X1, mRNA	Q08DA3	1498	0	Ubiquitin carboxyl-terminal hydrolase 16	.	.	.	.	pfam00443	UCH	Ubiquitin carboxyl-terminal hydrolase.	GO:0051301|cell division;GO:0006974|cellular response to DNA damage stimulus;GO:0016578|histone deubiquitination;GO:0070537|histone H2A K63-linked deubiquitination;GO:0007067|mitotic nuclear division;GO:0035522|monoubiquitinated histone H2A deubiquitination;GO:0045944|positive regulation of transcription from RNA polymerase II promoter;GO:0045893|positive regulation of transcription, DNA-template…	GO:0005634|nucleus;	GO:0004197|cysteine-type endopeptidase activity;GO:0042393|histone binding;GO:0004843|ubiquitin-specific protease activity;GO:0003713|transcription coactivator activity;GO:0043130|ubiquitin binding;GO:0008270|zinc ion binding;	K11844	USP16_45; ubiquitin carboxyl-terminal hydrolase 16/45 [EC:3.4.19.12]
gene1724	9.62601	7.43993	11.3355	12.3218	9.60442	11.5487	10.6663	11.6389	10.0328	RWDD2B	protein_coding	chr1:125172676-125186990:+	gi|426217197|ref|XP_004002840.1|	1566	0	PREDICTED: RWD domain-containing protein 2B [Ovis aries]	gi|548449210|ref|XM_005674719.1|	2686	0	PREDICTED: Capra hircus RWD domain containing 2B (RWDD2B), mRNA	Q5R9U9	538	5e-179	RWD domain-containing protein 2B	.	.	.	.	pfam06544	DUF1115	Protein of unknown function (DUF1115). This family represents the C-terminus of hypothetical eukaryotic proteins of unknown function.	GO:0051301|cell division;GO:0006974|cellular response to DNA damage stimulus;GO:0016578|histone deubiquitination;GO:0070537|histone H2A K63-linked deubiquitination;GO:0007067|mitotic nuclear division;GO:0035522|monoubiquitinated histone H2A deubiquitination;GO:0045944|positive regulation of transcription from RNA polymerase II promoter;GO:0045893|positive regulation of transcription, DNA-template…	GO:0005634|nucleus;	GO:0004197|cysteine-type endopeptidase activity;GO:0042393|histone binding;GO:0004843|ubiquitin-specific protease activity;GO:0003713|transcription coactivator activity;GO:0043130|ubiquitin binding;GO:0008270|zinc ion binding;	.	.
gene1725	22.2381	16.1805	24.1776	24.2239	22.4371	29.3365	24.1377	26.6263	21.6741	LTN1	protein_coding	chr1:125198163-125255736:+	gi|802996433|ref|XP_004002841.2|	8794	0	PREDICTED: E3 ubiquitin-protein ligase listerin [Ovis aries]	gi|548449215|ref|XM_005674720.1|	7435	0	PREDICTED: Capra hircus listerin E3 ubiquitin protein ligase 1 (LTN1), mRNA	O94822	3057	0	E3 ubiquitin-protein ligase listerin	SPBC21D10.09c	179	5e-44	COG5219	pfam13639	zf-RING_2	Ring finger domain.	GO:0051865|protein autoubiquitination;	.	GO:0016874|ligase activity;GO:0061630|ubiquitin protein ligase activity;GO:0008270|zinc ion binding;	.	.
gene1726	0.675249	0.34562	0.557579	0.828404	1.05726	1.11397	0.807674	0.594159	0.966926	N6AMT1	protein_coding	chr1:125277421-125297071:-	gi|802996431|ref|XP_004002842.2|	1108	3e-143	PREDICTED: hemK methyltransferase family member 2 isoform X1 [Ovis aries]	gi|548449220|ref|XM_005674721.1|	1347	0	PREDICTED: Capra hircus hemK methyltransferase family member 2-like (LOC102186050), transcript variant X1, mRNA	Q9Y5N5	376	1e-123	HemK methyltransferase family member 2	SPAC323.05c	110	6e-26	COG2890	pfam13659	Methyltransf_26	Methyltransferase domain. This family contains methyltransferase domains.	GO:0032259|methylation;GO:0030307|positive regulation of cell growth;GO:0006415|translational termination;	GO:0005829|cytosol;GO:0043234|protein complex;	GO:0003676|nucleic acid binding;GO:0008276|protein methyltransferase activity;	K19589	N6AMT1; release factor glutamine methyltransferase [EC:2.1.1.297]
gene193	0.302732	0.632051	0.063621	0.059622	0.0520636	0.0889744	0.492343	0.290044	0.180938	POU3F1	protein_coding	chr1:12537218-12543969:-	gi|755821930|ref|XP_011277983.1|	544	4e-61	PREDICTED: POU domain, class 3, transcription factor 1, partial [Felis catus]	gi|402743322|ref|NM_001105451.2|	1352	0	Bos taurus POU class 3 homeobox 1 (POU3F1), mRNA	Q03052	87.4	1e-16	POU domain, class 3, transcription factor 1	.	.	.	.	pfam00157	Pou	Pou domain - N-terminal to homeobox domain.	GO:0008366|axon ensheathment;GO:0030900|forebrain development;GO:0030216|keratinocyte differentiation;GO:0022011|myelination in peripheral nervous system;GO:0010628|positive regulation of gene expression;GO:0045893|positive regulation of transcription, DNA-templated;	GO:0005634|nucleus;GO:0005667|transcription factor complex;	GO:0001105|RNA polymerase II transcription coactivator activity;GO:0043565|sequence-specific DNA binding;GO:0003700|transcription factor activity, sequence-specific DNA binding;	K09365	POU3F, OTF; POU domain transcription factor, class 3
gene1728	0.0408601	0.0456303	0.0553004	0.0222105	0.0808115	0.0710246	0.0781973	0.052523	0	LOC105611820	protein_coding	chr1:127099946-127103999:+	gi|803040665|ref|XP_012028919.1|	5934	0	PREDICTED: LOW QUALITY PROTEIN: uncharacterized protein LOC105614635 [Ovis aries]	gi|548506490|ref|XM_005693067.1|	1363	0	PREDICTED: Capra hircus uncharacterized LOC102172005 (LOC102172005), mRNA	P03356	1294	0	Pol polyprotein	SPAC9.04	99	6e-20	COG2801	pfam00078	RVT_1	Reverse transcriptase (RNA-dependent DNA polymerase). A reverse transcriptase gene is usually indicative of a mobile element such as a retrotransposon or retrovirus. Reverse transcriptases occur in a variety of mobile elements, including retrotransposons, retroviruses, group II introns, bacterial msDNAs, hepadnaviruses, and caulimoviruses.	GO:0015074|DNA integration;GO:0006310|DNA recombination;GO:0075713|establishment of integrated proviral latency;GO:0046718|viral entry into host cell;	.	GO:0004190|aspartic-type endopeptidase activity;GO:0003676|nucleic acid binding;GO:0003964|RNA-directed DNA polymerase activity;GO:0004523|RNA-DNA hybrid ribonuclease activity;	.	.
gene1730	1.01284	0.95105	0.806345	0.768362	1.79175	0.913785	1.46032	0.717581	2.546	ADAMTS5	protein_coding	chr1:127446335-127502805:+	gi|426217205|ref|XP_004002844.1|	3363	0	PREDICTED: A disintegrin and metalloproteinase with thrombospondin motifs 5 isoform X1 [Ovis aries]	gi|594105504|ref|XM_006075643.1|	5273	0	PREDICTED: Bubalus bubalis ADAM metallopeptidase with thrombospondin type 1 motif, 5 (ADAMTS5), mRNA	Q9UNA0	227	5e-59	A disintegrin and metalloproteinase with thrombospondin motifs 5	.	.	.	.	pfam05986	ADAM_spacer1	ADAM-TS Spacer 1. This family represents the Spacer-1 region from the ADAM-TS family of metalloproteinases.	GO:0042742|defense response to bacterium;GO:0022617|extracellular matrix disassembly;GO:0036066|protein O-linked fucosylation;GO:0006508|proteolysis;GO:0044691|tooth eruption;	GO:0005788|endoplasmic reticulum lumen;GO:0005576|extracellular region;GO:0005615|extracellular space;GO:0005578|proteinaceous extracellular matrix;	GO:0050840|extracellular matrix binding;GO:0008201|heparin binding;GO:0005178|integrin binding;GO:0004222|metalloendopeptidase activity;GO:0008237|metallopeptidase activity;GO:0008270|zinc ion binding;	K08620	ADAMTS5; a disintegrin and metalloproteinase with thrombospondin motifs 5 [EC:3.4.24.-]
gene1731	12.1083	42.3718	17.743	7.34493	13.4687	8.32013	34.2064	30.0183	25.0421	ADAMTS1	protein_coding	chr1:127602731-127612088:+	gi|426217209|ref|XP_004002846.1|	4743	0	PREDICTED: A disintegrin and metalloproteinase with thrombospondin motifs 1 [Ovis aries]	gi|548449297|ref|XM_005674754.1|	3487	0	PREDICTED: Capra hircus ADAM metallopeptidase with thrombospondin type 1 motif, 1 (ADAMTS1), mRNA	P97857	1516	0	A disintegrin and metalloproteinase with thrombospondin motifs 1	.	.	.	.	pfam05986	ADAM_spacer1	ADAM-TS Spacer 1. This family represents the Spacer-1 region from the ADAM-TS family of metalloproteinases.	GO:0060347|heart trabecula formation;GO:0001822|kidney development;GO:0016525|negative regulation of angiogenesis;GO:0001542|ovulation from ovarian follicle;	GO:0005604|basement membrane;GO:0005737|cytoplasm;GO:0031410|cytoplasmic vesicle;GO:0005578|proteinaceous extracellular matrix;	GO:0008201|heparin binding;GO:0004222|metalloendopeptidase activity;GO:0008270|zinc ion binding;	K08617	ADAMTS1; a disintegrin and metalloproteinase with thrombospondin motifs 1 [EC:3.4.24.-]
gene1732	11.0203	7.9314	9.39101	9.95011	9.99373	10.3299	13.6982	10.8665	8.22707	CYYR1	protein_coding	chr1:127900464-128035929:+	gi|802996450|ref|XP_012042263.1|	929	3e-112	PREDICTED: cysteine and tyrosine-rich protein 1 isoform X7 [Ovis aries]	gi|556757416|ref|XM_005973990.1|	2926	0	PREDICTED: Pantholops hodgsonii cysteine/tyrosine-rich 1 (CYYR1), mRNA	Q96J86	141	3e-39	Cysteine and tyrosine-rich protein 1	.	.	.	.	pfam10873	DUF2668	Protein of unknown function (DUF2668). Members in this family of proteins are annotated as Cysteine and tyrosine-rich protein 1, however currently no function is known.	.	GO:0016021|integral component of membrane;	.	.	.
gene1734	146.759	126.298	168.359	120.239	145.939	129.644	175.337	130.196	160.95	APP	protein_coding	chr1:128262345-128575986:+	gi|742112079|ref|XP_010836751.1|	3461	0	PREDICTED: amyloid beta A4 protein isoform X1 [Bison bison bison]	gi|548449235|ref|XM_005674723.1|	3236	0	PREDICTED: Capra hircus amyloid beta (A4) precursor protein (APP), transcript variant X1, mRNA	P79307	730	0	Amyloid beta A4 protein	.	.	.	.	pfam12925	APP_E2	E2 domain of amyloid precursor protein. The E2 domain is the largest of the conserved domains of the amyloid precursor protein. The structure of E2 consists of two coiled-coil sub-structures connected through a continuous helix, and bears an unexpected resemblance to the spectrin family of protein structures.E 2 can reversibly dimerise in solution, and the dimerization occurs along the longest di…	GO:0008344|adult locomotory behavior;GO:0006915|apoptotic process;GO:0008088|axon cargo transport;GO:0016199|axon midline choice point recognition;GO:0007409|axonogenesis;GO:0007155|cell adhesion;GO:0006878|cellular copper ion homeostasis;GO:0048669|collateral sprouting in absence of injury;GO:0016358|dendrite development;GO:0006897|endocytosis;GO:0030198|extracellular matrix organization;GO:0035…	GO:0030424|axon;GO:0005905|coated pit;GO:0005737|cytoplasm;GO:0005794|Golgi apparatus;GO:0016021|integral component of membrane;	GO:0003677|DNA binding;GO:0008201|heparin binding;GO:0004867|serine-type endopeptidase inhibitor activity;GO:0046914|transition metal ion binding;	K04520	APP; amyloid beta A4 protein
gene1737	10.4443	7.93547	11.3975	13.5671	12.1191	14.8901	13.1664	12.6949	11.0673	GABPA	protein_coding	chr1:128686203-128726268:-	gi|594079270|ref|XP_006063313.1|	1477	0	PREDICTED: LOW QUALITY PROTEIN: GA-binding protein alpha chain [Bubalus bubalis]	gi|594079269|ref|XM_006063251.1|	2932	0	PREDICTED: Bubalus bubalis GA binding protein transcription factor, alpha subunit 60kDa (GABPA), mRNA	Q06546	124	2e-28	GA-binding protein alpha chain	.	.	.	.	pfam11620	GABP-alpha	GA-binding protein alpha chain. This family of proteins represents the transcription factor GABP alpha. This alpha domain is a five-stranded beta-sheet crossed by a distorted helix termed an OST domain. The surface of the GABP alpha OST domain contains two clusters of negatively-charged residues suggesting there are positively-charged partner proteins. The OST domain binds to the CH1 and CH3 doma…	GO:0030154|cell differentiation;GO:0001701|in utero embryonic development;GO:0007005|mitochondrion organization;GO:0045653|negative regulation of megakaryocyte differentiation;GO:0000122|negative regulation of transcription from RNA polymerase II promoter;GO:0045944|positive regulation of transcription from RNA polymerase II promoter;GO:0006366|transcription from RNA polymerase II promoter;	GO:0000790|nuclear chromatin;GO:0005654|nucleoplasm;GO:0005634|nucleus;	GO:0003682|chromatin binding;GO:0003677|DNA binding;GO:0046982|protein heterodimerization activity;GO:0000978|RNA polymerase II core promoter proximal region sequence-specific DNA binding;GO:0003713|transcription coactivator activity;GO:0003700|transcription factor activity, sequence-specific DNA binding;GO:0044212|transcription regulatory region DNA binding;GO:0001077|transcriptional activator a…	K09441	GABPA; GA-binding protein transcription factor, alpha
gene1738	95.849	75.2979	76.9279	87.4299	84.4642	102.285	105.406	88.24	76.3924	ATP5J	protein_coding	chr1:128726064-128734624:+	gi|675754462|ref|XP_008984768.1|	606	1e-76	PREDICTED: ATP synthase-coupling factor 6, mitochondrial isoform X1 [Callithrix jacchus]	gi|556751716|ref|XM_005971195.1|	574	0	PREDICTED: Pantholops hodgsonii ATP synthase, H+ transporting, mitochondrial Fo complex, subunit F6 (ATP5J), transcript variant X2, mRNA	P02721	217	1e-70	ATP synthase-coupling factor 6, mitochondrial	.	.	.	.	pfam05511	ATP-synt_F6	Mitochondrial ATP synthase coupling factor 6. Coupling factor 6 (F6) is a component of mitochondrial ATP synthase which is required for the interactions of the catalytic and proton-translocating segments.	GO:0015986|ATP synthesis coupled proton transport;GO:0021762|substantia nigra development;	GO:0005753|mitochondrial proton-transporting ATP synthase complex;GO:0000276|mitochondrial proton-transporting ATP synthase complex, coupling factor F(o);	GO:0016887|ATPase activity;GO:0015078|hydrogen ion transmembrane transporter activity;	K02131	ATPeF0F6, ATP5J; F-type H+-transporting ATPase subunit 6
gene1739	4.49945	7.45662	5.77381	6.19423	5.14612	4.36052	6.74167	6.55707	6.48498	JAM2	protein_coding	chr1:128742803-128824157:-	gi|803006776|ref|XP_011963222.1|	1344	5e-179	PREDICTED: junctional adhesion molecule B isoform X1 [Ovis aries]	gi|556751735|ref|XM_005971204.1|	1335	0	PREDICTED: Pantholops hodgsonii junctional adhesion molecule 2 (JAM2), mRNA	P57087	437	3e-147	Junctional adhesion molecule B	.	.	.	.	pfam07679	I-set	Immunoglobulin I-set domain.	GO:0030198|extracellular matrix organization;GO:0050900|leukocyte migration;GO:0007162|negative regulation of cell adhesion;GO:0016337|single organismal cell-cell adhesion;	GO:0005923|bicellular tight junction;GO:0005887|integral component of plasma membrane;GO:0005886|plasma membrane;	.	K06735	JAM2; junctional adhesion molecule 2
gene1740	41.0468	30.2052	51.8672	56.8618	47.1951	54.5882	46.0185	41.7288	49.0875	MRPL39	protein_coding	chr1:128860298-128875522:+	gi|803335725|ref|XP_012025962.1|	1724	0	PREDICTED: 39S ribosomal protein L39, mitochondrial isoform X2 [Ovis aries musimon]	gi|556751726|ref|XM_005971200.1|	1095	0	PREDICTED: Pantholops hodgsonii mitochondrial ribosomal protein L39 (MRPL39), transcript variant X1, mRNA	Q9NYK5	597	0	39S ribosomal protein L39, mitochondrial	SPBC25H2.02	97.8	9e-21	COG0441	pfam02824	TGS	TGS domain. The TGS domain is named after ThrRS, GTPase, and SpoT. Interestingly, TGS domain was detected also at the amino terminus of the uridine kinase from the spirochaete Treponema pallidum (but not any other organism, including the related spirochaete Borrelia burgdorferi). TGS is a small domain that consists of ~50 amino acid residues and is predicted to possess a predominantly beta-sheet …	GO:0000002|mitochondrial genome maintenance;GO:0070125|mitochondrial translational elongation;GO:0070126|mitochondrial translational termination;GO:0006418|tRNA aminoacylation for protein translation;	GO:0005743|mitochondrial inner membrane;GO:0005761|mitochondrial ribosome;GO:0005739|mitochondrion;	GO:0016876|ligase activity, forming aminoacyl-tRNA and related compounds;GO:0000166|nucleotide binding;GO:0044822|poly(A) RNA binding;GO:0003723|RNA binding;	K17420	MRPL39; large subunit ribosomal protein L39
gene195	10.7707	14.0777	11.2541	11.6147	11.3531	11.656	11.4788	10.123	9.26455	RRAGC	protein_coding	chr1:13334597-13348435:-	gi|742214349|ref|XP_010861120.1|	2158	0	PREDICTED: ras-related GTP-binding protein C [Bison bison bison]	gi|556750254|ref|XM_005985716.1|	1976	0	PREDICTED: Pantholops hodgsonii Ras-related GTP binding C (RRAGC), mRNA	Q99K70	665	0	Ras-related GTP-binding protein C	.	.	.	.	pfam04670	Gtr1_RagA	Gtr1/RagA G protein conserved region. GTR1 was first identified in S. cerevisiae as a suppressor of a mutation in RCC1. Biochemical analysis revealed that Gtr1 is in fact a G protein of the Ras family. The RagA/B proteins are the human homologues of Gtr1. Included in this family is the human Rag C, a novel protein that has been shown to interact with RagA/B.	GO:0034198|cellular response to amino acid starvation;GO:0071230|cellular response to amino acid stimulus;GO:0009267|cellular response to starvation;GO:0032008|positive regulation of TOR signaling;GO:0010506|regulation of autophagy;GO:0032006|regulation of TOR signaling;GO:1903432|regulation of TORC1 signaling;GO:0043200|response to amino acid;	GO:0005737|cytoplasm;GO:0034448|EGO complex;GO:1990131|Gtr1-Gtr2 GTPase complex;GO:0043231|intracellular membrane-bounded organelle;GO:0005764|lysosome;GO:0005634|nucleus;	GO:0019003|GDP binding;GO:0005525|GTP binding;GO:0003924|GTPase activity;GO:0046982|protein heterodimerization activity;	K16186	RRAGC_D; Ras-related GTP-binding protein C/D
gene1749	0.273208	0.331633	0.968422	0.530899	0.458114	0.520019	0.59588	0.676205	0.98394	NCAM2	protein_coding	chr1:133468479-134074276:-	gi|426217241|ref|XP_004002862.1|	3873	0	PREDICTED: neural cell adhesion molecule 2 isoform X1 [Ovis aries]	gi|594089657|ref|XM_006068183.1|	6949	0	PREDICTED: Bubalus bubalis neural cell adhesion molecule 2 (NCAM2), mRNA	O15394	1229	0	Neural cell adhesion molecule 2	.	.	.	.	pfam07679	I-set	Immunoglobulin I-set domain.	GO:0007413|axonal fasciculation;GO:0007158|neuron cell-cell adhesion;GO:0007608|sensory perception of smell;	GO:0030424|axon;GO:0016021|integral component of membrane;GO:0005886|plasma membrane;	.	K06491	NCAM; neural cell adhesion molecule
gene196	16.1911	7.95575	16.495	18.8545	15.0257	20.1698	15.4389	13.3566	13.2359	MYCBP	protein_coding	chr1:13351243-13359202:-	gi|803006399|ref|XP_011961668.1|	652	2e-82	PREDICTED: C-Myc-binding protein isoform X1 [Ovis aries]	gi|594109509|ref|XM_006077546.1|	1418	0	PREDICTED: Bubalus bubalis MYC binding protein (MYCBP), mRNA	Q2TBP7	179	6e-51	C-Myc-binding protein	.	.	.	.	pfam10147	CR6_interact	Growth arrest and DNA-damage-inducible proteins-interacting protein 1. Members of this family of proteins act as negative regulators of G1 to S cell cycle phase progression by inhibiting cyclin-dependent kinases. Inhibitory effects are additive with GADD45 proteins but occur also in the absence of GADD45 proteins. Furthermore, they act as a repressor of the orphan nuclear receptor NR4A1 by inhibi…	GO:0006355|regulation of transcription, DNA-templated;GO:0006351|transcription, DNA-templated;	GO:0005737|cytoplasm;GO:0005634|nucleus;	GO:0003713|transcription coactivator activity;	.	.
gene197	0.0680624	0	0.0986959	0	0.100958	0.180749	0.0592075	0.0156232	0	GJA9	protein_coding	chr1:13359694-13361640:-	gi|426215218|ref|XP_004001871.1|	2683	0	PREDICTED: gap junction alpha-9 protein [Ovis aries]	gi|594109506|ref|XM_006077545.1|	1725	0	PREDICTED: Bubalus bubalis gap junction protein, alpha 9, 59kDa (GJA9), mRNA	P57773	817	0	Gap junction alpha-9 protein	.	.	.	.	pfam00029	Connexin	Connexin.	GO:0007154|cell communication;	GO:0005922|connexon complex;GO:0016021|integral component of membrane;	.	K07618	GJA9; gap junction alpha-9 protein
gene198	4.83487	5.25846	8.04735	8.608	7.87844	11.8551	10.1489	3.74439	1.57824	RHBDL2	protein_coding	chr1:13365948-13427079:-	gi|426215220|ref|XP_004001872.1|	1309	6e-176	PREDICTED: rhomboid-related protein 2 isoform X2 [Ovis aries]	gi|548461492|ref|XM_005678671.1|	1473	0	PREDICTED: Capra hircus rhomboid, veinlet-like 2 (Drosophila) (RHBDL2), transcript variant X2, mRNA	A2AGA4	441	4e-151	Rhomboid-related protein 2	BS_yqgP_1	55.1	2e-07	COG0705	pfam01694	Rhomboid	Rhomboid family. This family contains integral membrane proteins that are related to Drosophila rhomboid protein. Members of this family are found in bacteria and eukaryotes. Rhomboid promotes the cleavage of the membrane-anchored TGF-alpha-like growth factor Spitz, allowing it to activate the Drosophila EGF receptor. Analysis has shown that Rhomboid-1 is an intramembrane serine protease.4] (EC:3…	GO:0016485|protein processing;	GO:0016021|integral component of membrane;GO:0005743|mitochondrial inner membrane;GO:0005886|plasma membrane;	GO:0004252|serine-type endopeptidase activity;	K02857	RHBDL1_2_3; rhomboid-related protein 1/2/3 [EC:3.4.21.105]
gene4	3.9405	4.84873	2.4073	1.98329	3.47274	2.64256	2.79306	1.31489	0.655894	D2HGDH	protein_coding	chr1:133789-158785:-	gi|803006309|ref|XP_011961304.1|	3715	0	PREDICTED: D-2-hydroxyglutarate dehydrogenase, mitochondrial isoform X1 [Ovis aries]	gi|556727920|ref|XM_005959640.1|	1272	0	PREDICTED: Pantholops hodgsonii D-2-hydroxyglutarate dehydrogenase (D2HGDH), transcript variant X2, mRNA	Q1JPD3	432	5e-136	D-2-hydroxyglutarate dehydrogenase, mitochondrial	YDL178w	224	8e-62	COG0277	pfam02913	FAD-oxidase_C	FAD linked oxidases, C-terminal domain. This domain has a ferredoxin-like fold.	.	GO:0005739|mitochondrion;	GO:0051990|(R)-2-hydroxyglutarate dehydrogenase activity;GO:0050660|flavin adenine dinucleotide binding;	.	.
gene202	59.4219	41.8834	56.198	67.0708	57.0999	59.1562	70.179	71.0239	68.9495	AKIRIN1	protein_coding	chr1:13469657-13478636:+	gi|731497734|ref|XP_010593530.1|	687	3e-87	PREDICTED: LOW QUALITY PROTEIN: akirin-1 [Loxodonta africana]	gi|189083787|ref|NM_001127672.1|	723	0	Ovis aries akirin 1 (AKIRIN1), mRNA	Q9H9L7	67.4	2e-12	Akirin-1	.	.	.	.	pfam12490	BCAS3	Breast carcinoma amplified sequence 3. This domain family is found in eukaryotes, and is typically between 229 and 245 amino acids in length. The proteins in this family have been shown to be proto-oncogenes implicated in the development of breast cancer.	.	GO:0031965|nuclear membrane;GO:0005654|nucleoplasm;GO:0005634|nucleus;	.	.	.
gene203	566.579	471.619	576.322	603.587	478.979	569.394	488	450.375	604.632	NDUFS5	protein_coding	chr1:13490277-13495747:+	gi|426215222|ref|XP_004001873.1|	563	4e-71	PREDICTED: NADH dehydrogenase [ubiquinone] iron-sulfur protein 5 [Ovis aries]	gi|548461486|ref|XM_005678668.1|	507	0	PREDICTED: Capra hircus NADH dehydrogenase (ubiquinone) Fe-S protein 5, 15kDa (NADH-coenzyme Q reductase) (NDUFS5), mRNA	Q02379	203	2e-65	NADH dehydrogenase [ubiquinone] iron-sulfur protein 5	.	.	.	.	pfam10200	Ndufs5	NADH:ubiquinone oxidoreductase, NDUFS5-15kDa. This is a family of short, approximately 105 amino acid residue, proteins which form part of NADH:ubiquinone oxidoreductase complex I. Complex I is the first multisubunit inner membrane protein complex of the mitochondrial electron transport chain and it transfers two electrons from NADH to ubiquinone. The protein carries four highly conserved cystein…	GO:0032981|mitochondrial respiratory chain complex I assembly;GO:0055114|oxidation-reduction process;	GO:0005758|mitochondrial intermembrane space;GO:0005747|mitochondrial respiratory chain complex I;	.	K03938	NDUFS5; NADH dehydrogenase (ubiquinone) Fe-S protein 5
gene204	32.0478	32.0018	31.1728	24.4783	33.3834	26.1987	29.9945	28.1425	30.1623	MACF1	protein_coding	chr1:13541086-13881011:+	gi|803223122|ref|XP_011971851.1|	27424	0	PREDICTED: microtubule-actin cross-linking factor 1 isoform X2 [Ovis aries musimon]	gi|548461480|ref|XM_005678665.1|	21173	0	PREDICTED: Capra hircus microtubule-actin crosslinking factor 1 (MACF1), transcript variant X1, mRNA	D3ZHV2	6744	0	Microtubule-actin cross-linking factor 1	ECU09g0290	190	1e-48	COG5069	pfam02187	GAS2	Growth-Arrest-Specific Protein 2 Domain.	GO:0043001|Golgi to plasma membrane protein transport;GO:0030177|positive regulation of Wnt signaling pathway;GO:0010632|regulation of epithelial cell migration;GO:0051893|regulation of focal adhesion assembly;GO:0032886|regulation of microtubule-based process;GO:0016055|Wnt signaling pathway;GO:0042060|wound healing;	GO:0005737|cytoplasm;GO:0005794|Golgi apparatus;GO:0016020|membrane;GO:0005874|microtubule;GO:0005886|plasma membrane;GO:0032587|ruffle membrane;	GO:0016887|ATPase activity;GO:0005509|calcium ion binding;	.	.
gene1755	0	0	0	0.00813821	0	0	0	0.0164958	0.0569942	TMPRSS15	protein_coding	chr1:136776864-136931808:+	gi|426217245|ref|XP_004002864.1|	5476	0	PREDICTED: enteropeptidase isoform X1 [Ovis aries]	gi|555980005|ref|XM_005901870.1|	3251	0	PREDICTED: Bos mutus transmembrane protease, serine 15 (TMPRSS15), transcript variant X1, mRNA	P98072	2032	0	Enteropeptidase	VC1649	97.4	7e-20	COG5640	pfam00089	Trypsin	Trypsin.	GO:0044256|protein digestion;GO:0032023|trypsinogen activation;	GO:0016021|integral component of membrane;GO:0016020|membrane;	GO:0005044|scavenger receptor activity;GO:0004252|serine-type endopeptidase activity;	K01316	PRSS7; protease, serine, 7 (enterokinase) [EC:3.4.21.9]
gene1756	3.28405	1.69789	1.23463	2.02479	0.0300698	0.176187	3.33293	2.33128	0.964639	CHODL	protein_coding	chr1:136933909-136957632:-	gi|426217247|ref|XP_004002865.1|	1297	1e-171	PREDICTED: chondrolectin [Ovis aries]	gi|556754918|ref|XM_005972759.1|	2053	0	PREDICTED: Pantholops hodgsonii chondrolectin (CHODL), mRNA	Q9H9P2	484	1e-165	Chondrolectin	.	.	.	.	pfam00059	Lectin_C	Lectin C-type domain. This family includes both long and short form C-type	GO:0007517|muscle organ development;GO:0010975|regulation of neuron projection development;	GO:0005737|cytoplasm;GO:0016021|integral component of membrane;GO:0048471|perinuclear region of cytoplasm;	GO:0030246|carbohydrate binding;	K10078	CHODL; chondrolectin
gene1757	7.97849	6.01435	9.43624	8.48586	7.57995	9.00885	9.91029	10.4007	11.9897	C1H21orf91	protein_coding	chr1:137439516-137471918:+	gi|802996494|ref|XP_012042444.1|	1614	0	PREDICTED: protein EURL homolog isoform X1 [Ovis aries]	gi|594067079|ref|XM_006057434.1|	3358	0	PREDICTED: Bubalus bubalis chromosome unknown open reading frame, human C21orf91 (LOC102398900), mRNA	Q9NYK6	500	1e-175	Protein EURL homolog	.	.	.	.	pfam06937	EURL	EURL protein. This family consists of several animal EURL proteins. EURL is preferentially expressed in chick retinal precursor cells as well as in the anterior epithelial cells of the lens at early stages of development. EURL transcripts are found primarily in the peripheral dorsal retina, i.e., the most undifferentiated part of the dorsal retina. EURL transcripts are also detected in the lens a…	GO:0007517|muscle organ development;GO:0010975|regulation of neuron projection development;	GO:0005737|cytoplasm;GO:0016021|integral component of membrane;GO:0048471|perinuclear region of cytoplasm;	GO:0030246|carbohydrate binding;	.	.
gene1758	22.2009	18.5576	17.7529	30.0856	11.8275	16.6096	21.7295	32.4592	33.6334	BTG3	protein_coding	chr1:137630387-137650555:+	gi|350538943|ref|NP_001233141.1|	1317	1e-179	protein BTG3 [Ovis aries]	gi|350538942|ref|NM_001246212.1|	1240	0	Ovis aries BTG family, member 3 (BTG3), mRNA	A4UTQ2	496	6e-175	Protein BTG3	.	.	.	.	pfam07742	BTG	BTG family.	GO:0045930|negative regulation of mitotic cell cycle;	GO:0005737|cytoplasm;	.	K14443	TOB; protein Tob/BTG
gene1759	1.03373	0.69711	1.40968	2.054	1.10125	1.26832	1.25547	0.857436	1.82714	CXADR	protein_coding	chr1:137650662-137715151:-	gi|803228500|ref|XP_011974521.1|	1798	0	PREDICTED: coxsackievirus and adenovirus receptor isoform X5 [Ovis aries musimon]	gi|594067072|ref|XM_006057431.1|	4534	0	PREDICTED: Bubalus bubalis coxsackie virus and adenovirus receptor (CXADR), transcript variant X1, mRNA	Q8WMV3	597	0	Coxsackievirus and adenovirus receptor homolog	.	.	.	.	pfam13927	Ig_3	Immunoglobulin domain. This family contains immunoglobulin-like domains.	GO:0031532|actin cytoskeleton reorganization;GO:0086067|AV node cell to bundle of His cell communication;GO:0048739|cardiac muscle fiber development;GO:0045216|cell-cell junction organization;GO:0010669|epithelial structure maintenance;GO:0046629|gamma-delta T cell activation;GO:0008354|germ cell migration;GO:0007507|heart development;GO:0007157|heterophilic cell-cell adhesion via plasma membrane…	GO:0001669|acrosomal vesicle;GO:0005912|adherens junction;GO:0016327|apicolateral plasma membrane;GO:0016323|basolateral plasma membrane;GO:0005923|bicellular tight junction;GO:0044297|cell body;GO:0009986|cell surface;GO:0005911|cell-cell junction;GO:0005737|cytoplasm;GO:0030175|filopodium;GO:0030426|growth cone;GO:0016021|integral component of membrane;GO:0045121|membrane raft;GO:0043005|neuron…	GO:0008013|beta-catenin binding;GO:0050839|cell adhesion molecule binding;GO:0071253|connexin binding;GO:0030165|PDZ domain binding;	K06788	CXADR, CAR; coxsackievirus and adenovirus receptor
gene206	7.47206	5.68437	4.62633	6.03034	6.67911	8.308	4.11095	3.73988	4.03115	KIAA0754	protein_coding	chr1:13813196-13819287:+	gi|802977042|ref|XP_011957110.1|	5669	0	PREDICTED: uncharacterized protein KIAA0754 homolog isoform X1 [Ovis aries]	gi|548461478|ref|XM_005678664.1|	3680	0	PREDICTED: Capra hircus KIAA0754 ortholog (KIAA0754), mRNA	O94854	222	6e-57	Uncharacterized protein KIAA0754	.	.	.	.	pfam07223	DUF1421	Protein of unknown function (DUF1421). This family represents a conserved region approximately 350 residues long within a number of plant proteins of unknown function.	.	GO:0005886|plasma membrane;	.	.	.
gene208	0	0	0.0113934	0	0	0	0.0102523	0	0	LOC105604051	protein_coding	chr1:13904374-13907184:+	gi|803332658|ref|XP_012024439.1|	2587	0	PREDICTED: succinyl-CoA:3-ketoacid coenzyme A transferase 2, mitochondrial isoform X2 [Ovis aries musimon]	gi|548461761|ref|XM_005678800.1|	1614	0	PREDICTED: Capra hircus succinyl-CoA:3-ketoacid coenzyme A transferase 2, mitochondrial-like (LOC102187645), mRNA	Q9BYC2	821	0	Succinyl-CoA:3-ketoacid coenzyme A transferase 2, mitochondrial	CC0206	258	5e-78	COG1788	pfam01144	CoA_trans	Coenzyme A transferase.	GO:0046952|ketone body catabolic process;	GO:0005739|mitochondrion;GO:0031514|motile cilium;	GO:0008260|3-oxoacid CoA-transferase activity;	K01027	OXCT; 3-oxoacid CoA-transferase [EC:2.8.3.5]
gene1767	6.96291	4.18482	6.24366	7.66515	7.11015	6.70712	6.6217	6.94097	8.49808	USP25	protein_coding	chr1:139385805-139552373:-	gi|802996574|ref|XP_012042693.1|	5994	0	PREDICTED: ubiquitin carboxyl-terminal hydrolase 25 isoform X10 [Ovis aries]	gi|594087366|ref|XM_006067098.1|	5823	0	PREDICTED: Bubalus bubalis ubiquitin specific peptidase 25 (USP25), mRNA	Q9UHP3	76.6	7e-26	Ubiquitin carboxyl-terminal hydrolase 25	SPCC188.08c	79	2e-13	COG5077	pfam00443	UCH	Ubiquitin carboxyl-terminal hydrolase.	GO:0006464|cellular protein modification process;GO:1904293|negative regulation of ERAD pathway;GO:0016579|protein deubiquitination;GO:0071108|protein K48-linked deubiquitination;GO:0070536|protein K63-linked deubiquitination;GO:0006508|proteolysis;GO:0006511|ubiquitin-dependent protein catabolic process;	GO:0005737|cytoplasm;GO:0005783|endoplasmic reticulum;GO:0005634|nucleus;	GO:0051117|ATPase binding;GO:0008233|peptidase activity;GO:0032183|SUMO binding;GO:0004843|ubiquitin-specific protease activity;GO:0043130|ubiquitin binding;GO:0031625|ubiquitin protein ligase binding;GO:1904455|ubiquitin-specific protease activity involved in negative regulation of ERAD pathway;	K11849	USP25_28, UBP2; ubiquitin carboxyl-terminal hydrolase 25/28 [EC:3.4.19.12]
gene209	59.9684	80.9537	55.7767	57.5263	47.8859	49.7213	62.5025	91.2978	66.4065	PABPC4	protein_coding	chr1:13962898-13978678:-	gi|802977051|ref|XP_011957491.1|	3260	0	PREDICTED: polyadenylate-binding protein 4 isoform X2 [Ovis aries]	gi|594109464|ref|XM_006077526.1|	2494	0	PREDICTED: Bubalus bubalis poly(A) binding protein, cytoplasmic 4 (inducible form) (PABPC4), transcript variant X1, mRNA	Q13310	214	1e-57	Polyadenylate-binding protein 4	.	.	.	.	pfam00658	PABP	Poly-adenylate binding protein, unique domain. The region featured in this family is found towards the C-terminus of poly(A)-binding proteins (PABPs). These are eukaryotic proteins that, through their binding of the 3' poly(A) tail on mRNA, have very important roles in the pathways of gene expression. They seem to provide a scaffold on which other proteins can bind and mediate processes such as e…	GO:0007596|blood coagulation;GO:0006401|RNA catabolic process;GO:0006396|RNA processing;GO:0006412|translation;	GO:0005737|cytoplasm;GO:0010494|cytoplasmic stress granule;GO:0030529|ribonucleoprotein complex;GO:0005634|nucleus;	GO:0000166|nucleotide binding;GO:0008143|poly(A) binding;GO:0044822|poly(A) RNA binding;GO:0008266|poly(U) RNA binding;	K13126	PABPC; polyadenylate-binding protein
gene210	7.61804	5.56019	8.8637	6.39219	7.07594	4.60666	9.75106	3.71382	3.93192	HEYL	protein_coding	chr1:14016445-14031757:-	gi|803332643|ref|XP_012024432.1|	1264	3e-161	PREDICTED: hairy/enhancer-of-split related with YRPW motif-like protein isoform X1 [Ovis aries musimon]	gi|594109456|ref|XM_006077522.1|	2777	0	PREDICTED: Bubalus bubalis hes-related family bHLH transcription factor with YRPW motif-like (HEYL), transcript variant X3, mRNA	Q2NL18	53.9	4e-06	Hairy/enhancer-of-split related with YRPW motif-like protein	.	.	.	.	pfam07527	Hairy_orange	Hairy Orange. The Orange domain is found in the Drosophila proteins Hesr-1, Hairy, and Enhancer of Split. The Orange domain is proposed to mediate specific protein-protein interaction between Hairy and Scute.	GO:0007275|multicellular organismal development;GO:0007219|Notch signaling pathway;GO:0006355|regulation of transcription, DNA-templated;GO:0006351|transcription, DNA-templated;	GO:0005634|nucleus;	GO:0003677|DNA binding;	.	.
gene1771	9.14422	7.69027	8.60528	10.7597	14.9009	12.9946	8.66896	9.13406	9.17457	NRIP1	protein_coding	chr1:140323811-140424354:+	gi|426217261|ref|XP_004002872.1|	5915	0	PREDICTED: nuclear receptor-interacting protein 1 [Ovis aries]	gi|548449321|ref|XM_005674764.1|	7304	0	PREDICTED: Capra hircus nuclear receptor interacting protein 1 (NRIP1), transcript variant X1, mRNA	P48552	1980	0	Nuclear receptor-interacting protein 1	.	.	.	.	pfam12077	DUF3556	Transmembrane protein of unknown function (DUF3556). This family of transmembrane proteins is functionally uncharacterized. This protein is found in bacteria. Proteins in this family are typically between 576 to 592 amino acids in length.	GO:0030521|androgen receptor signaling pathway;GO:0071392|cellular response to estradiol stimulus;GO:0032922|circadian regulation of gene expression;GO:0007623|circadian rhythm;GO:0019915|lipid storage;GO:0000122|negative regulation of transcription from RNA polymerase II promoter;GO:0001543|ovarian follicle rupture;GO:0045944|positive regulation of transcription from RNA polymerase II promoter;G…	GO:0030054|cell junction;GO:0000118|histone deacetylase complex;GO:0000790|nuclear chromatin;GO:0016607|nuclear speck;GO:0005730|nucleolus;GO:0005654|nucleoplasm;GO:0005634|nucleus;	GO:0050681|androgen receptor binding;GO:0001046|core promoter sequence-specific DNA binding;GO:0030331|estrogen receptor binding;GO:0035259|glucocorticoid receptor binding;GO:0035257|nuclear hormone receptor binding;GO:0003713|transcription coactivator activity;GO:0003714|transcription corepressor activity;	K17965	NRIP1; nuclear receptor-interacting protein 1
gene211	4.43127	4.31647	6.6133	2.90834	5.80534	2.44415	5.36712	4.03895	1.92392	NT5C1A	protein_coding	chr1:14052760-14070649:-	gi|556750191|ref|XP_005970514.1|	1709	0	PREDICTED: cytosolic 5'-nucleotidase 1A [Pantholops hodgsonii]	gi|548461466|ref|XM_005678658.1|	3705	0	PREDICTED: Capra hircus 5'-nucleotidase, cytosolic IA (NT5C1A), mRNA	Q9BXI3	641	0	Cytosolic 5'-nucleotidase 1A	.	.	.	.	pfam06189	5-nucleotidase	5'-nucleotidase. This family consists of both eukaryotic and prokaryotic 5'-nucleotidase sequences (EC:3.1.3.5).	GO:0046085|adenosine metabolic process;GO:0009116|nucleoside metabolic process;GO:0009128|purine nucleoside monophosphate catabolic process;GO:0006195|purine nucleotide catabolic process;GO:0046135|pyrimidine nucleoside catabolic process;	GO:0005829|cytosol;	GO:0008253|5'-nucleotidase activity;GO:0000287|magnesium ion binding;GO:0000166|nucleotide binding;	K01081	E3.1.3.5; 5'-nucleotidase [EC:3.1.3.5]
gene1775	0	0	0	0.019798	0	0	0	0.0200649	0	LOC106990869	protein_coding	chr1:140735886-140769358:+	gi|741871062|ref|XP_010822738.1|	465	4e-51	PREDICTED: putative uncharacterized protein ENSP00000383407 isoform X1 [Bos taurus]	gi|37537277|dbj|BS000010.1|	253	4e-128	Pan troglodytes chromosome 22 clone:PTB-095F11, map 22, complete sequences	A8MT66	84	3e-17	Putative uncharacterized protein ENSP00000383407	.	.	.	.	pfam00749	tRNA-synt_1c	tRNA synthetases class I (E and Q), catalytic domain. Other tRNA synthetase sub-families are too dissimilar to be included. This family includes only glutamyl and glutaminyl tRNA synthetases. In some organisms, a single glutamyl-tRNA synthetase aminoacylates both tRNA(Glu) and tRNA(Gln).	.	GO:0005811|lipid particle;GO:0000786|nucleosome;GO:0005634|nucleus;	GO:0003677|DNA binding;	.	.
gene212	6.83804	5.56316	7.8508	5.6365	5.13175	3.81392	6.64676	4.81086	3.00906	HPCAL4	protein_coding	chr1:14075818-14088343:-	gi|511832194|ref|XP_004740756.1|	1120	3e-138	PREDICTED: hippocalcin-like protein 4 [Mustela putorius furo]	gi|548461462|ref|XM_005678656.1|	4260	0	PREDICTED: Capra hircus hippocalcin like 4 (HPCAL4), transcript variant X1, mRNA	Q5R6S5	394	3e-125	Hippocalcin-like protein 4	SPAC18B11.04	225	1e-65	COG5126	pfam13499	EF-hand_7	EF-hand domain pair.	GO:0007165|signal transduction;	.	GO:0005246|calcium channel regulator activity;GO:0005509|calcium ion binding;	.	.
gene1776	0.43224	0.653657	0.635487	0.481329	0.587721	0.643505	1.00268	1.43865	0.971272	SAMSN1	protein_coding	chr1:140803102-140909341:+	gi|802996616|ref|XP_004002874.2|	2130	0	PREDICTED: SAM domain-containing protein SAMSN-1 isoform X2 [Ovis aries]	gi|594111011|ref|XM_006078279.1|	2103	0	PREDICTED: Bubalus bubalis SAM domain, SH3 domain and nuclear localization signals 1 (SAMSN1), transcript variant X1, mRNA	Q9NSI8	486	1e-159	SAM domain-containing protein SAMSN-1	.	.	.	.	pfam12485	SLY	Lymphocyte signaling adaptor protein. This domain family is found in eukaryotes, and is typically between 144 and 156 amino acids in length. The family is found in association with pfam07647, pfam07653. There is a conserved LGKK sequence motif. SLY contains a Src homology 3 domain and a sterile alpha motif, suggesting that it functions as a signaling adaptor protein in lymphocytes.	GO:0002820|negative regulation of adaptive immune response;GO:0050869|negative regulation of B cell activation;GO:0050732|negative regulation of peptidyl-tyrosine phosphorylation;	GO:0005829|cytosol;GO:0005634|nucleus;GO:0001726|ruffle;	GO:0001784|phosphotyrosine binding;GO:0044822|poly(A) RNA binding;	.	.
gene1779	26.1346	32.9096	34.9288	30.8394	15.4506	18.029	31.3425	44.877	30.7108	HSPA13	protein_coding	chr1:141021137-141034533:+	gi|426217267|ref|XP_004002875.1|	2384	0	PREDICTED: heat shock 70 kDa protein 13 isoform X1 [Ovis aries]	gi|594111016|ref|XM_006078281.1|	2172	0	PREDICTED: Bubalus bubalis heat shock protein 70kDa family, member 13 (HSPA13), mRNA	Q2TBX4	901	0	Heat shock 70 kDa protein 13	YER103w	300	1e-86	COG0443	pfam00012	HSP70	Hsp70 protein. Hsp70 chaperones help to fold many proteins. Hsp70 assisted folding involves repeated cycles of substrate binding and release. Hsp70 activity is ATP dependent. Hsp70 proteins are made up of two regions: the amino terminus is the ATPase domain and the carboxyl terminus is the substrate binding region.	.	GO:0005783|endoplasmic reticulum;GO:0070062|extracellular exosome;	GO:0005524|ATP binding;	K09491	STCH; stress 70 protein chaperone microsome-associated 60kDa protein
[truncated: 18,560 more rows]
