# Supplementary material for: Identification of photoperiod-induced specific miRNAs in the adrenal glands of Sunite sheep (Ovis aries)
Source: Front Vet Sci. 2022 Jul 22;9:888207. doi: 10.3389/fvets.2022.888207 (PMC9354845; doi:10.3389/fvets.2022.888207)
Supplement: Supplementary file 1 [file Data_Sheet_1.ZIP › Supplementary file/S3-mRNA region.xlsx]

## Sheet: Sheet1
#Library	LP42A1	LP42A2	LP42A3	LP42	SP42A1	SP42A2	SP42A3	SP42	SPLP42A1	SPLP42A2	SPLP42A3	SPLP42
Exon	21,042,906(32.85%)	17,645,474(29.83%)	23,304,674(37.26%)	0.3331	24,442,516(33.38%)	21,663,064(33.68%)	21,975,007(32.90%)	0.3332	25,771,023(38.02%)	22,457,795(32.37%)	18,788,467(27.75%)	0.3271
Intron	29,954,896(46.76%)	28,649,779(48.43%)	25,842,528(41.31%)	0.455	34,030,577(46.47%)	29,608,281(46.03%)	30,923,598(46.30%)	0.4627	28,357,282(41.83%)	33,496,698(48.28%)	36,281,352(53.58%)	0.479
Intergenic	13,057,922(20.39%)	12,856,235(21.73%)	13,404,347(21.43%)	0.2118	14,757,615(20.15%)	13,050,177(20.29%)	13,889,903(20.80%)	0.2041	13,662,179(20.15%)	13,430,885(19.36%)	12,645,710(18.67%)	0.1939
