# Supplementary material for: Identification of photoperiod-induced specific miRNAs in the adrenal glands of Sunite sheep (Ovis aries)
Source: Front Vet Sci. 2022 Jul 22;9:888207. doi: 10.3389/fvets.2022.888207 (PMC9354845; doi:10.3389/fvets.2022.888207)
Supplement: Supplementary file 1 [file Data_Sheet_1.ZIP › Supplementary file/S4- chromosome.xlsx]

## Sheet: mRNA chromosome
chromosome	Gene number	Percentage
chr1	1829	0.0965324
chr2	1415	0.074682
chr3	1823	0.0962158
chr4	615	0.032459
chr5	1075	0.0567372
chr6	501	0.0264422
chr7	797	0.0420647
chr8	408	0.0215338
chr9	444	0.0234338
chr10	324	0.0171003
chr11	1060	0.0559455
chr12	567	0.0299256
chr13	673	0.0355201
chr14	1084	0.0572122
chr15	589	0.0310867
chr16	291	0.0153586
chr17	509	0.0268644
chr18	451	0.0238032
chr19	498	0.0262838
chr20	574	0.030295
chr21	508	0.0268116
chr22	337	0.0177865
chr23	259	0.0136697
chr24	637	0.0336201
chr25	279	0.0147253
chr26	197	0.0103974
chrX	745	0.0393202
other	458	0.0241727
Total	18947

## Sheet: novel miRNA chromosome
chromosome	Gene number	Percentage
chr1	56	0.0788732
chr2	62	0.0873239
chr3	70	0.0985915
chr4	19	0.0267606
chr5	27	0.0380282
chr6	26	0.0366197
chr7	35	0.0492958
chr8	10	0.0140845
chr9	19	0.0267606
chr10	27	0.0380282
chr11	20	0.028169
chr12	23	0.0323944
chr13	27	0.0380282
chr14	24	0.0338028
chr15	13	0.0183099
chr16	14	0.0197183
chr17	19	0.0267606
chr18	18	0.0253521
chr19	14	0.0197183
chr20	18	0.0253521
chr21	13	0.0183099
chr22	13	0.0183099
chr23	13	0.0183099
chr24	15	0.0211268
chr25	11	0.015493
chr26	10	0.0140845
chrX	87	0.122535
other	7	0.00985915
	710
