# Supplementary material for: Identification of photoperiod-induced specific miRNAs in the adrenal glands of Sunite sheep (Ovis aries)
Source: Front Vet Sci. 2022 Jul 22;9:888207. doi: 10.3389/fvets.2022.888207 (PMC9354845; doi:10.3389/fvets.2022.888207)
Supplement: Supplementary file 1 [file Data_Sheet_1.ZIP › Supplementary file/S5-miRNA tpm.xlsx]

## Sheet: adrenal glands
ID	LP42A1	LP42A2	LP42A3	SP42A1	SP42A2	SP42A3	SPLP42A1	SPLP42A2	SPLP42A3
oar-miR-99a	68184.6	57102.7	60038.4	71216.8	76004.6	56029.3	67624.1	67060.6	104706
oar-miR-758-5p	0	0	0	0.13	0	0	0	0	0
oar-miR-758-3p	21.75	45.81	100.76	33.11	46.74	24.37	53.49	44.38	34.51
oar-miR-668-5p	0.09	0	0.4	0.39	0.25	0	0.32	0.09	0.23
oar-miR-668-3p	1.99	2.77	3.28	1.8	4.15	1.81	2.53	3.86	1.96
oar-miR-665-5p	0.19	0.32	0.1	0	0.17	0.2	0.42	0.26	0.08
oar-miR-665-3p	4.84	9.05	10.32	3.87	8.47	4.63	5.79	6.05	0.68
oar-miR-655-5p	0.28	0.32	1.39	0.64	0.68	0.1	0.63	0.7	0.3
oar-miR-655-3p	160.76	224.34	390.62	258.58	248.69	174.03	296.64	228.65	89.68
oar-miR-654-3p	0.09	0.21	0.2	0	0.25	0.1	0.32	0.09	0.08
oar-miR-544-5p	29.25	46.13	97.58	46.25	41.15	31.12	49.07	39.03	20.95
oar-miR-544-3p	1.61	3.09	4.07	2.32	1.61	1.61	2.32	2.46	0.9
oar-miR-543-5p	0.47	0.85	0.79	0.64	0.51	0.2	1.05	0.61	0.6
oar-miR-543-3p	670.31	366.24	1938.1	1148.73	1578.44	743.74	1625.35	1397.84	1199.72
oar-miR-541-5p	10.73	10.55	56.09	16.36	20.83	14.4	33.38	13.59	7.08
oar-miR-541-3p	0.66	0.75	1.79	1.03	1.35	0.5	0.74	1.05	0.75
oar-miR-539-5p	0.47	0.43	1.29	0.52	0.76	0	1.68	0.35	0.08
oar-miR-539-3p	87.55	102.16	207.87	114.67	124.98	0.1	159.95	114.19	13.56
oar-miR-496-5p	0.38	0.85	0.1	0.13	0.42	0.1	0.84	0.18	0.08
oar-miR-496-3p	0.57	0.85	1.79	0.9	1.1	0.2	1.26	0.96	0.45
oar-miR-495-5p	5.6	6.07	13.7	6.7	10.16	5.24	10.32	11.49	4.37
oar-miR-495-3p	896.21	1051.52	2743.45	1360.54	1592.75	796.01	1630.82	1418.01	1906.66
oar-miR-494-5p	2.94	2.88	0	3.99	4.23	2.01	5.58	5.44	2.34
oar-miR-494-3p	1671.36	1269.58	5.86	1958.22	1654.22	1774.3	1915.56	1309.52	589.53
oar-miR-493-5p	443.83	498.97	1338.22	779.99	994.01	639.5	1090.09	1005.45	237.61
oar-miR-493-3p	203.87	375.19	491.87	251.75	362.5	224.88	438.8	402.48	600.99
oar-miR-487b-5p	3.32	5.33	12.31	4.38	8.47	3.22	8.42	11.4	4.52
oar-miR-487b-3p	235.59	278.89	587.07	352.89	390.27	192.56	392.67	346.43	132.71
oar-miR-487a-5p	2.09	2.34	2.08	2.06	2.46	1.01	2.32	2.72	1.21
oar-miR-487a-3p	5.32	9.48	19.95	7.34	9.06	4.63	8.63	8.24	5.12
oar-miR-485-5p	43.78	76.91	90.43	46.38	78.41	28.9	66.34	70.69	39.49
oar-miR-485-3p	77.49	101.41	107.11	80.91	136.33	59.62	113.31	90.07	43.03
oar-miR-433-5p	0.09	0.21	0.69	0.13	0.08	0.1	0.11	0.09	0.08
oar-miR-433-3p	83.94	96.19	262.86	128.97	172.65	63.14	167.01	136.73	78.75
oar-miR-432	105.21	174.28	298.3	124.72	187.3	83.49	201.34	193.74	118.01
oar-miR-431	1.61	4.37	4.86	1.29	3.9	1.51	1.9	3.16	7.39
oar-miR-412-5p	0.66	1.07	0.99	0.39	0.51	0.4	0.74	0.53	0.53
oar-miR-412-3p	38.65	48.79	94.4	45.61	59.36	30.41	48.33	39.99	48.98
oar-miR-411b-5p	142.91	266.1	526.22	184.88	250.22	132.94	272.63	205.58	129.17
oar-miR-411b-3p	1.14	2.88	8.64	3.48	4.23	2.11	5.48	3.77	2.41
oar-miR-411a-5p	2852.25	4215.14	5585.28	3819.82	3681.1	2149.84	4104.07	4076.07	3409.32
oar-miR-411a-3p	200.36	173.42	499.41	320.04	352.67	176.24	321.59	293.46	276.27
oar-miR-410-5p	0.19	0.53	0.4	0.13	0.68	0	0	0.7	0.53
oar-miR-410-3p	60.2	97.15	196.95	80.52	108.05	49.85	100.67	86.56	75.74
oar-miR-409-5p	218.12	205.7	602.65	295.69	302.8	188.93	313.38	254.78	147.93
oar-miR-409-3p	922.42	1035.01	1940.58	1192.02	1269.03	810.11	1250.79	882.83	929.25
oar-miR-3959-5p	1310.8	1423.72	2694.61	1964.92	1693.26	1338.13	1976.53	1631.22	877.33
oar-miR-3959-3p	167.22	299.34	295.42	211.17	224.81	136.76	243.04	186.2	119.14
oar-miR-3958-5p	1.61	1.38	2.68	1.29	2.12	0.81	1.16	1.49	1.66
oar-miR-3958-3p	1123.73	1632.84	2441.18	1390.95	1350.24	799.53	1323.13	1035.62	1092.33
oar-miR-3957-5p	3.7	7.35	13.1	6.06	7.62	4.13	8.53	8.24	4.82
oar-miR-3957-3p	1.42	2.24	2.48	1.29	2.88	0.81	2.11	2.1	1.43
oar-miR-3956-5p	6.74	13.32	3.87	3.87	13.63	2.32	2.84	2.98	8.52
oar-miR-3956-3p	0.38	0.21	0.3	0	0.51	0.1	0.21	0.09	0.3
oar-miR-3955-5p	26.68	38.67	106.22	47.16	49.2	19.13	46.86	41.22	28.56
oar-miR-3955-3p	1.14	3.09	9.23	2.96	2.96	0.81	4.84	3.07	2.64
oar-miR-382-5p	100.56	129.64	256.21	152.8	220.24	98.7	225.14	222.68	133.31
oar-miR-382-3p	171.59	212.63	430.82	234.62	289.25	164.66	293.16	289.43	102.41
oar-miR-381-5p	0	0.21	0.2	0.26	0	0	0.42	0	0
oar-miR-381-3p	163.04	183.12	156.74	158.47	114.65	121.66	173.96	146.47	305.66
oar-miR-380-5p	2.09	3.41	6.95	2.58	2.79	1.91	5.37	3.51	1.58
oar-miR-380-3p	182.03	301.79	427.05	266.7	249.03	147.74	284.74	252.41	238.96
oar-miR-379-5p	2901.44	4633.25	5540.91	3008.65	4398.56	2017.41	3868.61	4016.61	3599.75
oar-miR-379-3p	153.93	141.89	334.13	240.41	240.73	140.69	235.35	213.74	131.5
oar-miR-377-5p	1.61	1.17	2.28	2.32	1.35	1.21	2.21	1.49	0.75
oar-miR-377-3p	2.85	0	3.67	3.48	0.08	2.32	3.9	2.46	1.13
oar-miR-376e-5p	20.99	29.61	27.6	21.13	21.93	16.01	21.06	16.84	13.04
oar-miR-376e-3p	67.42	75.1	76.83	79.36	42.85	58.71	66.55	47.89	24.64
oar-miR-376d	22.22	18.64	15.39	17.78	16.77	12.69	18.95	11.66	4.37
oar-miR-376c-5p	22.98	34.51	32.66	19.2	19.31	14.5	23.8	16.58	25.77
oar-miR-376c-3p	43.21	47.62	40.2	41.36	26.67	26.29	31.38	25.96	18.76
oar-miR-376b-5p	20.99	29.61	27.6	21.13	21.93	16.01	21.06	16.84	13.04
oar-miR-376b-3p	11.49	15.34	18.27	13.27	6.52	9.06	11.58	8.42	8.59
oar-miR-376a-5p	5.6	11.82	22.53	6.06	8.04	4.93	10.74	10.79	4.37
oar-miR-376a-3p	5.41	6.6	11.22	3.09	3.39	3.22	4.74	4.03	2.79
oar-miR-374b	2935.53	2353.27	2687.66	2882.64	2558.56	2398.6	2729.87	2505.46	1023.6
oar-miR-374a	1972.37	1973.29	1752.57	1978.07	1946.61	1778.43	2136.91	1920.99	1365.43
oar-miR-370-5p	2.09	2.98	6.45	3.22	3.47	2.42	4.42	4.3	2.56
oar-miR-370-3p	643.44	1007.1	1858.29	809.11	1199.43	570.82	1255.42	868.28	1089.69
oar-miR-369-5p	72.17	102.9	174.21	90.32	125.07	55.79	126.57	136.64	122.38
oar-miR-369-3p	720.07	699.03	1937.5	1121.16	1249.22	735.78	1425.59	1092.19	310.86
oar-miR-362	146.81	160	148.31	150.1	119.14	193.16	116.04	107.79	38.96
oar-miR-329b-5p	1.42	2.13	4.17	1.67	0.93	2.11	2.32	1.93	2.03
oar-miR-329b-3p	123.26	148.5	369.47	180.63	262.16	104.23	247.67	218.82	146.87
oar-miR-329a-5p	0.38	0.32	1.49	0.39	0.25	0.7	0.74	1.14	0.38
oar-miR-329a-3p	3.89	6.6	14.49	4.64	5.93	2.82	8	5.96	2.94
oar-miR-323c	12.53	14.27	20.15	19.45	19.9	8.56	19.48	14.65	7.16
oar-miR-323b	0.38	1.92	1.39	0.52	3.3	0.3	0.84	0.44	0.08
oar-miR-323a-5p	0.38	1.17	3.28	0.52	1.61	0.5	1.58	1.49	0.9
oar-miR-323a-3p	101.32	156.81	427.94	152.03	258.18	94.16	251.67	195.06	110.93
oar-miR-30d	21918.1	20885.3	20400.7	21791.5	17716.4	23840.6	18394.7	20328.9	17148
oar-miR-30c	9997.85	4925.67	8225.39	9398.55	9166.64	10958.2	7935.09	7831.23	5145.14
oar-miR-30b	3344.33	3764.43	2731.94	2840.64	3230.2	3427.44	2550.22	2425.12	918.7
oar-miR-30a-5p	11208.4	12763.2	9675.2	10365.1	9725.25	13266.5	9022.65	7872.45	3351.14
oar-miR-30a-3p	767.64	701.37	627.27	703.85	761.57	660.15	622.55	662.87	517.94
oar-miR-29b	1052.13	1263.08	1359.17	903.16	1128.9	973.86	1066.82	1025.62	306.03
oar-miR-29a	13589.4	15526.9	15230.6	12617.2	12831.9	12294.6	11979.7	12111	6037.92
oar-miR-299-5p	19.75	22.58	33.25	14.95	20.24	14.1	22.32	22.01	10.78
oar-miR-299-3p	0.19	0.43	0.69	0	0.68	0	0.42	0.53	0.6
oar-miR-27a	28481	32795	25730.9	23928	34181.5	26171.1	25419.6	31256.6	10251.4
oar-miR-26b	18285.9	13270.3	15114.9	16453.1	17118.4	17093.8	16836.4	16663.6	11466.7
oar-miR-26a	132758	119245	133194	123718	134733	132412	134976	133315	84261.1
oar-miR-25	1876.37	1700.8	1862.26	2038.75	2052.28	1675.3	1775.4	1853.64	1105.89
oar-miR-23b	2027.83	2217.45	1866.13	1774.11	2043.39	1738.14	1576.91	1918.19	673.63
oar-miR-23a	2871.91	2392.79	2511.27	2895.14	3017.67	3125.62	2128.38	3458.1	848.32
oar-miR-221	180.52	303.28	232.98	261.16	259.28	155.09	270.21	370.46	65.94
oar-miR-22-3p	11413	11767.3	6748	10900.6	11471.5	8639.66	9211.46	8998.84	4085.36
oar-miR-218a	4446.79	6028.22	7274.51	2966.91	4531.84	4066.14	4704.19	4053.79	5418.17
oar-miR-21	20552.9	23339.2	16802.8	18272.8	24709	21715.2	19911.5	21059.1	11962.6
oar-miR-200c	18.99	18.64	15.58	25.51	10.67	15.41	16.11	15.87	7.16
oar-miR-200b	5.7	22.05	4.47	11.6	14.06	19.13	9.9	28.5	3.69
oar-miR-200a	13.2	44.95	9.23	29.38	22.02	37.36	17.9	44.9	7.91
oar-miR-19b	269.68	263.44	287.97	293.62	206.61	341.4	221.03	198.21	111.08
oar-miR-199a-3p	8552.01	10462.7	6720.1	8152.42	8586.87	7154.5	7836.42	7762.82	2124.45
oar-miR-194	411.17	533.48	500.41	313.98	399.58	333.15	413.1	362.22	249.74
oar-miR-191	11143.3	8649.83	10210.5	11217.4	11082.6	9994.6	9802.21	9528.49	3559.21
oar-miR-181a	2192.3	2291.06	2014.23	2269.11	1493.25	1428.66	1676.1	1409.06	1177.56
oar-miR-17-5p	463.68	429.09	346.44	505.69	377.48	566.89	361.71	351.78	129.92
oar-miR-16b	4887.39	2341.98	3749.43	3989.5	4133.95	3489.38	3496.26	4811.04	1564
oar-miR-154b-5p	120.6	134.76	286.98	126.39	160.04	80.67	169.54	170.32	73.02
oar-miR-154b-3p	7.03	10.23	19.85	8.5	11.26	7.35	10.21	8.95	3.32
oar-miR-154a-5p	0.38	0.85	1.29	0.64	0.25	0.2	1.05	1.84	0.08
oar-miR-154a-3p	42.26	61.79	127.36	68.16	71.8	50.86	63.39	126.21	44.09
oar-miR-152	2165.33	2368.4	1321.84	2009.89	1901.81	1740.26	2096.37	2168.41	797.98
oar-miR-150	97.52	78.94	59.76	77.3	62.15	81.78	28.01	67.53	43.63
oar-miR-148a	171583	196565	213543	239038	187139	198561	205686	220562	495793
oar-miR-143	36760.2	56087.9	25051.4	28490.8	43352.8	22005.3	43654	46687.3	22700.9
oar-miR-136	182.98	315.74	444.62	167.75	214.06	105.34	234.4	217.77	148.68
oar-miR-134-5p	7.12	11.29	8.04	5.28	8.64	4.53	11.06	11.31	6.93
oar-miR-134-3p	0.57	0.85	0.79	0.64	0.68	0.5	1.26	1.14	1.51
oar-miR-133	52.51	79.26	47.95	39.42	85.86	32.73	93.72	58.59	10.85
oar-miR-127	8488.68	12198.3	14499.6	9563.21	13229.1	7380.19	12201.9	10597	4509.41
oar-miR-125b	20120.8	18417.7	20499.9	17384.4	21710.6	16578.1	16286.9	19426	5642.89
oar-miR-1197-5p	0.19	0	0	0.13	0.08	0	0.11	0.26	0.3
oar-miR-1197-3p	4.94	6.29	11.22	5.15	6.94	3.73	5.69	5.26	2.11
oar-miR-1193-5p	0.19	0.43	0.3	0	0.51	0	0.32	0.35	0.15
oar-miR-1185-5p	4.84	7.03	12.31	6.57	7.37	3.63	6.32	5.7	2.94
oar-miR-1185-3p	9.12	15.45	19.75	11.6	10.84	6.95	10.42	12.02	7.54
oar-miR-10b	83363.6	71967.4	87224.9	88025.7	73633.3	90770.6	60268.7	65064.1	40602.3
oar-miR-10a	15036.2	14360.2	11752.5	12360.8	11369.8	17424.1	7981.95	7235.98	6647.8
oar-miR-107	665.75	700.62	559.57	753.84	584.09	560.45	605.28	511.05	197.82
oar-miR-106b	165.7	230.31	160.42	191.45	154.02	133.44	136.37	137.43	55.84
oar-miR-106a	9.59	7.88	7.35	6.18	8.89	9.97	7.06	5.7	2.26
oar-miR-103	1494.45	1573.61	2182.19	1899.47	1799.61	1639.75	1705.06	1465.89	743.12
oar-let-7i	41381.3	37452.7	41979.3	34778.2	36615.4	40002.5	43635.2	40845	22149.4
oar-let-7g	76052.3	68443.4	66173.9	66078.7	67589.7	81818.7	68665.9	65369.6	26429.6
oar-let-7f	66611.1	67405.6	57350.6	54241.2	55449.2	70301.6	69402.5	56336.4	34127.2
oar-let-7d	2231.61	1732.86	1800.02	2088.22	2361.86	2134.64	2562.65	2166.65	905.82
oar-let-7c	11983.8	12079.9	11932.8	9832.61	10262.1	11101	11556.5	11677.1	8317.68
oar-let-7b	21802.4	19552.2	17248.3	15782.6	17788.3	20552.2	19931.9	18887.6	8426.95
oar-let-7a	34708.2	33762	30155	27601.1	30804.7	34647.4	39203.6	33469.5	20388.2
Novel_99	0	0	0	8.5	0	0	0	0	0
Novel_98	0	0	0	0	0	0	14.32	0	0
Novel_97	0	0	0	0	0	0	15.06	0	0
Novel_96	0	4.37	0	0	2.29	0	0	0	0
Novel_95	0	6.07	0	0	0	0	0	0	0
Novel_94	0	0	1.79	0	0	0	0	0	0
Novel_93	0	0	1.89	0	0	0	0	0	0
Novel_92	0	0	0	0	4.32	0	0	0	0
Novel_91	0	0	0	0	0.51	0	0	0	0
Novel_90	0	0	0	0	0	0	0	0.88	0
Novel_9	0	0	15.19	0	0	0	0	0	0
Novel_89	0	0	0	0	8.64	0	0	0	0
Novel_88	0	0	0	0	2.88	0	0	0	0
Novel_87	0	6.92	0	0	0	0	0	0	0
Novel_86	0	0	0	0	0	7.55	0	0	0
Novel_85	0	0	13.1	0	0	0	0	0	4.14
Novel_84	0	0	9.03	0	0	0	0	0	0
Novel_83	0	0	13.4	0	0	0	0	0	0
Novel_82	0	0	0	0	0	0	0	0	4.82
Novel_81	0	0	15.39	0	0	0	0	0	0
Novel_80	0	0	0	0	2.03	0	0	0	0
Novel_8	0	21.62	0	0	0	0	0	0	0
Novel_79	0	3.3	0	0	0	0	0	0	0
Novel_78	0	0	0	0	0	0	0	0	0.75
Novel_77	0	0	0	0	0	0	13.69	0	0
Novel_76	0	0	0	0	0	0	13.79	0	0
Novel_75	0	0	0	0	2.29	0	0	0	0
Novel_74	0	3.09	0	0	0	0	0	0	0
Novel_73	0	0	0	0	0	0	14.32	0	0
Novel_72	0	0	0	6.96	0	0	0	0	0
Novel_710	0	0.96	0	0	0	0	0	0	0
Novel_71	0	0	0	0	2.79	0	0	0	0
Novel_709	0	0	0	0	0	0	0	1.75	0
Novel_708	2.85	0	0	1.16	2.03	3.22	1.47	0	0.75
Novel_707	0	0	0	0	0	0	0	5.26	0
Novel_706	0	0	0	0	6.6	0	0	0	0
Novel_705	0	0	4.37	0	0	0	0	0	2.56
Novel_704	0	0	0	3.61	4.4	0	0	0	0
Novel_703	0	0	0	0	0	0	3.37	0	0
Novel_702	0	0	0	0	0	0	0	0	0.45
Novel_701	0	0	0	0	0	0	0	0	1.36
Novel_700	3.51	2.45	2.68	0	0	2.11	0	2.54	0.68
Novel_70	0	0	0	0	0	0	14.95	0	0
Novel_7	0	21.62	0	0	0	0	0	0	0
Novel_699	0	0	0	2.58	0	0	0	0	0
Novel_698	0	0	0	0	3.98	0	0	0	0
Novel_697	0	0	0	0	0	0	3.37	0	0
Novel_696	0.76	0	0	0	0	0	0	0	0
Novel_695	0	0.96	0	0	0	0	0.95	0.7	0
Novel_694	0	0.96	0	0	0	0	0	0	0
Novel_693	1.71	1.81	1.09	1.03	1.52	1.41	1.68	0.79	0.6
Novel_692	0	0.21	0	0	0	0	0	0	0
Novel_691	0	0	0	0.64	0	0	0	0	0
Novel_690	1.14	1.7	0.69	0	0.85	1.11	1.16	1.75	0
Novel_69	0	0	0	0	0	0	14.95	0	0
Novel_689	0	0	0	0	0	0	0	0	0.15
Novel_688	1.71	2.02	1.29	1.67	0.85	0	1.16	1.32	0
Novel_687	0	0	0.5	0	0	0	0	0	0
Novel_686	0	0	0	0	0	0	0.21	0	0
Novel_685	0	0	0	0	0	0	0.53	0	0
Novel_684	0	0	0	0	0	0	0	0.88	0
Novel_683	0	1.17	0.89	0	0.93	1.11	0.95	0	0
Novel_682	0	0	0	1.16	0	0	0	0	0
Novel_681	0.66	0	0	0	0	0	0	0	0
Novel_680	0	0	0	0	2.96	0	0	0	0
Novel_68	0	0	0	8.63	0	0	0	0	0
Novel_679	0	0	0.89	0	0	0	0	0	0
Novel_678	0	0	0	0	0	0	0	0	0.15
Novel_677	0	0	0	0	0	0	0	2.72	0
Novel_676	0	0	0	0	0	0	0	1.32	0
Novel_675	0	0	0	0	0	0	0	0	0.15
Novel_674	0	0	0	0	0	0	0	0.26	0
Novel_673	0	0	0	0	0	0	0.42	0	0
Novel_672	0	0	0	0	0	0	0	0.18	0
Novel_671	0	0	340.88	0	0	0	0	0	0
Novel_670	520.28	0	0	0	0	0	0	543.24	0
Novel_67	0	0	0	2.19	2.12	0	0	0	0
Novel_669	0	0	0	0	0	352.89	0	0	0
Novel_668	0	0	0	0	0	0	618.34	0	0
Novel_667	0	765.39	0	0	0	0	0	0	0
Novel_666	0	0	238.34	0	419.74	0	375.93	0	0
Novel_665	0	0	0	0	0	0	0	304.86	0
Novel_664	0	0	0	92.64	0	0	0	0	55.16
Novel_663	0	0	0	0	275.7	0	0	0	0
Novel_662	0	0	0	1.67	0	0	0	0	0
Novel_661	0	0	0.3	0	0	0	0	0	0
Novel_660	0	4.05	0	0	0	0	5.05	0	0
Novel_66	0	4.79	0	0	0	0	0	0	0
Novel_659	0	0	0	0	0	0	0	0	0.68
Novel_658	64.86	83.09	105.82	74.21	45.39	34.34	78.24	95.42	70.01
Novel_657	0	0	0	0	0	0	0	0.18	0
Novel_656	0	0	0	0	0	0	0	0.18	0
Novel_655	1.9	1.38	0	0	0	0	0	0	0
Novel_654	0	0	0	1.42	0	0	0	0	0
Novel_653	0.85	0	0	0	1.02	0	0	0	0
Novel_652	0	0	0	0	1.02	0	0	0	0
Novel_651	0	0.96	1.19	0	0	1.31	0	0	0
Novel_650	0	0	1.19	0	0	1.31	0	0	0
Novel_65	0	3.41	0	0	0	0	0	0	0
Novel_649	0	0	0	0	0	0	0	0.26	0
Novel_648	0	0	2.88	0	2.79	1.71	0	2.81	0
Novel_647	0	3.62	0	0	0	0	0	0	1.51
Novel_646	0	0	0	0	0	0	3.05	0	0
Novel_645	0	0	0	3.22	0	0	0	0	0
Novel_644	3.61	0	0	0	0	0	0	0	0
Novel_643	0	0	0	0	0	2.52	0	0	1.13
Novel_642	9.21	0	0	0	0	5.44	0	0	0
Novel_641	0	0	0	0	0	2.32	0	0	0
Novel_640	0	0	0	0	1.69	0	0	0	0
Novel_64	0	3.52	0	0	0	0	0	0	0
Novel_639	0	0	0	0	0	0	0	2.63	0.98
Novel_638	0	0	0	0	0	0	0	2.28	0
Novel_637	0	0	0	0	2.2	0	0	0	0
Novel_636	0	0	0	0	3.47	0	2.74	0	1.13
Novel_635	1.14	0	0	1.55	0	1.31	0	0	0
Novel_634	0	0	0	0	0	0	0	0.79	0
Novel_633	0	3.2	2.28	0	1.44	0	2	0	1.88
Novel_632	0	0	0	0	0	0	0	0	2.34
Novel_631	0	0	0	0	0	0	0	0.61	0
Novel_630	2.85	0	0	0	7.03	0	0	0	0
Novel_63	1.71	0	0	0	0	0	0	0	0
Novel_629	0	0	0	0	0	0	2.53	0	0
Novel_628	0	0	0	0	7.11	0	0	0	0
Novel_627	0	0	0	0	2.88	0	0	0	0
Novel_626	0	0	0	0	0	0	0	0	0.68
Novel_625	0	0	0	0	0	1.01	0	0	0
Novel_624	0	0	0	0	3.47	0	0	0	0.83
Novel_623	7.12	13.74	5.16	9.79	9.91	7.05	6.42	10.09	3.62
Novel_622	25.54	0	0	0	0	0	0	0	0
Novel_621	0	26.74	18.76	22.16	19.98	13.9	33.07	27.8	12.81
Novel_620	0	0	0	0	1.78	0	0	0	0
Novel_62	0	0	0	0	0	0	19.48	0	0
Novel_619	0.66	0	0	0	0	0	0	0	0
Novel_618	0.38	0	0	0	0	0	0	0	0
Novel_617	0	0	0	0	0	0	1.16	0	0
Novel_616	0.38	0	0	0	0	0	0	0	0
Novel_615	0	0	0	0	0.59	0	0	0	0
Novel_614	0	0	0	0	0	0	0	0	2.56
Novel_613	0	0	0	0	0	0	0	0	2.56
Novel_612	0	4.9	0	0	0	0	0	0	0
Novel_611	0.28	0	0	0	0	0	0	0	0
Novel_610	0	15.98	0	0	6.52	0	0	0	0
Novel_61	0	0	0	0	0	0	19.48	0	0
Novel_609	0	0	0	3.61	0	0	0	0	0
Novel_608	0	0	0	5.28	0	0	0	0	0
Novel_607	0	0	0	0	0	0	2.53	0	0
Novel_606	0	0	0	0	0	0	4.95	0	0
Novel_605	0	2.77	0	0	0	0	0	0	0
Novel_604	0	0	0	1.67	0.68	1.71	0	1.93	0
Novel_603	0	0	2.08	0	0	0	0	0	1.51
Novel_602	0	0	0	0	0	1.31	0	0	0
Novel_601	0	0	1.29	0	0	0	0	0	0
Novel_600	0	0	1.29	0	0	0	0	0	0
Novel_60	0	0	0	0	0	0	0	0	0.98
Novel_6	0	20.35	0	0	0	0	0	0	0
Novel_599	0	0	0	0	0.34	0	0	0	0
Novel_598	0	0	0	0	0	0.91	0	0	0
Novel_597	0.76	0	0	0	0	0	0	0	0
Novel_596	0	0	0	0	0	1.81	0	0	0
Novel_595	0	0	0	0	0	2.01	0	0	0
Novel_594	0	0	0.6	0	0	0	0	0	0
Novel_593	2.66	0	0	0	0	0	0	0	0
Novel_592	2.66	0	0	0	0	0	0	0	0
Novel_591	2.66	0	0	0	0	0	0	0	0
Novel_590	0	10.65	0	0	0	0	0	0	0
Novel_59	0	0	0	0	3.81	0	0	0	0
Novel_589	0	0	0	0	0	0	0.21	0	0
Novel_588	0	0	0	0	0	0	22.53	0	0
Novel_587	0	0	0	0	0.93	0	0	0	0
Novel_586	4.18	10.23	4.47	3.35	6.01	6.34	13.27	6.14	2.79
Novel_585	0	0	0	0	0	0	0	6.93	0
Novel_584	0	0	0.3	0	0	0	0	0	0
Novel_583	0	0	0	2.32	0	0	0	0	0
Novel_582	0	0	0	0	0	0	13.48	0	0
Novel_581	1.52	0	0	0	0	0	0	0	0
Novel_580	0	0	0	0	0	0	0	0	0.45
Novel_58	0	0	0	0	3.81	0	0	0	0
Novel_579	0	1.07	0	1.16	0	0.91	0	0.79	0
Novel_578	0	1.07	0	1.16	0	0.91	0	0.79	0
Novel_577	0	1.07	0	1.16	0	0.91	0	0.79	0
Novel_576	0	0	0.3	0	0	0	0	0	0
Novel_575	0	0	0	0	0	0	2.53	0	0
Novel_574	0	0	0	8.12	0	0.81	6.32	6.4	0
Novel_573	0	0	0	0	7.37	0	0	0	0
Novel_572	0	0	0	0	7.45	0	0	0	0
Novel_571	0	0	0	0	0	0	0	0	18.92
Novel_570	0	0	0	0	0	0	0	0	29.62
Novel_57	0	0	0	4.25	0	0	0	0	0
Novel_569	0	0	0.2	0	0	0	0	0	0
Novel_568	1.04	0	0	0	1.61	0	0	0	0
Novel_567	0	0	0	0	0	0	0.95	0	0
Novel_566	0	0	0	0	1.52	0	0	0	0
Novel_565	0	0	0	0	0	0	0	2.89	0
Novel_564	0	0	0	0	0	0	0	0	0.98
Novel_563	110.44	0	0	0	0	0	0	0	0
Novel_562	0	0.96	0	0	0	0	0	0	0
Novel_561	0	0	0	0	0	0	23.9	0	0
Novel_560	75.4	0	0	0	0	0	0	0	0
Novel_56	0	0	0	4.25	0	0	0	0	0
Novel_559	0	0	0	0	0	73.01	0	0	0
Novel_558	0	0	0	0	0	0	50.97	0	0
Novel_557	0	83.41	0	0	0	0	0	0	0
Novel_556	0	0	0	0	0	0	0	235.49	0
Novel_555	0	0	0	0	302.88	0	0	0	0
Novel_554	0	0	0	300.97	0	0	0	0	0
Novel_553	0	0	0	0	0	0	2.11	0	0
Novel_552	0	0	0	0	0	3.63	0	0	0
Novel_551	0	0	0	0	0	3.42	0	0	0
Novel_550	0	0	0	0	0	0	0	16.05	0
Novel_55	0	0	0	4.25	0	0	0	0	0
Novel_549	0	0	0	0	0	0	0	1.14	0
Novel_548	0	0	0	0	0	0	0	0	1.43
Novel_547	0	0	0	0	0	0	0	1.84	0
Novel_546	0	0	0	0	0	0	0	1.32	0
Novel_545	0	0	0	0	0	0	0	1.32	0
Novel_544	0	0	0	0	0	0	0	0	1.21
Novel_543	0	0	0	0	0	0	1.26	0	0
Novel_542	0	0	0	0	0	0	0	0	0.75
Novel_541	0	0	2.18	0	0	0	0	0	0
Novel_540	0	0	0	0	0	0	0	2.63	0
Novel_54	0	0	2.08	0	0	0	0	0	0
Novel_539	0	0	0	0	0	0	0	0	0.9
Novel_538	0	0	0	0	0	0	0	1.84	0
Novel_537	0	0	0	0	0	0	0	3.77	0
Novel_536	0	0	0	0	0	0	0	1.93	0
Novel_535	0	0	0	0.64	0	0	0	0	0
Novel_534	0	0	0	0	0.85	0	0	0.7	0
Novel_533	0	0	0	0	0	0	0	0	0.3
Novel_532	0	0	0	0	0.17	0	0	0	0
Novel_531	0	2.02	0	1.8	2.2	1.51	0	2.19	0.68
Novel_530	15.19	12.36	10.62	0	13.97	12.69	12.85	8.6	3.84
Novel_53	0	0	2.08	0	0	0	0	0	0
Novel_529	0	0	0.2	0	0	0	0	0	0
Novel_528	0	0	0	0	0	0	0.21	0	0
Novel_527	0	0	0	0.26	0	0	0	0	0
Novel_526	0	0.75	0	0	0	0	0	0	0
Novel_525	0	0	0	0	0	0	0	0	0.15
Novel_524	0	0	0.4	0	0	0	0	0	0
Novel_523	1.42	0	0	1.29	0.76	1.41	0	0	0
Novel_522	1.42	0	0	1.29	0.76	1.41	0	0	0
Novel_521	0	0	0	0	0	0	0.95	0	0
Novel_520	0	0	0	0	0	0	0	0	0.53
Novel_52	0	0	2.28	0	0	0	0	0	0
Novel_519	2.66	2.56	0	1.42	0	0	0	1.67	1.21
Novel_518	0	0	0	0	0	2.62	0	0	0
Novel_517	0	0	0	0	1.1	0	0	0	0
Novel_516	0	0	3.47	0	0	0	0	0	0
Novel_515	5.41	0	0	0	0	0	2.21	4.82	0
Novel_514	0	3.09	0	2.96	0	0	0	0	0
Novel_513	0	0	0	0	0	0	0	0	2.86
Novel_512	0.76	0	1.49	0	1.95	0	0	0.7	0.6
Novel_511	0	0	0	0	0	0	0.21	0	0
Novel_510	0	0	0	0	0.51	0	0	0	0
Novel_51	0	0	0	6.83	0	0	13.58	0	0
Novel_509	0.76	0	0	0	0	0	0	0	0
Novel_508	0	0	0	0	0	0	0	0.18	0
Novel_507	0	0	0.3	0	0	0	0	0	0
Novel_506	1.99	0	0	0	0	0	0	0	0
Novel_505	0	0	0	0	0	0	0	0.18	0
Novel_504	0	1.81	1.69	0	2.03	0	2	0	0
Novel_503	0	0	0	0	0.42	0	0	0	0
Novel_502	2.47	17.9	4.96	9.28	1.86	4.63	6.63	12.02	5.2
Novel_501	1.33	2.34	0	1.42	0	0	0	1.93	0
Novel_500	0	0	0	0	1.02	1.41	2.84	0	1.21
Novel_50	0	0	0	0	0	0	6.53	0	0
Novel_5	0	0	0	0	0	0	0	0	7.91
Novel_499	0	0	0	0	0.42	0	0	0	0
Novel_498	0.95	0	0	0	0	0	0	0	0
Novel_497	0.85	0	0	0	0	0	0	0	0
Novel_496	0.85	0	0	0	0	0	0	0	0
Novel_495	0	0	0	0	0	0	0	0	0.68
Novel_494	0	0	0	15.07	0	0	0	5.96	0
Novel_493	0	0	0	0	8.21	0	0	0	0
Novel_492	0	0	0	0	9.06	0	0	0	0
Novel_491	0	0	0	0	0	0	0	0	29.54
Novel_490	0	0	0.89	0	0	0	0	0	0
Novel_49	0	3.2	0	0	0	0	0	0	0
Novel_489	0	0	0.89	0	0	0	0	0	0
Novel_488	0	0	0.89	0	0	0	0	0	0
Novel_487	0	0	0	0.39	0	0	0	0	0
Novel_486	1.9	0	0	0	0	0	0	0	0
Novel_485	1.9	0	0	0	0	0	0	0	0
Novel_484	0	0	15.58	0	0	15.51	17.37	0	0
Novel_483	0	0	0	0	0	0	22.53	0	0
Novel_482	0	0	0	1.55	0	0	0	0	0
Novel_481	5.32	0	0	0	0	0	0	0	0
Novel_480	0	0	0	0	5.17	0	0	0	0
Novel_48	1.04	0	0	0	0	0	0	0	0
Novel_479	0	0	0	0	2.12	0	0	0	0
Novel_478	0	0	0	0	0	0	0	1.14	0
Novel_477	0	0	0	0	0	1.01	0	0	0
Novel_476	0	0	0	0	0	0.5	0	0	0
Novel_475	2.94	0	0	0	0	0	0	0	0
Novel_474	0	0	0	0	0	0	0	0.53	0
Novel_473	0	0	0	0	0	0.3	0	0	0
Novel_472	0	0	0	0	0	0	0	0.96	0
Novel_471	0	0	0	0	0	2.01	0	0	0
Novel_470	10.35	11.72	11.42	11.6	9.06	5.24	0	15.52	13.11
Novel_47	0	0	0	0	0	2.22	0	0	0
Novel_469	0	0	0	0	0	0	13.37	0	0
Novel_468	0	0	0	0	0	0	2.53	0	9.42
Novel_467	0	0	0	0	0	0	0.42	0	0
Novel_466	0	1.81	1.79	1.29	1.61	0	0	0	0
Novel_465	0.76	0	0	0	0	0	0	0	0
Novel_464	0	0	0	0	0	0	0	0	0.15
Novel_463	2.85	0	0	0	1.52	0	0	0	0
Novel_462	0	0	0	0	0	2.01	0	0	0
Novel_461	0	0	0	0	0	2.01	0	0	0
Novel_460	0	0	5.46	0	0	0	2.74	0	0
Novel_46	0	0	0	0	0	0	0	0	2.71
Novel_459	0	0	0	0	5	0	0	0	0
Novel_458	0	0	0	0	0	2.01	0	0	0
Novel_457	0	0	0	0	0	1.81	0	0	0
Novel_456	0	0	0	0	0	2.01	0	0	0
Novel_455	0	0	0	0	0	1.61	0	0	0
Novel_454	0	0	0	0	5.17	0	0	0	0
Novel_453	0	0	0	0	5.17	0	0	0	0
Novel_452	0	0	0	0	5.17	0	0	0	0
Novel_451	0	0	0	0	5.17	0	2.63	0	0
Novel_450	0	0	0	0	0	2.01	0	0	0
Novel_45	0	0	0	0	0	0	0	0	2.71
Novel_449	0	0	0	0	0.93	0	0	0	0
Novel_448	0	0	3.77	0	0	0	0	0	0
Novel_447	0	0	0.99	0	0	0	0	0	0
Novel_446	0	1.28	0	0	1.44	0.91	0	0	0
Novel_445	0	1.28	0	0	1.44	0.91	0	0	0
Novel_444	0	1.28	0	0	1.61	0.91	0	0	0
Novel_443	1.33	1.81	0.89	0	2.12	1.61	0	0	0
Novel_442	0	0	0.2	0	0	0	0	0	0
Novel_441	0	1.07	0	0	0	0	0	0	0
Novel_440	0	0	0	0	0	1.01	0	0	0
Novel_44	0	0	0	0	0	0	0	0	2.26
Novel_439	0	0	0	0	0	1.01	0	0	0
Novel_438	0	0	0.89	0	0	0	0	0	0
Novel_437	0	0	0	0	0	0	0	0.44	0
Novel_436	0	0	0	0	0	0.2	0	0	0
Novel_435	0	0	0	0	7.28	0	0	0	0
Novel_434	0	0	0	0	9.14	0	0	0	0
Novel_433	0	0	4.37	0	0	0	6.11	0	0
Novel_432	0	0	0	3.09	0	0	0	0	0
Novel_431	0	0	0	0	0	0	1.26	0	0
Novel_430	0	18.54	13.3	8.25	0	9.87	9.9	0	0
Novel_43	0	0	0	3.22	0	0	0	0	0
Novel_429	0	0	0	0	0	0	15.16	0	0
Novel_428	0	0	0	0	2.2	0	0	0	0
Novel_427	0	0	0	0	0	1.01	0	0	0
Novel_426	0	0	0	2.96	0	0	0	0	0
Novel_425	0	0	0.89	0	0	0	0	0	0
Novel_424	0	0	1.39	0	0	0	0	0	0
Novel_423	0	0.21	0	0	0	0	0	0	0
Novel_422	7.5	9.27	0	5.28	6.35	0	0	5.88	0
Novel_421	0	0	4.47	0	0	0	0	0	0
Novel_420	0	0	4.47	0	0	0	0	0	0
Novel_42	0	0	0	0	0	0	0	0	2.64
Novel_419	0	0	0	0	5.93	0	3.37	0	0
Novel_418	0	0	4.47	0	0	0	0	0	0
Novel_417	0	0	0	0	0	0	2.84	0	0
Novel_416	3.32	0	0	0	3.56	0	2.84	0	0
Novel_415	0	0	0	0	0	0	2.84	0	0
Novel_414	8.36	0	0	0	0	0	0	0	0
Novel_413	0	0	6.06	0	0	0	0	0	0
Novel_412	0	0	0	0	0	0	0	0	9.57
Novel_411	5.22	3.09	3.67	3.61	4.57	3.42	3.69	3.86	3.39
Novel_410	0	0	0	0	0	0.3	0	0	0
Novel_41	0	0	0	0	0	2.72	0	0	0
Novel_409	0	0	2.88	0	0	0	0	0	0
Novel_408	0	0	0	0	0.25	0	0	0	0
Novel_407	0	0.32	0	0	0	0	0	0	0
Novel_406	0	0.32	0	0	0	0	0	0	0
Novel_405	1.99	4.58	2.18	0	3.64	3.12	1.9	3.51	1.36
Novel_404	0	0	0	0	0	0	0	0.96	0
Novel_403	0	0	0	0	0	0	0	0.88	0
Novel_402	0	20.45	13.5	0	0	11.18	15.37	0	0
Novel_401	0	0	0	0	0	0	17.59	0	0
Novel_400	0	1.92	0	0	0	0	2	0	0
Novel_40	54.51	0	35.54	95.21	0	0	0	0	0
Novel_4	0	0	0	0	0	0	0	0	7.91
Novel_399	0	0	0	0	1.02	0	0	0	0
Novel_398	0	0	0	0	0	0	0	23.24	0
Novel_397	0	0	0	0	0.42	0	0	0	0
Novel_396	0	0	0	0	0.42	0	0	0	0
Novel_395	0	0	0	0	0	0	0.74	1.05	0
Novel_394	0	0	0	0	0	0	0.74	1.05	0
Novel_393	0	0	0	0	0	0	0	0	0.83
Novel_392	0	0	0	0	0	0	0	0	0.83
Novel_391	0	0.75	0	0	0	0	0	0	0
Novel_390	0	0.75	0	0	0	0	0	0	0
Novel_39	0	0	0	0	53.51	0	0	0	0
Novel_389	0	0	0	0	0	0	0	0	0.15
Novel_388	0	0	0	0	0	0	0	0	0.23
Novel_387	0	0	0	0	0	0	0	0	29.31
Novel_386	0	0	0	0	0	0	0	0	29.39
Novel_385	1.52	0	0	0	0	0	0	0	0
Novel_384	0	0	0	0	0	0	0	0	1.96
Novel_383	0	0	0	0	0	0	0	0	1.96
Novel_382	0	0	0	0	0	0	0	0	1.96
Novel_381	0	0	2.28	0	0	0	2	0	0
Novel_380	0	0	2.28	0	0	0	2	0	0
Novel_38	0	0	0	0	0	0	71.82	64.99	0
Novel_379	0	0	2.28	0	0	0	2	0	0
Novel_378	0	0.64	0	0	0	0	0	0	0
Novel_377	0	0.64	0	0	0	0	0	0	0
Novel_376	0	0.64	0	0	0	0	0	0	0
Novel_375	0	0	0	8.25	0	0	0	0	0
Novel_374	0	0	0	0	0	0	14.64	0	0
Novel_373	0	0	0	7.47	0	0	13.69	0	0
Novel_372	4.08	0	0	0	0	0	6.74	0	0
Novel_371	0	0	0	0	0	0	0	0.96	0
Novel_370	4.18	0	0	0	0	0	0	0	0
Novel_37	0	17.15	0	0	0	0	0	0	0
Novel_369	4.18	0	0	0	0	0	0	0.96	0
Novel_368	0	0	0	2.58	0	0	0	0	0
Novel_367	0	4.9	0	0	0	0	0	0	0
Novel_366	0	4.79	0	0	0	0	0	0	0
Novel_365	0	0	0.79	0	0	0	0	0	0
Novel_364	0	0	0	0	0	0	1.79	0	0
Novel_363	0	0	0	0	0	0	0	1.23	0
Novel_362	0	0	0	0	6.86	0	0	0	0
Novel_361	0	0	0	0	0	0	0	0	18.84
Novel_360	3.42	0	0	0	0	0	0	0	0
Novel_36	0	0	0	1.55	0	0	0	0	0
Novel_359	1.23	0	0	1.67	0	0	0	0	1.21
Novel_358	0	21.52	0	9.79	0	0	0	0	0
Novel_357	0	0	0	0	0	0	10.11	0	0
Novel_356	0	0	0	0	0	1.11	0	0	0
Novel_355	0	0	0	1.93	0	0	0	0	0
Novel_354	0	2.02	0	0	0	0	0	0	0
Novel_353	0	1.7	0	0	0	0	1.37	0	0
Novel_352	0	2.02	0	0	0	0	1.37	0	0
Novel_351	0	0	0	0	0	9.37	5.37	0	3.54
Novel_350	0	0	8.54	0	0	0	0	0	0
Novel_35	0	0	0	0	0	0	0	0	3.01
Novel_349	0	0	0	0	1.02	0	0	0	0
Novel_348	0	1.49	0	0	0	0	0	0	0
Novel_347	0	0	0	0	0	2.32	0	0	0
Novel_346	1.9	0	0	0	0	0	0	0	0
Novel_345	0	0	0	0	0	0	0	0.96	0
Novel_344	0	0	0	0	0	0	0	0.96	0
Novel_343	0	0	0	0	3.05	2.01	0	0	0
Novel_342	0	0	0.2	0	0	0	0	0	0
Novel_341	1.04	0	0	0	0	0	0	1.05	0
Novel_340	0	0	0	0	0	0	0	22.36	61.57
Novel_34	0	0	23.82	0	0	0	0	0	0
Novel_339	0	0.85	0	0	0	0	0	0	0
Novel_338	0	0	0	0	0	0	0	17.54	58.55
Novel_337	0	0	0	0	0	0	0	0	81.54
Novel_336	0	0	0	0	0	0	0	0	61.42
Novel_335	0	0	0	0	0	0	0	22.19	53.43
Novel_334	0	0	0	0	2.03	0	0	0	0
Novel_333	0	15.45	0	0	11.69	0	0	0	0
Novel_332	0	0	0	0	0	0	0	0	61.57
Novel_331	0	0	0	0	0	0	0	0	61.57
Novel_330	0	0	0	0	0	0	0	0	61.57
Novel_33	0	29.72	0	0	0	0	0	0	0
Novel_329	0	0	0	0	0	0	0	22.28	61.34
Novel_328	0	0	0	0	0	3.63	0	0	0
Novel_327	2.75	0	0	0	0	0	0	0	0
Novel_326	0	0	0	3.61	0	0	0	0	0
Novel_325	0	0	0	3.87	0	0	0	0	0
Novel_324	0	4.05	0	0	0	0	0	0	0
Novel_323	0	6.07	0	0	0	0	0	0	0
Novel_322	0	6.07	0	0	0	0	0	0	0
Novel_321	0	4.05	0	0	0	0	0	0	0
Novel_320	0	0	0	0	0	0	3.26	0	0
Novel_32	0	0	26.41	0	0	0	0	0	0
Novel_319	0	0	0	0	0	0	3.9	0	0
Novel_318	0	0	0	0	0	0	0	0.26	0
Novel_317	0	0	13.2	7.73	0	9.67	9.69	0	0
Novel_316	0	0	14.2	8.12	0	10.17	10.85	0	0
Novel_315	0	1.81	0	0	0	0	0	0	0
Novel_314	0	0	0	0	0.42	0	0	0	0
Novel_313	0	0	0	0	0	64.55	0	0	0
Novel_312	11.21	0	6.75	23.71	0	36.86	0	0	0
Novel_311	0	0	0	0	1.02	0	0	0	0
Novel_310	0	0	0	0	0	0	0.21	0	0
Novel_31	0	0	0	30.79	0	0	23.48	0	0
Novel_309	0	0	0	0	0	0	0.21	0	0
Novel_308	0	0	0	0	1.1	0	0	0	0
Novel_307	0	0	0	3.09	0	0	0	0	0
Novel_306	0	0	0	0	0	0	0	0	0.68
Novel_305	2.47	0	0	0	0	0	0	0	0
Novel_304	0	0	0	0	0	0	0	0.79	0
Novel_303	0	0	0	0	0	0	0	0.88	0
Novel_302	0	0	1.79	0	0	1.81	0	0	0
Novel_301	1.61	0	0	0	0	0	0	0	0
Novel_300	0	1.81	1.69	0	0	0	0	0	2.86
Novel_30	0	0	0	30.79	0	0	23.48	0	0
Novel_3	0	0	0	0	0.76	0	0	0	0
Novel_299	0	0	0	0	0	2.72	2.84	2.02	0
Novel_298	0	0	6.25	0	0	0	0	0	0
Novel_297	4.18	0	0	4.9	4.57	0	9.69	3.16	4.52
Novel_296	0	0	0	0	0	4.93	0	0	0
Novel_295	0	0	0	0	2.03	0	0	0	0
Novel_294	0	5.22	0	0	0	0	0	0	0
Novel_293	0	0	0	0	0	0	0	18.24	0
Novel_292	0	0	0	0	0	0	0	0	60.66
Novel_291	0	0	0	0	0	0	0	18.59	0
Novel_290	0	0	0	0	4.57	0	0	0	0
Novel_29	0	0	0	0	0	20.75	0	0	0
Novel_289	0	4.79	0	0	0	2.62	0	0	0
Novel_288	0	0	0	0	0	0	0	0.18	0
Novel_287	0	4.26	0	0	0	0	0	0	0
Novel_286	0	4.26	0	0	0	0	0	0	0
Novel_285	0	3.83	0	0	0	0	0	0	0
Novel_284	3.32	0	0	0	0	0	0	0	0
Novel_283	0	0	0	0	0	0	0	3.42	0
Novel_282	0	0	0	0	0	0	0	6.4	0
Novel_281	0	0	0	0	0	0	0	7.98	0
Novel_280	0	0	0	0	0	0	0	3.33	0
Novel_28	0	0	6.45	0	0	0	0	3.68	4.3
Novel_279	0	0	4.96	0	0	0	0	0	0
Novel_278	0	0	0	0	20.83	0	0	0	0
Novel_277	0	0	0	0	15.07	0	0	0	1.51
Novel_276	0	0	0	10.05	0	0	0	0	0
Novel_275	0	0	0	9.28	0	0	0	0	0
Novel_274	0	0	0	0	0	0	7.37	0	0
Novel_273	0	0	0	0	0	8.56	0	0	0
Novel_272	0	0	0	0	0	0	3.47	0	0
Novel_271	0.76	0	0	0	0	0	0	0	0
Novel_270	0	0	0	0	1.52	0	0	0	0
Novel_27	0	0	0	4.25	0	0	0	0	0
Novel_269	0	0	0	0	1.35	0	0	0	0
Novel_268	0	4.47	0	0	0	0	0	0	0
Novel_267	1.52	0	0	0	0	0	0	0	0
Novel_266	0	0	0	0	0	0	0	0.18	0
Novel_265	0	0	0	0	0	0	0	0	1.06
Novel_264	0.85	0	0	0	0	0	0	0	0
Novel_263	3.8	0	0	0	0	0	0	0	0
Novel_262	0	0	0	2.58	0	0	0	0	0
Novel_261	0	0	0	5.54	0	0	0	0	0
Novel_260	9.78	0	0	0	0	0	0	0	0
Novel_26	0	0	0	0	0	0	0	0	0.98
Novel_259	0	0	0	0	7.03	0	0	0	0
Novel_258	0	0	0	0	7.71	0	0	0	0
Novel_257	0	0	0	0	0	0	0	0	30.07
Novel_256	0	0	0	0	0	0	0	0	30.07
Novel_255	10.73	0	12.51	0	0	0	0	0	0
Novel_254	10.07	0	12.51	0	0	0	0	0	0
Novel_253	10.73	0	12.71	0	0	0	0	0	0
Novel_252	0	0	0	0	6.94	0	0	0	0
Novel_251	0	0	0	0	0	0	0	0	29.47
Novel_250	0	0	0	0	0	0	0	0	29.47
Novel_25	0	0	0	0	2.79	0	0	0	0
Novel_249	0	89.38	0	37.49	0	35.85	0	0	0
Novel_248	0	0	0	0	0	0	0	8.16	0
Novel_247	20.23	0	0	0	0	0	0	0	0
Novel_246	20.04	0	0	0	0	0	0	0	0
Novel_245	30.77	0	0	0	0	0	0	0	0
Novel_244	0	51.56	0	0	0	0	0	0	0
Novel_243	0	2.24	0	1.03	0	1.31	0	0	0
Novel_242	0	0	0	0	8.04	0	0	0	0
Novel_241	0	0	0	0	0	0	0	0	18.76
Novel_240	6.84	0	8.64	0	0	0	0	0	0
Novel_24	0	0	1.09	0	0	0	0	0	0
Novel_239	0	4.05	0	0	0	0	0	0	0
Novel_238	7.79	0	0	0	0	0	0	0	5.43
Novel_237	9.78	0	0	0	0	0	0	0	0
Novel_236	9.78	0	0	0	0	0	0	0	0
Novel_235	9.78	0	0	0	0	0	0	0	0
Novel_234	9.88	0	0	0	0	0	0	0	0
Novel_233	9.88	0	0	0	0	0	0	0	0
Novel_232	0	0	0	0	0	0	0	0	29.47
Novel_231	1.04	0	0	0	0	0	0	0	0
Novel_230	0	0	0.79	0	0	0	0	0	0
Novel_23	0	0	0.89	0	0	0	0	0	0
Novel_229	0	0	0	0	8.13	0	0	0	0
Novel_228	0	0	0	0	8.13	0	0	0	0
Novel_227	0	0	0	0	0	0	0	0	20.42
Novel_226	0	0	0	0	0	0	1.68	1.67	0
Novel_225	0	0	0	0	0	0	0	0	20.5
Novel_224	0	0	0	0	2.12	0	0	0	0
Novel_223	0	0	0	203.05	0	0	0	0	0
Novel_222	0	0	0	202.28	0	0	0	0	0
Novel_221	46.81	0	0	0	0	55.99	0	0	0
Novel_220	46.24	0	0	0	0	54.89	0	0	0
Novel_22	0	0	1.09	0	0	0	0	0	0
Novel_219	0	344.61	0	0	0	0	0	0	642.44
Novel_218	0	345.15	0	0	343.19	0	0	0	642.13
Novel_217	0	0	0	0	0	0	0	37.01	0
Novel_216	0	0	0	0	0	0	0	38.94	0
Novel_215	0	0	0	24.74	0	17.62	0	35.08	43.71
Novel_214	0	0	4.07	0	0	0	0	0	0
Novel_213	1.23	0	2.08	0	1.27	0	0	0	0
Novel_212	0	0	0.5	0	0	0	0	0	0
Novel_211	0	0	0	0	0	0	0	0	0.98
Novel_210	0	0	0.89	0	0	0	0	0	0
Novel_21	0	2.56	0	0	0	0	0	0	0
Novel_209	0	0.96	0	0	0	0	0	0	0
Novel_208	1.14	0	0	0	0	0	0	0	0
Novel_207	0	0	0	0	0	2.52	0	0	0
Novel_206	1.33	0	0	0.9	0	0	0	0	0
Novel_205	1.04	0	0	0	0	0	0	0	0
Novel_204	0	0	0	0	0	1.01	0	0	0
Novel_203	0	0	0	0	0	0	0	1.14	0
Novel_202	0	0	0	0	0	0	0	1.75	0
Novel_201	0	0	0	0	0	0	0	1.49	0
Novel_200	0	0	7.74	0	0	0	0	1.58	0
Novel_20	0	0	1.79	0	0	0	0	0	0
Novel_2	0	0	0	0	0	3.02	0	0	0
Novel_199	0	0	0	0	0	0	0	1.49	0
Novel_198	0	0	0	0	0	0	0	0	0.68
Novel_197	0	25.99	0	22.29	0	0	0	0	0
Novel_196	0	0	0	0	16.77	0	0	0	0
Novel_195	11.87	0	0	0	0	0	0	0	0
Novel_194	1.71	0	0	0	0	0	0	0	0
Novel_193	0	0	0.99	0	0	0	0	0	0
Novel_192	0	0	0.99	0	0	0	0	0	0
Novel_191	0	0	0	0	0	0	0	0	12.66
Novel_190	23.07	0	0	0	0	0	0	0	0
Novel_19	0	6.92	0	0	0	0	0	0	0
Novel_189	0	0	0	0	23.62	12.49	0	12.98	0
Novel_188	0	29.93	0	0	0	0	0	0	0
Novel_187	0	0	19.36	0	0	0	19.8	0	0
Novel_186	0	17.58	0	0	14.39	0	0	11.84	8.67
Novel_185	0	0	0	0	0	11.98	0	12.8	0
Novel_184	0	0	0	0	14.65	0	0	0	9.04
Novel_183	0	0	23.13	0	0	0	0	0	19.97
Novel_182	0	0	0	0	0	0	0	12.1	0
Novel_181	0	18.64	0	0	0	0	0	0	0
Novel_180	0	2.45	0	0	2.2	0	0	0	0
Novel_18	0	0	6.15	0	0	0	0	0	0
Novel_179	0	0	0	0	0	0.91	0	0	0
Novel_178	0	0	0	0	0	0	0	0	0.9
Novel_177	0	0	0	0	0	0	0	0	0.9
Novel_176	0	0	0	0	0	4.83	0	0	0
Novel_175	0	0	9.53	0	0	0	0	0	0
Novel_174	1.14	0	0	0	0	0	0	0	0
Novel_173	3.32	10.65	4.67	0	6.86	0	0	0	0
Novel_172	3.32	10.65	4.67	0	6.86	0	0	0	0
Novel_171	0.66	0	0	0.9	0.76	0	0.74	0	0
Novel_170	1.42	0	0	1.03	0.85	0	1.05	0	0
Novel_17	0	0	0	0	1.27	0	0	0	0
Novel_169	0	0	0	0	0	0	0	0.79	0
Novel_168	0	0	0	0	0	0.3	0	0	0
Novel_167	0	0	0	0	1.78	0	0	0	0
Novel_166	1.33	0	0	0	0	0	0	0	0
Novel_165	1.33	0	0	0	0	0	0	0	0
Novel_164	1.42	0	0	0	0	0	0	0	0
Novel_163	0	0	0	0	0	0.81	0	0	0
Novel_162	0	0	1.29	0	0	0	0	0	0
Novel_161	0	0	0	0	4.32	0	0	0	0
Novel_160	0	0	0	0	14.9	0	0	0	0
Novel_16	0	0	0	0	0	0	0	1.84	0
Novel_159	0	0	0	0	7.45	0	0	0	0
Novel_158	0	0	0	0	0	1.31	0	0	0
Novel_157	0	4.69	0	0	0	0	0	0	0
Novel_156	0	0	0	0	0	0	0	8.77	0
Novel_155	11.21	0	0	0	0	0	0	0	0
Novel_154	0	0	0	0	0	0	0	13.24	0
Novel_153	0	0	0	0	26.42	0	0	0	0
Novel_152	0	0	0	0	28.45	0	0	0	0
Novel_151	0	0	0	0	17.61	0	0	0	0
Novel_150	0	0	0	0	0	0	0	0	33.23
Novel_15	0	6.6	0	0	0	0	0	0	0
Novel_149	0	0	0	0	0	0	0	0	32.48
Novel_148	0	0	0	0	0	0	0	0	32.93
Novel_147	0	0	0	0	0	0	0	7.19	0
Novel_146	0	0	0	0	0	0	0	0	32.56
Novel_145	0	0	0	0	0	0	0	0	34.74
Novel_144	0	0	0	0	6.44	0	0	0	0
Novel_143	0	10.65	0	0	0	0	0	0	0
Novel_142	0	0	0	0	0	4.43	0	0	0
Novel_141	0	0	0	0	0	0	0	2.19	0
Novel_140	0	0	0	0	0	0	0	0	0.98
Novel_14	0	0	0	0	0	0	0	0	2.79
Novel_139	11.68	0	0	0	0	0	0	0	0
Novel_138	0	0	0	0	0	3.63	0	0	0
Novel_137	0	0	0	0	0	0.7	0	0	0
Novel_136	0	0	0	0	0	0.6	0.63	0	0
Novel_135	0	0	0	0	0	1.11	0	0	0
Novel_134	1.23	0	0	0	0	0	0	0	0
Novel_133	0	0	0	2.83	0	0	0	0	0
Novel_132	0	0	0	2.71	0	0	0	0	0
Novel_131	0	4.26	0	0	0	0	0	0	0
Novel_130	0	4.15	0	0	0	0	0	0	0
Novel_13	0	0	6.55	0	0	7.65	0	0	0
Novel_129	0	0	0	0	0	3.02	1.16	0	0
Novel_128	0	0	0	0	0	3.02	1.16	0	0
Novel_127	0	0	0	0	0	3.02	1.16	0	0
Novel_126	0	0	1.69	0	0	0	0	0	0
Novel_125	0.95	0	2.18	2.06	2.62	1.31	2.11	1.14	2.56
Novel_124	0	0	0	0	0	7.25	0	0	0
Novel_123	0	0	0	0	2.46	0	0	0	0
Novel_122	0	0	0	0	0	0	0	3.25	0
Novel_121	0	0	0	0	0	0	2	0	0
Novel_120	0	0	0	2.06	0	0	0	0	0
Novel_12	16.24	0	0	0	0	0	0	0	0
Novel_119	0	0	0	0	0	0	0	2.54	0
Novel_118	0	0	0	0	0	0	0	2.63	0
Novel_117	0	0	0	0	0	0	0	1.58	0
Novel_116	0	0	1.99	0	0	0	0	0	0
Novel_115	0	0	0	0.26	0	0	0	0	0
Novel_114	0	0	0	0.52	0	0	0	0	0
Novel_113	0	0	0	8.25	0	10.37	0	0	0
Novel_112	0	18.43	14.69	10.18	0	10.37	11.16	0	0
Novel_111	0	18.43	15.58	0	0	10.88	12.32	0	0
Novel_110	0	0	0	10.69	0	0	0	0	0
Novel_11	0.38	0	0	0	0	0	0	0	0
Novel_109	0	0	0	7.99	0	0	9.69	0	0
Novel_108	0	18.22	13.4	0	0	0	9.69	0	0
Novel_107	0	18.22	14.29	0	0	0	10.85	0	0
Novel_106	0	0	13.2	0	0	0	0	0	0
Novel_105	0	0	14.29	0	0	0	0	0	0
Novel_104	0	0	0	0	0	0	0	24.47	0
Novel_103	0	11.93	0	0	0	0	9.69	0	0
Novel_102	0	0	0	0	0	0	1.16	0	0
Novel_101	0	25.57	0	0	0	0	0	0	0
Novel_100	0	25.46	0	0	0	0	0	0	0
Novel_10	0	0	0	0	0	0	0	14.65	0
Novel_1	0	0	0	0	0	0	0	0	0.68

## Sheet: hypothalamus
ID	PF_H1	PF_H2	PF_H3	PL_H1	PL_H2	PL_H3	MF_H1	MF_H2	MF_H3	ML_H1	ML_H2	ML_H3
oar-miR-99a	50409.3	20015.5	20616.3	44542.3	49706.5	31890	21125.9	24159.7	54810.2	25612	20005.3	22093.6
oar-miR-758-5p	2.48	1.28	0.9	3.41	2.32	1.1	2.01	1.07	1.69	1.32	0.89	0.53
oar-miR-758-3p	866.1	618.46	659.76	791.15	933.38	781.33	633.55	484.48	773.05	669.94	620.32	423.73
oar-miR-668-5p	0.44	0.8	0.9	0.5	0.17	0.37	0.67	0.89	0.3	0.25	0.71	0.63
oar-miR-668-3p	10.99	8.01	9.14	12.23	14.56	13.65	7.38	6.5	14.95	3.86	6.41	3.68
oar-miR-665-5p	1.6	0.56	0.36	1.41	2.57	2.11	0.25	0.18	2.39	0.49	0.45	0.74
oar-miR-665-3p	44.07	15.54	20.33	72.86	56.52	40.51	20.46	18.6	51.53	24.82	18.43	19.58
oar-miR-655-5p	0.35	2.24	1.52	0.33	0.41	0.37	1.84	1.78	0.3	1.56	1.69	0.84
oar-miR-655-3p	371.6	247.35	288.95	397.65	327.21	297.28	303.61	236.59	323.13	440.03	380.19	289.93
oar-miR-654-3p	0.09	0.4	0.27	0.33	0.33	0	0.34	0.45	0.4	0.33	0.27	0.11
oar-miR-544-5p	0.35	0.32	0.09	0	0	0.37	0.17	0.27	0.2	0.16	0	0
oar-miR-543-5p	0.09	0.32	0.18	0	0.08	0	0.17	0.09	0	0	0	0
oar-miR-543-3p	475.79	702.56	647.31	487.9	512.57	533.35	691.15	690.53	465.96	546.31	619.17	294.24
oar-miR-541-5p	250.66	586.26	444.08	210.43	134.72	316.07	413.95	377.84	229.14	443.89	705.98	954.42
oar-miR-541-3p	8.96	1.68	1.7	8.15	7.53	3.57	1.76	1.25	4.68	1.56	1.16	1.58
oar-miR-539-5p	1.95	1.76	2.69	1.83	1.66	2.29	1.43	1.25	2.49	2.63	1.51	1.58
oar-miR-539-3p	1060.63	814.06	913.78	1183.47	879.34	1265.47	612	531.21	1174.23	732.42	945.93	898.31
oar-miR-496-5p	0.35	0.56	1.07	0.5	0.5	0.64	0.42	0.71	0.7	0.33	0.36	0.21
oar-miR-496-3p	115	69.13	27.05	89.99	97.65	63.05	54.84	39.52	75.75	48.25	52.8	30
oar-miR-495-5p	0	0.08	0	0.17	0.08	0.37	0	0	0.1	0.16	0.09	0
oar-miR-495-3p	1002.2	319.84	272.02	1149.62	1119.65	799.57	301.51	213.71	876.61	397.45	342.35	285.19
oar-miR-494-5p	1.77	13.46	21.05	2.66	2.65	3.39	11.99	19.58	2.39	12.66	20.75	7.47
oar-miR-494-3p	576.78	573.52	494.96	625.8	453.57	533.81	397.43	327.29	461.18	451.78	553.46	465
oar-miR-493-5p	24.92	142.1	143.4	28.69	23.75	24.19	118.56	119	24.02	123.8	111.56	77.9
oar-miR-493-3p	26.33	94.44	93.42	32.19	26.98	38.31	84.43	79.48	26.21	74.39	75.24	48.22
oar-miR-487b-5p	14.98	29.24	30.18	15.8	14.15	15.58	26.75	21.9	12.16	31.57	28.22	21.48
oar-miR-487b-3p	826.73	1561.08	1889.73	961.24	920.38	1017.03	1893.01	1814.71	925.85	1225.87	1494.67	724.39
oar-miR-487a-5p	3.28	4.57	2.42	2.74	2.9	4.58	3.19	2.31	2.59	3.7	2.76	2.53
oar-miR-487a-3p	97.71	72.73	67.36	100.31	101.87	104.47	75.13	59.72	90.2	77.35	73.72	46.85
oar-miR-485-5p	302.97	1081.2	1070.53	265.07	250.58	417.24	823.12	799.83	286.65	813.72	1240.2	1031.38
oar-miR-485-3p	375.5	275.15	265.75	446.06	396.72	346.22	215.15	171.34	446.23	332.59	238.35	232.13
oar-miR-433-5p	8.33	5.13	5.19	10.48	10.84	7.33	5.2	3.56	6.68	6.82	5.79	4.95
oar-miR-433-3p	288.43	854.19	803.7	342.01	287.65	378.84	873.68	747.67	254.06	687.37	853.07	442.79
oar-miR-432	830.37	3734.37	2825.09	957.66	789.96	793.79	3193.81	2971.3	769.36	2761.98	3285.74	2265.3
oar-miR-431	71.47	113.1	127.1	68.04	62.48	77.07	132.39	116.42	73.96	81.96	92.87	63.69
oar-miR-412-5p	2.66	1.92	2.24	2.66	3.39	1.83	1.84	2.31	2.59	2.47	2.67	2.32
oar-miR-412-3p	258.64	424.69	301.04	242.78	205.39	234.42	330.44	327.55	203.73	344.01	394.61	253.08
oar-miR-411b-3p	47.79	63.12	68.88	59.05	54.95	57.09	76.64	62.31	54.02	97.24	69.54	36.53
oar-miR-411a-5p	8222.52	9866.47	12541.4	8163.64	11629.3	10077.9	10782.8	11902.8	8815.43	8676.81	8903.55	6200.78
oar-miR-411a-3p	1238.06	744.45	685.47	1114.19	1432.63	1072.2	941.35	626.62	1147.62	788.15	735.36	407.94
oar-miR-410-5p	0.18	0.56	0.18	0.25	0	0.18	0.17	0.18	0	0.58	0.27	0.21
oar-miR-410-3p	10889.7	7055.34	8185.97	11107.6	13233.9	9580.06	7866.75	7238.12	10608.2	7284.97	6695.07	4884.01
oar-miR-409-5p	512.32	226.6	168.93	313.81	317.94	254.03	162.41	162.53	503.54	251.13	210.93	244.34
oar-miR-409-3p	4341.22	4658.73	5828.97	3938.1	3889.58	4197.71	3989.68	3936.15	3852.6	5509.74	6318.18	5371.11
oar-miR-3959-5p	488.64	744.29	974.6	428.51	433.63	664.76	779.52	960.76	495.17	657.04	819.77	423.84
oar-miR-3959-3p	331.61	138.17	138.2	295.02	333.66	228.19	129.21	122.12	280.87	157.75	122.43	86.54
oar-miR-3958-5p	5.85	19.86	21.32	5.49	4.3	6.23	13.33	13.8	4.98	21.45	27.42	21.79
oar-miR-3958-3p	8079.77	9925.66	11000.7	7191.34	7081.96	8937.29	10269.6	10549.6	7615.19	9426.24	12104.6	9406.92
oar-miR-3957-5p	29.79	46.62	35.2	28.36	22.43	30.15	30.44	30.53	22.03	41.02	40.87	41.27
oar-miR-3957-3p	127.33	83.62	80.07	128.67	135.8	105.66	91.56	82.87	132.66	79.9	91.62	59.59
oar-miR-3956-5p	4.7	14.82	17.02	9.81	9.52	5.13	11.99	6.85	9.17	48.25	12.2	25.58
oar-miR-3956-3p	6.38	5.53	7.43	9.23	12.16	3.3	4.78	4.27	10.57	14.06	4.63	9.16
oar-miR-3955-5p	383.31	291.33	359.17	354.4	437.27	368.31	306.54	304.68	396.19	186.19	298.99	190.44
oar-miR-3955-3p	0	0	0	0	0	0	0	0.18	0	0.08	0.09	0.11
oar-miR-382-5p	395.19	530.59	271.13	530.06	480.38	374.9	415.46	266.31	328.62	489.92	347.42	294.56
oar-miR-382-3p	428.53	333.06	322.45	497.13	558.09	362.81	373.2	272.9	397.19	222.6	244.32	137.59
oar-miR-381-5p	1.15	0.56	0.45	0.33	0.58	0.55	0.84	0.8	0.3	0.49	0.53	0.74
oar-miR-381-3p	15.96	16.42	25.8	19.71	19.86	14.3	16.94	17.09	17.54	12.17	12.38	6.95
oar-miR-380-5p	12.5	17.06	13.79	15.97	12.08	9.71	21.13	15.4	10.57	14.47	13.71	7.47
oar-miR-380-3p	6434.2	9950.33	9475.77	6873.79	7715.02	7294.26	12120.7	8733.46	6613.99	9542.55	9198	4806.42
oar-miR-379-5p	300.05	109.74	75.06	395.32	350.21	197.94	116.97	81.18	232.63	95.19	78.35	54.85
oar-miR-379-3p	98.95	98.04	111.51	101.14	104.1	89.53	111.43	97.29	95.88	82.04	84.59	47.16
oar-miR-377-5p	25.89	51.26	41.65	29.94	23.67	37.3	41.25	39.79	28.21	34.36	47.81	27.9
oar-miR-377-3p	64.19	54.23	39.95	58.64	51.56	57.46	41.84	38.54	53.72	0.16	58.94	0.32
oar-miR-376e-5p	6.3	1.68	1.16	10.48	7.28	5.04	1.43	0.89	8.37	2.63	1.6	0.63
oar-miR-376c-5p	0.8	1.28	0.36	2.58	1.99	0.82	1.26	1.25	1.69	1.15	0.89	0.53
oar-miR-376c-3p	31.65	15.94	29.47	47.16	41.38	30.97	19.03	27.33	35.88	21.87	16.29	16.11
oar-miR-376b-5p	6.3	1.68	1.16	10.48	7.28	5.04	1.43	0.89	8.37	2.63	1.6	0.63
oar-miR-376a-5p	570.48	525.38	707.77	595.11	598.97	528.22	446.82	417.81	573.61	459.75	476.71	329.61
oar-miR-374b	521.18	320.72	321.91	568.99	617.51	522.08	316.35	268.9	459.39	439.45	307.62	387.52
oar-miR-374a	1581.55	552.69	520.31	1604	1813.96	1240.73	635.56	504.24	1323.34	689.1	560.4	631.02
oar-miR-370-5p	18.71	23.47	24.18	18.96	18.62	19.7	21.8	19.4	17.84	18	23.86	15.69
oar-miR-370-3p	686.46	953.84	794.75	598.27	577.37	807.54	927.93	771.89	676.07	998.26	1154.9	825.14
oar-miR-369-5p	166.69	256.56	289.76	148.05	175.35	180.99	285.67	264.09	142.53	304.23	273.97	193.92
oar-miR-369-3p	1445.8	1874.99	1724.47	1651.24	1606.74	1585.85	1927.89	1775.99	1272.9	1505.28	1363.87	665.97
oar-miR-362	210.23	104.05	67.27	198.95	194.55	153.04	81.08	78.06	187.58	188.41	135.78	216.87
oar-miR-329b-5p	0	0	0	0	0	0	0	0	0.1	0	0.09	0
oar-miR-329b-3p	113.58	125.6	157.91	217	200.1	148.73	137.59	120.79	152.7	150.76	98.03	76.96
oar-miR-329a-5p	0	0	0.09	0	0	0	0	0	0	0	0	0
oar-miR-329a-3p	0.89	1.76	2.24	4.08	3.23	2.47	1.59	0.89	2.19	3.12	1.69	1.68
oar-miR-323c	77.85	48.62	61.44	84.09	82.34	64.42	64.23	68.18	75.35	48.42	51.64	27.16
oar-miR-323b	6.65	3.92	4.48	5.82	4.22	5.32	11.32	13.62	5.48	13.4	9.17	9.37
oar-miR-323a-5p	24.83	30.36	20.78	25.78	21.52	26.21	27.25	22.16	22.63	30.5	28.31	13.69
oar-miR-323a-3p	1345.43	1188.37	1551.15	1519.08	1486.42	1501.35	1628.39	1326.68	1441.65	910.55	1049.48	674.28
oar-miR-30d	39380.6	35788.6	32344.6	32423.2	33171	36426.6	33199.4	29335.2	33058.9	34897.7	38302.1	39708.8
oar-miR-30c	9853.91	4651.28	3902.43	8543.16	7686.31	9750.97	3869.86	2790.61	7533.36	3840.22	4207.81	5120.03
oar-miR-30b	5871.17	1873.23	1681.48	5475.22	6312.35	4192.12	1792.73	1469.8	4801.97	1838.69	1409.28	1268.35
oar-miR-30a-5p	112115	68320.1	68302.1	93554.7	107424	99177.8	63713.6	54260.8	86784.2	77278	83788	106777
oar-miR-30a-3p	2416.7	1240.12	1383.57	2315.05	2672.77	1900.18	1270.19	1142.16	1927.34	1300.92	1127.12	1136.44
oar-miR-29b	3159.2	1838.71	1588.24	3811.34	4720.01	3162.35	2035.55	1524.46	2492.38	2776.69	1764.72	2020.54
oar-miR-29a	26847.5	23478.5	23458.9	28859.2	32867.4	28907.7	26320.8	23004.5	24254.1	23008.6	19979.2	14480.2
oar-miR-299-5p	63.31	58.23	29.47	68.29	87.3	53.88	60.79	35.6	51.53	38.14	30.63	15.05
oar-miR-299-3p	0.09	0	0.18	0.25	0.41	0.55	0.75	0.36	0.1	0.16	0.09	0.21
oar-miR-27a	37746.7	28526.8	26705.1	39818.3	48703	42495.1	33666.3	31441	47759.7	32884.1	28771.8	33006.7
oar-miR-26b	11812.7	10242.2	8587.42	15639.9	14184.7	13531.8	10086	10302.4	11454.1	12075.7	9149.38	7824.85
oar-miR-26a	239519	151462	163535	274824	219197	217951	162355	167292	253643	175258	170421	177026
oar-miR-25	2243.1	3373.76	4031.5	2521.24	2658.95	2519.03	3811.59	4254.18	2342.77	3409.73	3128.24	2650.5
oar-miR-23b	3723.12	1381.65	1182.94	4065.68	4476.88	2940.48	1508.74	1431.89	4336.3	3421.81	2301.08	2554.59
oar-miR-23a	876.74	419.57	442.74	1016.46	989.65	695.28	429.04	519.01	918.57	704.3	445.63	561.11
oar-miR-22-3p	31676.2	35802.9	45173.1	31877.5	29755.7	44459.9	37883.1	35614.3	28636.3	33806.9	41911.6	32144.8
oar-miR-221	943.24	1971.44	1763.97	1048.57	965.98	1119.21	1719.19	1750.72	907.71	1905.44	1812	1732.29
oar-miR-218a	1662.42	1231.95	1365.57	1868.24	2063.71	1859.67	1594.26	1247.55	1656.44	908.49	853.16	523.53
oar-miR-21	7975.5	8753.39	6629.44	7592.9	7321.03	9552.11	8705.05	6943.94	7017.26	9970.25	9594.13	8968.77
oar-miR-200c	2.75	13.38	91	9.98	10.26	6.05	47.88	156.48	12.86	7.23	8.99	10.53
oar-miR-200b	1.24	9.53	80.25	8.57	7.12	4.67	43.85	142.5	11.56	4.93	4.63	3.47
oar-miR-200a	66.23	183.51	2203.13	238.62	309.58	158.36	861.53	3350.56	290.94	140.65	166.68	200.23
oar-miR-19b	0.27	0.24	0.09	0.33	0.08	0.37	0.25	0	0.3	0.08	0.18	0.53
oar-miR-199a-3p	468.87	904.74	1674.4	724.11	515.64	447.85	886.43	1792.55	451.81	569.58	523.36	425.31
oar-miR-194	567.02	389.37	476.24	506.28	559.41	572.21	408.33	435.97	457.59	339.82	345.11	266.66
oar-miR-191	2.84	1.84	1.34	3.16	2.32	2.29	0.84	1.51	2.69	1.64	2.58	6
oar-miR-181a	120613	182257	167730	96873.4	102815	143555	182326	196707	113197	188308	203512	263497
oar-miR-17-5p	491.75	318.88	227.24	530.73	513.65	490	295.22	243.71	422.61	377.72	329.44	327.4
oar-miR-16b	5363.99	17156.5	12215.7	4891.1	4707.68	5852.1	17830.8	13399.1	4786.12	13181.1	13533.9	7946.86
oar-miR-154b-5p	493.08	645.13	595.81	546.28	423.95	571.2	560.85	518.48	493.77	557.41	725.74	561.11
oar-miR-154b-3p	2.66	1.2	1.7	3.66	4.22	1.83	1.68	0.53	3.99	1.56	0.62	1.05
oar-miR-154a-5p	35.29	22.83	22.39	47.58	41.05	29.42	21.97	20.29	29.8	21.37	15.67	9.26
oar-miR-154a-3p	153.75	36.37	22.57	156.03	191.99	81.56	31.36	19.05	124.19	42.58	23.77	22.11
oar-miR-152	277.26	238.3	118.86	477.75	287.98	180.53	250.87	148.56	191.07	132.34	107.56	50.11
oar-miR-150	713.86	948.15	1217.51	590.28	764.97	850.52	1059.32	606.24	566.63	625.14	910.41	600.49
oar-miR-148a	33406	15586.1	19421	26693.5	32973.5	31159.5	16519.1	16329.5	31647.5	15156.7	15288.1	14778.1
oar-miR-143	36365.7	27538.2	37912.6	44771.3	37224.2	21711.6	30014.3	34085.4	45562.1	17076.3	11200	11074.7
oar-miR-136	0.18	0.08	0	0.17	0	0	0	0	0	0	0	0.11
oar-miR-134-5p	60.03	74.41	43.71	84.59	61.32	51.78	43.1	31.78	65.98	72.5	29.29	38.11
oar-miR-134-3p	3.01	5.21	4.3	5.74	3.97	4.49	2.68	2.31	5.58	3.78	3.38	2.95
oar-miR-133	344.56	408.83	624.38	437.58	379.59	532.25	461.24	564.76	343.77	420.54	402.8	274.14
oar-miR-127	33121.5	17799.8	18180.7	25595	38202.2	30754.4	19486.9	19201	38633.5	19743.5	16499.2	13886.2
oar-miR-125b	80260.5	68527.3	67134.2	68381.5	79898.5	82922.2	65895.7	66266.9	74908.8	65356.2	68355.4	63267.8
oar-miR-1197-5p	2.93	4.73	4.66	1.25	2.32	2.2	3.69	2.58	2.69	3.7	2.23	3.58
oar-miR-1197-3p	664.91	455.45	487.88	667.3	786.99	557.45	427.87	409.08	616.37	483.1	430.5	269.61
oar-miR-1193-5p	0.09	0.08	0	0.08	0.25	0.09	0.25	0.27	0.3	0.16	0	0.21
oar-miR-1193-3p	1.86	1.68	1.88	1.83	1.16	1.56	1.34	2.31	1.5	1.15	1.16	1.16
oar-miR-1185-5p	401.04	243.51	246.76	348.41	385.3	308.83	226.64	206.5	286.65	230.41	216	164.65
oar-miR-1185-3p	110.83	71.69	81.15	82.01	92.85	77.16	72.53	58.12	70.37	41.76	51.82	28.74
oar-miR-10b	399.8	344.27	274.89	1993.09	362.63	273.64	274.43	230.36	508.52	287.38	296.14	480.26
oar-miR-10a	255.63	201.61	257.69	363.38	197.53	134.53	222.19	146.86	246.99	191.53	244.76	317.61
oar-miR-107	1249.23	1488.99	2007.6	1344.66	1356.49	1392.3	1784.68	2002.79	1172.63	1604.25	1603.29	897.05
oar-miR-106b	259.35	116.07	100.85	322.8	400.03	181.54	139.35	131.11	267.02	135.55	100.61	109.17
oar-miR-106a	3.55	3.6	1.61	5.57	5.54	5.04	5.45	2.31	3.79	2.71	3.83	4.74
oar-miR-103	4842.28	6411.65	6283.08	4487.37	4320.72	5294.38	6344.85	6297.83	3998.91	6920.4	7027.71	5150.03
oar-let-7i	3214	14326.7	15454.1	3792.29	3407.95	4348.18	13444.8	15711.7	2790.4	13526.1	14360.5	9851.6
oar-let-7g	5752.62	17899.8	14746	6757.68	6385.92	7172.56	16934	15437.6	6043.57	18835.5	14818.4	12854.6
oar-let-7f	5480.59	81237.1	77636.2	16140.1	12714.2	18357.5	68855.5	75509.4	13369	62842.5	65249.7	40529.2
oar-let-7d	449.01	1925.62	1902.98	657.99	674.44	631.41	1926.13	2161.14	527.16	1754.27	1955.88	1238.77
oar-let-7c	3690.32	15616	14181.8	4970.94	3920.28	4250.49	13640.9	13895.5	3748.84	12444	11922.2	8077.93
oar-let-7b	5528.65	17116.2	12836.7	7630.91	6532.97	5926.33	15865.7	12625.7	5826.79	13374.3	11174.8	7964.66
oar-let-7a	8680.93	44138.9	41628.9	20944.3	19534.6	19027	40324.8	40517.2	17568.6	39230.6	34490.5	25461.5
Novel_99	6.83	0	1.43	0	0	4.67	2.77	0	0	4.36	0	3.05
Novel_98	0	0	0	0	0	0	0	0	0	0.58	0	0
Novel_97	0	0	0	0	0	0	0	0.45	0	0	0.62	0
Novel_96	0	0	0	0	0	0	0	0.36	0	0	0	0
Novel_95	0	0	0	0	0	0	0	0	0	1.32	0	0
Novel_94	0.89	0	2.96	0	1.08	0	3.1	0	0	0	3.47	0
Novel_93	0	0	0	0	0	2.29	0	0	0	0	0	0
Novel_92	0	0.96	0	1.41	0	0	0	2.14	0	0	0	0
Novel_91	0	0	0	0	0	0	0	0	0	0	0.45	0
Novel_90	0.44	0	0	0	0	0	0.42	0	0	0.66	0	0.42
Novel_9	0	0	0	0	0	0	0.42	0	0	0	0	0
Novel_89	0	0	0	0	0	0	0	0	0	0	0.89	0
Novel_88	0	0	1.7	0	0	0	0	0	0	0	0	0
Novel_87	0	1.2	0	0	0	0	0	0	0	0	0.98	0
Novel_86	0	0	0	0	0	0	0	0	2.09	0	0	0
Novel_85	0	0	0	0	0	0	0	0	0	0.25	0	0
Novel_84	0	0	0.81	0	0	0	0	0	0	0.58	0	0
Novel_83	0	0	0	0	0.5	0	0	0	0	0	0	0
Novel_82	0	0.24	0	0	0	0	0	0	0	0	0	0
Novel_81	0	0	0	0.33	0	0	0	0	0	0	0	0
Novel_80	0	0	0	0	0	0	0	0	0	0	0	1.16
Novel_8	0	0	0	0.67	0	0	0	0	0	0	0	0
Novel_79	0	0	0	0	0	0.46	0	0	0	0	0	0
Novel_78	2.39	0	0	0	0	0	0	0	0	0	0	0
Novel_77	0	0	0	0	0	2.84	0	0	1.89	0	0	0
Novel_76	0	0	4.93	0	0	0	0	2.76	0	0	7.48	0
Novel_75	0	0	0	0	0	0	0	0	0	0	0	6.32
Novel_74	0	6.81	0	0	0	0	0	0	0	0	0	0
Novel_73	0	0	0	0	0	0	5.87	0	0	0	0	0
Novel_72	0	0	0	0	0	0	0	0	0	5.59	0	0
Novel_71	0	0	0	1.83	0	0	0	0	0	0	0	0
Novel_70	0	0	0	0	1.49	0	0	0	0	0	0	0
Novel_7	0	0	0	0	0	0	0	0	0	0	0.8	0
Novel_69	0	0	0	0	0	0	0	0	0	0	0.8	0
Novel_68	0	0	0.36	0	0	0	0	0	0	0	0	0
Novel_67	0	0	0	0.25	0	0	0	0	0	0	0	0
Novel_66	0	0	0	0	0	0	0	0	0	0	0	0.32
Novel_65	0	0	0	0	0	0.55	0	0	0	0	0	0
Novel_64	0	0	0	0.42	0	0	0	0	0	0	0	0
Novel_63	0.89	0	0	0	2.81	0	0	1.25	1	0	0	0
Novel_62	0	0	0	0	0.5	0	0	0	0	0.49	0	0
Novel_61	0	0	0	0.58	0	0	0	0	0	0	0	0
Novel_60	0	0	0	0	0	0	0	0	0.5	0	0	0
Novel_6	0	0	0	0	0	0	0	0	3.69	0	0	0
Novel_59	0	0	0	0.75	0.91	0	0	0	0	0	0	0
Novel_58	0	0.8	0	0	0	0	0	0	0	0	0	0
Novel_57	1.15	0	0	1.58	1.41	0	0	0	0	0	0	0
Novel_56	1.24	0	0	0	0	0	0	0	0	0	0	0
Novel_55	0	0	0	0	0	0	0.25	0	0	0	0	0
Novel_54	0	0	0.54	0	0	0	0	0	0	0	0	0
Novel_53	0	0	0	0	0	0	0	0.71	0	0	0.89	0
Novel_52	0	0	0	0	0	0	0	0.71	0	0	0	0
Novel_51	0	0	0	0	0	0	0	0.71	1.3	0	0	0
Novel_50	0	0	0	0	0	0	0	0.71	1.3	0	0.89	0
Novel_5	4.26	4.81	5.37	5.16	4.22	5.96	4.28	5.16	0	3.86	6.05	5.37
Novel_49	0	0	0	0	0	0	0	0.71	1.3	0	0.89	0
Novel_48	0	0	0	0	0	0	0	0.71	1.3	0	0.89	0
Novel_477	0	0	0	0	0	0	0	0	0	0.74	0	0
Novel_476	4.52	2.64	2.06	5.24	3.56	2.93	2.43	1.78	4.19	0	3.74	0
Novel_475	4.52	2.64	2.06	5.24	3.56	2.93	2.43	1.78	4.19	0	3.92	0
Novel_474	0	0	0	0	0	0	0	0	0	0	0.89	0
Novel_473	0	0	0	0	1.57	0	0	0	0	0	0	0
Novel_472	0	0	0	0	0	0	0	0	0	0	0.71	0
Novel_471	0	0	0	0	0	0	0	0	0	0.66	0	0
Novel_470	9.04	0	0	0	0	0	0	0	0	0	0	4.95
Novel_47	0	0	0	0	0	0.64	0	0	0	0	0	0
Novel_469	0	6.65	0	0	0	0	0	0	0	0	0	0
Novel_468	0	0	0	0	0	8.25	0	0	5.88	0	4.99	0
Novel_467	0	0	0	0	0	0	0	0	0	5.51	0	0
Novel_466	0	0	5.02	5.07	5.88	0	7.55	6.5	0	0	0	0
Novel_465	0	0	0	0	0	0	0	0	0	0.33	0	0
Novel_464	0	0	0	0	0	0	0	0	0	0	0	0.53
Novel_463	0	0	0	8.73	12.08	13.1	15.76	9.79	9.87	11.84	0	0
Novel_462	11.53	0	0	0	0	0	0	0	0	0	12.73	0
Novel_461	0	0	0	0	0	0	1.76	0	0	0	0	0
Novel_460	0	0	0	1.08	0	1.37	0	0	0	0	0	1.89
Novel_46	0	0	0	0	0	0.73	0	0	0	0	0	0
Novel_459	0	17.78	0	0	0	17.87	21.97	0	0	0	0	0
Novel_458	0	0	23.38	0	0	0	0	0	0	16.19	18.96	0
Novel_457	0	0	0	17.13	20.11	0	0	25.81	0	0	0	10.63
Novel_456	0	0	0	0	0	0	0	0	0.7	0	0	0
Novel_455	0	0	0	0	0	0	0.59	0	0	0	0	0
Novel_454	0	0	0	0	0.58	0	0	0	0	0	0	0
Novel_453	0	0	0	0	0	0	0	0	0	0.74	0	0
Novel_452	0	0	0	0	0	0	0	0.27	0	0	0	0
Novel_451	4.17	4.73	4.84	4.82	3.72	6.05	7.55	5.61	2.69	7.32	3.92	4.21
Novel_450	0	0	0	4.99	10.68	8.98	0	4.01	0	0	0	0
Novel_45	0	0	0	0	0	0.73	0	0	0	0	0	0
Novel_449	0	33.24	0	0	0	0	0	0	0	0	0	0
Novel_448	1.15	0	0	0	0	0	0.67	0	0	0	0	0
Novel_447	0	0	0	0	0	0	0	0	0	0	0	0.32
Novel_446	0	0	0	0	0	0	0	0	0	0	0	0.32
Novel_445	0	0	0	0	0	0.37	0	0	0	0	0	0
Novel_444	0	0	0	0	0	0.37	0	0	0	0	0	0
Novel_443	0	0	0	0	0	0	0	0	0	0	0.8	0
Novel_442	0	0	0	0	0	0	0	0	0	0	0.8	0
Novel_441	0	0	0	0	0	0	1.26	0	0	0	0	0
Novel_440	0	0	0	0	0	0	1.26	0	0	0	0	0
Novel_44	0	0	0	0	0	0.73	0	0	0	0	0	0
Novel_439	0.89	0	0.72	0	1.24	0	0.67	0	0.6	0	0	0
Novel_438	0	0	0	0	0	1.1	0	0	0	0	0	0
Novel_437	0	0	0	0	0	0	0.25	0	0	0	0	0
Novel_436	0	0	0.27	0	0	0	0	0	0	0	0	0
Novel_435	0	0.96	0	1.08	1.82	0	0.75	1.78	0.9	1.4	1.07	0
Novel_434	0	0	0	0	0	0	0	0	0	0	0	2.11
Novel_433	0	0	0	0	0	1.19	0	0	0	0	0	0
Novel_432	0	0	0	0.58	0	0	0	0	0	0	0	0
Novel_431	0	1.6	3.49	0	0	0	2.6	0	3.19	0	1.87	2.11
Novel_430	1.68	0	0	0	0	0	0	0	0	0	0	0
Novel_43	0	0	1.16	3.08	0	2.38	0	0	2.59	0	0	0
Novel_429	0	1.76	0	0	0	0	0	0	0	0	2.94	0
Novel_428	0	0	0	0	0	0	0	0	0	0	0	2.32
Novel_427	0	0	0	0	0	4.77	0	0	3.49	0	0	0
Novel_426	0	0	0	0	0	0	3.35	0	0	0	0	0
Novel_425	0	0	3.58	4.49	0	0	0	2.67	0	0	0	0
Novel_424	0	0	0	0	0	0	0	0	0	0	0.8	0
Novel_423	0	1.04	0.9	0	0	0.92	0	0	0.9	0.99	0	1.16
Novel_422	13.74	0.88	0	0	0	0	0.67	0.71	11.46	0	0	0
Novel_421	0	0	0	0	0	0	0	0	0	0	0	1.26
Novel_420	0	0	0	0	0	11.46	0	0	0	0	0	0
Novel_42	0	0	0	0	0	0	0	0	0	0	0	6.11
Novel_419	1.86	2.08	2.15	0	0	0	0	0	1.1	2.14	1.78	0
Novel_418	0	0	0	0	0	0	2.77	1.87	0	0	0	0
Novel_417	0	0	0	1	0	0	0	0	0	0	0	0
Novel_416	0	7.13	0	0	0	0	0	0	0	14.3	0	0
Novel_415	0	0	0	0	0	0	10.4	0	0	0	0	0
Novel_414	0	0	0	0	0	0	0	0	0	0	0	7.37
Novel_413	0	0	0	0	0	0	0	0	11.66	0	0	0
Novel_412	0	0	0	0	0	8.71	0	0	0	0	0	0
Novel_411	0	0	0	0	0	0	0	14.78	0	0	9.97	0
Novel_410	5.94	0	0	0	0	0	0	0	0	0	0	0
Novel_41	0	0	8.51	0	0	0	0	0	0	0	0	0
Novel_409	0	0	0	0	0	0	0.75	0	0	0	0	0
Novel_408	0	0.72	0	0	0	0	0	0	0	0	0	0
Novel_407	0	0	0	0	0	0	0	0	0.9	0	0	0
Novel_406	0	0	0	0	0	1.28	0	0.89	0	0	0	0
Novel_405	0	0	1.16	0	0	0	0	0	0	0	0	0
Novel_404	0	0	0	0	0	0	0	0	0	0	0.62	0
Novel_403	1.06	0	0	0	2.07	0	0	0	0.9	0	0	0
Novel_402	10.46	0	0	0	0	0	0	0	0	0	0	0
Novel_401	0	0	0	0	0	0	0	0	27.51	0	0	0
Novel_400	0	0	0	0	0	0	0	0	0	0	0.53	0
Novel_40	7.36	5.37	0	6.07	4.72	6.69	0	0	0	4.93	4.99	0
Novel_4	0	1.04	0	0	0	0	0	0	0	0	0	0
Novel_399	0	0	0	0	0.83	0	0.75	0	0	0	0	0
Novel_398	0	0	1.07	0	0	0	0	0	0	0	0	0
Novel_397	0	0.56	0	0	0	0	0	0	0	0	0	0
Novel_396	0.35	0	0	0	0	0	0	0	0	0	0	0
Novel_395	0	0	0	0	0.74	0	0	0	0	0.66	0	0
Novel_394	0	0	0	0	0	0	0.84	0	0	0	0	0
Novel_393	0	0	0	0	0	0	0	0	0.3	0	0	0
Novel_392	0	0	0	0	0	0	0	0	0	0.66	0	0
Novel_391	1.15	0	0	0.83	0	0	1.17	0	0	0	0	0
Novel_390	0	1.52	0	0	0	0	0	0	0	0	0	0
Novel_39	0	1.2	1.07	1.08	0.74	1.01	1.01	0.62	0	0	1.25	1.37
Novel_389	0	0	0	0	0.41	0	0	0	0	0	0	0
Novel_388	0	0	0	0.58	0	0	0	0	0	0	0	0
Novel_387	0	0.32	0	0	0	0	0	0	0	0	0	0
Novel_386	0	0	0	0	0	0	0.5	0	0	0	0	0
Novel_385	0	0	0	0	0	0	0	0	128.78	0	0	0
Novel_384	0	0	0	0	0	0	79.82	0	0	0	127.06	0
Novel_383	0	0	0	0	0	0	0	0	0	66.91	0	0
Novel_382	29.44	0	0	0	0	0	0	0	0	0	0	0
Novel_381	0	0	50.96	0	0	0	0	0	0	0	0	0
Novel_380	0	0	0	0	0	0	0	0	0.6	0	0	0
Novel_38	2.04	0	0	2.91	2.07	1.47	0	0	2.39	1.4	1.42	1.16
Novel_379	1.06	0	0	0	0	0	0	0	0	0	0	0
Novel_378	1.15	0	0	0	0	0	0	0	0	0	0	0
Novel_377	0	0	0	0	0	0	0	0	5.28	0	8.99	0
Novel_376	0	0	0	3.83	0	0	0	0	0	5.59	0	5.47
Novel_375	0	0	0	0.75	0	0	0	0	0	0	0	0
Novel_374	0	0	0	0	0.74	0	0	0	0	0	0	0
Novel_373	0	0	0	0	0	2.02	0	0	0	0.74	0	0
Novel_372	0.71	0	0	0	0	0	0	0	0	0	0	0
Novel_371	0.8	0	0	0.67	1.66	0	0	0	1.3	1.15	0.62	0
Novel_370	0	0	0	0	0	0	0	0	0	0	0	0.74
Novel_37	0	0.96	0	0	0	0	0	0	0	0	0	0
Novel_369	0.53	0	0	1.58	0	0	0	0	0	0	0	0
Novel_368	0	1.2	0	0	0	0	0	0	0	0	0	0
Novel_367	0	0	0.9	0	1.57	1.28	1.26	0	0	0	0	0
Novel_366	0	0	0	0	0	0	0	0	1.3	0	0	0
Novel_365	0	0	0	0	0.74	0	0	0	0	0	0	0
Novel_364	0	0	0.99	0	0.74	0	0	0	0	0	0.8	0
Novel_363	0	0	0	0	0	0	15.18	0	0	0	0	0
Novel_362	0	12.82	15.67	0	7.61	5.68	0	15.93	5.38	0	8.37	5.16
Novel_361	0	0	0	1.08	0	0	0	0	0	1.48	0	0
Novel_360	0	0.24	0	0	0	0	0	0	0	0	0	0
Novel_36	0	0	0	2.08	0	1.1	0	0	0	0	0	0
Novel_359	0	0	0	0	0	0	20.04	0	0	18.25	0	0
Novel_358	0	0	0	0	0	0	1.93	0	0	0	0	0
Novel_357	0	0	0	0.91	0.58	0	0	0	0	0	0.89	0
Novel_356	0	0	0	0	0	0	0	0	0	0.41	0	0
Novel_355	0	0	0	0	0	0	0	0.27	0	0	0	0
Novel_354	0	0	0	0	0	0	0.75	0	0	0	0	0
Novel_353	0	0	0.81	0	0	0	0	0	0	1.23	0	0
Novel_352	0	0	0	0	0	0	0	1.25	0	0	0	0
Novel_351	0	0	1.25	0	0	0	1.26	0	0	0	0.62	0
Novel_350	0	0	0	0	0	0.82	0	0	0	0	0	0
Novel_35	0	0	0	2.08	1.74	1.01	0	0	0	0	0	0
Novel_349	0	0	0	0	0	0	0	0	0	0	1.16	0
Novel_348	0	0	0.81	0.58	0	0	0	0	0	0	0	0
Novel_347	0	0	0	0	0	0	0	0	0	0	0	0.32
Novel_346	0.35	0	0	0	0	0	0	0	0	0	0	0
Novel_345	0	0	0	0	0	0	0	0	0	0.25	0	0
Novel_344	0	0	0	1.16	0	0	0	0	0	0	0	0
Novel_343	0	0	0	0	0	0	0	0	0.3	0	0	0
Novel_342	0	0	0	1.25	0	0	0	0	0	0	0	0
Novel_341	1.42	2.4	0	0	0.91	1.47	2.1	3.03	1.89	1.32	2.31	2.53
Novel_340	0	0	5.46	0	0	0	0	0	0	0	0	0
Novel_34	0	0	0	2.08	1.74	1.1	0	0	0	0	1.34	0
Novel_339	0.62	0	0	0	0	0	0	0	0	0	0	0
Novel_338	0	0	0	0	0	0	0.75	0	0	0	0	0
Novel_337	0	0	0	0	16.55	0	0	0	0	0	0	0
Novel_336	0	0	0	0	0	6.32	0	0	0	0	0	0
Novel_335	0	0	0	0	0	0	0	0.98	0	0	0	0
Novel_334	0.62	0	0	0	0	0	0	0	0	0	0	0
Novel_333	0	0	0	0.91	0	0	0	0	0	0	0.71	0
Novel_332	0	0	0	0	1.16	0	0	0	0	0	0	0
Novel_331	0	0	0	0	1.24	0	0	0	0	0	0	0
Novel_330	0	0	0	0.91	0	0	0	0	0	0	0	0
Novel_33	1.77	0	2.33	0	0	1.65	3.02	0	1.89	0	0	0
Novel_329	4.26	17.22	29.65	6.49	4.55	5.13	16.35	18.42	2.89	15.04	16.92	9.9
Novel_328	0	0	0.36	0	0	0	0	0	0	0	0	0
Novel_327	0	67.77	0	0	0	0	0	0	0	0	0	59.9
Novel_326	0	0	135.88	54.48	62.4	56.18	78.56	93.1	58.31	79.82	118.15	0
Novel_325	0	0	0	0	0	0.27	0	0	0	0	0	0
Novel_324	0	1.12	0	0	0	0	0	0	0	0	3.47	0
Novel_323	0	0	0	0	0	0	0	0	0	0	0.62	0
Novel_322	0.98	0.88	0	0	0.91	1.01	0.92	0	0	0	0	0.74
Novel_321	0	1.52	1.16	1.25	1.08	2.66	1.26	0.98	1	1.23	1.16	0.95
Novel_320	0	1.2	0	0	0	0	0	2.23	0	0	0	0
Novel_32	0	0	0	0	1.66	0	0	0	0	2.06	0	0
Novel_319	0	0.32	0	0	0	0	0	0	0	0	0	0
Novel_318	0	0	0	0	0	0	0	0	0	0	2.85	1.16
Novel_317	0	0	2.06	0	0	0	0	0	0	1.4	0	0
Novel_316	0	1.28	0	0	0	0.92	2.01	1.42	0	0	0	0
Novel_315	0	0	0	0	0	0	0	0	4.68	0	0	0
Novel_314	6.83	4.25	3.31	10.81	3.89	8.06	2.6	2.58	0	0	0.98	1.47
Novel_313	0	0	0	0	0	0	0	0	0.9	0	0	0
Novel_312	0	0	2.87	0	0	0	0	0	0	0	0	0
Novel_311	0	0	0	0	3.56	0	0	0	0	0	0	0
Novel_310	0	0	0	0.67	0	0	0	0	0	0.99	0	0
Novel_31	0	0	0	0	0	0	0	0	10.66	0	0	0
Novel_309	0	0	0	0	0	0	0	0	0	0	1.07	0
Novel_308	0.71	0	0	0	0	1.01	1.34	0	0	0	0	0
Novel_307	0	1.92	1.7	0	0.58	0	0	1.51	0	0	0	0
Novel_306	199.59	273.78	235.39	0	0	165.41	299.42	244.33	145.62	191.69	205.85	99.59
Novel_305	0	0	0	181.9	168.32	0	0	0	0	0	0	0
Novel_304	0.53	0	0	0	0	0	0	0	0	0	0	0
Novel_303	3.19	0.96	0	1	0	2.11	0	0	0	0	0	0.84
Novel_302	2.04	0	0	0	0	0	0.75	0	1.59	1.32	0	0
Novel_301	0	0	0	0	0	0.92	0	0	0	0	0	0
Novel_300	1.42	0	0	1.83	2.07	0	0	0	0	0	0	0
Novel_30	0.8	0	0	0	2.48	3.76	0	0	0	0	0	0
Novel_3	2.57	0	0	3.41	10.26	0	0	2.67	8.97	2.88	0	4.42
Novel_299	0	0	0	0	0	0.73	0	0	0	0.58	0	0
Novel_298	0	0	0	0	0	0	0.5	0	0	0	0	0
Novel_297	0	0	0	0	0	0	0	0	0	0	0	0.53
Novel_296	0	0	0	0.83	0	0	0	0	0	0	0	0
Novel_295	0	0.56	0	0	0	0	0	0	0	0	0	0
Novel_294	0	0.8	0	0	0	0	0	0	0	0	0	0
Novel_293	0	0	0	0	0	0	43.77	0	0	0	0	0
Novel_292	0	0	0	1.33	0	0	0	0	0	0	0	0
Novel_291	0.71	0.64	0.99	0	0	0	1.01	2.94	0	5.01	0	1.58
Novel_290	0	0	0	0	0	0	0	0	0	0	4.1	0
Novel_29	0	0.96	0	3.74	0	0	0	0	0	0	1.07	0
Novel_289	2.22	0.72	0	0.91	0.99	0.73	0.92	0	0.9	1.48	2.14	0
Novel_288	1.06	0	0	0	0.83	0	0	0	0	0	0	0
Novel_287	0	0	0	0	1.99	0	0	0	0	0	0	0
Novel_286	0	0	0	0	0	0	0	0	1.59	0	0	0
Novel_285	0	0	0	2.66	2.23	0	0	0	2.39	0	0	0
Novel_284	0	0	0	0	0	0	0	0	1.3	0	0	0
Novel_283	1.42	0	0	0	0	0	0	0	0	0	0	0
Novel_282	0	0	2.06	0	0	1.28	1.84	0	0	2.14	0	0
Novel_281	0	0	0	0.91	0	0	0	3.47	0	0	0	2.11
Novel_280	0	0	0	0	0	0	0.59	0	0	0	0	0
Novel_28	0	2.24	0	0	0	0	2.85	1.16	0	1.4	1.34	0
Novel_279	0	0.72	0	0	0	0	0.84	0.62	0	0.82	0	0
Novel_278	0	0	0.81	0	0	0	0	0	0	0	0	0
Novel_277	0.44	0	0	0	0	0	0	0	0	0	0	0
Novel_276	0	0	0	0	0	0	0	0	0	0.41	0	0
Novel_275	1.06	0	0	0	0	0	0	0	0	0	1.07	1.16
Novel_274	0	0	0	0	0	0	0	0	0	1.89	0	0
Novel_273	0	0	0	1.5	0	0	0	0	0	0	0	0
Novel_272	0	0.64	0	0	0	0	0	0	0	0	0	0
Novel_271	0	0	1.34	0	0	0	0	0	0	0	0	0
Novel_270	0	0	0	0	1.49	0	1.34	0	0	0	0	0
Novel_27	0	0	1.61	0	0	0	0	0	0	0	0	0
Novel_269	0	0	0	0	0.66	0	0	0	0.8	0	0	0
Novel_268	0	0	0	0	0	0	0	0	0	0.66	0	0
Novel_267	0	0	0	0	1.16	0	0	0	0	0	0	0
Novel_266	0	0	0	1.16	0	0	1.09	0	0	0.99	0	0
Novel_265	0	0.72	0	0	0	0	0	0	0	0	0	0
Novel_264	0	0	0	0	0	1.1	0	1.69	0	1.15	0.98	0
Novel_263	0	0	0	0	0	0	0	0	0	0	0	1.37
Novel_262	0	0	182.63	0	0	0	0	0	0	451.78	0	3406.9
Novel_261	0	763.76	0	0	0	0	0	0	0	0	0	0
Novel_260	0	0	0	0	1.57	0.73	0	0	1.1	0	0	0
Novel_26	0.71	0	0	0	0.83	0	0	0	0	0.66	0	0
Novel_259	0	0	0.27	0	0	0	0	0	0	0	0	0
Novel_258	0	0	0	0	0.66	0	0	0	0	0	0	0
Novel_257	0	0	0	0	0	0	0	0	1.4	0	0	0
Novel_256	0	2.08	2.15	0	0	0	1.59	3.2	0	1.81	1.78	0
Novel_255	0	0	0	0	0	0	0	0	0	0	0.27	0
Novel_254	0	0.24	0	0	0	0	0	0	0	0	0	0
Novel_253	0	0	0	0	0.5	0	0	0	0	0	0	0
Novel_252	0	0	0	0	0	0	0	0	1.1	0	0	0
Novel_251	0	0	0	0	0	0	0.67	0	0	0	0	0
Novel_250	0	0	0	0	0	1.83	0	0	3.79	0	0	0
Novel_25	0.62	0	0	0	0	0	0	0	0	0	0	0
Novel_249	0	0	0	0	0.58	0	0	0	0	0	0	0
Novel_248	0	0.8	0	0	0	0	1.26	0	0	0	0	0
Novel_247	0	0	0	0.67	0	0	0	0	0	0	0	0
Novel_246	0	0	0	0	0	0	0	0	0	0	0	199.92
Novel_245	0	0	0	0	0	1.47	0	0	0	0	0	0
Novel_244	0	0	0	0	0.25	0	0	0	0	0	0	0
Novel_243	0	0	0	0	0.66	0	0	0	0	0	0	0
Novel_242	0	0	0	0	0	0	0	0	3.19	0	0	0
Novel_241	0	0	0	0	0	0.82	0	0	0	0	0	0
Novel_240	0	0	0	0.42	0	0	0	0	0	0	0	0
Novel_24	0	0	0	0	0	0	0.84	0	0	0	0	0
Novel_239	0	0	0	0	0	0	0	0	0	0.82	0	0
Novel_238	5.14	0.72	1.16	2.83	4.39	2.57	0.67	1.42	3.29	2.3	2.31	2
Novel_237	102.85	107.33	0	0	0	0	0	0	0	120.26	0	0
Novel_236	1.51	0	4.84	0	0	1.65	3.61	0	2.19	2.79	0	0
Novel_235	3.01	4.25	5.55	3.08	1.82	2.11	5.37	4.81	1.79	6.17	4.9	2.21
Novel_234	0.89	0	0	0	0	0.82	0	0	0	0	0	0
Novel_233	0	0	0	1	0	0	0	0	0	0	0	0
Novel_232	0	0	0	0	0	0	0	0	0.5	0	0	0
Novel_231	0.35	0	0	0	1.16	0	0.5	0	0	0	0	0
Novel_230	0	0	0	0	0	0.82	0	0	0	0	0	0
Novel_23	0	0	0	0	0	0	30.02	0	0	0	0	0
Novel_229	0	1.28	0	0	0	0	0	0	0	0	0	0
Novel_228	0.98	0	0	0	0.83	0	0	0	0	0	0	0
Novel_227	0	0	0	0	0	0	0.59	1.25	0	0.82	0	0
Novel_226	0	1.2	0	0	0	1.65	0	0	0	0	0	1.26
Novel_225	0	0	0	0	0	0.92	0	0	0	0	0	0
Novel_224	0.53	0	0	0	0	0	0	0	0	0	0	0
Novel_223	0	0.56	0	0	0	0	0	0	0	0	0	0
Novel_222	0	0	0	0	0	0	0	0	0.8	0	0	0
Novel_221	0	0	0	0.33	0	0	0	0	0	0	0	0
Novel_220	0	0	1.43	0	0	1.01	2.26	0	0	1.15	0	1.26
Novel_22	0	0	0	0	0	0	0	0	0	0	91	0
Novel_219	0	0	0	0	0	0	0	0	0	0	0.89	0
Novel_218	0	0	0	0	0	0	0	0	0	0	0.62	0
Novel_217	0	0	0	0	1.57	0	0	0	1.2	0	0	0
Novel_216	0	0	0	5.66	5.96	0	0	0	5.68	0	0	0
Novel_215	0	0	1.07	0	0	0	0	0	0	0	0	0
Novel_214	0	0	0	0.91	0.83	0	1.17	0	0	2.14	0	0
Novel_213	0	0	0.81	0	0	0	0	0	0	0	0	0
Novel_212	0	0	0	0	0	0.64	0	0	0	0	0	0
Novel_211	0	0	0	0	0	0	0.67	0	0	0	0	0
Novel_210	0	0	0	0	0	0	0	0.8	0	0	0	0
Novel_21	0	0	0.81	0	0	0	0.59	0	0	0	0	0
Novel_209	0	0	0	0	0	0	0	0	1.3	0.66	0	0
Novel_208	0	1.6	1.07	0	0	0	1.34	1.34	0	1.15	1.16	1.58
Novel_207	0	0	0	0	0.74	0	0	0	0	0	0	0
Novel_206	53.29	0	0	0	0	0	0	0	0	0	0	0
Novel_205	0	0.48	0	0	0	0	0	0	0	0.49	0	0
Novel_204	0	0	0	0	0	0	0	0	0	0	0.53	0
Novel_203	0	0	0	0	0.83	0	0	0	0	0	0	0
Novel_202	0	0	0	0.75	0	0	0	0	0	0	0	0
Novel_201	0	0	0	0	0	0	0	0	0.7	0	0	0
Novel_200	0	0	0	1.08	0	0	0	0	0	0	0	0
Novel_20	1.77	0	0	0	0	0	0	0	0	0	0	0
Novel_2	0	3.84	14.15	0	0	19.24	2.6	0	0	0	15.23	0
Novel_199	2.04	0	1.52	0	3.06	1.83	1.76	0	0	0.9	0	0
Novel_198	0	0	0	0	0	0	0	1.69	0	0	0	0
Novel_197	0	0	0	0	0	0	0	0	0.9	0	0	0
Novel_196	0.71	0	0	0.5	0	0	0	0	0	0	0	0
Novel_195	0	0	0.81	0	0	0	0.67	0	0	0	0	0
Novel_194	0	0	0.99	0.75	0.5	0	0	1.07	0	0.74	0.71	0.95
Novel_193	0	0	1.34	0	0	0	0	0	0	0	0	0
Novel_192	0	0.24	0	0	0	0	0	0	0.6	0	0	0
Novel_191	0	0	0	0	0.58	0	0	0	0	0	0	0
Novel_190	0	0	0	0	0	0	0.25	0	0	0	0	0
Novel_19	1.77	0	0	0	0	0	0	0	0	0	0	2.42
Novel_189	0	0	0.36	0	0	0	0	0	0	0	0	0
Novel_188	0	0	0	0	0	0	0	0	0	0	0.71	0
Novel_187	0	0	1.7	0.83	0	0	0	0	0	0	0	0
Novel_186	0	0	0	0	0	0	0	0	0	0	0	0.42
Novel_185	0	0	0	0	1.08	0	0	0	0	0	0	0
Novel_184	0.89	0	0	1.33	0	0	0	0	0	0	0	0
Novel_183	0	0	0	0	0.99	0	0	0	0	0	0	0
Novel_182	0	0	0	0	0	0	0	0.89	0	0	0	0
Novel_181	0	0	0	0	0	0	1.34	0	0	0	0	0
Novel_180	0.98	0	0	0	0	0	0	0	0	1.32	0	0.74
Novel_18	0	0	0	0.83	0	0.82	0	0	0	0	0	0
Novel_179	0	0	0	0	0	1.19	0	0	1	0	0	0
Novel_178	0	0	0	0	0.33	0	0	0	0	0	0	0
Novel_177	0	0	0.81	0	0	0	0	0	0	0	1.87	0
Novel_176	0	1.6	3.4	1.66	1.49	2.2	1.59	1.42	2.19	2.55	1.34	1.89
Novel_175	0	0	0	0	0	0	0	0	0	0.74	0	0
Novel_174	0	0	3.13	0	1.49	2.02	1.17	0	1.4	0	0	0
Novel_173	0	0	0	1.41	0	0	0	1.42	0	1.64	0	0
Novel_172	1.06	0	0	0	0	0	0	0	0	0	0	0
Novel_171	0.98	1.76	3.05	2.5	2.23	1.83	4.53	4.72	1.3	1.73	1.6	0
Novel_170	0	0	0	0	1.16	0.73	0	0	0	0	0	0
Novel_17	0	0	0	0	0	0	0	0	0	0.82	0	0
Novel_169	0	0	0	0.58	1.49	0	0	0	0	0	0	0
Novel_168	0	0.56	0	0	0	0	0	0	0	0	0	0
Novel_167	0	0	0	0	0	0	2.01	0	4.58	0.74	0	0
Novel_166	2.04	0	1.25	0	3.31	0	0	0	0	0	0	0
Novel_165	0	1.12	0	0	0	0	0	0	3.69	0.9	0	0
Novel_164	3.9	0	3.13	1	0	0	0	0	0	0	0.36	0.95
Novel_163	0	0	0	0	0.83	0	0.59	1.07	0	0	0	0
Novel_162	0	0	0	3.41	0	0	0	0	0	0	0	0
Novel_161	0	0	0	0	0	0	0	0	0	0	0	1.26
Novel_160	3.1	0	1.88	2.58	0	0	1.68	0	0	2.3	0	0
Novel_16	1.24	0	0	0	3.14	0	0	0	0	0	0	0.95
Novel_159	0	1.12	0	0	0	0	0	0	0	0	0	0
Novel_158	1.42	0	1.79	1.33	1.57	0	0	0	1.2	0	1.07	1.05
Novel_157	0.98	0	0	0	0	0	0	0	0	0	0	0
Novel_156	0	0	0	0.91	0	0	0	0	0	0	0	0
Novel_155	0	0	0	0.91	0	0	0	0	0	0	0	0
Novel_154	0	0	0	0	0	0	0	0	0	1.07	0.89	0
Novel_153	1.33	0	0	0	0	0	0	0	0	1.73	1.34	0
Novel_152	0	0	0	0	0.74	0	0.5	0	0	0	0	0
Novel_151	0	0	0	0	0	0	0	0	0	0.74	0	0
Novel_150	0	0	0.72	0	0	0	0	0	0	0	0	0
Novel_15	0	0	0	0	0	0	0	0	0.7	0	0	0
Novel_149	0	0.64	0	0	0	0	0	0	0	0	0	0
Novel_148	0	0	0	0	0	0	0	0	0	1.23	0	0
Novel_147	0.44	3.12	0.63	0	0.33	3.39	8.38	1.25	0	0	0.62	0
Novel_146	0	0	0	11.98	0	0	0	0	0	0	0	0
Novel_145	0	0	0	0	0	0.82	0	0	0	0	0	0
Novel_144	0	1.12	0	0	0	0	0	0	0	0	0	0
Novel_143	0	0	0	0	0	0	0	0	0	0	1.69	0
Novel_142	0.89	0	0	0	0	0	0	0	0	0	0	0
Novel_141	0	0	0	0	0	0	1.01	1.07	0	0	0	0
Novel_140	0.27	0	0	0	0	0	0	0	0	0	0	0
Novel_14	1.24	0	0	0	0	0	0	0	0	0	0	0
Novel_139	0	0	0	0	0	0	0	0	0	0	0	20.95
Novel_138	0	0	0	0	0	0	9.39	0	0	0	0	0
Novel_137	0	0	0	0	0	0	0.42	0	0	0	0	0
Novel_136	0	0	0	0.67	0	0	0	0	0	0	0	0
Novel_135	0	0	0	1	0.74	0	0	0	0	0	0	0
Novel_134	0	0	0	0	0	0	0	0	1.1	0	0	0
Novel_133	1.24	0	0	0	4.88	4.12	0	0	3.89	1.81	0	0
Novel_132	0	0	0	0	0.91	0	0	0	0	0	0	0
Novel_131	0	0	0	0	0.91	0	0	0	0	0	0	0
Novel_130	0	0	0	0	0	0	0	0	0.8	0	0	0
Novel_13	1.24	0	0	0	0	0	0	0	0	0	0	0
Novel_129	1.51	1.28	1.25	1.41	2.48	2.02	2.1	2.14	1.4	2.06	1.25	1.68
Novel_128	0	1.28	0	0	0	0	0	0	0	0	0	0
Novel_127	1.33	0	0	0	0	0	0	0	0	0	0	0
Novel_126	0	0	0	0	0	0	0	0.8	0	0	0	0
Novel_125	0	0	1.34	0	0	0	0.84	0	0	0	0.8	0
Novel_124	0	0	1.7	0	0	0	0	0	0	0	0	0
Novel_123	0	0	0	0	0	0	0	0	4.88	0	0	0
Novel_122	0	0	0.72	0	0	0	0	0	0	0	0	0
Novel_121	0	0	0	0	0	28.78	19.96	0	0	0	0	0
Novel_120	0	0	0	0	0	0	0	43.44	0	23.43	15.94	0
Novel_12	0	0	0	0	0	0	0	0	1.4	0	0	0
Novel_119	57.46	0	0	0	0	0	0	0	0	0	0	9.58
Novel_118	0	23.55	29.29	75.11	63.55	0	0	0	48.54	0	0	0
Novel_117	0	0	0	0	0	0.27	0	0	0	0	0	0
Novel_116	0	0	0	0.67	0	0	0	0	0	0	0	0
Novel_115	0	1.68	37.8	0.67	1.41	2.29	4.19	53.14	3.59	1.97	0.89	2.11
Novel_114	1.51	0	0	0	0	0	0	0	0	0	0	0
Novel_113	0	0	0	0	0	0	0	0	0	0.41	0	0
Novel_112	4.97	6.33	6.54	0	4.47	7.24	8.22	7.12	0	0	0	0
Novel_111	28.37	8.01	12	31.11	0	58.93	0	10.59	21.63	0	0	26.85
Novel_110	0	0	0	0	77.29	0	0	0	0	0	16.56	0
Novel_11	0	0	0	0	0	0	0	0	1.4	0	0	0
Novel_109	0	0	0	0	0	0	0	0	0	0	0.71	0
Novel_108	0	0	15.76	0	0	0	0	0	0	0	0	0
Novel_107	6.56	2.08	5.64	5.66	2.32	3.94	2.85	3.12	0	3.53	2.49	4.42
Novel_106	0	0	0	0	0	0	0	0	0	0	0.8	0
Novel_105	0	0	0	0	0	0	0	12.37	0	0	0	0
Novel_104	0	0	0	0	0	0	0	12.82	0	0	0	0
Novel_103	0	0	1.25	0	0	0	1.01	0	0	0	0	0
Novel_102	0	0	1.52	0	0	0	0	0	0	0	0	0
Novel_101	0	0	0	0	0	0	1.09	0	0	0	0	0
Novel_100	5.5	0	0	0	0	0	0	0	0	0	0	0
Novel_10	0	0	0	0	0.33	0	0	0	0	0	0	0
Novel_1	1.33	0	0	2	2.57	1.74	0	0	1.5	1.07	0	0
