# Supplementary material for: Identification of photoperiod-induced specific miRNAs in the adrenal glands of Sunite sheep (Ovis aries)
Source: Front Vet Sci. 2022 Jul 22;9:888207. doi: 10.3389/fvets.2022.888207 (PMC9354845; doi:10.3389/fvets.2022.888207)
Supplement: Supplementary file 1 [file Data_Sheet_1.ZIP › Supplementary file/S6-miRNA identification.xlsx]

## Sheet: sRNA_total_classify
Types	SP42A1	SP42A1(percent)	SP42A2	SP42A2(percent)	SP42A3	SP42A3(percent)		LP42A1	LP42A1(percent)	LP42A2	LP42A2(percent)	LP42A3	LP42A3(percent)		SPLP42A1	SPLP42A1(percent)	SPLP42A2	SPLP42A2(percent)	SPLP42A3	SPLP42A3(percent)
total	10420944	1	15368864	1	13258597	1		13967493	1	12510029	1	14175856	1		12495852	1	14768748	1	16144823	1
known_miRNA	7740574	0.7428	11769155	0.7658	9908903	0.7474	0.752	10503067	0.752	9349977	0.7474	10050650	0.709	0.736133	9465827	0.7575	11364857	0.7695	13224476	0.8191		0.782033
rRNA	151511	0.0145	392383	0.0255	335121	0.0253	0.0217667	365070	0.0261	384843	0.0308	202319	0.0143	0.0237333	151872	0.0122	188506	0.0128	323666	0.02		0.015
tRNA	467517	0.0449	110887	0.0072	369314	0.0279	0.0266667	274923	0.0197	154781	0.0124	93174	0.0066	0.0129	181655	0.0145	233787	0.0158	80261	0.005		0.0117667
snRNA	2979	0.0003	4900	0.0003	4974	0.0004	0.000333333	5340	0.0004	7522	0.0006	3785	0.0003	0.000433333	3005	0.0002	3466	0.0002	4736	0.0003		0.000233333
snoRNA	226330	0.0217	221147	0.0144	338981	0.0256	0.0205667	290382	0.0208	242864	0.0194	287121	0.0203	0.0201667	203239	0.0163	210216	0.0142	276619	0.0171		0.0158667
other_rfam	1543472	0.1481	2425971	0.1578	1929076	0.1455	0.150467	2074520	0.1485	2022754	0.1617	3224350	0.2275	0.179233	2196560	0.1758	2386151	0.1616	1926246	0.1193		0.152233
repeat	21904	0.0021	31272	0.002	26778	0.002	0.00203333	29799	0.0021	36328	0.0029	27835	0.002	0.00233333	23334	0.0019	30480	0.0021	29266	0.0018		0.00193333
exon:+	52324	0.005	84062	0.0055	71064	0.0054	0.0053	80046	0.0057	69323	0.0055	61528	0.0043	0.00516667	77246	0.0062	92093	0.0062	74717	0.0046		0.00566667
exon:-	2493	0.0002	4335	0.0003	3508	0.0003	0.000266667	3791	0.0003	4039	0.0003	2337	0.0002	0.000266667	2724	0.0002	4103	0.0003	3493	0.0002		0.000233333
intron:+	71308	0.0068	110782	0.0072	93651	0.0071	0.00703333	111187	0.008	83793	0.0067	92905	0.0066	0.0071	82420	0.0066	93342	0.0063	85280	0.0053		0.00606667
intron:-	11443	0.0011	61990	0.004	13320	0.001	0.00203333	17516	0.0013	15791	0.0013	12700	0.0009	0.00116667	10412	0.0008	13911	0.0009	14822	0.0009		0.000866667
novel_miRNA	11548	0.0011	24474	0.0016	10890	0.0008	0.00116667	14965	0.0011	23996	0.0019	13499	0.001	0.00133333	18539	0.0015	21554	0.0015	37752	0.0023		0.00176667
other	117541	0.0113	127506	0.0083	153017	0.0115	0.0103667	196887	0.0141	114018	0.0091	103653	0.0073	0.0101667	79019	0.0063	126282	0.0086	63489	0.0039		0.00626667

## Sheet: sRNA_uniq_classify
Types	SP42A1	SP42A1(percent)	SP42A2	SP42A2(percent)	SP42A3	SP42A3(percent)		LP42A1	LP42A1(percent)	LP42A2	LP42A2(percent)	LP42A3	LP42A3(percent)		SPLP42A1	SPLP42A1(percent)	SPLP42A2	SPLP42A2(percent)	SPLP42A3	SPLP42A3(percent)
total	160747	1	234484	1	211970	1		235788	1	216412	1	153994	1		181782	1	219544	1	217629	1
known_miRNA	1949	0.0121	2301	0.0098	1901	0.009	0.0103	2044	0.0087	2084	0.0096	2161	0.014	0.0107667	2139	0.0118	2229	0.0102	1883	0.0087		0.0102333
rRNA	26208	0.163	37519	0.16	37343	0.1762	0.1664	40657	0.1724	41180	0.1903	25296	0.1643	0.175667	23671	0.1302	28516	0.1299	32054	0.1473		0.1358
tRNA	3655	0.0227	4459	0.019	4161	0.0196	0.0204333	4522	0.0192	4377	0.0202	3265	0.0212	0.0202	3333	0.0183	4299	0.0196	3823	0.0176		0.0185
snRNA	1307	0.0081	1949	0.0083	2043	0.0096	0.00866667	2104	0.0089	2195	0.0101	1431	0.0093	0.00943333	1253	0.0069	1516	0.0069	1673	0.0077		0.00716667
snoRNA	6672	0.0415	8091	0.0345	8163	0.0385	0.0381667	8811	0.0374	7902	0.0365	7218	0.0469	0.0402667	6431	0.0354	6978	0.0318	6610	0.0304		0.0325333
other_rfam	5219	0.0325	6352	0.0271	5888	0.0278	0.0291333	6199	0.0263	6099	0.0282	5754	0.0374	0.0306333	5432	0.0299	5924	0.027	5152	0.0237		0.0268667
repeat	8509	0.0529	12481	0.0532	10670	0.0503	0.0521333	11760	0.0499	11269	0.0521	7400	0.0481	0.0500333	8094	0.0445	9524	0.0434	12441	0.0572		0.0483667
exon:+	45602	0.2837	73700	0.3143	62209	0.2935	0.297167	71147	0.3017	61151	0.2826	46270	0.3005	0.294933	67771	0.3728	81786	0.3725	65454	0.3008		0.3487
exon:-	1505	0.0094	2191	0.0093	1997	0.0094	0.00936667	2042	0.0087	2065	0.0095	1322	0.0086	0.00893333	1647	0.0091	2432	0.0111	2161	0.0099		0.0100333
intron:+	23979	0.1492	33036	0.1409	30895	0.1458	0.1453	34205	0.1451	28985	0.1339	20844	0.1354	0.138133	21621	0.1189	24353	0.1109	35747	0.1643		0.131367
intron:-	5560	0.0346	8103	0.0346	7045	0.0332	0.0341333	8004	0.0339	8008	0.037	4924	0.032	0.0343	5743	0.0316	8231	0.0375	8231	0.0378		0.0356333
novel_miRNA	94	0.0006	138	0.0006	110	0.0005	0.000566667	115	0.0005	120	0.0006	119	0.0008	0.000633333	117	0.0006	120	0.0005	121	0.0006		0.000566667
other	30488	0.1897	44164	0.1883	39545	0.1866	0.1882	44178	0.1874	40977	0.1893	27990	0.1818	0.186167	34530	0.19	43636	0.1988	42279	0.1943		0.194367

## Sheet: novel miRNA sequences
ID	miRNA	Star	Precursor	Location
Novel_1	AAAAAACCGAATGAACTTTTTG	AAAAAGTTTCTTTGGGTTTTTC	AAAAAGTTTCTTTGGGTTTTTCCATGCCACTGTGTGGGGAAAAAACCGAATGAACTTTTTG	chr11:59329726..59329787:+
Novel_2	AAAAACCCAAAAGAACTTTTT	AAAGTTTGAATTTTTTTTCA	AAAGTTTGAATTTTTTTTCATAAGATGGTACAGAAAAACCCAAAAGAACTTTTT	chr17:28707671..28707725:-
Novel_3	AAAAACCCAAACGAACTTTTG	AGTTCGTTCAGCTTTTTCCA	AGTTCGTTCAGCTTTTTCCATAAGATGCTACAGATGGAAAAACCCAAACGAACTTTTG	chr19:17868472..17868530:-
Novel_4	AAAAACCCAAATGAACTTTTT	AAAGTTCATCTGGGCTTTTCG	AAAGTTCATCTGGGCTTTTCGTATGATATGGAAAAACCCAAATGAACTTTTT	chr19:17141970..17142022:+
Novel_5	AAAAACCCAAATGAACTTTTT	AAAGTTCATCTGGGCTTTTCG	AAAGTTCATCTGGGCTTTTCGTATGATATGGAAAAACCCAAATGAACTTTTT	chr19:17142115..17142167:+
Novel_6	AAAAACCCAAATGAACTTTTT	AAGTTCATTTGGGCTTTTCTGT	AAGTTCATTTGGGCTTTTCTGTAATGTCCTGTGGAAAAACCCAAATGAACTTTTT	chr13:64763043..64763098:+
Novel_7	AAAAACCCAAATGAACTTTTT	AGTTCATCTGGGCTTTTCGTATG	AGTTCATCTGGGCTTTTCGTATGATATGGAAAAACCCAAATGAACTTTTT	chr19:17141972..17142022:+
Novel_8	AAAAACCCAAATGAACTTTTT	AGTTCATCTGGGCTTTTCGTATG	AGTTCATCTGGGCTTTTCGTATGATATGGAAAAACCCAAATGAACTTTTT	chr19:17142117..17142167:+
Novel_9	AAAAACCCAAATGAACTTTTT	ATAGTTCATTTGAGTGTAATA	ATAGTTCATTTGAGTGTAATATGGAAAAACCCAAATGAACTTTTT	chr23:53247321..53247366:-
Novel_10	AAAAACCCAAATGAACTTTTTG	AAAAGTTCATTCAGGTTTTTT	AAAAGTTCATTCAGGTTTTTTCCATTATATCCTGTAAAAACCCAAATGAACTTTTTG	chrX:28534461..28534518:-
Novel_11	AAAAACCCAGACGAACTTTTT	AAGTTCATTTGAGTTTTTCTGTA	AAGTTCATTTGAGTTTTTCTGTAAGACCTTATGGAAAAACCCAGACGAACTTTTT	chr4:77941555..77941610:+
Novel_12	AAAAACCCAGATGAACTTTTT	AAAAGTTCGTTCAGGTTTTC	AAAAGTTCGTTCAGGTTTTCTGTGCCATTGTATGAAAAACCCAGATGAACTTTTT	chr7:44790319..44790374:+
Novel_13	AAAAACCCAGATGAGCTTTTT	AATAAGTTCGTTTGGGTTTTT	AATAAGTTCGTTTGGGTTTTTCCATAACATCCTACAGAAAAACCCAGATGAGCTTTTT	chr2:101304954..101305012:+
Novel_14	AAAAACCCAGATGAGCTTTTT	ATAAGTTCGTTTGGGTTTTT	ATAAGTTCGTTTGGGTTTTTCCATAACATCCTACAGAAAAACCCAGATGAGCTTTTT	chr2:101304955..101305012:+
Novel_15	AAAAACCCAGGTGAACTTTTT	AAGTTCGATTGGGTCACATCT	AAGTTCGATTGGGTCACATCTTACGGAAAAACCCAGGTGAACTTTTT	chr17:5949763..5949810:-
Novel_16	AAAAACCCGAACAAACTTTTT	AAAAGTTAGTTTGGGGTATTCC	AAAAGTTAGTTTGGGGTATTCCCTAAGATCATATGGAAAAACCCGAACAAACTTTTT	chrX:113760519..113760576:-
Novel_17	AAAAACCCGAATGAAGTTTTG	AAAATTTCACTCAGGTTTTTCT	AAAATTTCACTCAGGTTTTTCTATAAGATGTTATAGAAAAACCCGAATGAAGTTTTG	chr23:60379088..60379145:+
Novel_18	AAAAACCCTGATGAACTTTTT	AAAGTTCTTTCGGGTTTTTCT	AAAGTTCTTTCGGGTTTTTCTGTAAGATGTTATGGAAAAACCCTGATGAACTTTTT	chr7:17184874..17184930:-
Novel_19	AAAAACCCTGATGAACTTTTT	AAGTTCTTTCGGGTTTTTCT	AAGTTCTTTCGGGTTTTTCTGTAAGATGTTATGGAAAAACCCTGATGAACTTTTT	chr7:17184874..17184929:-
Novel_20	AAAAACCGAATGAACTTTTTG	AAAAGTTTCTTTGGGTTTTTC	AAAAGTTTCTTTGGGTTTTTCCATGCCACTGTGTGGGGAAAAAACCGAATGAACTTTTTG	chr11:59329727..59329787:+
Novel_21	AAAAACCGGAACAAACTTTTTG	AAAAGCCTGTTCGGGTTGTTCC	AAAAGCCTGTTCGGGTTGTTCCACAGCATCTTACTGAAAAACCGGAACAAACTTTTTG	chrX:103217901..103217959:+
Novel_22	AAAAACCTAAACGAACTTTT	AAGTCTGTTCAGGTTTTTCC	AAGTCTGTTCAGGTTTTTCCAGCGGATCTTATAGAAAAACCTAAACGAACTTTT	chrX:23909973..23910027:+
Novel_23	AAAAACCTAAACGAACTTTT	AAGTTCATCCAGGTTTTCCA	AAGTTCATCCAGGTTTTCCATAAAAACCTAAACGAACTTTT	chrX:131122264..131122305:-
Novel_24	AAAAACCTAAACGAACTTTT	ATGTTCACTTGAGTTTTTCT	ATGTTCACTTGAGTTTTTCTGTAACATTGTGTGGAAAAACCTAAACGAACTTTT	chr1:103260185..103260239:+
Novel_25	AAAAACCTAAACGAACTTTTTG	AAATGTTCACTTGAGTTTTTCT	AAATGTTCACTTGAGTTTTTCTGTAACATTGTGTGGAAAAACCTAAACGAACTTTTTG	chr1:103260183..103260241:+
Novel_26	AAAAACCTGAACAAAATTTTT	AGTTCGTTCAGCTTTTTCCAT	AGTTCGTTCAGCTTTTTCCATAACATCTTACAGAAAAACCTGAACAAAATTTTT	chr12:60302222..60302276:-
Novel_27	AAAAACCTGAACGAACTCTTT	AAAGTTCATTTGTGGTTTTTCT	AAAGTTCATTTGTGGTTTTTCTCTAATATCTTATGGAAAAACCTGAACGAACTCTTT	chr3:164975402..164975459:-
Novel_28	AAAAACCTGAATGAACTTTT	AAAAAGTTCGTTTGGTTTTTTC	AAAAAGTTCGTTTGGTTTTTTCTGTACCATCTCATCTCATGGAAAAACCTGAATGAACTTTT	chr14:25985716..25985778:-
Novel_29	AAAAACCTGAATGAACTTTTT	AAAAGTTCATTCGGGTTTTTC	AAAAGTTCATTCGGGTTTTTCATAAGCCTCAGAAAAACCTGAATGAACTTTTT	chrX:98856117..98856170:-
Novel_30	AAAAACCTGAATGAACTTTTT	AAAAGTTCGTTCAGGTTTTTCT	AAAAGTTCGTTCAGGTTTTTCTATACCATATAATGAAAAAACCTGAATGAACTTTTT	chrX:14295442..14295499:-
Novel_31	AAAAACCTGAATGAACTTTTT	AAAAGTTCGTTCAGGTTTTTCT	AAAAGTTCGTTCAGGTTTTTCTATACCATATAATGAAAAAACCTGAATGAACTTTTT	OTHER_014639514.1:10533..10590:-
Novel_32	AAAAACCTGAATGAACTTTTT	AAAGTTCATTTGGTTTTTTTTCT	AAAGTTCATTTGGTTTTTTTTCTGTAAGATATTATCGAAAAACCTGAATGAACTTTTT	chr2:34927952..34928010:-
Novel_33	AAAAACCTGAATGAACTTTTT	AAAGTTGTTTGGGTCTTTCT	AAAGTTGTTTGGGTCTTTCTAGAACATCTTACAGAAAAACCTGAATGAACTTTTT	chr9:29462895..29462950:-
Novel_34	AAAAACCTGAATGAACTTTTT	AAGGTTTGTTTTGGGTTTTCAG	AAGGTTTGTTTTGGGTTTTCAGTAAGATGTTACGAAAAACCTGAATGAACTTTTT	chrX:91395866..91395921:-
Novel_35	AAAAACTCAAAGGAACTTTTGG	AAAAAGTTTGGTTGGGTTTTTC	AAAAAGTTTGGTTGGGTTTTTCGTAAGACGTTACAGAAAAACTCAAAGGAACTTTTGG	chrX:32996049..32996107:-
Novel_36	AAAAACTCAAAGGAACTTTTGGC	AAAAAGTTTGGTTGGGTTTTTC	AAAAAGTTTGGTTGGGTTTTTCGTAAGACGTTACAGAAAAACTCAAAGGAACTTTTGGC	chrX:32996048..32996107:-
Novel_37	AAAAACTCAAATGAACTTTTG	AAAAGGTTCATTTGTGTTTTT	AAAAGGTTCATTTGTGTTTTTCTGTGACATCTTATGGAAAAACTCAAATGAACTTTTG	chr3:172226316..172226374:+
Novel_38	AAAAACTCAAATGAACTTTTG	AAAAGGTTCATTTGTGTTTTTC	AAAAGGTTCATTTGTGTTTTTCTGTGACATCTTATGGAAAAACTCAAATGAACTTTTG	chr3:172226316..172226374:+
Novel_39	AAAAACTCAAATGAACTTTTG	AAAGGTTCATTTGTGTTTTTC	AAAGGTTCATTTGTGTTTTTCTGTGACATCTTATGGAAAAACTCAAATGAACTTTTG	chr3:172226317..172226374:+
Novel_40	AAAAACTCAAATGAACTTTTG	AAAGGTTCATTTGTGTTTTTCT	AAAGGTTCATTTGTGTTTTTCTGTGACATCTTATGGAAAAACTCAAATGAACTTTTG	chr3:172226317..172226374:+
Novel_41	AAAAACTCAAATGACCTTTTTG	AAAAGTTTGTTTGGGTTTTTCT	AAAAGTTTGTTTGGGTTTTTCTGCCAGATGGAATGAAAAACTCAAATGACCTTTTTG	chr12:16290165..16290222:-
Novel_42	AAAAACTCAAATGGACTTTTTG	AAAAGTTCATTTGGACGTTTCC	AAAAGTTCATTTGGACGTTTCCAGCCCAGAAAAACTCAAATGGACTTTTTG	chr17:66036038..66036089:+
Novel_43	AAAAACTCAGATGGACTTTTTG	AAAAGTTTGTTTGAGTTTT	AAAAGTTTGTTTGAGTTTTTCCATGCGAAGTTACAGAAAAACTCAGATGGACTTTTTG	chr3:122996856..122996914:-
Novel_44	AAAAACTCTAATGAACTTTTGG	CAAAAAGTTCATTTGGGTTTT	CAAAAAGTTCATTTGGGTTTTGTAAGATAGTACAGAAAAACTCTAATGAACTTTTGG	chr2:55140889..55140946:+
Novel_45	AAAAACTCTAATGAACTTTTTG	AAAAAGTTCGTTTGGGGTTTC	AAAAAGTTCGTTTGGGGTTTCCCATAGCCTCTTACAGAAAAACTCTAATGAACTTTTTG	chr26:25949006..25949065:+
Novel_46	AAAAACTCTAATGAACTTTTTG	GAAAGTTCGTTTGGGTTTTTCC	GAAAGTTCGTTTGGGTTTTTCCATACAGTACTACAGAAAAACTCTAATGAACTTTTTG	chr2:70672635..70672693:-
Novel_47	AAAAACTGAAATGAACTTTTTG	AAAATGTTCATTTGGGTTTTT	AAAATGTTCATTTGGGTTTTTCTGTATGATCTTATGGAAAAACTGAAATGAACTTTTTG	chrX:40474951..40475010:+
Novel_48	AAAAACTTGAGCAAACTTTT	AAAGGTTCATTCAGGTTTTTCC	AAAGGTTCATTCAGGTTTTTCCTTAAGATGTTACAGAAAAACTTGAGCAAACTTTT	chr3:198902235..198902291:+
Novel_49	AAAAAGCTCGTTTGGGTTTT	AATCCCAAAGACCTTTTTGG	AAAAAGCTCGTTTGGGTTTTTCCGTAACAGCTTATGGAAAAATCCCAAAGACCTTTTTGG	chr11:36665921..36665981:-
Novel_50	AAAAAGCTCGTTTGGGTTTTT	GTACCATCAAATGAACTTTTTG	AAAAAGCTCGTTTGGGTTTTTTGGTACCATCAAATGAACTTTTTG	chr16:61750293..61750338:-
Novel_51	AAAAAGCTCGTTTGGGTTTTTC	AAAATCCCAAAGACCTTTTTGG	AAAAAGCTCGTTTGGGTTTTTCCGTAACAGCTTATGGAAAAATCCCAAAGACCTTTTTGG	chr11:36665921..36665981:-
Novel_52	AAAAAGCTGAACGAACTTTT	AAAATTTTGTTCAGGTTTTTCT	AAAATTTTGTTCAGGTTTTTCTGTAAGATGTTATGGAAAAAGCTGAACGAACTTTT	chr12:60302223..60302279:+
Novel_53	AAAAAGCTGAACGAACTTTT	AAGTTCATTCAGTTTCTTCC	AAGTTCATTCAGTTTCTTCCAACGTCACAGAAAAAGCTGAACGAACTTTT	chr1:266429222..266429272:+
Novel_54	AAAAAGCTGAACGAACTTTT	AAGTTTGTTCGAATTTTTCT	AAGTTTGTTCGAATTTTTCTGAAGACGTTGTGGAAAAAGCTGAACGAACTTTT	chr18:68376342..68376395:+
Novel_55	AAAAAGCTGAACGAACTTTTT	AAAGTTCATTCAGTTTCTTCC	AAAGTTCATTCAGTTTCTTCCAACGTCACAGAAAAAGCTGAACGAACTTTTT	chr1:266429221..266429273:+
Novel_56	AAAAAGCTGAACGAACTTTTT	AAAGTTTGTTCGAATTTTTCT	AAAGTTTGTTCGAATTTTTCTGAAGACGTTGTGGAAAAAGCTGAACGAACTTTTT	chr18:68376341..68376396:+
Novel_57	AAAAAGCTGAACGAACTTTTT	AAATTTTGTTCAGGTTTTTCT	AAATTTTGTTCAGGTTTTTCTGTAAGATGTTATGGAAAAAGCTGAACGAACTTTTT	chr12:60302224..60302280:+
Novel_58	AAAAAGCTGAACGAACTTTTTG	AAAAGTTCATTCAGTTTCTTCC	AAAAGTTCATTCAGTTTCTTCCAACGTCACAGAAAAAGCTGAACGAACTTTTTG	chr1:266429220..266429274:+
Novel_59	AAAAAGCTGAACGAACTTTTTG	AAAAGTTTGTTCGAATTTTTCT	AAAAGTTTGTTCGAATTTTTCTGAAGACGTTGTGGAAAAAGCTGAACGAACTTTTTG	chr18:68376340..68376397:+
Novel_60	AAAAAGTCCGTTCGGGTTTTT	ACACTTGAATAACCATTTTGG	AAAAAGTCCGTTCGGGTTTTTCTGGACCATCTTGTGGAAACACTTGAATAACCATTTTGG	chr4:114818232..114818292:-
Novel_61	AAAAAGTCCGTTTGGGTTTTTC	AAAATCCAACCAATTTCTTGG	AAAAAGTCCGTTTGGGTTTTTCAGTAAGATATTACAGAAAAATCCAACCAATTTCTTGG	chr5:101738690..101738749:+
Novel_62	AAAAAGTCCGTTTGGGTTTTTC	AAAATCCAACCAATTTCTTGG	AAAAAGTCCGTTTGGGTTTTTCAGTAAGATATTACAGAAAAATCCAACCAATTTCTTGG	OTHER_014639620.1:7361..7420:+
Novel_63	AAAAAGTTCATTTGGGTTT	ACTGGAACGAACTTTTGC	AAAAAGTTCATTTGGGTTTTCCGTAAGACGGAATGGAAAAACTGGAACGAACTTTTGC	chr2:103580599..103580657:-
Novel_64	AAAAAGTTCATTTGGGTTTT	AAAAACTCTAATGAACTTTTG	AAAAAGTTCATTTGGGTTTTGTAAGATAGTACAGAAAAACTCTAATGAACTTTTG	chr2:55140890..55140945:+
Novel_65	AAAAAGTTCATTTGGGTTTT	AAAATCCGAATGAATTTTTT	AAAAAGTTCATTTGGGTTTTCCACACTAGTTTGCAGAAAAATCCGAATGAATTTTTT	chrX:111713411..111713468:+
Novel_66	AAAAAGTTCATTTGGGTTTT	AAACTTGAATGAATGTTTTGGC	AAAAAGTTCATTTGGGTTTTTTGCACCATCTTAAGGAAAAACTTGAATGAATGTTTTGGC	chr25:42663866..42663926:-
Novel_67	AAAAAGTTCATTTGGGTTTT	AACTGGAACGAACTTTTGC	AAAAAGTTCATTTGGGTTTTCCGTAAGACGGAATGGAAAAACTGGAACGAACTTTTGC	chr2:103580599..103580657:-
Novel_68	AAAAAGTTCATTTGGGTTTTTC	AAAATCTGAACAAACGTTTTGGC	AAAAAGTTCATTTGGGTTTTTCTGTAAGATGGTATGGAAAAATCTGAACAAACGTTTTGGC	chr3:102951127..102951188:-
Novel_69	AAAAAGTTCATTTGGGTTTTTC	GAAAAGCCCAGATGAACTTT	AAAAAGTTCATTTGGGTTTTTCCATATCATACGAAAAGCCCAGATGAACTTT	chr19:17141970..17142022:-
Novel_70	AAAAAGTTCATTTGGGTTTTTC	GAAAAGCCCAGATGAACTTT	AAAAAGTTCATTTGGGTTTTTCCATATCATACGAAAAGCCCAGATGAACTTT	chr19:17142115..17142167:-
Novel_71	AAAAAGTTCCTTTGGGTTTT	AAAGACCAAATGAACTTTTT	AAAAAGTTCCTTTGGGTTTTTCTGTACAATCTGATGGAAAAGACCAAATGAACTTTTT	chr6:106323509..106323567:-
Novel_72	AAAAAGTTCCTTTGGGTTTTTC	AAAAGACCAAATGAACTTTT	AAAAAGTTCCTTTGGGTTTTTCTGTACAATCTGATGGAAAAGACCAAATGAACTTTT	chr6:106323510..106323567:-
Novel_73	AAAAAGTTCCTTTGGGTTTTTC	AAGACCAAATGAACTTTTTG	AAAAAGTTCCTTTGGGTTTTTCTGTACAATCTGATGGAAAAGACCAAATGAACTTTTTG	chr6:106323508..106323567:-
Novel_74	AAAAAGTTCGTCTGGGTTTT	ATACCAAACGAATTTTTGG	AAAAAGTTCGTCTGGGTTTTCAATGTTAAGGAAATACCAAACGAATTTTTGG	chr5:77193286..77193338:-
Novel_75	AAAAAGTTCGTTAGGGTTTT	GATGTTATGGAACTTTTTGG	AAAAAGTTCGTTAGGGTTTTTCCATAAGATGTTATGGAACTTTTTGG	chr5:84057480..84057527:-
Novel_76	AAAAAGTTCGTTAGGGTTTTTC	AAAGCCAAACGAACTTTCTGG	AAAAAGTTCGTTAGGGTTTTTCCAGAACTCAAAGCCAAACGAACTTTCTGG	chr2:86803757..86803808:+
Novel_77	AAAAAGTTCGTTAGGGTTTTTC	AAGATGTTATGGAACTTTTTGG	AAAAAGTTCGTTAGGGTTTTTCCATAAGATGTTATGGAACTTTTTGG	chr5:84057480..84057527:-
Novel_78	AAAAAGTTCGTTCGGGCTTTT	AAGCCCAAATTTTTGG	AAAAAGTTCGTTCGGGCTTTTCATAAGATGTCATGAAAAGCCCAAATTTTTGG	chr3:183870549..183870602:-
Novel_79	AAAAAGTTCGTTTGGGTCTT	AGCTCAAACGAATTTTTTGA	AAAAAGTTCGTTTGGGTCTTTCTATAAGATGTTACAGAAAAGCTCAAACGAATTTTTTGA	chr13:82013030..82013090:+
Novel_80	AAAAAGTTCGTTTGGGTTCT	AACATCTTACGAACTTTTTG	AAAAAGTTCGTTTGGGTTCTCCATAACATCTTACGAACTTTTTG	chr15:63090874..63090918:-
Novel_81	AAAAAGTTCGTTTGGGTTTTT	AAAAACCTGAACTAACTTTT	AAAAAGTTCGTTTGGGTTTTTCCATCCCATCTTATGGAAAAACCTGAACTAACTTTT	chrX:121415959..121416016:+
Novel_82	AAAAAGTTCGTTTGGGTTTTT	AAAAACCTGAATGAACTTT	AAAAAGTTCGTTTGGGTTTTTCCATAGGATGTTACGAAAAACCTGAATGAACTTT	chr11:20950803..20950858:+
Novel_83	AAAAAGTTCGTTTGGGTTTTT	AAAAACCTGAATGAACTTTC	AAAAAGTTCGTTTGGGTTTTTCCATAGGATGTTACGAAAAACCTGAATGAACTTTC	chr11:20950803..20950859:+
Novel_84	AAAAAGTTCGTTTGGGTTTTT	AAAACCCAAACGAACTTTTTGG	AAAAAGTTCGTTTGGGTTTTTATTAATAACATCTTACAAAAAACCCAAACGAACTTTTTGG	chr6:110770947..110771008:+
Novel_85	AAAAAGTTCGTTTGGGTTTTT	AAACCCGAAGGAAGTTTTTGA	AAAAAGTTCGTTTGGGTTTTTCTGTATCAGCATATGGAAAAACCCGAAGGAAGTTTTTGA	chr10:75720164..75720224:+
Novel_86	AAAAAGTTCGTTTGGGTTTTTC	AAAACCCGAAGGAAGTTTTTGA	AAAAAGTTCGTTTGGGTTTTTCTGTATCAGCATATGGAAAAACCCGAAGGAAGTTTTTGA	chr10:75720164..75720224:+
Novel_87	AAAAAGTTCGTTTGGTTTTT	AAAAACCTGAATGAACTTTT	AAAAAGTTCGTTTGGTTTTTTCTGTACCATCTCATCTCATGGAAAAACCTGAATGAACTTTT	chr14:25985716..25985778:-
Novel_88	AAAAAGTTCGTTTGGTTTTT	AAAACCTGAATGAACTTT	AAAAAGTTCGTTTGGTTTTTTAAGCAAGCTGTTACAGCAAAACCTGAATGAACTTT	chr14:5526759..5526815:-
Novel_89	AAAAAGTTCGTTTGGTTTTT	AAAACCTGAATGAACTTTT	AAAAAGTTCGTTTGGTTTTTTCTGTACCATCTCATCTCATGGAAAAACCTGAATGAACTTTT	chr14:25985716..25985778:-
Novel_90	AAAAAGTTCGTTTGGTTTTTTA	AGCAAAACCTGAATGAACTTTG	AAAAAGTTCGTTTGGTTTTTTAAGCAAGCTGTTACAGCAAAACCTGAATGAACTTTG	chr14:5526758..5526815:-
Novel_91	AAAAAGTTTGTTTGGGTTTC	AAACCCGAATAAACTTTTTC	AAAAAGTTTGTTTGGGTTTCCCATCATATCTTATCGAAAAACCCGAATAAACTTTTTC	chr12:36801557..36801615:-
Novel_92	AAAAAGTTTGTTTGGGTTTT	AAAACCCAAAGGAACTTTTTG	AAAAAGTTTGTTTGGGTTTTTCCACATAACTGTGCAGAAAAACCCAAAGGAACTTTTTG	chr7:82952358..82952417:+
Novel_93	AAAAAGTTTGTTTGGGTTTT	AAAACCTGCACAAACTTT	AAAAAGTTTGTTTGGGTTTTTCCATAACATCTTACAGAAAAACCTGCACAAACTTT	chr7:87556575..87556631:+
Novel_94	AAAAAGTTTGTTTGGGTTTT	AACCGAACAAACTTTTTGGC	AAAAAGTTTGTTTGGGTTTTTCCACATGATAGTACAGAAGAAACCGAACAAACTTTTTGGC	chrX:101665635..101665696:+
Novel_95	AAAAAGTTTGTTTGGGTTTT	AACTCAAAACAATTTTTTGGG	AAAAAGTTTGTTTGGGTTTTTCTGCCTGGAAAAACTCAAAACAATTTTTTGGG	chr2:244581328..244581381:-
Novel_96	AAAAAGTTTGTTTGGGTTTT	AGAAACCGAACAAACTTT	AAAAAGTTTGTTTGGGTTTTTCCACATGATAGTACAGAAGAAACCGAACAAACTTT	chrX:101665635..101665691:+
Novel_97	AAAAAGTTTGTTTGGGTTTTTC	AAAAACCTGCACAAACTTTTT	AAAAAGTTTGTTTGGGTTTTTCCATAACATCTTACAGAAAAACCTGCACAAACTTTTT	chr7:87556575..87556633:+
Novel_98	AAAAAGTTTGTTTGGGTTTTTC	AGAAACCGAACAAACTTTTTGG	AAAAAGTTTGTTTGGGTTTTTCCACATGATAGTACAGAAGAAACCGAACAAACTTTTTGG	chrX:101665635..101665695:+
Novel_99	AAAAAGTTTGTTTGGGTTTTTC	AGAACCTGAACAAACTTTGG	AAAAAGTTTGTTTGGGTTTTTCCATAAGATGTGATGGAAGAACCTGAACAAACTTTGG	chr3:132807963..132808021:-
Novel_100	AAAAATCCGAATGAACTTTTT	AAAAGTTCGTTCTGGGTTTTC	AAAAGTTCGTTCTGGGTTTTCCTGAAGATGTCACGGAAAAATCCGAATGAACTTTTT	chr24:22675637..22675694:-
Novel_101	AAAAATCTGAATAAACTTTTT	AGGTTCATTTGGGTTTTACT	AGGTTCATTTGGGTTTTACTGTACCTTTATGAAAAAAATCTGAATAAACTTTTT	chrX:19764350..19764404:-
Novel_102	AAAAATCTGAATGAACTTC	AAATTGTTCAGGCTTTTCC	AAATTGTTCAGGCTTTTCCATAGGCTGTTATGGAAAAATCTGAATGAACTTC	chr10:21962468..21962520:-
Novel_103	AAAAATCTGAATGAACTTCTT	AAAGTTTATTCCAGTGTTTTC	AAAGTTTATTCCAGTGTTTTCATAAGATGTAATGGAAAAATCTGAATGAACTTCTT	chr2:81787397..81787453:+
Novel_104	AAAAATCTGAATGAACTTTTT	AAAGTTCCTCTGGGTTTTTCG	AAAGTTCCTCTGGGTTTTTCGGAACCATCTTATACAAAAATCTGAATGAACTTTTT	chr17:60087562..60087618:+
Novel_105	AAAAATCTGAATGAATTTTTT	AAAGTTCATCAGGTTTTTCC	AAAGTTCATCAGGTTTTTCCATAATACCGTACAGAAAAATCTGAATGAATTTTTT	chr6:18120194..18120249:-
Novel_106	AAAAATCTGAATGAATTTTTT	AATGTTCATTCAGGTTTTTCT	AATGTTCATTCAGGTTTTTCTGTATGATATCACAAAAAATCTGAATGAATTTTTT	chr3:44107353..44107408:-
Novel_107	AAAAATCTGAATGGACTTTTT	AAAGTTAGTCCAGTATTTTCT	AAAGTTAGTCCAGTATTTTCTGTACCATCTTCCAGAAAAATCTGAATGGACTTTTT	chr17:30661306..30661362:+
Novel_108	AAAAATCTGAATGGACTTTTT	AGGTTCGTTCAGCTTTTCC	AGGTTCGTTCAGCTTTTCCTGTAAAATGTTGTGGAAAAATCTGAATGGACTTTTT	chr3:209504626..209504681:+
Novel_109	AAAAATCTGAATTAACTTTTT	AAAGTTCATTCGAGTATGTCC	AAAGTTCATTCGAGTATGTCCATAAGTATTTATGGAAAAATCTGAATTAACTTTTT	chr4:47925085..47925141:-
Novel_110	AAAAATCTGAGTGAACTTTTT	AAAAGTTCTTTTGAGTTTT	AAAAGTTCTTTTGAGTTTTATGTACCATCTTACAGAAAAATCTGAGTGAACTTTTT	chr1:130220163..130220219:+
Novel_111	AAAAATCTGAGTGAACTTTTT	AAAGTTCTTTTGAGTTTTAT	AAAGTTCTTTTGAGTTTTATGTACCATCTTACAGAAAAATCTGAGTGAACTTTTT	chr1:130220164..130220219:+
Novel_112	AAAAATCTGAGTGAACTTTTT	AGAATTTGCTTGGGTTTTC	AGAATTTGCTTGGGTTTTCATAAAATGTTATGGAAAAATCTGAGTGAACTTTTT	chr25:23985219..23985273:-
Novel_113	AAAAATCTGGATGAACTTTTT	GAAAGTTTGTTTGGGCTTTTC	GAAAGTTTGTTTGGGCTTTTCTGAAGAAGCATCTTACAGAAAAATCTGGATGAACTTTTT	chr3:212534818..212534878:-
Novel_114	AAAACACAAATGAACCTTTTG	AAAAGGTTTGTTTGGGTTTTTC	AAAAGGTTTGTTTGGGTTTTTCCATAACATCTTACAGAAAAACACAAATGAACCTTTTG	chr2:65819416..65819475:+
Novel_115	AAAACACAAATGAACCTTTTG	AAAAGTTCATTTGAGTTTT	AAAAGTTCATTTGAGTTTTTCCATAAGATGTCACAGAAAAACACAAATGAACCTTTTG	chr3:172226315..172226373:-
Novel_116	AAAACCAGAACGAACCTTTT	AAGATTTGTTTGGGTTTTCC	AAGATTTGTTTGGGTTTTCCCATAACATCAGACAGGAAAACCAGAACGAACCTTTT	chr15:28664216..28664272:+
Novel_117	AAAACCAGAACGAACTTTTT	AAAGCTCATTCGGGTTTTTC	AAAGCTCATTCGGGTTTTTCTGTAAGATATTATGGGAAAACCAGAACGAACTTTTT	chr11:50014354..50014410:-
Novel_118	AAAACCAGAACGAACTTTTTGG	AAAAGGTTCACTGGCCAAAA	AAAAGGTTCACTGGCCAAAAAGATACTACGGAAAACCAGAACGAACTTTTTGG	chr3:192443563..192443616:-
Novel_119	AAAACCAGAACGAACTTTTTGG	CAAAAGTTCACTCGGGTTCTTCC	CAAAAGTTCACTCGGGTTCTTCCATACTGTGCACAGGAAAACCAGAACGAACTTTTTGG	chr8:82348621..82348680:+
Novel_120	AAAACCAGAATGAACCTTTT	GAAGTTCATTGCGGATTCTC	GAAGTTCATTGCGGATTCTCTGTAAAATCCTGTGGAAAAACCAGAATGAACCTTTT	chr2:67483749..67483805:-
Novel_121	AAAACCAGAGCGAACTTTTTGG	AAAATTCTCCTTCAGGTTTTTC	AAAATTCTCCTTCAGGTTTTTCCATAATATCTTACAGAAAAACCAGAGCGAACTTTTTGG	chr20:39031590..39031650:-
Novel_122	AAAACCCAAACGAACTTTTT	AAAAGTTCGTTTGGGTTTTTCT	AAAAGTTCGTTTGGGTTTTTCTGGAAGATGTTATAAAAAACCCAAACGAACTTTTT	chr21:28904930..28904986:+
Novel_123	AAAACCCAAATGAACCTTTTG	AAGTCCGTTTGGGTTTTTCTG	AAGTCCGTTTGGGTTTTTCTGTAACATCAAAACCCAAATGAACCTTTTG	chrX:115860703..115860752:+
Novel_124	AAAACCCCAGATGAACTTTTT	AAAGTTCAGTTGAGTTTTTCC	AAAGTTCAGTTGAGTTTTTCCATAAAATCATACGAAAACCCCAGATGAACTTTTT	chr3:111339335..111339390:-
Novel_125	AAAACCCGAACGAACTTTTT	AAAGTTCATTCAGGATTTTCA	AAAGTTCATTCAGGATTTTCACACCTCTTATGTGAAAACCCGAACGAACTTTTT	chr3:198863496..198863550:-
Novel_126	AAAACCCGCATGAACTTTTTG	AAAAGTTCACTGGGGATTTTC	AAAAGTTCACTGGGGATTTTCTGTAAAAACCCGCATGAACTTTTTG	chr11:27903300..27903346:+
Novel_127	AAAACCCGCATGAACTTTTTGG	AAAAAGTTCACTGGGGATTTTC	AAAAAGTTCACTGGGGATTTTCTGTAAAAACCCGCATGAACTTTTTGG	chr11:27903299..27903347:+
Novel_128	AAAACCCGCATGAACTTTTTGG	AAAAATGTTCATTCGGGTTTCTC	AAAAATGTTCATTCGGGTTTCTCCCTGTGGCTTAAAAACCCGCATGAACTTTTTGG	chr21:8642273..8642329:+
Novel_129	AAAACCCGCATGAACTTTTTGG	AAAAGTTCATTCGAGTTTTTC	AAAAGTTCATTCGAGTTTTTCAGTAACACCTTAGAGAAAAACCCGCATGAACTTTTTGG	chr2:216370243..216370302:-
Novel_130	AAAACCGAATGAACTTTTT	AAAAATTGTTCGGGGTTTTC	AAAAATTGTTCGGGGTTTTCTATGCCATCCTACAGAAAAACCGAATGAACTTTTT	chr19:15560628..15560683:-
Novel_131	AAAACCGAATGAACTTTTT	AAAGTTTCTTTGGGTTTTT	AAAGTTTCTTTGGGTTTTTCCATGCCACTGTGTGGGGAAAAAACCGAATGAACTTTTT	chr11:59329728..59329786:+
Novel_132	AAAACCGAATGAACTTTTTGG	AAAAAAATTGTTCGGGGTTTTC	AAAAAAATTGTTCGGGGTTTTCTATGCCATCCTACAGAAAAACCGAATGAACTTTTTGG	chr19:15560626..15560685:-
Novel_133	AAAACCGAATGAACTTTTTGG	AAAAAGTTTCTTTGGGTTTTT	AAAAAGTTTCTTTGGGTTTTTCCATGCCACTGTGTGGGGAAAAAACCGAATGAACTTTTTGG	chr11:59329726..59329788:+
Novel_134	AAAACCGAATGAACTTTTTGGC	CAAAAAGTTTCTTTGGGTTT	CAAAAAGTTTCTTTGGGTTTTTCCATGCCACTGTGTGGGGAAAAAACCGAATGAACTTTTTGGC	chr11:59329725..59329789:+
Novel_135	AAAACCTGAACAAACCTTTTG	AGAAGTTTGTTCGTATTTTTCT	AGAAGTTTGTTCGTATTTTTCTGTAAGATGTTTCGGAAAACCTGAACAAACCTTTTG	chr7:17149208..17149265:-
Novel_136	AAAACCTGAACAAACGTTTGGG	AGAAGTTCGTTTGGGTTTTT	AGAAGTTCGTTTGGGTTTTTCCATAAGATGTTATGGGTTTTTTCCATATGGAAAAACCTGAACAAACGTTTGGG	chr10:11772747..11772821:+
Novel_137	AAAACCTGAACAAACTGTTTG	GATAGTTTGTGTGGGTTTTTC	GATAGTTTGTGTGGGTTTTTCATAACATCTTATGGAAAAACCTGAACAAACTGTTTG	chr16:13472124..13472181:-
Novel_138	AAAACCTGAACAAACTTTTGGC	CAAAAAGTTTGAATTTTT	CAAAAAGTTTGAATTTTTTGTATGATGTTACAGAAAAACCTGAACAAACTTTTGGC	chr5:33319481..33319537:-
Novel_139	AAAACCTGAACAAACTTTTTGG	AAAAAGTTCGTCCAGGTTTTTCC	AAAAAGTTCGTCCAGGTTTTTCCGTAACATCTTATAGGAAAACCTGAACAAACTTTTTGG	chrX:106884330..106884390:-
Novel_140	AAAACCTGAACGAACTTTTTG	AAAAGTTCATTTGGGTTTCTGC	AAAAGTTCATTTGGGTTTCTGCATATGCTATTACAGCAAAACCTGAACGAACTTTTTG	chr3:145263805..145263863:-
Novel_141	AAAACCTGAACGAACTTTTTGT	AAAAAGTTCATTTGGGTTTC	AAAAAGTTCATTTGGGTTTCTGCATATGCTATTACAGCAAAACCTGAACGAACTTTTTGT	chr3:145263804..145263864:-
Novel_142	AAAACCTGAACGAACTTTTTGT	CAAAAAGTTCATTTGGGTTT	CAAAAAGTTCATTTGGGTTTCTGCATATGCTATTACAGCAAAACCTGAACGAACTTTTTGT	chr3:145263804..145263865:-
Novel_143	AAAACCTGAATGAACTTTGTGG	AAAAAGTTCGTTTGGTTTTT	AAAAAGTTCGTTTGGTTTTTTAAGCAAGCTGTTACAGCAAAACCTGAATGAACTTTGTGG	chr14:5526755..5526815:-
Novel_144	AAAACCTGAATGAACTTTT	AAAAGTTCATTTGGGTTTCTC	AAAAGTTCATTTGGGTTTCTCTGTAAGATGTTACAGCAAAACCTGAATGAACTTTT	chr3:57082871..57082927:+
Novel_145	AAAACCTGAATGAACTTTTT	AAACATTCGTTTGGGTTTTTC	AAACATTCGTTTGGGTTTTTCCCATGAGATGTTATGGAAAAACCTGAATGAACTTTTT	chr2:119258339..119258397:+
Novel_146	AAAACCTGAATGAACTTTTT	AAAGTTCATTCGGGTTTTCC	AAAGTTCATTCGGGTTTTCCCATAACATCTTATGGAAAAACCTGAATGAACTTTTT	chr1:213964501..213964557:+
Novel_147	AAAACCTGAATGAACTTTTT	AAAGTTCATTCTGGGTTTCCC	AAAGTTCATTCTGGGTTTCCCATACCATCTTACAAAAAAACCTGAATGAACTTTTT	chrX:37104718..37104774:-
Novel_148	AAAACCTGAATGAACTTTTT	AAAGTTCATTTGGTTTTTTTTC	AAAGTTCATTTGGTTTTTTTTCTGTAAGATATTATCGAAAAACCTGAATGAACTTTTT	chr2:34927952..34928010:-
Novel_149	AAAACCTGAATGAACTTTTT	AAGGTTTGTTTTGGGTTTTCA	AAGGTTTGTTTTGGGTTTTCAGTAAGATGTTACGAAAAACCTGAATGAACTTTTT	chrX:91395866..91395921:-
Novel_150	AAAACCTGAATGAACTTTTT	GAAAAGTTCATTCGGGTTTTT	GAAAAGTTCATTCGGGTTTTTCATAAGCCTCAGAAAAACCTGAATGAACTTTTT	chrX:98856117..98856171:-
Novel_151	AAAACCTGAATGAACTTTTTG	AAAAATTTGTTTGGGTTTTGT	AAAAATTTGTTTGGGTTTTGTTCAGGTTTTCCTGTGAGATGGTGCAGCAAAACCTGAATGAACTTTTTG	chr1:248466419..248466488:+
Novel_152	AAAACCTGAATGAACTTTTTG	AAAAGTTCATTCGGGTTTTC	AAAAGTTCATTCGGGTTTTCCCATAACATCTTATGGAAAAACCTGAATGAACTTTTTG	chr1:213964500..213964558:+
Novel_153	AAAACCTGAATGAACTTTTTG	TGAAAAGTTCATTCGGGTTTTT	TGAAAAGTTCATTCGGGTTTTTCATAAGCCTCAGAAAAACCTGAATGAACTTTTTG	chrX:98856116..98856172:-
Novel_154	AAAACCTGAATGAACTTTTTGA	AAAACATTCGTTTGGGTTTTTC	AAAACATTCGTTTGGGTTTTTCCCATGAGATGTTATGGAAAAACCTGAATGAACTTTTTGA	chr2:119258338..119258399:+
Novel_155	AAAACCTGAATGAACTTTTTGG	CAAAAAATTTGTTTGGGTTT	CAAAAAATTTGTTTGGGTTTTGTTCAGGTTTTCCTGTGAGATGGTGCAGCAAAACCTGAATGAACTTTTTGG	chr1:248466417..248466489:+
Novel_156	AAAACCTGAATGAACTTTTTGGT	TGAAAAGTTCATTCGGGTTTT	TGAAAAGTTCATTCGGGTTTTCCCATAACATCTTATGGAAAAACCTGAATGAACTTTTTGGT	chr1:213964498..213964560:+
Novel_157	AAAACCTGAATGAGCTTTTTGG	AAAAAGTTAATTTGGGTTTTCC	AAAAAGTTAATTTGGGTTTTCCTAATATCATACAAAAAACCTGAATGAGCTTTTTGG	chr5:62492550..62492607:-
Novel_158	AAAACGTTCGTTTGGGTTTTC	AAAAATCCAAATGAACTTTTG	AAAACGTTCGTTTGGGTTTTCTGTAAGATGATGGAAAAATCCAAATGAACTTTTG	chr15:63169041..63169096:+
Novel_159	AAAACTCAAATGAACTTTTTGG	AAAAAGTTTGTTCAGGTTTTTC	AAAAAGTTTGTTCAGGTTTTTCAATAAGATGTTAATGCAAAACTCAAATGAACTTTTTGG	chr6:2675571..2675631:+
Novel_160	AAAACTCAAATGAACTTTTTGG	AAAAGTCCACTCAGGTTTTTCT	AAAAGTCCACTCAGGTTTTTCTGCAAGATGTTATGGAAAAACTCAAATGAACTTTTTGG	chr2:69202146..69202205:-
Novel_161	AAAACTCATATGAACTTTTTGG	AAAAAGTTCATTGAGGTTTTCC	AAAAAGTTCATTGAGGTTTTCCATAAGATATATGGCAAAACTCATATGAACTTTTTGG	chr1:202401461..202401519:-
Novel_162	AAAACTTCGTTCGGGTTTTC	AAACTTGAATGAACTACTTG	AAAACTTCGTTCGGGTTTTCTGAACAATGTTATAGAAAAACTTGAATGAACTACTTG	chr3:45855715..45855772:-
Novel_163	AAAAGCCTGAATGAACTCTTT	AAGTTCATTTGGGTGTTTCCGT	AAGTTCATTTGGGTGTTTCCGTAAGGTGTTAGGGAAAAGCCTGAATGAACTCTTT	chr23:22775879..22775934:-
Novel_164	AAAAGCTGAACGAACTTTTT	AAAATTTTGTTCAGGTTTTTCT	AAAATTTTGTTCAGGTTTTTCTGTAAGATGTTATGGAAAAAGCTGAACGAACTTTTT	chr12:60302223..60302280:+
Novel_165	AAAAGCTGAACGAACTTTTT	AAAGTTCATTCAGTTTCTTC	AAAGTTCATTCAGTTTCTTCCAACGTCACAGAAAAAGCTGAACGAACTTTTT	chr1:266429221..266429273:+
Novel_166	AAAAGCTGAACGAACTTTTT	AAAGTTTGTTCGAATTTTTC	AAAGTTTGTTCGAATTTTTCTGAAGACGTTGTGGAAAAAGCTGAACGAACTTTTT	chr18:68376341..68376396:+
Novel_167	AAAAGGTCGTTCGGGTTTTC	AAACCTGGAATGTACATTTTG	AAAAGGTCGTTCGGGTTTTCCTGTGACATTGTATGGAAAACCTGGAATGTACATTTTG	chr3:203474771..203474829:-
Novel_168	AAAAGGTTCATTTGAGTTTTT	AAAATCCGAACCAACTTTTTG	AAAAGGTTCATTTGAGTTTTTCTATAATATCACGTAGAAAAATCCGAACCAACTTTTTG	chr23:11818643..11818702:-
Novel_169	AAAAGGTTCATTTGTGTTTTT	AAACCCAAACAAACCTTTTGG	AAAAGGTTCATTTGTGTTTTTCTGTAAGATGTTATGGAAAAACCCAAACAAACCTTTTGG	chr2:65819414..65819474:-
Novel_170	AAAAGTCCGTTCGGGTTTTTCT	AAACACTTGAATAACCATTTTG	AAAAGTCCGTTCGGGTTTTTCTGGACCATCTTGTGGAAACACTTGAATAACCATTTTG	chr4:114818233..114818291:-
Novel_171	AAAAGTCCGTTCGGGTTTTTCT	GAAAGCCAATCAAACTTCTGG	AAAAGTCCGTTCGGGTTTTTCTGTAAAATGTTACAGGAAAGCCAATCAAACTTCTGG	chr13:81142189..81142246:-
Novel_172	AAAAGTCCGTTTGGGTTTTTCA	AAAAATCCAACCAATTTCTTG	AAAAGTCCGTTTGGGTTTTTCAGTAAGATATTACAGAAAAATCCAACCAATTTCTTG	chr5:101738691..101738748:+
Novel_173	AAAAGTCCGTTTGGGTTTTTCA	AAAAATCCAACCAATTTCTTG	AAAAGTCCGTTTGGGTTTTTCAGTAAGATATTACAGAAAAATCCAACCAATTTCTTG	OTHER_014639620.1:7362..7419:+
Novel_174	AAAAGTCCGTTTGGGTTTTTCT	CAAAACCCAAATGAACCTTTTGG	AAAAGTCCGTTTGGGTTTTTCTGTAACATCAAAACCCAAATGAACCTTTTGG	chrX:115860701..115860753:+
Novel_175	AAAAGTCTGAATGAACTTTTT	AAGTTCCTTTGAGTTTTTC	AAGTTCCTTTGAGTTTTTCCAAAAGATGTTACAGAAAAAAGTCTGAATGAACTTTTT	chr15:26493845..26493902:+
Novel_176	AAAAGTTCATTCGGGTTTTTCT	GAAAGCCTGAATGAACCTTT	AAAAGTTCATTCGGGTTTTTCTGTAACATCTTACAGGAAAGCCTGAATGAACCTTT	chrX:90537457..90537513:-
Novel_177	AAAAGTTCATTTGGGTTGTTCC	GAAAACCTGAATGAACTTATC	AAAAGTTCATTTGGGTTGTTCCTTAACAGCTTATGGGAAAACCTGAATGAACTTATC	chr13:6033634..6033691:-
Novel_178	AAAAGTTCATTTGGGTTGTTCC	GAAAACCTGAATGAACTTATC	AAAAGTTCATTTGGGTTGTTCCTTAACAGCTTATGGGAAAACCTGAATGAACTTATC	chrX:120393797..120393854:-
Novel_179	AAAAGTTCGTTAGGGTTTTTCC	CAAAGCCAAACGAACTTTCTG	AAAAGTTCGTTAGGGTTTTTCCAGAACTCAAAGCCAAACGAACTTTCTG	chr2:86803758..86803807:+
Novel_180	AAAAGTTCGTTCGGGTTTCC	AAAAGCTCGAATGAACTTTTG	AAAAGTTCGTTCGGGTTTCCGTAGGGTGTTACGGAAAAGCTCGAATGAACTTTTG	chr23:41240856..41240911:-
Novel_181	AAAAGTTCGTTCGGGTTTTT	AAAAACCCAAACAAACTTTT	AAAAGTTCGTTCGGGTTTTTAGTATTTTAGAAAAACCCAAACAAACTTTT	chr7:58785122..58785172:+
Novel_182	AAAAGTTCGTTCGGGTTTTT	AAAAACCCAAACAAACTTTTG	AAAAGTTCGTTCGGGTTTTTAGTATTTTAGAAAAACCCAAACAAACTTTTG	chr7:58785122..58785173:+
Novel_183	AAAAGTTCGTTCGGGTTTTT	AAAACACGAACAAACTTTT	AAAAGTTCGTTCGGGTTTTTCGTAACATCGTACAGAAAAACACGAACAAACTTTT	chr7:3849197..3849252:-
Novel_184	AAAAGTTCGTTCGGGTTTTT	AAACCCAAACAAACTTTTGG	AAAAGTTCGTTCGGGTTTTTAGTATTTTAGAAAAACCCAAACAAACTTTTGG	chr7:58785122..58785174:+
Novel_185	AAAAGTTCGTTCGGGTTTTT	AAAGTTGAAGAAATTTATTG	AAAAGTTCGTTCGGGTTTTTCTGTTACATTATTGTATGGAAAAAGTTGAAGAAATTTATTG	chrX:92530437..92530498:+
Novel_186	AAAAGTTCGTTCGGGTTTTT	AAATCCAAATAGACTTTTTG	AAAAGTTCGTTCGGGTTTTTTCCATAGGACGTAAAGGAAAAATCCAAATAGACTTTTTG	chr10:32242785..32242844:+
Novel_187	AAAAGTTCGTTCGGGTTTTT	ACAACCCGAATGAACTTTTTG	AAAAGTTCGTTCGGGTTTTTCCATTAGCTGGTACAGACAACCCGAATGAACTTTTTG	chr18:58889020..58889077:+
Novel_188	AAAAGTTCGTTCGGGTTTTT	CAACCCGAATGAACTTTTT	AAAAGTTCGTTCGGGTTTTTCCATTAGCTGGTACAGACAACCCGAATGAACTTTTT	chr18:58889020..58889076:+
Novel_189	AAAAGTTCGTTCGGGTTTTT	CAACCCGAATGAACTTTTTG	AAAAGTTCGTTCGGGTTTTTCCATTAGCTGGTACAGACAACCCGAATGAACTTTTTG	chr18:58889020..58889077:+
Novel_190	AAAAGTTCGTTCGGGTTTTT	CAACCCGAATGAACTTTTTGGC	AAAAGTTCGTTCGGGTTTTTCCATTAGCTGGTACAGACAACCCGAATGAACTTTTTGGC	chr18:58889020..58889079:+
Novel_191	AAAAGTTCGTTCGGGTTTTT	GACAACCCGAATGAACTTTTTG	AAAAGTTCGTTCGGGTTTTTCCATTAGCTGGTACAGACAACCCGAATGAACTTTTTG	chr18:58889020..58889077:+
Novel_192	AAAAGTTCGTTTGGGCTTTTT	AAAGCCCAAAGGAACCTCTGA	AAAAGTTCGTTTGGGCTTTTTCCGTACCATCTTATGGAAAAGCCCAAAGGAACCTCTGA	chr19:28767785..28767844:+
Novel_193	AAAAGTTCGTTTGGGCTTTTT	AAAGCCCAAAGGAACCTCTGA	AAAAGTTCGTTTGGGCTTTTTCCGTACCATCTTATGGAAAAGCCCAAAGGAACCTCTGA	OTHER_014644171.1:9892..9951:+
Novel_194	AAAAGTTCGTTTGGGTCTTTCT	AAAAGCTCAAACGAATTTTTTG	AAAAGTTCGTTTGGGTCTTTCTATAAGATGTTACAGAAAAGCTCAAACGAATTTTTTG	chr13:82013031..82013089:+
Novel_195	AAAAGTTCGTTTGGGTTTTT	AAAAAGCTGAACGAACTTTTC	AAAAGTTCGTTTGGGTTTTTCCATCTGTAGCATCTTATGGAAAAAGCTGAACGAACTTTTC	chr19:17868473..17868534:+
Novel_196	AAAAGTTCGTTTGGGTTTTT	AAATCCAAAGGAATTTTTCA	AAAAGTTCGTTTGGGTTTTTCCAGAACATCTTATGGAAAAATCCAAAGGAATTTTTCA	chr2:41822231..41822289:+
Novel_197	AAAAGTTCGTTTGGGTTTTTC	AAAATCCAAAGGAATTTTTCA	AAAAGTTCGTTTGGGTTTTTCCAGAACATCTTATGGAAAAATCCAAAGGAATTTTTCA	chr2:41822231..41822289:+
Novel_198	AAAAGTTCGTTTGGGTTTTTC	AAACCTCAAACGAACTTTTTG	AAAAGTTCGTTTGGGTTTTTCCATAACATCATACAGAAAACCTCAAACGAACTTTTTG	chrX:102004833..102004891:-
Novel_199	AAAAGTTCGTTTGGGTTTTTCC	AAAAAGCTGAACGAACTTTTCG	AAAAGTTCGTTTGGGTTTTTCCATCTGTAGCATCTTATGGAAAAAGCTGAACGAACTTTTCG	chr19:17868473..17868535:+
Novel_200	AAAAGTTCGTTTGGGTTTTTCC	AAAAATCCAAAGGAATTTTTCA	AAAAGTTCGTTTGGGTTTTTCCAGAACATCTTATGGAAAAATCCAAAGGAATTTTTCA	chr2:41822231..41822289:+
Novel_201	AAAAGTTCGTTTGGGTTTTTCC	AAACCTCAAACGAACTTTTTG	AAAAGTTCGTTTGGGTTTTTCCATAACATCATACAGAAAACCTCAAACGAACTTTTTG	chrX:102004833..102004891:-
Novel_202	AAAAGTTCGTTTGGGTTTTTCC	GAAAACCCAAAAGACTTTTTG	AAAAGTTCGTTTGGGTTTTTCCCTAACATCGTACAGAAAACCCAAAAGACTTTTTG	chr13:15382973..15383029:+
Novel_203	AAAAGTTCGTTTGGGTTTTTTT	GAAAAACTTGAACAAACTTTT	AAAAGTTCGTTTGGGTTTTTTTCTTAACAGAAAAACTTGAACAAACTTTT	chr8:64993127..64993177:+
Novel_204	AAAAGTTCGTTTGGTTTTTTA	AAAACCTGAATGAACTTTG	AAAAGTTCGTTTGGTTTTTTAAGCAAGCTGTTACAGCAAAACCTGAATGAACTTTG	chr14:5526758..5526814:-
Novel_205	AAAAGTTCTTTTGGGTTTTC	GACCCGAACGAACTTTTTGGCC	AAAAGTTCTTTTGGGTTTTCCCATAACATCTTGCGGAAGGGACCCGAACGAACTTTTTGGCC	chr3:213331179..213331241:+
Novel_206	AAAAGTTTGTTCGGGTTTTTCT	TAAGATCCTGAATGAACTTTTGG	AAAAGTTTGTTCGGGTTTTTCTATAAGATCCTGAATGAACTTTTGG	chr9:29757267..29757313:-
Novel_207	AAAAGTTTGTTTGGGTTTTTCC	AGAAACCGAACAAACTTT	AAAAGTTTGTTTGGGTTTTTCCACATGATAGTACAGAAGAAACCGAACAAACTTT	chrX:101665636..101665691:+
Novel_208	AAAAGTTTGTTTGGGTTTTTCC	TCTGAACGAAATTTTGGCCAAC	AAAAGTTTGTTTGGGTTTTTCCATAAAGTGTTACACAAAAATCTGAACGAAATTTTGGCCAAC	chr1:75938025..75938088:+
Novel_209	AAAATCCAAATGAACTTTTT	AATAAGTTCATTTGGATTTTT	AATAAGTTCATTTGGATTTTTCCATAATATGTGGTAGAAAATCCAAATGAACTTTTT	chr12:51577754..51577811:-
Novel_210	AAAATCCAGAATGAACTTTT	ACACTCATTTGGGTTTTTC	ACACTCATTTGGGTTTTTCCAGAAGATGGTACGGAAAATCCAGAATGAACTTTT	chr17:15886734..15886788:+
Novel_211	AAAATCCGAACAAACTTTGT	AAAGTTCTTTCAGATTTTCC	AAAGTTCTTTCAGATTTTCCATATGCTGTTATAGGAAAATCCGAACAAACTTTGT	chr6:93046286..93046341:-
Novel_212	AAAATCCGAACCAACTTTTT	AAAGGTTCATTTGAGTTTTT	AAAGGTTCATTTGAGTTTTTCTATAATATCACGTAGAAAAATCCGAACCAACTTTTT	chr23:11818644..11818701:-
Novel_213	AAAATCCGAACGAACTTT	AGTTCGTAAGATGGTAT	AGTTCGTAAGATGGTATGTAAAATCCGAACGAACTTT	chr3:205629960..205629997:+
Novel_214	AAAATCCGAACGAACTTT	AGTTCGTAAGATGTATG	AGTTCGTAAGATGTATGTAAAATCCGAACGAACTTT	chr21:47615459..47615495:-
Novel_215	AAAATCCGAACGAACTTTT	AAGTTCGTAAGATGGTAT	AAGTTCGTAAGATGGTATGTAAAATCCGAACGAACTTTT	chr3:205629959..205629998:+
Novel_216	AAAATCCGAACGAACTTTT	AAGTTCGTAAGATGTATG	AAGTTCGTAAGATGTATGTAAAATCCGAACGAACTTTT	chr21:47615458..47615496:-
Novel_217	AAAATCCGAACGAACTTTT	ACGTTTGTTCAGGTTGTAA	ACGTTTGTTCAGGTTGTAAGAGCGTGGGAAAAATCCGAACGAACTTTT	chr10:15911180..15911228:+
Novel_218	AAAATCCGAACGAACTTTTT	AAAGTTCGTAAGATGTATG	AAAGTTCGTAAGATGTATGTAAAATCCGAACGAACTTTTT	chr21:47615457..47615497:-
Novel_219	AAAATCCGAACGAACTTTTT	AACGTTTGTTCAGGTTGTAA	AACGTTTGTTCAGGTTGTAAGAGCGTGGGAAAAATCCGAACGAACTTTTT	chr10:15911179..15911229:+
Novel_220	AAAATCCGAACGAACTTTTTG	AAACGTTTGTTCAGGTTGTAA	AAACGTTTGTTCAGGTTGTAAGAGCGTGGGAAAAATCCGAACGAACTTTTTG	chr10:15911178..15911230:+
Novel_221	AAAATCCGAACGAACTTTTTG	GAAAGTTCGTAAGATGTATG	GAAAGTTCGTAAGATGTATGTAAAATCCGAACGAACTTTTTG	chr21:47615456..47615498:-
Novel_222	AAAATCCGAACGAACTTTTTGG	AAAACGTTTGTTCAGGTTGTAA	AAAACGTTTGTTCAGGTTGTAAGAGCGTGGGAAAAATCCGAACGAACTTTTTGG	chr10:15911177..15911231:+
Novel_223	AAAATCCGAACGAACTTTTTGG	AGAAAGTTCGTAAGATGTATG	AGAAAGTTCGTAAGATGTATGTAAAATCCGAACGAACTTTTTGG	chr21:47615455..47615499:-
Novel_224	AAAATCCGAATGAACTTTT	AAAATTTCATTTGGGTTTTTC	AAAATTTCATTTGGGTTTTTCTGTAAAATGTCGTAGGAAAATCCGAATGAACTTTT	chr8:76577626..76577682:+
Novel_225	AAAATCCGAATGAACTTTTT	AAAAAGTTTGTTTGGATTTTT	AAAAAGTTTGTTTGGATTTTTTATAAGATGTTAAGGAAAATCCGAATGAACTTTTT	chrX:33139346..33139402:-
Novel_226	AAAATCCGAATGAACTTTTT	AAAGTTTGTTTGGATTTTTT	AAAGTTTGTTTGGATTTTTTATAAGATGTTAAGGAAAATCCGAATGAACTTTTT	chrX:33139346..33139400:-
Novel_227	AAAATCCGAATGAACTTTTT	AAGTTTGTCTGAGTTTCC	AAGTTTGTCTGAGTTTCCCATAGGAGCTTACAGGAAAATCCGAATGAACTTTTT	chr14:42934256..42934310:+
Novel_228	AAAATCCGAATGAACTTTTTG	AAAAAGTTTGTTTGGATTTTTT	AAAAAGTTTGTTTGGATTTTTTATAAGATGTTAAGGAAAATCCGAATGAACTTTTTG	chrX:33139345..33139402:-
Novel_229	AAAATCCGAATGAACTTTTTG	AAAGTTTGTCTGAGTTTCC	AAAGTTTGTCTGAGTTTCCCATAGGAGCTTACAGGAAAATCCGAATGAACTTTTTG	chr14:42934255..42934311:+
Novel_230	AAAATCGGAACGAACTTTTT	AAAGGTTCATTTGGATTTTT	AAAGGTTCATTTGGATTTTTCTGTGAGATGTAACAGGAAAAATCGGAACGAACTTTTT	chr17:60124273..60124331:+
Novel_231	AAAATCGGAACGAACTTTTT	AAGGTTCATTTGGATTTTTC	AAGGTTCATTTGGATTTTTCTGTGAGATGTAACAGGAAAAATCGGAACGAACTTTTT	chr17:60124274..60124331:+
Novel_232	AAAATCGGAATGAACTTTTT	AAAAGTTCATTTGGGTTTTTCT	AAAAGTTCATTTGGGTTTTTCTATAACATCTTGCAGAAAAATCGGAATGAACTTTTT	chr1:198332500..198332557:-
Novel_233	AAAATCTAAACAAACTTTTTGG	AAAGAGTTCATTTGGGTTTTTC	AAAGAGTTCATTTGGGTTTTTCCTCATGGAAAAATCTAAACAAACTTTTTGG	chr5:104166395..104166447:-
Novel_234	AAAATCTAAACAAACTTTTTGG	ATAAAGCTTATTTGTGTTTTTC	ATAAAGCTTATTTGTGTTTTTCTGCAACATTGTACAGAAAAATCTAAACAAACTTTTTGG	chr18:52356954..52357014:-
Novel_235	AAAATCTGAACAAACTTCTTGG	AAAAAGCTCATTTGGGTTTGTC	AAAAAGCTCATTTGGGTTTGTCTGTCATATCTTATGGAAAAATCTGAACAAACTTCTTGG	chr12:17230279..17230339:+
Novel_236	AAAATCTGAACAAACTTCTTGG	AAAATGTTCATTCAGGGTTTTC	AAAATGTTCATTCAGGGTTTTCTATAAGATCTTATGGGAAAATCTGAACAAACTTCTTGG	chr1:90922248..90922308:+
Novel_237	AAAATCTGAACAAACTTCTTGG	AAGAAGTTTATTCAGGTTTTTC	AAGAAGTTTATTCAGGTTTTTCTGTAAGATGGTACAGAAAAATCTGAACAAACTTCTTGG	chrX:19848627..19848687:+
Novel_238	AAAATCTGAACAAACTTCTTGG	ACAGAGTTCCTTCAGGTTTTCC	ACAGAGTTCCTTCAGGTTTTCCTGTAAGATGGTACAGAAAAAAATCTGAACAAACTTCTTGG	chr3:99562479..99562541:+
Novel_239	AAAATCTGAACAAACTTTAT	AAAGTTTGTTCGGGTTAATC	AAAGTTTGTTCGGGTTAATCTGTACCATCTTATAGAAAAATCTGAACAAACTTTAT	chrX:10200042..10200098:-
Novel_240	AAAATCTGAACAAACTTTATGG	GAAAAGTTTGTTCGGGTTAATC	GAAAAGTTTGTTCGGGTTAATCTGTACCATCTTATAGAAAAATCTGAACAAACTTTATGG	chrX:10200040..10200100:-
Novel_241	AAAATCTGAATGAACTCTTT	AAAGTTCATTGGGTTTTTCC	AAAGTTCATTGGGTTTTTCCACGAGACATTACTGGAAAATCTGAATGAACTCTTT	chr10:54330474..54330529:+
Novel_242	AAAATCTGAATGAACTCTTTG	TAAAGTTCATTGGGTTTTTCC	TAAAGTTCATTGGGTTTTTCCACGAGACATTACTGGAAAATCTGAATGAACTCTTTG	chr10:54330473..54330530:+
Novel_243	AAAATCTGAATGAACTCTTTGGT	CATAAAGTTCATTGGGTTTTTCC	CATAAAGTTCATTGGGTTTTTCCACGAGACATTACTGGAAAATCTGAATGAACTCTTTGGT	chr10:54330471..54330532:+
Novel_244	AAAATCTGAATGAACTTTTT	AAAATGTTCGTTCAGGTTTTT	AAAATGTTCGTTCAGGTTTTTCCATACACTCCTATGGCAAAATCTGAATGAACTTTTT	chr15:20746430..20746488:+
Novel_245	AAAATCTGAATGAACTTTTT	AAGTTCATTTGGGGTTTTCTGT	AAGTTCATTTGGGGTTTTCTGTAAGATGTTATAGGGGGAAAAATCTGAATGAACTTTTT	chr3:29844163..29844222:-
Novel_246	AAAATCTGAATGAACTTTTT	AATGTTCGTTCAGGTTTTTC	AATGTTCGTTCAGGTTTTTCCATACACTCCTATGGCAAAATCTGAATGAACTTTTT	chr15:20746432..20746488:+
Novel_247	AAAATCTGAATGAACTTTTT	AGAGTTTATTCAGATTTTTT	AGAGTTTATTCAGATTTTTTCATAAGATCTTAGGTTAAAATCTGAATGAACTTTTT	chr6:1967778..1967834:+
Novel_248	AAAATCTGAATGAACTTTTTGC	CAAAATGTTCGTTCAGGTTTTT	CAAAATGTTCGTTCAGGTTTTTCCATACACTCCTATGGCAAAATCTGAATGAACTTTTTGC	chr15:20746429..20746490:+
Novel_249	AAAATCTGAATGAACTTTTTGG	AAAGAGTTTATTCAGATTTTTT	AAAGAGTTTATTCAGATTTTTTCATAAGATCTTAGGTTAAAATCTGAATGAACTTTTTGG	chr6:1967776..1967836:+
Novel_250	AAAATCTGAATGGACTTTTT	AAAGTTAGTCCAGTATTTTC	AAAGTTAGTCCAGTATTTTCTGTACCATCTTCCAGAAAAATCTGAATGGACTTTTT	chr17:30661306..30661362:+
Novel_251	AAAATCTGAATGGACTTTTT	AGGTTCGTTCAGCTTTTC	AGGTTCGTTCAGCTTTTCCTGTAAAATGTTGTGGAAAAATCTGAATGGACTTTTT	chr3:209504626..209504681:+
Novel_252	AAAATCTGAATTAACTTTTTG	AAAAGTTCATTCGAGTATGT	AAAAGTTCATTCGAGTATGTCCATAAGTATTTATGGAAAAATCTGAATTAACTTTTTG	chr4:47925084..47925142:-
Novel_253	AAAATCTGAGCAAACTTTTTGG	AAAATGTTCATCCTGTTTTTTTTT	AAAATGTTCATCCTGTTTTTTTTTTATAAGATGTTATGGAAAAATCTGAGCAAACTTTTTGG	chr5:62378766..62378828:-
Novel_254	AAAATCTGAGCAAACTTTTTGG	ACAAAGTTCACTCGGGTTTTCT	ACAAAGTTCACTCGGGTTTTCTGTACCTTATGGGAAAATCTGAGCAAACTTTTTGG	chr20:4374343..4374399:-
Novel_255	AAAATCTGAGCAAACTTTTTGG	ACAAAGTTTGTTCAGGTTTTCC	ACAAAGTTTGTTCAGGTTTTCCACAATGGCCTATAAAAAATCTGAGCAAACTTTTTGG	chr11:46977830..46977888:-
Novel_256	AAAATCTGAGTGAACTTTTT	AAAGTTCTTTTGAGTTTTA	AAAGTTCTTTTGAGTTTTATGTACCATCTTACAGAAAAATCTGAGTGAACTTTTT	chr1:130220164..130220219:+
Novel_257	AAAATCTGAGTGAACTTTTT	AGAATTTGCTTGGGTTTTCA	AGAATTTGCTTGGGTTTTCATAAAATGTTATGGAAAAATCTGAGTGAACTTTTT	chr25:23985219..23985273:-
Novel_258	AAAATCTGAGTGAACTTTTTG	AAGAATTTGCTTGGGTTTTCA	AAGAATTTGCTTGGGTTTTCATAAAATGTTATGGAAAAATCTGAGTGAACTTTTTG	chr25:23985218..23985274:-
Novel_259	AAAATGTGAATGAACTTTTTG	AGAAGTTCGTTCGGGTTTTTC	AGAAGTTCGTTCGGGTTTTTCCATAGTATCTTACAGAAAATGTGAATGAACTTTTTG	chr12:58783787..58783844:+
Novel_260	AAAATTTGAACAAACTTTTTGG	AAAAAGTTTGTTGGGGTTCGTA	AAAAAGTTTGTTGGGGTTCGTAACATGTTATGGAAAATTTGAACAAACTTTTTGG	chr3:69435616..69435671:+
Novel_261	AAACACGAATGAACTTTTTGG	AAAAAGTTCGTTGGGGTTTT	AAAAAGTTCGTTGGGGTTTTTTTGAAAGTTCTTAGAGAAAAACACGAATGAACTTTTTGG	chr12:63978200..63978260:+
Novel_262	AAACACGAATGAACTTTTTGG	AAAACGTTTGTTCAGGTTTTTC	AAAACGTTTGTTCAGGTTTTTCCATAATATCTCGCAGGAAAACACGAATGAACTTTTTGG	chr6:92441898..92441958:+
Novel_263	AAACACGAATGAACTTTTTGGC	CAAAAAGTTCGTTGGGGTTTTT	CAAAAAGTTCGTTGGGGTTTTTTTGAAAGTTCTTAGAGAAAAACACGAATGAACTTTTTGGC	chr12:63978199..63978261:+
Novel_264	AAACACGAATGAACTTTTTGGC	CAAAACGTTTGTTCAGGTTTTTC	CAAAACGTTTGTTCAGGTTTTTCCATAATATCTCGCAGGAAAACACGAATGAACTTTTTGGC	chr6:92441897..92441959:+
Novel_265	AAACACTGAATGAACTTTTT	AAAGTAACTTTGTAAGGGTTTTT	AAAGTAACTTTGTAAGGGTTTTTCTGTAACATCTTATGGAAAAACACTGAATGAACTTTTT	chr12:47048170..47048231:-
Novel_266	AAACAGATGCTGAGAAAGAAACA	TTTCTGTCCAGCCTCTGAGC	AAACAGATGCTGAGAAAGAAACAAGATCAAAAAGGACATGTTTCTGTCCAGCCTCTGAGC	chr14:12796245..12796305:-
Novel_267	AAACCAGAATGAACTTTTTGGC	TAAATAGTTTCATAAGATGGTATGG	AAACCAGAATGAACTTTTTGGCCAACCAAACAAAGTATTAGGTTGGCTAAATAGTTTCATAAGATGGTATGG	chr3:59153921..59153993:+
Novel_268	AAACCCGAACGAACTTTTT	AAAGTTCATTCAGGATTTTC	AAAGTTCATTCAGGATTTTCACACCTCTTATGTGAAAACCCGAACGAACTTTTT	chr3:198863496..198863550:-
Novel_269	AAACCCGAATAAACTTTTTA	AAATATTCATTTTGGTTTTTC	AAATATTCATTTTGGTTTTTCCATACCATCTTATGGAAAACCCGAATAAACTTTTTA	chr11:14022506..14022563:-
Novel_270	AAACCCGAATGAACTTCTTA	AGAAGTTCATCCGATTTTTT	AGAAGTTCATCCGATTTTTTCTGTAACATCTTATGGAAAAACCCGAATGAACTTCTTA	chr8:15855789..15855847:+
Novel_271	AAACCCGAATGAACTTCTTTG	AGAAGTTTGTTCAGGTTTTTCT	AGAAGTTTGTTCAGGTTTTTCTGTAAGATGTTACATAAAACCCGAATGAACTTCTTTG	chr9:71750285..71750343:-
Novel_272	AAACCCGAATGAACTTTTT	AAAAAATTTGTTCGGGTTT	AAAAAATTTGTTCGGGTTTTCCCAGAGCATCGGCTGGCAAACCCGAATGAACTTTTT	chr13:75694238..75694295:+
Novel_273	AAACCCGAATGAACTTTTT	AAAATTTGTTCGGGTTTTC	AAAATTTGTTCGGGTTTTCCCAGAGCATCGGCTGGCAAACCCGAATGAACTTTTT	chr13:75694240..75694295:+
Novel_274	AAACCCGAATGAACTTTTT	AAAGGTTCATTTGGGTTTTT	AAAGGTTCATTTGGGTTTTTTGGAACAGTTACAGGAAAACCCGAATGAACTTTTT	chr10:33139205..33139260:-
Novel_275	AAACCCGAATGAACTTTTT	CAAAAGTTCATTTGGGTTTTCC	CAAAAGTTCATTTGGGTTTTCCTGTAACATCCTACATAAAAACCCGAATGAACTTTTT	chr10:27568176..27568234:+
Novel_276	AAACCCGAATGAACTTTTT	GAAGTTCATTTGGGTTTTT	GAAGTTCATTTGGGTTTTTCCATAAGATGTTATGTAAAAACCCGAATGAACTTTTT	chr13:33612575..33612631:+
Novel_277	AAACCCGAATGAACTTTTTG	AAAAATTTGTTCGGGTTTTC	AAAAATTTGTTCGGGTTTTCCCAGAGCATCGGCTGGCAAACCCGAATGAACTTTTTG	chr13:75694239..75694296:+
Novel_278	AAACCCGAATGAACTTTTTG	AAGAGTTCATTTGGGTTTTA	AAGAGTTCATTTGGGTTTTACCGTACGGAAAAACCCGAATGAACTTTTTG	chr1:265085645..265085695:+
Novel_279	AAACCCGAATGAACTTTTTGG	AAAAAATTTGTTCGGGTTTT	AAAAAATTTGTTCGGGTTTTCCCAGAGCATCGGCTGGCAAACCCGAATGAACTTTTTGG	chr13:75694238..75694297:+
Novel_280	AAACCCGAATGAACTTTTTGG	AAAAAATTTGTTCGGGTTTTC	AAAAAATTTGTTCGGGTTTTCCCAGAGCATCGGCTGGCAAACCCGAATGAACTTTTTGG	chr13:75694238..75694297:+
Novel_281	AAACCCGAATGAACTTTTTGG	AAAAGTTCGTTTGGGTTTT	AAAAGTTCGTTTGGGTTTTCTGCACCATCGGCTGGAAAACCCGAATGAACTTTTTGG	chr1:15099015..15099072:-
Novel_282	AAACCCGAATGAACTTTTTGG	AAAGAGTTCATTTGGGTTTTA	AAAGAGTTCATTTGGGTTTTACCGTACGGAAAAACCCGAATGAACTTTTTGG	chr1:265085644..265085696:+
Novel_283	AAACCCGAATGAACTTTTTGG	CAAAAGTTCATTTGGGTTTTT	CAAAAGTTCATTTGGGTTTTTTGTAACATCTTATGGAGAAACCCGAATGAACTTTTTGG	chr12:18124397..18124456:+
Novel_284	AAACCCGAATGAACTTTTTGGT	AAAAAATTTGTTCGGGTTTT	AAAAAATTTGTTCGGGTTTTCCCAGAGCATCGGCTGGCAAACCCGAATGAACTTTTTGGT	chr13:75694238..75694298:+
Novel_285	AAACCCGCATGAACTTTTT	AAAGTTCACTGGGGATTTT	AAAGTTCACTGGGGATTTTCTGTAAAAACCCGCATGAACTTTTT	chr11:27903301..27903345:+
Novel_286	AAACCCGCATGAACTTTTT	AAATGTTCATTCGGGTTTCT	AAATGTTCATTCGGGTTTCTCCCTGTGGCTTAAAAACCCGCATGAACTTTTT	chr21:8642275..8642327:+
Novel_287	AAACCCGCATGAACTTTTT	AAGTTCATTCGAGTTTTT	AAGTTCATTCGAGTTTTTCAGTAACACCTTAGAGAAAAACCCGCATGAACTTTTT	chr2:216370245..216370300:-
Novel_288	AAACCCTGAACGAAGGTCTTGG	AAGAGGTTCATTCAGGGTTTT	AAGAGGTTCATTCAGGGTTTTCTGTAACATCTAATGGAAAACCCTGAACGAAGGTCTTGG	chr12:76436370..76436430:-
Novel_289	AAACCTCAGATGAACTTTTTG	ATAAGATTGTTTGGGTTTTT	ATAAGATTGTTTGGGTTTTTCCATGAGCTGGCACGAAACCTCAGATGAACTTTTTG	chrX:25690414..25690470:-
Novel_290	AAACCTCAGATGAACTTTTTGG	AATAAGATTGTTTGGGTTTTT	AATAAGATTGTTTGGGTTTTTCCATGAGCTGGCACGAAACCTCAGATGAACTTTTTGG	chrX:25690413..25690471:-
Novel_291	AAACCTGAACAAACTTTTTGGC	CAAAAAGTTCATTCTGGACTTA	CAAAAAGTTCATTCTGGACTTATGGCAAACCTGAACAAACTTTTTGGC	chr21:7309509..7309557:-
Novel_292	AAACCTGAACAAACTTTTTGGC	CAAAGTTCGTTTGGGTTTTT	CAAAGTTCGTTTGGGTTTTTCTAGAAGATGTTATGGACAAACCTGAACAAACTTTTTGGC	chr2:207481397..207481457:+
Novel_293	AAACCTGAACAAACTTTTTGGC	CACAAAGTTCGTTTGGGTTTTTC	CACAAAGTTCGTTTGGGTTTTTCTAGAAGATGTTATGGACAAACCTGAACAAACTTTTTGGC	chr2:207481395..207481457:+
Novel_294	AAACCTGAATGAACTTTTT	GAAAGTTTGTTTGGGTTTTTC	GAAAGTTTGTTTGGGTTTTTCCATACCATCTTCGACATAAACCTGAATGAACTTTTT	chr18:15329978..15330035:-
Novel_295	AAACCTGAATGAACTTTTTA	GAAAGTTTGTTTGGGTTTTT	GAAAGTTTGTTTGGGTTTTTCCATACCATCTTCGACATAAACCTGAATGAACTTTTTA	chr18:15329977..15330035:-
Novel_296	AAACTGGAACGAACTTTTTGGC	AAAAAGTCCGTTCAGAT	AAAAAGTCCGTTCAGATTTTTCCATAAGATGCTACAGGGAAACTGGAACGAACTTTTTGGC	chr2:117114223..117114284:+
Novel_297	AAACTGGAACGAACTTTTTGGC	CAAAAAGTCCGTTCAGATTTTTC	CAAAAAGTCCGTTCAGATTTTTCCATAAGATGCTACAGGGAAACTGGAACGAACTTTTTGGC	chr2:117114222..117114284:+
Novel_298	AAACTGGAACGAACTTTTTGGCC	ACAAAAAGTCCGTTCAGATTTTTC	ACAAAAAGTCCGTTCAGATTTTTCCATAAGATGCTACAGGGAAACTGGAACGAACTTTTTGGCC	chr2:117114221..117114285:+
Novel_299	AAAGACCCAAACGAACTTTTT	AAAGTTTATTCAGGTTTGTTA	AAAGTTTATTCAGGTTTGTTATCTTAGGGAAAGACCCAAACGAACTTTTT	chr8:4311658..4311708:-
Novel_300	AAAGACTCAAATGAACTTTTTG	AAAGGTTCATTCAGGGTTTATAA	AAAGGTTCATTCAGGGTTTATAAGATGGTATGGAAAGACTCAAATGAACTTTTTG	chr20:46599800..46599855:-
Novel_301	AAAGAGTTCGTTTGGGTTT	ACTCGAACAAACTCTTTAG	AAAGAGTTCGTTTGGGTTTTCCCGTAAGATGGTATGGAAAAACTCGAACAAACTCTTTAG	chr20:31966161..31966221:-
Novel_302	AAAGCCAGAACGAACTTTTT	AAAGTCCATTTGTTTTCC	AAAGTCCATTTGTTTTCCCATAGACTCCCATGGAAAAGCCAGAACGAACTTTTT	chr2:227810695..227810749:+
Novel_303	AAAGCTGAACGAACTTTTTGG	AAAAAGTTCATTCAGTTTCTT	AAAAAGTTCATTCAGTTTCTTCCAACGTCACAGAAAAAGCTGAACGAACTTTTTGG	chr1:266429219..266429275:+
Novel_304	AAAGCTGAACGAACTTTTTGG	GAAAAGTTTGTTCGAATTTTT	GAAAAGTTTGTTCGAATTTTTCTGAAGACGTTGTGGAAAAAGCTGAACGAACTTTTTGG	chr18:68376339..68376398:+
Novel_305	AAAGGCCTGAATGAACTTTTT	AAAGTTTGTTCAAGCTTTGCC	AAAGTTTGTTCAAGCTTTGCCATAAGATGGTATGGAAAGGCCTGAATGAACTTTTT	chr3:18048792..18048848:-
Novel_306	AAAGGCCTGAATGAACTTTTTG	AAAAGTTTGTTCAAGCTTTGCC	AAAAGTTTGTTCAAGCTTTGCCATAAGATGGTATGGAAAGGCCTGAATGAACTTTTTG	chr3:18048791..18048849:-
Novel_307	AAAGGCCTGAATGAACTTTTTG	TAGAGTTTACTTGCATTTTTCT	TAGAGTTTACTTGCATTTTTCTGTAATGGTTTATGGAAAGGCCTGAATGAACTTTTTG	chr10:59470056..59470114:-
Novel_308	AAAGGTTCATTCAGGTTTTT	AAACTTGAGCAAACTTTTTGGC	AAAGGTTCATTCAGGTTTTTCCTTAAGATGTTACAGAAAAACTTGAGCAAACTTTTTGGC	chr3:198902235..198902295:+
Novel_309	AAAGGTTCATTTGAGTTTTTCT	AAAATCCGAACCAACTTTTTGG	AAAGGTTCATTTGAGTTTTTCTATAATATCACGTAGAAAAATCCGAACCAACTTTTTGG	chr23:11818642..11818701:-
Novel_310	AAAGGTTCATTTGGATTTTTCT	AAAATCGGAACGAACTTTTT	AAAGGTTCATTTGGATTTTTCTGTGAGATGTAACAGGAAAAATCGGAACGAACTTTTT	chr17:60124273..60124331:+
Novel_311	AAAGGTTCATTTGTGTTTTTC	AAAACCCAAACAAACCTTTTG	AAAGGTTCATTTGTGTTTTTCTGTAAGATGTTATGGAAAAACCCAAACAAACCTTTTG	chr2:65819415..65819473:-
Novel_312	AAAGGTTCATTTGTGTTTTTCT	AAAAACCCAAACAAACCTTTTG	AAAGGTTCATTTGTGTTTTTCTGTAAGATGTTATGGAAAAACCCAAACAAACCTTTTG	chr2:65819415..65819473:-
Novel_313	AAAGGTTCATTTGTGTTTTTCT	AAAAACTCAAATGAACTTTTGGG	AAAGGTTCATTTGTGTTTTTCTGTGACATCTTATGGAAAAACTCAAATGAACTTTTGGG	chr3:172226317..172226376:+
Novel_314	AAAGTTCGTTTGGGTTTTTCC	AAAACTCGAACAAACTC	AAAGTTCGTTTGGGTTTTTCCATTAAAAACTCGAACAAACTC	chrX:37705140..37705182:+
Novel_315	AAATACTCAAATGAACTTTTTG	AAAGTTCCTTTGGGTTTTTCC	AAAGTTCCTTTGGGTTTTTCCATAAAATGCTATGGAAATACTCAAATGAACTTTTTG	chr4:53334706..53334763:+
Novel_316	AAATATCTGAATGAACTTTTT	AAAGTTCATTTGGATTTTTCC	AAAGTTCATTTGGATTTTTCCAGAAGATCTTAAGAAATATCTGAATGAACTTTTT	chr7:64106809..64106864:+
Novel_317	AAATATCTGAATGAACTTTTT	AATGTTCATCTGGATTTTTC	AATGTTCATCTGGATTTTTCTATTATGAAAATATCTGAATGAACTTTTT	chr3:88536765..88536814:+
Novel_318	AAATCACAAATGAACTTTTTGG	AAAAGTTCATTTTGGTTTTTCTG	AAAAGTTCATTTTGGTTTTTCTGTAAGATCTTATGCAAAATCACAAATGAACTTTTTGG	chr2:185782998..185783057:+
Novel_319	AAATCCGAACGAACTTTTT	AAAGTTCGTAAGATGTAT	AAAGTTCGTAAGATGTATGTAAAATCCGAACGAACTTTTT	chr21:47615457..47615497:-
Novel_320	AAATCCGAACGAACTTTTT	AACGTTTGTTCAGGTTGTA	AACGTTTGTTCAGGTTGTAAGAGCGTGGGAAAAATCCGAACGAACTTTTT	chr10:15911179..15911229:+
Novel_321	AAATCCGAATGAACTTTTT	AAAGTTCATTTGAGTTTGC	AAAGTTCATTTGAGTTTGCCTGTAAGAATGCACAGACAAATCCGAATGAACTTTTT	chr24:27961384..27961440:-
Novel_322	AAATCCGAATGAACTTTTT	AAAGTTTGTTTGGATTTTT	AAAGTTTGTTTGGATTTTTTATAAGATGTTAAGGAAAATCCGAATGAACTTTTT	chrX:33139346..33139400:-
Novel_323	AAATCCGAATGAACTTTTT	AAGTTTGTCTGAGTTTC	AAGTTTGTCTGAGTTTCCCATAGGAGCTTACAGGAAAATCCGAATGAACTTTTT	chr14:42934256..42934310:+
Novel_324	AAATCCGAATGAACTTTTT	AATGTTCATACTGGTTTTGC	AATGTTCATACTGGTTTTGCCAGCTGATGACAAATCCGAATGAACTTTTT	chr6:101704358..101704408:-
Novel_325	AAATCCGAATGAACTTTTTGG	AAAAAGTTTGTTTGGATTTTTT	AAAAAGTTTGTTTGGATTTTTTATAAGATGTTAAGGAAAATCCGAATGAACTTTTTGG	chrX:33139344..33139402:-
Novel_326	AAATCCGAATGAACTTTTTGG	AAAAGTTTGTCTGAGTTTC	AAAAGTTTGTCTGAGTTTCCCATAGGAGCTTACAGGAAAATCCGAATGAACTTTTTGG	chr14:42934254..42934312:+
Novel_327	AAATCCGAATGAACTTTTTGGC	CAAAAAGTTTGTTTGGATTT	CAAAAAGTTTGTTTGGATTTTTTATAAGATGTTAAGGAAAATCCGAATGAACTTTTTGGC	chrX:33139343..33139403:-
Novel_328	AAATCCTGAATGAACTTTTTGA	AAAAGTTCGTTCGGGTTTTC	AAAAGTTCGTTCGGGTTTTCACATAAGAGGTGTGAAAATCCTGAATGAACTTTTTGA	chr3:198863497..198863554:+
Novel_329	AAATCTGAACAAACTCTTTGGC	CAATATATTCATTTGGATTTTT	CAATATATTCATTTGGATTTTTCTGTAACATATGATGAAAAAATCTGAACAAACTCTTTGGC	chr22:28227982..28228044:-
Novel_330	AAATCTGAACAAACTTCTTGGC	CAAAAAGCTCATTTGGGTTTGT	CAAAAAGCTCATTTGGGTTTGTCTGTCATATCTTATGGAAAAATCTGAACAAACTTCTTGGC	chr12:17230278..17230340:+
Novel_331	AAATCTGAACAAACTTCTTGGC	CAAGAAGTTTATTCAGGTTTTT	CAAGAAGTTTATTCAGGTTTTTCTGTAAGATGGTACAGAAAAATCTGAACAAACTTCTTGGC	chrX:19848626..19848688:+
Novel_332	AAATCTGAACAAACTTCTTGGC	TAAAATGTTCATTCAGGGTTTT	TAAAATGTTCATTCAGGGTTTTCTATAAGATCTTATGGGAAAATCTGAACAAACTTCTTGGC	chr1:90922247..90922309:+
Novel_333	AAATCTGAACAAACTTCTTGGT	CACAGAGTTCCTTCAGGTTTTC	CACAGAGTTCCTTCAGGTTTTCCTGTAAGATGGTACAGAAAAAAATCTGAACAAACTTCTTGGT	chr3:99562478..99562542:+
Novel_334	AAATCTGAACAAACTTTATGG	GAAAAGTTTGTTCGGGTTAAT	GAAAAGTTTGTTCGGGTTAATCTGTACCATCTTATAGAAAAATCTGAACAAACTTTATGG	chrX:10200040..10200100:-
Novel_335	AAATCTGAACAAACTTTATGGC	TGAAAAGTTTGTTCGGGTTAAT	TGAAAAGTTTGTTCGGGTTAATCTGTACCATCTTATAGAAAAATCTGAACAAACTTTATGGC	chrX:10200039..10200101:-
Novel_336	AAATCTGAACAAACTTTCTGGC	AAAAGTTTGGTTGGGTTTTTC	AAAAGTTTGGTTGGGTTTTTCTGTAGCATCTGATGGAAAAATCTGAACAAACTTTCTGGC	chr6:101519854..101519914:+
Novel_337	AAATCTGAACGAACTTTTTGGC	CAAAAAGTTTGTTTGAGCTTTT	CAAAAAGTTTGTTTGAGCTTTTCCATATCAGTTTATGGGAAAATCTGAACGAACTTTTTGGC	chr1:138342891..138342953:+
Novel_338	AAATCTGAACGAACTTTTTGGC	CAAAATGTTCCTCTCGGTTTGT	CAAAATGTTCCTCTCGGTTTGTCTCTAAAATGGTACAGACAAATCTGAACGAACTTTTTGGC	chr7:60934345..60934407:+
Novel_339	AAATCTGAATGAACTTTTTGA	AAAATGTTCCTTCAGGTCTTTC	AAAATGTTCCTTCAGGTCTTTCTGTAAGATGTTACAGGAAATCTGAATGAACTTTTTGA	chr2:196710854..196710913:+
Novel_340	AAATTTGAACAAACTTTTTGGC	CAAAAAGTTTGTTGGGGTTCGT	CAAAAAGTTTGTTGGGGTTCGTAACATGTTATGGAAAATTTGAACAAACTTTTTGGC	chr3:69435615..69435672:+
Novel_341	AACAACCCGAATGAACTTTTG	AAAGCTCATTTGGGTTTTTCC	AAAGCTCATTTGGGTTTTTCCATAACATCTTAGGGAACAACCCGAATGAACTTTTG	chr4:78700892..78700948:-
Novel_342	AACAATGGCCCCGCTCTTCTC	AGGAGAGCGGCGCCATCGTTGG	AGGAGAGCGGCGCCATCGTTGGCAAGACAACAATGGCCCCAACAATGGCCCCGCTCTTCTC	chr3:129927100..129927161:+
Novel_343	AACACCCAAATGAACTTTTTG	AGAAGGTCGTCCAGGGTTTTCA	AGAAGGTCGTCCAGGGTTTTCATTACGATGGAACAGAACACCCAAATGAACTTTTTG	chr12:60958683..60958740:-
Novel_344	AACCCGAATGAACTTTTTG	GAAAGTTCACTGGGGTTTT	GAAAGTTCACTGGGGTTTTTCCAGGAGAGCGTGTGAGAAACCCGAATGAACTTTTTG	chr25:7156414..7156471:+
Novel_345	AACCCGAATGAACTTTTTG	GAAAGTTCACTGGGGTTTT	GAAAGTTCACTGGGGTTTTTCCAGGAGAGCGTGTGAGAAACCCGAATGAACTTTTTG	chr25:7157352..7157409:+
Novel_346	AACCGGACGTGGACCGCAGGGTT	TCCTGCGGTACCACCTCCTTCCCA	AACCGGACGTGGACCGCAGGGTTGTAGACATGTGCTCCCAGCCATCCTGCGGTACCACCTCCTTCCCA	chr12:42276908..42276976:-
Novel_347	AACTGAACAAACTTTTTGGC	CAAAAGGTTCCTTTGGGCTTC	CAAAAGGTTCCTTTGGGCTTCTCTGTAATGTATGGAGAAACTGAACAAACTTTTTGGC	chr16:34275854..34275912:-
Novel_348	AACTGAACAAACTTTTTGGCA	CCAAAAGGTTCCTTTGGGCTTC	CCAAAAGGTTCCTTTGGGCTTCTCTGTAATGTATGGAGAAACTGAACAAACTTTTTGGCA	chr16:34275853..34275913:-
Novel_349	AAGAACCTGAACAAACTTTTTG	AAAGTTTGTTTGGGTTTTTCT	AAAGTTTGTTTGGGTTTTTCTTTAACATCTTGTGGAAGAACCTGAACAAACTTTTTG	chr5:34337440..34337497:-
Novel_350	AAGAACCTGAACGAACCTTTT	AAAGTTTGTTTTGAGTTTTCCC	AAAGTTTGTTTTGAGTTTTCCCAAAAGATAGTATGGAAGAACCTGAACGAACCTTTT	chrX:82319914..82319971:-
Novel_351	AAGAACCTGAACGAACCTTTTG	AAAAGTTTGTTTTGAGTTTTCCC	AAAAGTTTGTTTTGAGTTTTCCCAAAAGATAGTATGGAAGAACCTGAACGAACCTTTTG	chrX:82319913..82319972:-
Novel_352	AAGAACTCAAATGAACTTTTTG	AAAAGATCTCTTGAATTTTTCC	AAAAGATCTCTTGAATTTTTCCATAAGCTGTAACAGAAGAACTCAAATGAACTTTTTG	chrX:111579114..111579172:+
Novel_353	AAGAACTCAAATGAACTTTTTG	AAAATTCGTTCAGATGTTTCC	AAAATTCGTTCAGATGTTTCCATGGGATTTTATGGAAGAACTCAAATGAACTTTTTG	chr6:62999221..62999278:-
Novel_354	AAGAACTCAAATGAACTTTTTG	GAAAGTTTGGGGTTTTCT	GAAAGTTTGGGGTTTTCTGTAAGATGTTATAGAAGAACTCAAATGAACTTTTTG	chr1:16701485..16701539:+
Novel_355	AAGAAGTTCGTTTGGGTTTT	AACTCGAAAAAACTTTTTGG	AAGAAGTTCGTTTGGGTTTTCTCATAAGATCTTATAGAAACTCGAAAAAACTTTTTGG	chr5:9349480..9349538:-
Novel_356	AAGAAGTTCGTTTGGGTTTTC	AGAACCTGAATGAACCTTTTGG	AAGAAGTTCGTTTGGGTTTTCCCGTAAGATGGTACAGAAGAACCTGAATGAACCTTTTGG	chr10:16942255..16942315:+
Novel_357	AAGAATCTGAATGAACTTTTT	AAAAAGTTCATTTGGGTTT	AAAAAGTTCATTTGGGTTTTCCCGTACCATCTTACAAAAGAATCTGAATGAACTTTTT	chr1:226922930..226922988:+
Novel_358	AAGAATCTGAATGAACTTTTT	AAAAAGTTCATTTGGGTTTT	AAAAAGTTCATTTGGGTTTTCCCGTACCATCTTACAAAAGAATCTGAATGAACTTTTT	chr1:226922930..226922988:+
Novel_359	AAGACCCAAACGAACTTTTTGG	AAAAAGTTTATTCAGGTTTGTT	AAAAAGTTTATTCAGGTTTGTTATCTTAGGGAAAGACCCAAACGAACTTTTTGG	chr8:4311656..4311710:-
Novel_360	AAGAGTTCGTTTGGGTTTTTCT	AAAAACCCAAACGAACTTTTG	AAGAGTTCGTTTGGGTTTTTCTGTGATCTGAAAACGAAAAACCCAAACGAACTTTTG	chr10:16821396..16821453:-
Novel_361	AAGATCTGAATGAACTTTTT	AAAGTTCATTCAGGGTTGG	AAAGTTCATTCAGGGTTGGCAATAAGATCTGAATGAACTTTTT	chr1:35388661..35388704:+
Novel_362	AAGATCTGAATGAACTTTTTG	AAAAGTTCATTCAGGGTTGG	AAAAGTTCATTCAGGGTTGGCAATAAGATCTGAATGAACTTTTTG	chr1:35388660..35388705:+
Novel_363	AAGTTCATTTGGACTTTTCTGT	AGAATCTGAATGAACTTTTTGG	AAGTTCATTTGGACTTTTCTGTAAGATGTTATGGGAGAATCTGAATGAACTTTTTGG	chr2:177689749..177689806:+
Novel_364	AAGTTCATTTGGACTTTTCTGT	AGAATCTGAATGAACTTTTTGGC	AAGTTCATTTGGACTTTTCTGTAAGATGTTATGGGAGAATCTGAATGAACTTTTTGGC	chr2:177689749..177689807:+
Novel_365	AAGTTTATTTGGGCTTTTCTGTA	TGGAAGTACCCAAATGATCTTTT	AAGTTTATTTGGGCTTTTCTGTAAGATAGTTTGGAAGTACCCAAATGATCTTTT	chr4:57722941..57722995:-
Novel_366	AATAAGTTCGTTTGGGTTTT	AACCCAAGCAAACGTTTTGG	AATAAGTTCGTTTGGGTTTTTCCATAAGATACAGCAGGAAAAACCCAAGCAAACGTTTTGG	chr17:12264696..12264757:+
Novel_367	AATAAGTTCGTTTGGGTTTT	AAGCCTGAAAGAACTTTTTGGC	AATAAGTTCGTTTGGGTTTTTGGCTGTTACAGAAAGCCTGAAAGAACTTTTTGGC	chrX:48417658..48417713:-
Novel_368	AATAAGTTCGTTTGGGTTTT	AGCCTGAAAGAACTTTTTGG	AATAAGTTCGTTTGGGTTTTTGGCTGTTACAGAAAGCCTGAAAGAACTTTTTGG	chrX:48417659..48417713:-
Novel_369	AATAAGTTCGTTTGGGTTTTT	AAACCCAAGCAAACGTTTTGG	AATAAGTTCGTTTGGGTTTTTCCATAAGATACAGCAGGAAAAACCCAAGCAAACGTTTTGG	chr17:12264696..12264757:+
Novel_370	AATAAGTTCGTTTGGGTTTTT	AAACCCAGATGAGCTTTTTGG	AATAAGTTCGTTTGGGTTTTTCCATAACATCCTACAGAAAAACCCAGATGAGCTTTTTGG	chr2:101304954..101305014:+
Novel_371	AATAAGTTCGTTTGGGTTTTT	AAAGCCTGAAAGAACTTTTTG	AATAAGTTCGTTTGGGTTTTTGGCTGTTACAGAAAGCCTGAAAGAACTTTTTG	chrX:48417660..48417713:-
Novel_372	AATAAGTTCGTTTGGGTTTTT	AAGCCTGAAAGAACTTTTTGG	AATAAGTTCGTTTGGGTTTTTGGCTGTTACAGAAAGCCTGAAAGAACTTTTTGG	chrX:48417659..48417713:-
Novel_373	AATAAGTTCGTTTGGGTTTTTC	AAAACCCAAGCAAACGTTTTGG	AATAAGTTCGTTTGGGTTTTTCCATAAGATACAGCAGGAAAAACCCAAGCAAACGTTTTGG	chr17:12264696..12264757:+
Novel_374	AATAAGTTCGTTTGGGTTTTTC	GAAAAACCCAGATGAGCTTT	AATAAGTTCGTTTGGGTTTTTCCATAACATCCTACAGAAAAACCCAGATGAGCTTT	chr2:101304954..101305010:+
Novel_375	AATAAGTTCGTTTGGGTTTTTC	GAAAAACCCAGATGAGCTTTT	AATAAGTTCGTTTGGGTTTTTCCATAACATCCTACAGAAAAACCCAGATGAGCTTTT	chr2:101304954..101305011:+
Novel_376	AATAGCTCAGAATGTCACTTCTG	AGAATTGATAACTGAGCAAGGA	AATAGCTCAGAATGTCACTTCTGTTTTAAATAACAGAATTGATAACTGAGCAAGGA	chr4:12012721..12012777:+
Novel_377	AATAGCTCAGAATGTCACTTCTG	AGAATTGATAACTGAGCAAGGA	AATAGCTCAGAATGTCACTTCTGTTTTAAATAACAGAATTGATAACTGAGCAAGGA	chr14:54305448..54305504:+
Novel_378	AATAGCTCAGAATGTCACTTCTG	AGAATTGATAACTGAGCAAGGA	AATAGCTCAGAATGTCACTTCTGTTTTAACTAACAGAATTGATAACTGAGCAAGGA	chr9:76129857..76129913:+
Novel_379	AATAGCTCAGAATGTCACTTCTG	CAGAATTGATAACTGAGCAAGG	AATAGCTCAGAATGTCACTTCTGTTTTAAATAACAGAATTGATAACTGAGCAAGG	chr4:12012721..12012776:+
Novel_380	AATAGCTCAGAATGTCACTTCTG	CAGAATTGATAACTGAGCAAGG	AATAGCTCAGAATGTCACTTCTGTTTTAAATAACAGAATTGATAACTGAGCAAGG	chr14:54305448..54305503:+
Novel_381	AATAGCTCAGAATGTCACTTCTG	CAGAATTGATAACTGAGCAAGG	AATAGCTCAGAATGTCACTTCTGTTTTAACTAACAGAATTGATAACTGAGCAAGG	chr9:76129857..76129912:+
Novel_382	AATAGCTCAGAATGTCACTTCTG	GAATTGATAACTGAGCAAGGA	AATAGCTCAGAATGTCACTTCTGTTTTAAATAACAGAATTGATAACTGAGCAAGGA	chr4:12012721..12012777:+
Novel_383	AATAGCTCAGAATGTCACTTCTG	GAATTGATAACTGAGCAAGGA	AATAGCTCAGAATGTCACTTCTGTTTTAAATAACAGAATTGATAACTGAGCAAGGA	chr14:54305448..54305504:+
Novel_384	AATAGCTCAGAATGTCACTTCTG	GAATTGATAACTGAGCAAGGA	AATAGCTCAGAATGTCACTTCTGTTTTAACTAACAGAATTGATAACTGAGCAAGGA	chr9:76129857..76129913:+
Novel_385	AATAGCTCAGAATGTCACTTCTG	GAATTGATAACTGAGCAAGGAA	AATAGCTCAGAATGTCACTTCTGTTTTAAATAACAGAATTGATAACTGAGCAAGGAA	chr4:12012721..12012778:+
Novel_386	AATATCTGAATGAACTTTTT	AAGTTCATTTGGATTTTTCC	AAGTTCATTTGGATTTTTCCAGAAGATCTTAAGAAATATCTGAATGAACTTTTT	chr7:64106810..64106864:+
Novel_387	AATATCTGAATGAACTTTTT	AATGTTCATCTGGATTTTT	AATGTTCATCTGGATTTTTCTATTATGAAAATATCTGAATGAACTTTTT	chr3:88536765..88536814:+
Novel_388	AATATTTGAGAATGAGCACTTT	GGTGCTCATTCTCAAATATTC	GGTGCTCATTCTCAAATATTCAATACGTATAACTGAATATTTGAGAATGAGCACTTT	chr14:48525999..48526056:-
Novel_389	AATCAGGACTGAGCTGGCTGCT	GCGGCCAGGTGAATCCT	AATCAGGACTGAGCTGGCTGCTGTGCAAGGACCGTTAAAGGCGGCCAGGTGAATCCT	chr22:34405044..34405101:-
Novel_390	AATGTTCTGTATCTTGTTGT	AATCAAGATATAGAACATTTC	AATGTTCTGTATCTTGTTGTATGTCATTATTTAAGTACAATCAAGATATAGAACATTTC	chr1:25927585..25927644:+
Novel_391	AATGTTCTGTATCTTGTTGT	AATCAAGATATAGAACATTTC	AATGTTCTGTATCTTGTTGTATGTCATTATTTAAGTACAATCAAGATATAGAACATTTC	chr7:55128267..55128326:+
Novel_392	AATGTTCTGTATCTTGTTGT	CAATCAAGATATAGAACATTT	AATGTTCTGTATCTTGTTGTATGTCATTATTTAAGTACAATCAAGATATAGAACATTT	chr1:25927585..25927643:+
Novel_393	AATGTTCTGTATCTTGTTGT	CAATCAAGATATAGAACATTT	AATGTTCTGTATCTTGTTGTATGTCATTATTTAAGTACAATCAAGATATAGAACATTT	chr7:55128267..55128325:+
Novel_394	AATGTTCTGTATCTTGTTGTA	CAATCAAGATATAGAACATTTC	AATGTTCTGTATCTTGTTGTATGTCATTATTTAAGTACAATCAAGATATAGAACATTTC	chr1:25927585..25927644:+
Novel_395	AATGTTCTGTATCTTGTTGTA	CAATCAAGATATAGAACATTTC	AATGTTCTGTATCTTGTTGTATGTCATTATTTAAGTACAATCAAGATATAGAACATTTC	chr7:55128267..55128326:+
Novel_396	AATGTTCTGTATCTTGTTGTAT	CAATCAAGATATAGAACATTT	AATGTTCTGTATCTTGTTGTATGTCATTATTTAAGTACAATCAAGATATAGAACATTT	chr1:25927585..25927643:+
Novel_397	AATGTTCTGTATCTTGTTGTAT	CAATCAAGATATAGAACATTT	AATGTTCTGTATCTTGTTGTATGTCATTATTTAAGTACAATCAAGATATAGAACATTT	chr7:55128267..55128325:+
Novel_398	AATTCTGAACAAACTTTTTGGC	CAAAAGGTCCGTTCAGGTTTT	CAAAAGGTCCGTTCAGGTTTTCCATACCATGTTACGGAAAATTCTGAACAAACTTTTTGGC	chr22:14246268..14246329:+
Novel_399	ACAAACTCAAATGAACTTTT	AATTTTGTTCAGGTTTTCCT	AATTTTGTTCAGGTTTTCCTGTAACACCTTCCAGAAGATATTACAGACAAACTCAAATGAACTTTT	chr2:4989164..4989230:-
Novel_400	ACAAACTCAAATGAACTTTTTG	AAAATTTTGTTCAGGTTTTCCT	AAAATTTTGTTCAGGTTTTCCTGTAACACCTTCCAGAAGATATTACAGACAAACTCAAATGAACTTTTTG	chr2:4989162..4989232:-
Novel_401	ACAAAGTTCGTTTGGGTTTTTC	ACCTGAACAAACTTTTTGGCC	ACAAAGTTCGTTTGGGTTTTTCTAGAAGATGTTATGGACAAACCTGAACAAACTTTTTGGCC	chr2:207481396..207481458:+
Novel_402	ACAAATCTGAATGAACTTTTT	AAAGTTCATTTGGATTTTCCC	AAAGTTCATTTGGATTTTCCCATAACATCTTATGGACAAATCTGAATGAACTTTTT	chr1:106630187..106630243:-
Novel_403	ACAACCTGAACAAACTTTTTGG	AAAAAGTTCATTCATCTTTGGCTGTAA	AAAAAGTTCATTCATCTTTGGCTGTAAGGTTTTACTAACAACCTGAACAAACTTTTTGG	chr9:72735843..72735902:-
Novel_404	ACAACCTGAACAAACTTTTTGG	AGAAAGTCCTCATTTGGGTCTTTC	AGAAAGTCCTCATTTGGGTCTTTCCATAACATTTATGGAACAACCTGAACAAACTTTTTGG	chr16:42200573..42200634:+
Novel_405	ACACTGGTGCTCTGTGGGA	CCAAGTAGACTGAAGATG	CCAAGTAGACTGAAGATGAACACTGGTGCTCTGTGGGA	chrX:49406190..49406228:+
Novel_406	ACAGGTACCAGCCTCTTTGCCCT	GCAGGTGGATGGTGCCTGAGT	ACAGGTACCAGCCTCTTTGCCCTCGGTGAGGGCAGGTGGATGGTGCCTGAGT	chr22:22526933..22526985:-
Novel_407	ACAGGTACCAGCCTCTTTGCCCT	GCAGGTGGATGGTGCCTGAGT	ACAGGTACCAGCCTCTTTGCCCTCGGTGAGGGCAGGTGGATGGTGCCTGAGT	OTHER_014641649.1:5030..5082:-
Novel_408	ACCAGGGATTCTTGTGGCTCAGA	CTGGGTCAGGAAGATCCCCTGGA	ACCAGGGATTCTTGTGGCTCAGAGGGTAAAGCATCTGCCTGCAATGCAGGAGACCTGGGTTCAATCCCTGGGTCAGGAAGATCCCCTGGA	chr9:21133805..21133895:-
Novel_409	ACCCCACTTCTGACACCAT	CTTGCAGGAGTGGGCAGC	ACCCCACTTCTGACACCATCTGGAGGAGAGCTTGCAGGAGTGGGCAGC	chr23:6959606..6959654:+
Novel_410	ACCCTGACGGGCGTGGATTGTG	CAACACGCGTCAGTCAGGCT	ACCCTGACGGGCGTGGATTGTGGGGAAATTAACTGACAACACGCGTCAGTCAGGCT	chr15:52383813..52383869:+
Novel_411	ACCGCCTTTGTGTTGCCCATTCACT	TGGATGTGGTGTCAAAAAAGGCGTACA	ACCGCCTTTGTGTTGCCCATTCACTTTTGGAAACTAGTGGATGTGGTGTCAAAAAAGGCGTACA	chr7:1522635..1522699:-
Novel_412	ACCTGAACAAACTTTTTGGCC	AAAAAGTTTGTTTGAGTTTTTC	AAAAAGTTTGTTTGAGTTTTTCCAACATACAAAAAAACTTTTCTGGCCAACCTGAACAAACTTTTTGGCC	chr9:68557876..68557946:-
Novel_413	ACCTGAACAAACTTTTTGGCC	CAAAGTTCGTTTGGGTTTTTC	CAAAGTTCGTTTGGGTTTTTCTAGAAGATGTTATGGACAAACCTGAACAAACTTTTTGGCC	chr2:207481397..207481458:+
Novel_414	ACCTGAACAAACTTTTTGGCC	CAAAGTTCGTTTGGGTTTTTCT	CAAAGTTCGTTTGGGTTTTTCTAGAAGATGTTATGGACAAACCTGAACAAACTTTTTGGCC	chr2:207481397..207481458:+
Novel_415	ACCTGAACAAACTTTTTGGCC	CCAAAAAGGTCAGTTCAGGTGT	CCAAAAAGGTCAGTTCAGGTGTAGAAACACCTGAACAAACTTTTTGGCC	chrX:90550333..90550382:+
Novel_416	ACCTGAACAAACTTTTTGGCC	CCAAAAAGTTCATTCAGCATA	CCAAAAAGTTCATTCAGCATAAGAGGACACACCTGAACAAACTTTTTGGCC	chr1:42522229..42522280:+
Novel_417	ACCTGAACAAACTTTTTGGCC	CCAAAAAGTTCATTCAGGGTT	CCAAAAAGTTCATTCAGGGTTGTCATAACATCTTATGTAAACACCTGAACAAACTTTTTGGCC	chrX:100806835..100806898:+
Novel_418	ACCTGAACAAACTTTTTGGCC	CCAAAAAGTTCATTCATCTTTGGCTG	CCAAAAAGTTCATTCATCTTTGGCTGTAAGGTTTTACTAACAACCTGAACAAACTTTTTGGCC	chr9:72735841..72735904:-
Novel_419	ACCTGAACAAACTTTTTGGCC	CCAAAAAGTTCATTCTGGACT	CCAAAAAGTTCATTCTGGACTTATGGCAAACCTGAACAAACTTTTTGGCC	chr21:7309508..7309558:-
Novel_420	ACCTGAACAAACTTTTTGGCC	CCAAAAAGTTTGTTTGAGTTT	CCAAAAAGTTTGTTTGAGTTTTTCCAACATACAAAAAAACTTTTCTGGCCAACCTGAACAAACTTTTTGGCC	chr9:68557876..68557948:-
Novel_421	ACCTGAACAAACTTTTTGGCC	CTAGAAAGTCCTCATTTGGGTCT	CTAGAAAGTCCTCATTTGGGTCTTTCCATAACATTTATGGAACAACCTGAACAAACTTTTTGGCC	chr16:42200571..42200636:+
Novel_422	ACGCGCTGCCTTTGAGCCCCCG	GGGGGTCAGGCTGCAGCGCCAGA	ACGCGCTGCCTTTGAGCCCCCGCCGCGCCTGCGCGTGGCGCCGGGGGTCAGGCTGCAGCGCCAGA	chr3:167481006..167481071:+
Novel_423	ACTGCCCTAAATGCTCCTTCTGG	TAAGGTGCATCTAGTGCAGT	TAAGGTGCATCTAGTGCAGTTAGTGAAGCAGCTTATAATCTACTGCCCTAAATGCTCCTTCTGG	chrX:95476882..95476946:+
Novel_424	AGAAACACCTGAATGAACTTTT	AGTTCATCTGGGTTTTTCCAT	AGTTCATCTGGGTTTTTCCATATGATCTTACAGAAACACCTGAATGAACTTTT	chrX:10298347..10298400:-
Novel_425	AGAAACCTGAACGAACTTTT	AAGTTTTTTCAGGTTTTTTT	AAGTTTTTTCAGGTTTTTTTTAGCACCTTATAGAGAAACCTGAACGAACTTTT	chr5:71738645..71738698:-
Novel_426	AGAAACCTGAACGAACTTTTT	AAAGTTCTTTTGGGATTTGGCT	AAAGTTCTTTTGGGATTTGGCTATTAGAGGCTGTGGAGAAACCTGAACGAACTTTTT	chr16:65199580..65199637:-
Novel_427	AGAAACTCAAATGAACTTTTG	CAAAAAGTTTGTTAGGGTTTTT	CAAAAAGTTTGTTAGGGTTTTTCCCATAAGTTGTTAAGGAGAAACTCAAATGAACTTTTG	chr5:59504379..59504439:-
Novel_428	AGAAAGTTCGTTTGGGTTTT	AACTCTAATGAACTTTTTGG	AGAAAGTTCGTTTGGGTTTTTCCATACAGTACTACAGAAAAACTCTAATGAACTTTTTGG	chr2:70672634..70672694:-
Novel_429	AGAAAGTTCGTTTGGGTTTTTC	AAAAACTCTAATGAACTTTTTG	AGAAAGTTCGTTTGGGTTTTTCCATACAGTACTACAGAAAAACTCTAATGAACTTTTTG	chr2:70672635..70672694:-
Novel_430	AGAAATCTGAATGAACTTTTT	AAAGCACATTTGGGTTTTTTG	AAAGCACATTTGGGTTTTTTGTAACATCTTAAAGAAATCTGAATGAACTTTTT	chr22:4398790..4398843:+
Novel_431	AGAACCTGAATGAACCTTTTGG	AGAAGTTCGTTTGGGTTTT	AGAAGTTCGTTTGGGTTTTCCCGTAAGATGGTACAGAAGAACCTGAATGAACCTTTTGG	chr10:16942256..16942315:+
Novel_432	AGAAGTTCGTTTGGGTTTTTCA	AAACCCAAACGAACTTTT	AGAAGTTCGTTTGGGTTTTTCAGTAAGCTGGGATGGAAACCCAAACGAACTTTT	chr13:62280190..62280244:-
Novel_433	AGAAGTTCGTTTGGGTTTTTCA	GGATGGAAACCCAAACGAACTTTTGG	AGAAGTTCGTTTGGGTTTTTCAGTAAGCTGGGATGGAAACCCAAACGAACTTTTGG	chr13:62280188..62280244:-
Novel_434	AGAATCTGAATGAACTTTTTG	AAAAAGTTCATTTGGGTTTT	AAAAAGTTCATTTGGGTTTTCCCGTACCATCTTACAAAAGAATCTGAATGAACTTTTTG	chr1:226922930..226922989:+
Novel_435	AGAATCTGAATGAACTTTTTG	AAGTTCATTTGGACTTTTCTGTA	AAGTTCATTTGGACTTTTCTGTAAGATGTTATGGGAGAATCTGAATGAACTTTTTG	chr2:177689749..177689805:+
Novel_436	AGAGGCCTTGGGCTGGTTCGG	CTACTAGCCAGAGCCTCACCAGT	CTACTAGCCAGAGCCTCACCAGTCAGAGAAGAGGCCTTGGGCTGGTTCGG	chr12:58477113..58477163:-
Novel_437	AGCCGGGCCTGGGATCCTCTAT	ATTGGGGAAAACAGGCTCAGG	ATTGGGGAAAACAGGCTCAGGGTGTGTGTCCCTCACCAAAGCCAGCCGGGCCTGGGATCCTCTAT	chr5:10596088..10596153:-
Novel_438	AGCGTCCTGTGGCGAAACTGACT	CAGTTTCGCCACAGGACTCTT	AGCGTCCTGTGGCGAAACTGACTGGTTTTCTTAAAGTATCAGTACCAGTTTCGCCACAGGACTCTT	chr3:217453016..217453082:+
Novel_439	AGGAAGTCGGAGCTGTGCTTT	CGTGCAGCTCCGGCAGGTTCA	CGTGCAGCTCCGGCAGGTTCATACTCCAAGTATGTGGAGCTAGTGGGAGGAAGTCGGAGCTGTGCTTT	chr21:43592462..43592530:+
Novel_440	AGGCAAGAACACTGGAGTGGG	CGGGCTCCTCTGTTCTTGGGATT	CGGGCTCCTCTGTTCTTGGGATTTTTCAGGCAAGAACACTGGAGTGGG	chr7:58006581..58006629:+
Novel_441	AGGCAAGAATACTGGAGTGGG	CACTTCAGTCATGTCTGACTCTTGG	CACTTCAGTCATGTCTGACTCTTGGGAACTCCGTGGAGTGCAGCCCGCCAGGCTCCTCTGTCCATGGGATTCTCCAGGCAAGAATACTGGAGTGGG	chr10:34389261..34389357:+
Novel_442	AGGTGCCATTCTGAGGGCCAGGAGT	TCTGGCTGCTATGGCCCCCTC	AGGTGCCATTCTGAGGGCCAGGAGTTTGATTATGTGCCACTCTGGCTGCTATGGCCCCCTC	chr22:18214943..18215004:-
Novel_443	AGTAGTCGTGGCCGAGTGG	TCTCTATAGCTACTTA	TCTCTATAGCTACTTAGACCAAGGAACTTACTACTGTCTAAGTAGTCGTGGCCGAGTGG	chr20:29996982..29997041:-
Novel_444	ATAAAGCTAGATAACCGAAAGTA	CTCTTTGGTTATCTAGCTGTATGA	CTCTTTGGTTATCTAGCTGTATGAGTGCCACAGAGCCGTCATAAAGCTAGATAACCGAAAGTA	chr18:19935579..19935642:+
Novel_445	ATAAAGCTAGATAACCGAAAGTA	TCTTTGGTTATCTAGCTGTATGA	TCTTTGGTTATCTAGCTGTATGAGTGGTGTGGAGTCTTCATAAAGCTAGATAACCGAAAGTA	chr1:104852760..104852822:-
Novel_446	ATAAAGCTAGATAACCGAAAGTA	TCTTTGGTTATCTAGCTGTATGA	TCTTTGGTTATCTAGCTGTATGAGTGTATTGGTCTTCATAAAGCTAGATAACCGAAAGTA	chr5:85471082..85471142:-
Novel_447	ATAGATATTCTGAACAGACAAC	TGTCTGTTCAGAATATCTAT	TGTCTGTTCAGAATATCTATCAGAATATCTTTAATAGATATTCTGAACAGACAAC	chr9:81546499..81546554:+
Novel_448	ATCCCACTCCTGACACCA	GTGATCCAGAAGTGAACTGC	GTGATCCAGAAGTGAACTGCCATCCCACTCCTGACACCA	chr3:213426888..213426927:-
Novel_449	ATCGATGTGGTGTGGTC	CTAGCTCCACCTTGGCTCA	CTAGCTCCACCTTGGCTCAACTGATCGATGTGGTGTGGTC	chr10:7774560..7774600:-
Novel_450	ATCTGAACAAACTCTTTGGC	CAATATATTCATTTGGATTT	CAATATATTCATTTGGATTTTTCTGTAACATATGATGAAAAAATCTGAACAAACTCTTTGGC	chr22:28227982..28228044:-
Novel_451	ATCTGAACAAACTCTTTGGCC	CCAATATATTCATTTGGATTT	CCAATATATTCATTTGGATTTTTCTGTAACATATGATGAAAAAATCTGAACAAACTCTTTGGCC	chr22:28227981..28228045:-
Novel_452	ATCTGAACAAACTTCTTGGCC	CCAAGAAGTTTATTCAGGTTT	CCAAGAAGTTTATTCAGGTTTTTCTGTAAGATGGTACAGAAAAATCTGAACAAACTTCTTGGCC	chrX:19848625..19848689:+
Novel_453	ATCTGAACAAACTTCTTGGCC	CTAAAATGTTCATTCAGGGTT	CTAAAATGTTCATTCAGGGTTTTCTATAAGATCTTATGGGAAAATCTGAACAAACTTCTTGGCC	chr1:90922246..90922310:+
Novel_454	ATCTGAACAAACTTCTTGGCC	TCAAAAAGCTCATTTGGGTTT	TCAAAAAGCTCATTTGGGTTTGTCTGTCATATCTTATGGAAAAATCTGAACAAACTTCTTGGCC	chr12:17230277..17230341:+
Novel_455	ATCTGAACAAACTTTATGGC	TGAAAAGTTTGTTCGGGTTA	TGAAAAGTTTGTTCGGGTTAATCTGTACCATCTTATAGAAAAATCTGAACAAACTTTATGGC	chrX:10200039..10200101:-
Novel_456	ATCTGAACAAAGTTTTTGGC	CAAAAAGTTACTTCAGGTTT	CAAAAAGTTACTTCAGGTTTTTTCCATAACACCTTATAGAAAATCTGAACAAAGTTTTTGGC	chr23:40211330..40211392:+
Novel_457	ATCTGAACAAAGTTTTTGGC	CAAAAAGTTCAGTTGGGTTTT	CAAAAAGTTCAGTTGGGTTTTTTCATAAGAGCTTACACAGAAAAATCTGAACAAAGTTTTTGGC	chr13:19958414..19958478:+
Novel_458	ATCTGAACAAAGTTTTTGGC	CAAAACATTCATTTGGGTTT	CAAAACATTCATTTGGGTTTTTCCATAAACTCTTATGGGCAAATCTGAACAAAGTTTTTGGC	chr3:7126842..7126904:-
Novel_459	ATCTGAACAAAGTTTTTGGCC	CCAAAAAGTTCAGTTGGGTTTT	CCAAAAAGTTCAGTTGGGTTTTTTCATAAGAGCTTACACAGAAAAATCTGAACAAAGTTTTTGGCC	chr13:19958413..19958479:+
Novel_460	ATCTGAACGAACTTTTTGGCC	CCAAAATGTTCCTCTCGGTTT	CCAAAATGTTCCTCTCGGTTTGTCTCTAAAATGGTACAGACAAATCTGAACGAACTTTTTGGCC	chr7:60934344..60934408:+
Novel_461	ATCTGAGCAAACTTTTTGGC	CACAAAGTTCACTCGGGTTT	CACAAAGTTCACTCGGGTTTTCTGTACCTTATGGGAAAATCTGAGCAAACTTTTTGGC	chr20:4374342..4374400:-
Novel_462	ATCTGAGCAAACTTTTTGGC	CACAAAGTTTGTTCAGGTTT	CACAAAGTTTGTTCAGGTTTTCCACAATGGCCTATAAAAAATCTGAGCAAACTTTTTGGC	chr11:46977829..46977889:-
Novel_463	ATGCGGGATCTTTAGGTGTGGCA	CTGCACCAGGTCTTAGCTGC	CTGCACCAGGTCTTAGCTGCAGCACGCAGGATCTGCGATCTTTGTTGTGGCATGCGGGATCTTTAGGTGTGGCA	chr13:60945173..60945247:+
Novel_464	ATGGATCTAAAGTTTGGCTGCTT	ACAGCCAAACTTTAGATCC	ATGGATCTAAAGTTTGGCTGCTTAAGGCATTTTGTGTAGAAAACAGCCAAACTTTAGATCC	chr8:20751437..20751498:+
Novel_465	ATGGCAATCCTGTGATGTA	AATCATAGGATTGCTGTGA	ATGGCAATCCTGTGATGTAGAATTAATAATATTTTCTAAATCATAGGATTGCTGTGA	chrX:85340435..85340492:-
Novel_466	ATGGCAATCCTGTGATGTAGA	TAAATCATAGGATTGCTGTGA	ATGGCAATCCTGTGATGTAGAATTAATAATATTTTCTAAATCATAGGATTGCTGTGA	chrX:85340435..85340492:-
Novel_467	ATGTCCGACGTTGGTTTTGC	AAACCAACGTCGGAAATCATC	AAACCAACGTCGGAAATCATCACAGATGTCCGACGTTGGTTTTGC	chr2:73068428..73068473:-
Novel_468	ATGTGAACAAACTTTTTGGCC	CCAAAAAGTTCATTCTATATTG	CCAAAAAGTTCATTCTATATTGTTCCATACCATCTTATGGAAGAATGTGAACAAACTTTTTGGCC	chr22:17253463..17253528:-
Novel_469	ATTGGCACGTCTTGGAATGA	ATTCCAAGGCTTGCCATTCATC	ATTCCAAGGCTTGCCATTCATCTGGCTAAACTTGTGATTGGCACGTCTTGGAATGA	chrX:83537014..83537070:-
Novel_470	ATTGGCACGTCTTGGAATGA	CATTCCAAGGCTTGCCATTCA	CATTCCAAGGCTTGCCATTCATCTGGCTAAACTTGTGATTGGCACGTCTTGGAATGA	chrX:83537014..83537071:-
Novel_471	ATTTGAACAAACTTTTTGGC	CAAAAAGTTTGTTGGGGTTC	CAAAAAGTTTGTTGGGGTTCGTAACATGTTATGGAAAATTTGAACAAACTTTTTGGC	chr3:69435615..69435672:+
Novel_472	CAAAAAAGTTTGTTTGGGTTT	AACCGAACAAACTTTTTGGCT	CAAAAAAGTTTGTTTGGGTTTTTCCACATGATAGTACAGAAGAAACCGAACAAACTTTTTGGCT	chrX:101665633..101665697:+
Novel_473	CAAAAACTTTGTTTGGGTTTTT	ACACCTGAACAAACTTTTTG	CAAAAACTTTGTTTGGGTTTTTCCATTGCAAATTATGGACACACCTGAACAAACTTTTTG	chr5:102708821..102708881:+
Novel_474	CAAAAAGTTCGTTAGGGTTTTT	AGCCAAACGAACTTTCTGGC	CAAAAAGTTCGTTAGGGTTTTTCCAGAACTCAAAGCCAAACGAACTTTCTGGC	chr2:86803756..86803809:+
Novel_475	CAAAAAGTTCGTTTGGTTTTTT	AAAACCTGAATGAACTTTGT	CAAAAAGTTCGTTTGGTTTTTTAAGCAAGCTGTTACAGCAAAACCTGAATGAACTTTGT	chr14:5526757..5526816:-
Novel_476	CAAAAAGTTTCTTTGGGTTTTT	AAAACCGAATGAACTTTTTG	CAAAAAGTTTCTTTGGGTTTTTCCATGCCACTGTGTGGGGAAAAAACCGAATGAACTTTTTG	chr11:59329725..59329787:+
Novel_477	CAAAAAGTTTGTTTGGATTTTT	GAAAATCCGAATGAACTTTTT	CAAAAAGTTTGTTTGGATTTTTTATAAGATGTTAAGGAAAATCCGAATGAACTTTTT	chrX:33139346..33139403:-
Novel_478	CAAAAAGTTTGTTTGGGTTTT	AAAATCTAAATGAACTTTTG	CAAAAAGTTTGTTTGGGTTTTTTTCTGTACCATCTTATAAAAAATCTAAATGAACTTTTG	chr4:5604742..5604802:-
Novel_479	CAAAACCTGAACAAACTTTTTG	AAAAGTTCATTTGGTTTCTCC	AAAAGTTCATTTGGTTTCTCCATAAATTGCTACAAAACCTGAACAAACTTTTTG	chr3:194602936..194602990:-
Novel_480	CAAAACCTGAACGAACTTTTTG	AAAAAGTTCATTTGGGTTTC	AAAAAGTTCATTTGGGTTTCTGCATATGCTATTACAGCAAAACCTGAACGAACTTTTTG	chr3:145263805..145263864:-
Novel_481	CAAAACCTGAATGAACTTTTT	AAAAAGTTCATTTGGGTTT	AAAAAGTTCATTTGGGTTTCTCTGTAAGATGTTACAGCAAAACCTGAATGAACTTTTT	chr3:57082870..57082928:+
Novel_482	CAAAACTCAAATGAACTTTTT	AAAGTTTGTTCAGGTTTTTCA	AAAGTTTGTTCAGGTTTTTCAATAAGATGTTAATGCAAAACTCAAATGAACTTTTT	chr6:2675573..2675629:+
Novel_483	CAAAAGTTCGTTTGGGTTTTTC	AAAAAGCTGAACGAACTTTTC	CAAAAGTTCGTTTGGGTTTTTCCATCTGTAGCATCTTATGGAAAAAGCTGAACGAACTTTTC	chr19:17868472..17868534:+
Novel_484	CAAAATCTGAATGAACTTTTT	AATGTTCGTTCAGGTTTTTCC	AATGTTCGTTCAGGTTTTTCCATACACTCCTATGGCAAAATCTGAATGAACTTTTT	chr15:20746432..20746488:+
Novel_485	CAAAGAGTTCGTTTGGGTTTTT	AAACCTGAAGAAACTTCTTGGC	CAAAGAGTTCGTTTGGGTTTTTCCATAAAATGTTACTGAAAAACCTGAAGAAACTTCTTGGC	chr8:28065234..28065296:-
Novel_486	CAAAGAGTTCGTTTGGGTTTTT	AATGCTGAGTGAACTTTCTGGC	CAAAGAGTTCGTTTGGGTTTTTCCGCAAGATCTTACGGAAAATGCTGAGTGAACTTTCTGGC	chr7:76261567..76261629:-
Novel_487	CAAATCAGTGGACCTGGTAGAT	TCAACCAGGTCCACTGATTTGCG	TCAACCAGGTCCACTGATTTGCGATCATGCTTATATCTCAAATCAGTGGACCTGGTAGAT	chr3:69350409..69350469:+
Novel_488	CAAATCCGAATGAACTTTTTGG	AAAAAGTTCATTTGAGTTTGCC	AAAAAGTTCATTTGAGTTTGCCTGTAAGAATGCACAGACAAATCCGAATGAACTTTTTGG	chr2:226355016..226355076:-
Novel_489	CAAATCCGAATGAACTTTTTGG	AAAAAGTTCATTTGAGTTTGCC	AAAAAGTTCATTTGAGTTTGCCTGTAAGAATGCACAGACAAATCCGAATGAACTTTTTGG	chr24:27961382..27961442:-
Novel_490	CAAATCCGAATGAACTTTTTGG	AAAATGTTCATACTGGTTTTGCC	AAAATGTTCATACTGGTTTTGCCAGCTGATGACAAATCCGAATGAACTTTTTGG	chr6:101704356..101704410:-
Novel_491	CAAATCTGAATGAACTTTTT	AAAGTTCATTTGGATTTTCC	AAAGTTCATTTGGATTTTCCCATAACATCTTATGGACAAATCTGAATGAACTTTTT	chr1:106630187..106630243:-
Novel_492	CAAATCTGAATGAACTTTTTG	AAAAGTTCATTTGGATTTTCC	AAAAGTTCATTTGGATTTTCCCATAACATCTTATGGACAAATCTGAATGAACTTTTTG	chr1:106630186..106630244:-
Novel_493	CAAATCTGAATGAACTTTTTG	GAGAGTTAGTTCAGGTTTTTC	GAGAGTTAGTTCAGGTTTTTCAGTAACATCTTATGGCCAAATCTGAATGAACTTTTTG	chr21:106337..106395:+
Novel_494	CAAATCTGAATGAACTTTTTGA	AAAAAGTTCATTTGGATTTTCC	AAAAAGTTCATTTGGATTTTCCCATAACATCTTATGGACAAATCTGAATGAACTTTTTGA	chr1:106630185..106630245:-
Novel_495	CAAATGAACTTTTTGGCCAACC	TTGGCCAAAAAAGCTCGTTTGGG	TTGGCCAAAAAAGCTCGTTTGGGTTTTTTGGTACCATCAAATGAACTTTTTGGCCAACC	chr16:61750286..61750345:-
Novel_496	CAAATGAACTTTTTGGCCAACC	TTGGCCAAAGTGTTCATACGAG	TTGGCCAAAGTGTTCATACGAGTTTTTCTATAAGATGATATGGAACACCCCAAATGAACTTTTTGGCCAACC	chr13:62245639..62245711:+
Novel_497	CAAATGAACTTTTTGGCCAACC	TTGGCCAGCAAGTTTGTTTGGA	TTGGCCAGCAAGTTTGTTTGGATTTTTCCATGACACCCCAAATGAACTTTTTGGCCAACC	chr17:66276763..66276823:+
Novel_498	CAAATGAACTTTTTGGCCAACC	TTGGTCAAAAAGTTCATTTGGG	TTGGTCAAAAAGTTCATTTGGGTCTTTCCATAACATCATATGGAACACCCAAATGAACTTTTTGGCCAACC	chr6:83995976..83996047:-
Novel_499	CAACACGCGTCAGTCAGGCTCT	ACCCTGACGGGCGTGGATTGTG	ACCCTGACGGGCGTGGATTGTGGGGAAATTAACTGACAACACGCGTCAGTCAGGCTCT	chr15:52383813..52383871:+
Novel_500	CAACTCTGAATGAACTTTTT	TCAGCTCGTTTAGATTTTCT	TCAGCTCGTTTAGATTTTCTGAATCATCTTAACACAACTCTGAATGAACTTTTT	chr10:81069200..81069254:-
Novel_501	CAACTCTGAATGAACTTTTTGG	AATCAGCTCGTTTAGATTTTCT	AATCAGCTCGTTTAGATTTTCTGAATCATCTTAACACAACTCTGAATGAACTTTTTGG	chr10:81069198..81069256:-
Novel_502	CAAGTCTTACTTGAGCACCTGT	AGGTCCTCAATAAGTATTTGTT	AGGTCCTCAATAAGTATTTGTTGCAAGAATAAGAGAACCAACAAGTCTTACTTGAGCACCTGT	chrX:113826272..113826335:-
Novel_503	CAATAAACCTGGCTCTGACA	TCAGAGCTGGGTTTATTGCGTG	TCAGAGCTGGGTTTATTGCGTGTAACTTTTGTAAGACACACACACACGCAATAAACCTGGCTCTGACA	chr1:120204649..120204717:+
Novel_504	CAATATGATCAAATGTGCCAGA	TGGTATATTTGACCATATGTGTT	TGGTATATTTGACCATATGTGTTATTCATAGAAGACAATATGATCAAATGTGCCAGA	chr5:48619926..48619983:+
Novel_505	CACAGGCTCTGGCCCCTTGGAC	CCCCAGGGGCCAGGTCTGCACA	CCCCAGGGGCCAGGTCTGCACACGTCTCTGCACAGGCTCTGGCCCCTTGGAC	chr13:61088016..61088068:-
Novel_506	CAGAAAGTTCGTTTGGGTTTTT	AAAAACCAGAATGAACCCTT	CAGAAAGTTCGTTTGGGTTTTTGTAAGATGATATAGAAAAACCAGAATGAACCCTT	chr20:33407724..33407780:+
Novel_507	CAGACTCTAGGGCATGAGAGCT	TCACAGGCTCTAGAGTGTGGGC	CAGACTCTAGGGCATGAGAGCTTCAATAATTGCAGCTCACAGGCTCTAGAGTGTGGGC	chrX:98579123..98579181:-
Novel_508	CCCACTCCAGTATTCTT	GAAGCTGGAGACATGGGTTC	GAAGCTGGAGACATGGGTTCAATCTCTGGATCAGGAAGAGCCCCTGGAGGAATAAATAGCAGCCCACTCCAGTATTCTT	chr1:87104529..87104608:-
Novel_509	CCCCACGCCCGGGCCAGCCC	GCGGGGCGTGGGGATGGAGGGAG	CCCCACGCCCGGGCCAGCCCCAGGCGGGGCGTGGGGATGGAGGGAG	chr1:21749229..21749275:-
Novel_510	CCCCCGGCAGCAGCGCTT	GTGTTGCCGCCCCCCCCT	GTGTTGCCGCCCCCCCCTCCCCCCGGCAGCAGCGCTT	chr22:2594310..2594347:+
Novel_511	CCCTGGGGCTCAAGATGAGATG	TTTCATGTTGAGCCTCAGATCGC	CCCTGGGGCTCAAGATGAGATGCCAATCATCAAGGCTGCTTTCATGTTGAGCCTCAGATCGC	chr5:104841728..104841790:+
Novel_512	CCCTGTGACAGTGAGCGGC	TGCGGCCTGTCTTAGGGAC	TGCGGCCTGTCTTAGGGACCCTCAGGTAACCAGACTGTCCCTGTGACAGTGAGCGGC	chr9:2731833..2731890:+
Novel_513	CCTCTCTCGGTTAGCTCCATAG	GTGGAGCTGATCTGAGTTGGA	GTGGAGCTGATCTGAGTTGGAGAGAGAGTAGTATGACTTCCTCTCTCGGTTAGCTCCATAG	chr26:31900342..31900403:+
Novel_514	CCTCTCTCGGTTAGCTCCATAG	GTGGAGCTGATCTGAGTTGGAG	GTGGAGCTGATCTGAGTTGGAGAGAGAGTAGTATGACTTCCTCTCTCGGTTAGCTCCATAG	chr26:31900342..31900403:+
Novel_515	CCTCTCTCGGTTAGCTCCATAG	GTGGAGCTGATCTGAGTTGGAGA	GTGGAGCTGATCTGAGTTGGAGAGAGAGTAGTATGACTTCCTCTCTCGGTTAGCTCCATAG	chr26:31900342..31900403:+
Novel_516	CCTCTCTCGGTTAGCTCCATAG	GTGGAGCTGATCTGAGTTGGAGAG	GTGGAGCTGATCTGAGTTGGAGAGAGAGTAGTATGACTTCCTCTCTCGGTTAGCTCCATAG	chr26:31900342..31900403:+
Novel_517	CCTCTCTCGGTTAGCTCCATAG	GTGGAGCTGATCTGAGTTGGAGAGAGA	GTGGAGCTGATCTGAGTTGGAGAGAGAGTAGTATGACTTCCTCTCTCGGTTAGCTCCATAG	chr26:31900342..31900403:+
Novel_518	CGGAAAAACCCGAATGAACTTT	AGTTCATTCGGGTTTTTTTCCATT	AGTTCATTCGGGTTTTTTTCCATTAACTGTTACGGAAAAACCCGAATGAACTTT	chrX:111490615..111490669:-
Novel_519	CGTACGACTCTTAGCGA	GCAAGAGTACTAGGAT	CGTACGACTCTTAGCGAGCCCATGGACTGTAGCCAACCAGGCTCTTCCATCCATGGGATTTTCCAGGCAAGAGTACTAGGAT	chr13:51927297..51927379:+
Novel_520	CGTCCTGTGGCGAAACTGACTGG	AGTACCAGTTTCGCCACAGGACTCT	CGTCCTGTGGCGAAACTGACTGGTTTTCTTAAAGTATCAGTACCAGTTTCGCCACAGGACTCT	chr3:217453018..217453081:+
Novel_521	CTCAAATCAGTGGACCTGGTAG	ACCAGGTCCACTGATTTGCGAT	ACCAGGTCCACTGATTTGCGATCATGCTTATATCTCAAATCAGTGGACCTGGTAG	chr3:69350412..69350467:+
Novel_522	CTCACATCCCCCTCTCTGCTCAGT	TGGTCGAGATGGGGGTGAAGGG	TGGTCGAGATGGGGGTGAAGGGATGGCTCAGTTCCTCCCTCACATCCCCCTCTCTGCTCAGT	chr22:22526560..22526622:-
Novel_523	CTCACATCCCCCTCTCTGCTCAGT	TGGTCGAGATGGGGGTGAAGGG	TGGTCGAGATGGGGGTGAAGGGATGGCTCAGTTCCTCCCTCACATCCCCCTCTCTGCTCAGT	OTHER_014641649.1:4657..4719:-
Novel_524	CTCATCGTTTCTCACAGCCCA	GGGCTGTGGGAGATGGATGAGC	GGGCTGTGGGAGATGGATGAGCTCAGGAAACAAACAAAGCTCATCGTTTCTCACAGCCCA	chr9:49463115..49463175:-
Novel_525	CTCATGAAGACCATGGACAACGTG	TGCTGCTCATGCTCTTCATCTTC	CTCATGAAGACCATGGACAACGTGGCCACCTTCTGCATGCTGCTCATGCTCTTCATCTTC	chr24:918672..918732:+
Novel_526	CTCCCCTTCCCCCACCTCACAGT	TCTGGGGTGGGAGAGGGGAGCC	TCTGGGGTGGGAGAGGGGAGCCTGGTATCCTAACAGTAATGCTTGCTCCCCTTCCCCCACCTCACAGT	chr11:43285780..43285848:-
Novel_527	CTGAAGTGGGTTGTTGTTTCC	TGGACTATAGCCCACCAGGCT	TGGACTATAGCCCACCAGGCTCCTCTGTCCATGGGATTTCCCAGGGAAAAATACTGAAGTGGGTTGTTGTTTCC	chr17:17412803..17412877:+
Novel_528	CTGACTGTTTAGAGGAAGAGAT	TGCCTTCCTCTAAACAGTCAGC	TGCCTTCCTCTAAACAGTCAGCAGAATTTTGCTGACTGTTTAGAGGAAGAGAT	chr20:37932830..37932883:-
Novel_529	CTGACTGTTTAGAGGAAGAGATA	TGCCTTCCTCTAAACAGTCAG	TGCCTTCCTCTAAACAGTCAGCAGAATTTTGCTGACTGTTTAGAGGAAGAGATA	chr20:37932829..37932883:-
Novel_530	CTGGGAGGAGGCTGTTTACTCT	CTGTAAACACCCTACACTCTCAGC	CTGTAAACACCCTACACTCTCAGCTGTGCACAGTGAGAAAGCTGGGAGGAGGCTGTTTACTCT	chr9:2769538..2769601:+
Novel_531	CTTCTCCTCACTCCGTCCAGT	TGGGCAGTATGGAGCAGGGTGAAGCA	TGGGCAGTATGGAGCAGGGTGAAGCACCTGGGCAGGCAGGGGGAGAGGCCTGATCCTGTGCTCAGTGGCTTCTCCTCACTCCGTCCAGT	chr25:29473727..29473816:+
Novel_532	CTTCTGGCCGGGGGTTCTCCAGT	TGGAGAACTCTCGCCCAGATGT	TGGAGAACTCTCGCCCAGATGTTAGACAGCTGCAAACTTCTGGCCGGGGGTTCTCCAGT	chr1:104934181..104934240:+
Novel_533	CTTGTTCTCCAACCTGGCTCTTT	ATAGCCAGTTGGGGAAGAAT	ATAGCCAGTTGGGGAAGAATGCCCGTGTCTTAAAGTGAGAAGGCTTGTTCTCCAACCTGGCTCTTT	chr20:29987079..29987145:+
Novel_534	CTTGTTCTCCAACCTGGCTCTTT	ATAGCCAGTTGGGGAAGAATGC	ATAGCCAGTTGGGGAAGAATGCCCGTGTCTTAAAGTGAGAAGGCTTGTTCTCCAACCTGGCTCTTT	chr20:29987079..29987145:+
Novel_535	CTTGTTCTCCAACCTGGCTCTTT	CATAGCCAGTTGGGGAAGAATGC	CATAGCCAGTTGGGGAAGAATGCCCGTGTCTTAAAGTGAGAAGGCTTGTTCTCCAACCTGGCTCTTT	chr20:29987078..29987145:+
Novel_536	GAAAAACCAAGATGAACTTTT	GAAAGTTCGTTCGAGTTTTT	GAAAGTTCGTTCGAGTTTTTCCTTAAGATATCGTGGAAAAACCAAGATGAACTTTT	chrX:129107776..129107832:+
Novel_537	GAAAAACCCAAATGAACTTTT	AAGTTCCTTTGGGTTTTTCCC	AAGTTCCTTTGGGTTTTTCCCCTAAGATCCTACAGAAAAACCCAAATGAACTTTT	chr25:33042360..33042415:-
Novel_538	GAAAAACCCAGGTGAACTTTT	AGTTCGATTGGGTCACATCTT	AGTTCGATTGGGTCACATCTTACGGAAAAACCCAGGTGAACTTTT	chr17:5949764..5949809:-
Novel_539	GAAAACACGAATGAACTTTTTG	AAACGTTTGTTCAGGTTTTTCCA	AAACGTTTGTTCAGGTTTTTCCATAATATCTCGCAGGAAAACACGAATGAACTTTTTG	chr6:92441899..92441957:+
Novel_540	GAAAACCCAAATGAAATTTTTG	GAAGGTTTGTTTGGGTTTTT	GAAGGTTTGTTTGGGTTTTTCTTGATGGTATGGAAAACCCAAATGAAATTTTTG	chr10:31923915..31923969:-
Novel_541	GAAAACCCAAATGAAATTTTTG	GAAGGTTTGTTTGGGTTTTTC	GAAGGTTTGTTTGGGTTTTTCTTGATGGTATGGAAAACCCAAATGAAATTTTTG	chr10:31923915..31923969:-
Novel_542	GAAAACCCAAATGACCTTTTTG	GAAAGTTTGTTTGGGTTCTTCT	GAAAGTTTGTTTGGGTTCTTCTATAAGCTGTTACCCGAAAACCCAAATGACCTTTTTG	chr20:10160774..10160832:-
Novel_543	GAAAACCCCAGATGAACTTT	AGTTCAGTTGAGTTTTTCCA	AGTTCAGTTGAGTTTTTCCATAAAATCATACGAAAACCCCAGATGAACTTT	chr3:111339337..111339388:-
Novel_544	GAAAACCTAAATGAACCTTTTG	CAAAAAGTTCATTTGGGTTTT	CAAAAAGTTCATTTGGGTTTTTCTGTAAGATAGTGTAGGAAAACCTAAATGAACCTTTTG	chr3:213998253..213998313:-
Novel_545	GAAAACCTGAATGAACTTATCG	AAAAAGTTCATTTGGGTTGTT	AAAAAGTTCATTTGGGTTGTTCCTTAACAGCTTATGGGAAAACCTGAATGAACTTATCG	chr13:6033633..6033692:-
Novel_546	GAAAACCTGAATGAACTTATCG	AAAAAGTTCATTTGGGTTGTT	AAAAAGTTCATTTGGGTTGTTCCTTAACAGCTTATGGGAAAACCTGAATGAACTTATCG	chrX:120393796..120393855:-
Novel_547	GAAAACCTGAATGAACTTATT	AAAAAGTTCATTTGGGTTGTT	AAAAAGTTCATTTGGGTTGTTCCTTAACAGTTTATGGGAAAACCTGAATGAACTTATT	chr12:48946635..48946693:-
Novel_548	GAAAACCTGAATGAACTTATTG	AAAAGTTCATTTGGGTTGTTCC	AAAAGTTCATTTGGGTTGTTCCTTAACAGTTTATGGGAAAACCTGAATGAACTTATTG	chr12:48946634..48946692:-
Novel_549	GAAAACCTGAATGAACTTTT	AAACGTTGGTTTGGGTTTTT	AAACGTTGGTTTGGGTTTTTCCGGAACGTCTTTCGGAAAACCTGAATGAACTTTT	chr2:15778621..15778676:+
Novel_550	GAAAACCTGAATGAACTTTTTG	AAAGTTCATTCTGGGTTTCT	AAAGTTCATTCTGGGTTTCTCATAAGATCAAGTGGGAAAACCTGAATGAACTTTTTG	chr11:50212315..50212372:+
Novel_551	GAAAACTAGAATGAACTTTTT	AAAATTTGTTCTGTAACATC	AAAATTTGTTCTGTAACATCTTATGGGAAAACTAGAATGAACTTTTT	chr3:4889344..4889391:-
Novel_552	GAAAACTAGAATGAACTTTTT	AAGTTCATTTGGGTTTTTCTAT	AAGTTCATTTGGGTTTTTCTATAATATCTTACTGAAAACTAGAATGAACTTTTT	chr6:100066200..100066254:+
Novel_553	GAAAAGCCCAGATGAACTTT	ACTTTATTCAGGTTTTCCTG	ACTTTATTCAGGTTTTCCTGTATGATATTATAGAAAAGCCCAGATGAACTTT	chr13:7678407..7678459:+
Novel_554	GAAAAGTTCGTTCGGGTTTTT	AAAACACGAACAAACTTTT	GAAAAGTTCGTTCGGGTTTTTCGTAACATCGTACAGAAAAACACGAACAAACTTTT	chr7:3849197..3849253:-
Novel_555	GAAAAGTTCGTTCGGGTTTTT	AAAACACGAACAAACTTTTC	GAAAAGTTCGTTCGGGTTTTTCGTAACATCGTACAGAAAAACACGAACAAACTTTTC	chr7:3849196..3849253:-
Novel_556	GAAAAGTTCGTTCGGGTTTTT	AAACACGAACAAACTTTTCGG	GAAAAGTTCGTTCGGGTTTTTCGTAACATCGTACAGAAAAACACGAACAAACTTTTCGG	chr7:3849194..3849253:-
Novel_557	GAAAAGTTCGTTCGGGTTTTTC	AAAAACACGAACAAACTTTT	GAAAAGTTCGTTCGGGTTTTTCGTAACATCGTACAGAAAAACACGAACAAACTTTT	chr7:3849197..3849253:-
Novel_558	GAAAAGTTCGTTCGGGTTTTTC	AAAACACGAACAAACTT	GAAAAGTTCGTTCGGGTTTTTCGTAACATCGTACAGAAAAACACGAACAAACTT	chr7:3849199..3849253:-
Novel_559	GAAAAGTTCGTTCGGGTTTTTC	AAAACACGAACAAACTTTT	GAAAAGTTCGTTCGGGTTTTTCGTAACATCGTACAGAAAAACACGAACAAACTTTT	chr7:3849197..3849253:-
Novel_560	GAAAAGTTCGTTCGGGTTTTTC	AAACACGAACAAACTTTT	GAAAAGTTCGTTCGGGTTTTTCGTAACATCGTACAGAAAAACACGAACAAACTTTT	chr7:3849197..3849253:-
Novel_561	GAAAAGTTCGTTTGGGTTTTTC	AAAATCCAAAGGAATTTTTCAG	GAAAAGTTCGTTTGGGTTTTTCCAGAACATCTTATGGAAAAATCCAAAGGAATTTTTCAG	chr2:41822230..41822290:+
Novel_562	GAAAATCTGAATGAACTTATT	AAATTTTGTTTGGATTTTTTC	AAATTTTGTTTGGATTTTTTCATATGATGTTGCAGAAAATCTGAATGAACTTATT	chr6:76958169..76958224:+
Novel_563	GAAAATGACGTGACGGACTTCT	AGGCTCTCACTAGTCATTTTCCC	GAAAATGACGTGACGGACTTCTCGTCAGCCTGTCTTGTGAGAGGCTCTCACTAGTCATTTTCCC	chr18:43816794..43816858:+
Novel_564	GAAACCCCAAATGAACTTTTTG	AAACATTCGTTTGGGTTTTTC	AAACATTCGTTTGGGTTTTTCATAAGAAACCCCAAATGAACTTTTTG	chr9:59647963..59648010:-
Novel_565	GAAACCCCAAATGAACTTTTTG	AAACATTCGTTTGGGTTTTTCAT	AAACATTCGTTTGGGTTTTTCATAAGAAACCCCAAATGAACTTTTTG	chr9:59647963..59648010:-
Novel_566	GAAAGGCCTGAATGAACTTTTT	AAAGTTTGTTCAAGCTTTGCCA	AAAGTTTGTTCAAGCTTTGCCATAAGATGGTATGGAAAGGCCTGAATGAACTTTTT	chr3:18048792..18048848:-
Novel_567	GAAAGTGTAAGGCAAGGTCTGG	AGCCTTCCCTCAAACTTTCTT	GAAAGTGTAAGGCAAGGTCTGGTTCCTTCCTGCTTCACCAGCCTTCCCTCAAACTTTCTT	chr15:23749207..23749267:-
Novel_568	GAAAGTGTAAGGCAAGGTCTGGT	CAGCCTTCCCTCAAACTTTCTT	GAAAGTGTAAGGCAAGGTCTGGTTCCTTCCTGCTTCACCAGCCTTCCCTCAAACTTTCTT	chr15:23749207..23749267:-
Novel_569	GAAAGTTCATTTGGGTTTT	ATCCAAAAGAACTTTCTGGTC	GAAAGTTCATTTGGGTTTTCCTATATGATGTTACAGAAAATCCAAAAGAACTTTCTGGTC	chr10:14759198..14759258:-
Novel_570	GAAATCTGAATGAACTTTTT	AAAGCACATTTGGGTTTTTT	AAAGCACATTTGGGTTTTTTGTAACATCTTAAAGAAATCTGAATGAACTTTTT	chr22:4398790..4398843:+
Novel_571	GAAATCTGAATGAACTTTTT	AATGTTCCTTCAGGTCTTTCT	AATGTTCCTTCAGGTCTTTCTGTAAGATGTTACAGGAAATCTGAATGAACTTTTT	chr2:196710856..196710911:+
Novel_572	GAAATCTGAATGAACTTTTTG	AAAAGCACATTTGGGTTTTTT	AAAAGCACATTTGGGTTTTTTGTAACATCTTAAAGAAATCTGAATGAACTTTTTG	chr22:4398789..4398844:+
Novel_573	GAAATCTGAATGAACTTTTTG	AAATGTTCCTTCAGGTCTTTCT	AAATGTTCCTTCAGGTCTTTCTGTAAGATGTTACAGGAAATCTGAATGAACTTTTTG	chr2:196710855..196710912:+
Novel_574	GAAATCTGAATGAACTTTTTGA	AAAATGTTCCTTCAGGTCTTTCT	AAAATGTTCCTTCAGGTCTTTCTGTAAGATGTTACAGGAAATCTGAATGAACTTTTTGA	chr2:196710854..196710913:+
Novel_575	GAACACCCAAATGAACTTTTTG	AGAAGGTCGTCCAGGGTTTTCAT	AGAAGGTCGTCCAGGGTTTTCATTACGATGGAACAGAACACCCAAATGAACTTTTTG	chr12:60958683..60958740:-
Novel_576	GACAAGAGTACTGGAGT	CTCCAGTCTGACTCTGAG	GACAAGAGTACTGGAGTGGGTTGCCATTTCCTTCTCCAGTCTGACTCTGAG	chr8:13258519..13258570:+
Novel_577	GAGGGGTTTGGGCTGTGCTTCT	AAGTAGAGCCAGAAACCTTGTCA	GAGGGGTTTGGGCTGTGCTTCTCTGACCTTTCACGGAAGTAGAGCCAGAAACCTTGTCA	chr20:26386439..26386498:-
Novel_578	GAGGGGTTTGGGCTGTGCTTCT	AAGTGGAGCCAGAAACCTTGCCA	GAGGGGTTTGGGCTGTGCTTCTCTGCCCTTTCACAGAAGTGGAGCCAGAAACCTTGCCA	chr20:26427955..26428014:-
Novel_579	GAGGGGTTTGGGCTGTGCTTCT	AAGTGGAGCCAGAAACCTTGCCA	GAGGGGTTTGGGCTGTGCTTCTCTGCCCTTTCACGGAAGTGGAGCCAGAAACCTTGCCA	chr20:26389089..26389148:+
Novel_580	GATGGTTTTCTGTGCTTTGCAC	TGGAGCAAAGAAAACCATCTGT	TGGAGCAAAGAAAACCATCTGTTGACAGTCTCAGATGGTTTTCTGTGCTTTGCAC	chr1:140139314..140139369:-
Novel_581	GCAAAGTTCGTTTGGGTTTTT	AAACTCGAACAAACTCTTGGGC	GCAAAGTTCGTTTGGGTTTTTCCATTAAAAACTCGAACAAACTCTTGGGC	chrX:37705138..37705188:+
Novel_582	GGGAGACGCGTGTGTTTT	GGATAACGCGTCTGACTAC	GGATAACGCGTCTGACTACGGATCAGAAGATTCCAGGTTCGACTCCTGGCTGGCTCGGGGAGACGCGTGTGTTTT	chr7:21528091..21528166:-
Novel_583	GGTAAAACCCAAATGAACTTT	AGTCCATTTGGGTTTTCTTA	AGTCCATTTGGGTTTTCTTAAAACATCTTCTGGTAAAACCCAAATGAACTTT	chr2:135165168..135165220:+
Novel_584	GGTCAGGAAGATCCCCTG	AGGGATTCTTGTGGCTCAGAGGG	AGGGATTCTTGTGGCTCAGAGGGTAAAGCATCTGCCTGCAATGCAGGAGACCTGGGTTCAATCCCTGGGTCAGGAAGATCCCCTG	chr9:21133807..21133892:-
Novel_585	GTGGACTTCCCTGGTAGCTCAGC	CTGAGTAGGGAAAGTCCCTGTTTT	GTGGACTTCCCTGGTAGCTCAGCTGGGAGAGAATCTGCCTGCAGTGCAGGAGACCCAGGTTCAATCCCTGAGTAGGGAAAGTCCCTGTTTT	chr2:157445014..157445105:+
Novel_586	GTGGTTGATTGGATCCGTGGGT	CTGCGGATACAACCAAACATGG	CTGCGGATACAACCAAACATGGTTGGAGAATAATTCACAATCTGTGGTTGATTGGATCCGTGGGT	chr6:110220415..110220480:-
Novel_587	GTTGTCTGTTCAGAATATCT	GATATTCTGAACAGACAACA	GTTGTCTGTTCAGAATATCTATCAGAATATCTTTAATAGATATTCTGAACAGACAACA	chr9:81546497..81546555:+
Novel_588	TAAAAGTTCGTTTGGGTTTTTC	AAACGAACTTTTTGGCCAACC	TAAAAGTTCGTTTGGGTTTTTCCATAACATCATACAGAAAACCTCAAACGAACTTTTTGGCCAACC	chrX:102004826..102004892:-
Novel_589	TAAACAGAGCCTTCCTGGATCGA	TGCCTAGAGAGGTTCTGTTTACT	TGCCTAGAGAGGTTCTGTTTACTTCAACTACTGGTAAACAGAGCCTTCCTGGATCGA	chrX:84399793..84399850:+
Novel_590	TAAACCTGAATGAACTTTTTGG	AAAAAGTTGGAGTTTTTC	AAAAAGTTGGAGTTTTTCCGTAAGATTGAATAAACCTGAATGAACTTTTTGG	chr8:9755360..9755412:-
Novel_591	TAAAGCTAGATAACCGAAAGTA	CTCTTTGGTTATCTAGCTGTATG	CTCTTTGGTTATCTAGCTGTATGAGTGCCACAGAGCCGTCATAAAGCTAGATAACCGAAAGTA	chr18:19935579..19935642:+
Novel_592	TAAAGCTAGATAACCGAAAGTA	TCTTTGGTTATCTAGCTGTATG	TCTTTGGTTATCTAGCTGTATGAGTGGTGTGGAGTCTTCATAAAGCTAGATAACCGAAAGTA	chr1:104852760..104852822:-
Novel_593	TAAAGCTAGATAACCGAAAGTA	TCTTTGGTTATCTAGCTGTATG	TCTTTGGTTATCTAGCTGTATGAGTGTATTGGTCTTCATAAAGCTAGATAACCGAAAGTA	chr5:85471082..85471142:-
Novel_594	TAAAGCTAGATAACCGAAAGTAG	TCTCTTTGGTTATCTAGCTGTATGA	TCTCTTTGGTTATCTAGCTGTATGAGTGCCACAGAGCCGTCATAAAGCTAGATAACCGAAAGTAG	chr18:19935578..19935643:+
Novel_595	TAACTGAGTCCTTTGGAAAATA	TTTTCCAATGAGTCAGTTATT	TTTTCCAATGAGTCAGTTATTTGGCCACCTGATGCGAATAACTGAGTCCTTTGGAAAATA	chrX:77118912..77118972:+
Novel_596	TAAGGGGCTGAGACCTACTCTGT	CAGAAGGAAGCAGCCCCTTGGT	TAAGGGGCTGAGACCTACTCTGTTCTCCACGAGCGCCAGAAGGAAGCAGCCCCTTGGT	chr17:64995046..64995104:+
Novel_597	TAAGGGGCTGAGACCTACTCTGTT	CGCCAGAAGGAAGCAGCCCCTTGGT	TAAGGGGCTGAGACCTACTCTGTTCTCCACGAGCGCCAGAAGGAAGCAGCCCCTTGGT	chr17:64995046..64995104:+
Novel_598	TACAAACCAAAAACAAAGCAGCT	TTTGTTTTTGGTTTGGATTTCC	TTTGTTTTTGGTTTGGATTTCCACTGGAGAAGGAAATGGCAATACAAACCAAAAACAAAGCAGCT	chr4:117710383..117710448:-
Novel_599	TACTGCCCTAAATGCTCCTTCTGGC	TAAGGTGCATCTAGTGCA	TAAGGTGCATCTAGTGCAGTTAGTGAAGCAGCTTATAATCTACTGCCCTAAATGCTCCTTCTGGC	chrX:95476882..95476947:+
Novel_600	TACTGTGCCACGGATGGGTAGC	TACCCAGCCTGGTGCAGTTCA	TACCCAGCCTGGTGCAGTTCATGTAGAATCAGTGTACTGTGCCACGGATGGGTAGC	chrX:84459718..84459774:+
Novel_601	TACTGTGCCACGGATGGGTAGC	TACCCATCCAGGTGCAGTTCA	TACCCATCCAGGTGCAGTTCATGTAGAATCAATGTACTGTGCCACGGATGGGTAGC	chrX:84465404..84465460:+
Novel_602	TAGCGGAGATTGCCAAAGTAGA	GGCTTTGGCTTTATCCGCTTGG	GGCTTTGGCTTTATCCGCTTGGAAACACGAACCCTAGCGGAGATTGCCAAAGTAGA	chr3:56673597..56673653:+
Novel_603	TAGTCTCCCGTTGTCACTGGTCT	ACCAGCTGGACTGGGGACTAG	TAGTCTCCCGTTGTCACTGGTCTTAAGAGGGCAGAAGACCAGCTGGACTGGGGACTAG	chr7:33052477..33052535:+
Novel_604	TAGTCTCCCGTTGTCACTGGTCT	ACCAGCTGGACTGGGGACTAGG	TAGTCTCCCGTTGTCACTGGTCTTAAGAGGGCAGAAGACCAGCTGGACTGGGGACTAGG	chr7:33052477..33052536:+
Novel_605	TAGTCTCCCGTTGTCACTGGTCT	ACCAGCTGGACTGGGGACTAGGA	TAGTCTCCCGTTGTCACTGGTCTTAAGAGGGCAGAAGACCAGCTGGACTGGGGACTAGGA	chr7:33052477..33052537:+
Novel_606	TAGTCTCCCGTTGTCACTGGTCT	GACCAGCTGGACTGGGGACTAGG	TAGTCTCCCGTTGTCACTGGTCTTAAGAGGGCAGAAGACCAGCTGGACTGGGGACTAGG	chr7:33052477..33052536:+
Novel_607	TATAGGTGTGTATGTGTAT	GTGTATGTATAGCTGTGTG	GTGTATGTATAGCTGTGTGTGTATAGGTGTGTATGTGTAT	chr4:23867144..23867184:+
Novel_608	TATATGTGTGTCTGTGTATAT	TACACAGACACACATATATGGGA	TATATGTGTGTCTGTGTATATATATACACAGACACACATATATGGGA	chr15:72261327..72261374:-
Novel_609	TATATGTGTGTGTGTGTATAT	ATACACACACACACACACACA	ATACACACACACACACACACACACACACTATATATATGTGTGTGTGTGTATAT	chr25:20414330..20414383:+
Novel_610	TATGTGTGTATGTGCATATATG	GCTGTGCAATATACGTACATGTA	TATGTGTGTATGTGCATATATGTATAGACAGCTGTGCAATATACGTACATGTA	chrX:125704291..125704344:-
Novel_611	TCACAGGCTCTAGAGTGTGGGC	CAGACTCTAGGGCATGAGAGCT	CAGACTCTAGGGCATGAGAGCTTCAATAATTGCAGCTCACAGGCTCTAGAGTGTGGGC	chrX:98579123..98579181:-
Novel_612	TCACTTCAGTCGTGTCCGACTCT	TCGGGCGCAACTGAGTGACTAA	TCGGGCGCAACTGAGTGACTAAAGCATGCTGTGTGCTAGGTCACTTCAGTCGTGTCCGACTCT	chr24:32074373..32074436:-
Novel_613	TCAGAACAAACTTTTTGGCC	CCAAGAAGTTTGTTCAGGT	CCAAGAAGTTTGTTCAGGTAGAAAACTCAGAACAAACTTTTTGGCC	chr5:62027138..62027184:+
Novel_614	TCAGAACAAACTTTTTGGCC	CCAGTTGGGTTCTAACTGGGG	CCAGTTGGGTTCTAACTGGGGTCCCCATCATACAGAAAACTCAGAACAAACTTTTTGGCC	chr1:24448636..24448696:+
Novel_615	TCAGCACCATCCTTCCCTGGC	AGGGAGAAGGATGGAGTTGGGT	AGGGAGAAGGATGGAGTTGGGTGGCCACAGCTCTTAGCCTCAGCACCATCCTTCCCTGGC	chr14:24487236..24487296:+
Novel_616	TCAGCACCATCCTTCCCTGGCA	AGGGAGAAGGATGGAGTTGGGT	AGGGAGAAGGATGGAGTTGGGTGGCCACAGCTCTTAGCCTCAGCACCATCCTTCCCTGGCA	chr14:24487236..24487297:+
Novel_617	TCAGCACCATCCTTCCCTGGCA	AGGGAGAAGGATGGAGTTGGGTGG	AGGGAGAAGGATGGAGTTGGGTGGCCACAGCTCTTAGCCTCAGCACCATCCTTCCCTGGCA	chr14:24487236..24487297:+
Novel_618	TCAGTCATTCCGTTGTGTCCG	TGACACAACTGAGCGACTGAGCA	TGACACAACTGAGCGACTGAGCATACACAAGGATCAAAAGGCTTCAGTCAGTTCAGTCATTCCGTTGTGTCCG	chr3:10654213..10654286:-
Novel_619	TCATGCCCTGCTCTGACCCCAGT	TGGGTGGGAATCTTGGGTGTGGGT	TGGGTGGGAATCTTGGGTGTGGGTGCGTGGCTCCCCATCACTCATGCCCTGCTCTGACCCCAGT	chr20:26593978..26594042:+
Novel_620	TCCCACTCCTGACACCA	GTGATCCAGAAGTGAACTG	GTGATCCAGAAGTGAACTGCCATCCCACTCCTGACACCA	chr3:213426888..213426927:-
Novel_621	TCCCGGGCTGGAGGAGTCTGCA	CGTCTCGTCCCGCCCGGGGAG	TCCCGGGCTGGAGGAGTCTGCAGGGAGGGGACTGCGTCTCGTCCCGCCCGGGGAG	chr14:60415297..60415352:+
Novel_622	TCCCGGGCTGGAGGAGTCTGCA	GCGTCTCGTCCCGCCCGGGGA	TCCCGGGCTGGAGGAGTCTGCAGGGAGGGGACTGCGTCTCGTCCCGCCCGGGGA	chr14:60415297..60415351:+
Novel_623	TCCCTGTCTTCAATCCTGTAGT	TCAGGAGTTGGGGATGGGGTGG	TCAGGAGTTGGGGATGGGGTGGCGTGGTCTGTGACCTCTCCCTGTCTTCAATCCTGTAGT	chr14:972227..972287:-
Novel_624	TCCCTGTGGCCTAGTGGTTAGG	TGACCCGTGGTCTGGGAAC	TCCCTGTGGCCTAGTGGTTAGGACTCTGCACTCCCAATGCTGGGAGCGCAAGTTTGACCCGTGGTCTGGGAAC	chr2:232376432..232376505:-
Novel_625	TCCGTCCCTTCTTGCCCACCAGT	TCGTGGGACAGAGTGGAGGGAGG	TCGTGGGACAGAGTGGAGGGAGGATCCATGCTCACCAGGCCCTCCGTCCCTTCTTGCCCACCAGT	chr3:216248281..216248346:+
Novel_626	TCCTGTTAATCTCTCCCCAGA	TGGGGGAGCCCAAGCAGGGAG	TGGGGGAGCCCAAGCAGGGAGACTGCTTCTACTTCCTGTTAATCTCTCCCCAGA	chr2:38065598..38065652:-
Novel_627	TCGCTCAGTCGTGTCTGACTCT	GGCCAGCATACTGGACTGGGTAGGCT	TCGCTCAGTCGTGTCTGACTCTTTGTGATCCCATGGACTATACAGTCCATGGAATTCTCCAGGCCAGCATACTGGACTGGGTAGGCT	chr12:60564411..60564498:-
Novel_628	TCGCTCATTTATGTCTGACTCT	GGCCAGAATGCTGGAGTG	TCGCTCATTTATGTCTGACTCTTTGCAATTCCATGGACTATACAGTCCATGGCATTCTCCAGGCCAGAATGCTGGAGTG	chr3:178926821..178926900:-
Novel_629	TCGGACACGACTGAAGTGACTT	GCTGCTCAGTCATGTCTGACT	TCGGACACGACTGAAGTGACTTAGCAGCAGCAGCACACCTTTAGGGTTTCCCTGGTGGCTCAGTTCAGCTGAGCTGCTCAGTCATGTCTGACT	chr4:107056852..107056945:-
Novel_630	TCGTTCATTCATGTCTGACTCT	GAACAGACAGGGATAAAGCGAAA	GAACAGACAGGGATAAAGCGAAAGTCGTTCATTCATGTCTGACTCT	chr5:41404686..41404732:+
Novel_631	TCTCATCACGTTCCTTTCTGCCAGC	TGGTGGAGGAGGTGATGGGTGTT	TGGTGGAGGAGGTGATGGGTGTTGGGTTCTCAATCTCATCACGTTCCTTTCTGCCAGC	chr19:14983067..14983125:+
Novel_632	TCTGAACAAACTTTTGGGCC	CTCCAAAAGTTTGTTTAGATT	CTCCAAAAGTTTGTTTAGATTTTTAAACCTCTGAACAAACTTTTGGGCC	chr10:56603623..56603672:+
Novel_633	TCTGGTGCTTAGACTCTGTGCT	CAGCAGGGTTTGGGCAGCAGAGG	TCTGGTGCTTAGACTCTGTGCTTCCATCCTAAGGCAGCAGGGTTTGGGCAGCAGAGG	chr6:115629715..115629772:+
Novel_634	TCTGGTGCTTAGACTCTGTGCTT	GCAGCAGGGTTTGGGCAGCAGAGG	TCTGGTGCTTAGACTCTGTGCTTCCATCCTAAGGCAGCAGGGTTTGGGCAGCAGAGG	chr6:115629715..115629772:+
Novel_635	TCTGGTGCTTAGACTCTGTGCTTC	GGCAGCAGGGTTTGGGCAGCAGAGG	TCTGGTGCTTAGACTCTGTGCTTCCATCCTAAGGCAGCAGGGTTTGGGCAGCAGAGG	chr6:115629715..115629772:+
Novel_636	TCTGGTGGGAAGGAAGGGAC	CTTAACCACTGGACTGCCAGGGA	CTTAACCACTGGACTGCCAGGGAAGGCCTGTAATAGGCCCCTCTGGTGGGAAGGAAGGGAC	chr6:96218479..96218540:-
Novel_637	TGAAAAGTTCATTCGGGTTTTT	AAAGCCTGAATGAACCTTT	TGAAAAGTTCATTCGGGTTTTTCTGTAACATCTTACAGGAAAGCCTGAATGAACCTTT	chrX:90537457..90537515:-
Novel_638	TGAAAAGTTCATTCGGGTTTTT	AAGACCCGAACGAACTTTTTGG	TGAAAAGTTCATTCGGGTTTTTCCATTAGATAGTACAGAAGACCCGAACGAACTTTTTGG	chr13:52803587..52803647:-
Novel_639	TGAAAAGTTCATTCGGGTTTTT	GAAAGCCTGAATGAACCTTT	TGAAAAGTTCATTCGGGTTTTTCTGTAACATCTTACAGGAAAGCCTGAATGAACCTTT	chrX:90537457..90537515:-
Novel_640	TGAAAAGTTCATTCGGGTTTTT	GAACGAACTTTTTGGCCAACC	TGAAAAGTTCATTCGGGTTTTTCCATTAGATAGTACAGAAGACCCGAACGAACTTTTTGGCCAACC	chr13:52803581..52803647:-
Novel_641	TGAAAAGTTCATTCGGGTTTTT	GACCCGAACGAACTTTTTGGCC	TGAAAAGTTCATTCGGGTTTTTCCATTAGATAGTACAGAAGACCCGAACGAACTTTTTGGCC	chr13:52803585..52803647:-
Novel_642	TGAAAAGTTCGTTCGTGTTTTC	AAAATCCAAACAAACTTTTT	TGAAAAGTTCGTTCGTGTTTTCTTGTAACATCTTACAGAAAAAAATCCAAACAAACTTTTT	chr3:28163699..28163760:-
Novel_643	TGAAAAGTTCGTTTGGGTTTTT	AAATCCAAAGGAATTTTTCAGC	TGAAAAGTTCGTTTGGGTTTTTCCAGAACATCTTATGGAAAAATCCAAAGGAATTTTTCAGC	chr2:41822229..41822291:+
Novel_644	TGAAAAGTTTGTTCGGGTTTTT	AAAAACCCAATGAACTTTTTG	TGAAAAGTTTGTTCGGGTTTTTCCATAAGCTGTTATGGAAAGATGTTTTTCCATAACAGCTTATGGAAAAACCCAATGAACTTTTTG	chr16:22498908..22498995:-
Novel_645	TGAAAAGTTTGTTCGGGTTTTT	AAAAACCCAATGAACTTTTTGG	TGAAAAGTTTGTTCGGGTTTTTCCATAAGCTGTTATGGAAAGATGTTTTTCCATAACAGCTTATGGAAAAACCCAATGAACTTTTTGG	chr16:22498907..22498995:-
Novel_646	TGAAAAGTTTGTTCGGGTTTTT	AAAACCCAATGAACTTTTTG	TGAAAAGTTTGTTCGGGTTTTTCCATAAGCTGTTATGGAAAGATGTTTTTCCATAACAGCTTATGGAAAAACCCAATGAACTTTTTG	chr16:22498908..22498995:-
Novel_647	TGAAAAGTTTGTTCGGGTTTTT	AAAACCCAATGAACTTTTTGGC	TGAAAAGTTTGTTCGGGTTTTTCCATAAGCTGTTATGGAAAGATGTTTTTCCATAACAGCTTATGGAAAAACCCAATGAACTTTTTGGC	chr16:22498906..22498995:-
Novel_648	TGAAAAGTTTGTTCGGGTTTTT	AAACCCAATGAACTTTTTGGCC	TGAAAAGTTTGTTCGGGTTTTTCCATAAGCTGTTATGGAAAGATGTTTTTCCATAACAGCTTATGGAAAAACCCAATGAACTTTTTGGCC	chr16:22498905..22498995:-
Novel_649	TGAACTTTTTGGCCAACTCAGT	CTCAGTTGGCCAAAAAGTTCAT	CTCAGTTGGCCAAAAAGTTCATGCAGAATTTCCATATGAACTTTTTGGCCAACTCAGT	chrX:107072678..107072736:-
Novel_650	TGAGCAAGACTGTTTTTCTGT	AGAGAAGCAGTCTTTTTCAGA	AGAGAAGCAGTCTTTTTCAGAACCATCAGTAACTGAGCAAGACTGTTTTTCTGT	chr1:80821251..80821305:+
Novel_651	TGAGCAAGACTGTTTTTCTGT	AGAGAAGCAGTCTTTTTCAGA	AGAGAAGCAGTCTTTTTCAGAACCATCAGTATCTGAGCAAGACTGTTTTTCTGT	chr5:6602333..6602387:-
Novel_652	TGAGCAAGACTGTTTTTCTGTG	CAGAGAAGCAGTCTTTTTCAGA	CAGAGAAGCAGTCTTTTTCAGAACCATCAGTAACTGAGCAAGACTGTTTTTCTGTG	chr1:80821250..80821306:+
Novel_653	TGAGCAAGACTGTTTTTCTGTG	CAGAGAAGCAGTCTTTTTCAGA	CAGAGAAGCAGTCTTTTTCAGAACCATCAGTATCTGAGCAAGACTGTTTTTCTGTG	chr5:6602332..6602388:-
Novel_654	TGAGGGATCTTTAGTTGTGGC	CTCATGAGGAATCTTTAGC	CTCATGAGGAATCTTTAGCTGTAGCCTGAGGGATCTTTAGTTGTGGC	chr23:49421326..49421373:+
Novel_655	TGAGGGATCTTTAGTTGTGGCA	CCTCATGAGGAATCTTTAGC	CCTCATGAGGAATCTTTAGCTGTAGCCTGAGGGATCTTTAGTTGTGGCA	chr23:49421325..49421374:+
Novel_656	TGATGAAACGTGGTCTTAC	TAAGGCCAGGCTTCATGAGC	TGATGAAACGTGGTCTTACAAGATCCAGCGGGCTGTAAGGCCAGGCTTCATGAGC	chr25:33015471..33015526:-
Novel_657	TGATGAAACGTGGTCTTAC	TAAGGCCAGGCTTCATGAGC	TGATGAAACGTGGTCTTACAAGATCCAGCGGGCTGTAAGGCCAGGCTTCATGAGC	OTHER_014642051.1:678..733:+
Novel_658	TGATTGGTACTTCTTAGAGTGA	ACTTCAGGAAGTACCATCCATG	ACTTCAGGAAGTACCATCCATGTGAATAGAAATATGATTGGTACTTCTTAGAGTGA	chrX:83493274..83493330:-
Novel_659	TGCGAAGAAGAGGCCTGACGTGT	ACTCAGGCCCCCTCTTCCAGC	TGCGAAGAAGAGGCCTGACGTGTGTGTTGGGGCAGATAGGTTCCAGGCTCACTCAGGCCCCCTCTTCCAGC	chr25:30904821..30904892:+
Novel_660	TGCGAGATCTTTAGTTGTGGCG	TGGCATGTAGGATCTTTGACATT	TGGCATGTAGGATCTTTGACATTCGTTGTGGCATGCGAGATCTTTAGTTGTGGCG	chr24:12578748..12578803:-
Novel_661	TGCGGACGTGATTGTCTCTGTT	ACACAGGCTCTCACGTTCCC	TGCGGACGTGATTGTCTCTGTTCACATGTGTTCATGGGACACAGGCTCTCACGTTCCC	chr1:98190780..98190838:+
Novel_662	TGCGGGATCTTTAGTGGC	CACTGAGGATCTTAAGTG	CACTGAGGATCTTAAGTGTTTGTTGCAGCATGCGGGATCTTTAGTGGC	chr18:25285622..25285670:+
Novel_663	TGCGGGATCTTTAGTTGTGGC	AGCAACTAAAGATCCCTCAGGC	TGCGGGATCTTTAGTTGTGGCGTGTGCATTCTTAGTTGCAGCAACTAAAGATCCCTCAGGC	chr24:33792508..33792569:-
Novel_664	TGCGGGATCTTTAGTTGTGGC	CAGCAACTAAAGATCCCTCAG	TGCGGGATCTTTAGTTGTGGCGTGTGCATTCTTAGTTGCAGCAACTAAAGATCCCTCAG	chr24:33792510..33792569:-
Novel_665	TGCGGGATCTTTAGTTGTGGC	GGCATGTGAGATCTAGTTCC	TGCGGGATCTTTAGTTGTGGCATGCAAACTCTTGGTTGTGGCATGTGAGATCTAGTTCC	chr1:245056110..245056169:+
Novel_666	TGCGGGATCTTTAGTTGTGGCA	TGGCATGTGAGATCTAGTTCC	TGCGGGATCTTTAGTTGTGGCATGCAAACTCTTGGTTGTGGCATGTGAGATCTAGTTCC	chr1:245056110..245056169:+
Novel_667	TGCGGGATCTTTAGTTGTGGCG	AGCAACTAAAGATCCCTCAGGC	TGCGGGATCTTTAGTTGTGGCGTGTGCATTCTTAGTTGCAGCAACTAAAGATCCCTCAGGC	chr24:33792508..33792569:-
Novel_668	TGCGGGATCTTTAGTTGTGGCG	CAGCAACTAAAGATCCCTCA	TGCGGGATCTTTAGTTGTGGCGTGTGCATTCTTAGTTGCAGCAACTAAAGATCCCTCA	chr24:33792511..33792569:-
Novel_669	TGCGGGATCTTTAGTTGTGGCGT	CAGCAACTAAAGATCCCTCA	TGCGGGATCTTTAGTTGTGGCGTGTGCATTCTTAGTTGCAGCAACTAAAGATCCCTCA	chr24:33792511..33792569:-
Novel_670	TGCGGGATCTTTAGTTGTGGCGT	CAGCAACTAAAGATCCCTCAG	TGCGGGATCTTTAGTTGTGGCGTGTGCATTCTTAGTTGCAGCAACTAAAGATCCCTCAG	chr24:33792510..33792569:-
Novel_671	TGCGGGATCTTTAGTTGTGGCGT	CAGCAACTAAAGATCCCTCAGG	TGCGGGATCTTTAGTTGTGGCGTGTGCATTCTTAGTTGCAGCAACTAAAGATCCCTCAGG	chr24:33792509..33792569:-
Novel_672	TGCTCACACCGCCCCCCAAGT	GGGCAGGGGTGCTGTGGGCAGG	GGGCAGGGGTGCTGTGGGCAGGAGTCTCATGCCCACGACCTGCTCACACCGCCCCCCAAGT	chr14:49830313..49830374:-
Novel_673	TGCTCCGGGGCCGTCCTGATG	GTCAGGACGGCCCCAGGGGCAGG	GTCAGGACGGCCCCAGGGGCAGGAGGGACCAGGAGCCCAGCAGCATCGTCCAGGCTGGTCCTGTCACCCTGCTCCGGGGCCGTCCTGATG	chr24:41420599..41420689:+
Novel_674	TGCTGCCCCTTCTCTGACCTAG	CTGGTCTGAGAGGACAGCAGA	TGCTGCCCCTTCTCTGACCTAGAAACTTGACAGCCAAGGGCTGGTCTGAGAGGACAGCAGA	chr16:7358621..7358682:-
Novel_675	TGCTGTTCTGTGAGATAATAC	TATTTTCTCATAGAACAGTG	TGCTGTTCTGTGAGATAATACATAAGATATATTATATGATGTATTTTCTCATAGAACAGTG	chr17:19736141..19736202:-
Novel_676	TGCTTTGTTTTTGGTTTGGAT	TACAAACCAAAAACAAAGCAGCT	TGCTTTGTTTTTGGTTTGGATTTCCACTGGAGAAGGAAATGGCAATACAAACCAAAAACAAAGCAGCT	chr4:117710383..117710451:-
Novel_677	TGGAGGATCTTTAGTTGTGGCA	CCTGAACTAGGGATCAAACTCA	CCTGAACTAGGGATCAAACTCATGTTCTCTGTATTGGCAGGTGGATTCTTATCCACTGTGCCACCAGGGGAGTCTGTGGAGGATCTTTAGTTGTGGCA	chr5:10882110..10882208:+
Novel_678	TGGCAACCCACTCCAGTATTCTTGC	CCAATGCTGGAGACCCTGGTT	CCAATGCTGGAGACCCTGGTTGGATCCCTGAGTTGGGAAGATTCCCCTCAAGAAGGGAATGGCAACCCACTCCAGTATTCTTGC	chr13:29896835..29896919:-
Novel_679	TGGCTCCCCGGCTCTAGAGTGC	GCTCTAGGGTGAGCGGGCTTCA	GCTCTAGGGTGAGCGGGCTTCAGCGGTTGCATAGTTGTGGCTCCCCGGCTCTAGAGTGC	chr1:40763501..40763560:+
Novel_680	TGGGAGAGGAGAGGGGGG	CCCCCCTTCTTTTCCCCC	TGGGAGAGGAGAGGGGGGAGGGGGGACTCTGCTCTCCCCCCCCTTCTTTTCCCCC	chr4:14256187..14256242:-
Novel_681	TGGGCCTGTGGTACCCCCCCCAT	GGGGAGGGGCCCAGGCTGAGC	GGGGAGGGGCCCAGGCTGAGCCCAGGAAGCTGGTGGGCCTGTGGTACCCCCCCCAT	chr3:132156388..132156444:+
Novel_682	TGGGCCTGTGGTACCCCCCCCATC	ATGGGGAGGGGCCCAGGCTGAG	ATGGGGAGGGGCCCAGGCTGAGCCCAGGAAGCTGGTGGGCCTGTGGTACCCCCCCCATC	chr3:132156386..132156445:+
Novel_683	TGGGCCTGTGGTACCCCCCCCATC	TGGGGAGGGGCCCAGGCTGAGC	TGGGGAGGGGCCCAGGCTGAGCCCAGGAAGCTGGTGGGCCTGTGGTACCCCCCCCATC	chr3:132156387..132156445:+
Novel_684	TGTCCGACTCTGTGCGACCCCATAG	TCTCAGAGTGGCAGACGACTG	TCTCAGAGTGGCAGACGACTGAGCAATTGCTGCTGCTACGTGTCCGACTCTGTGCGACCCCATAG	chr20:17863290..17863355:-
Novel_685	TGTGCTCTTGACGTTGGCTTTG	AAGCTAGAGCCAAGAGCACAGT	TGTGCTCTTGACGTTGGCTTTGAAACATGCCACTGATGAAGCTAGAGCCAAGAGCACAGT	chr7:96685093..96685153:+
Novel_686	TGTTGAGCAGAGTGGTATGTG	AGGGCCGCTGCCACATGATC	TGTTGAGCAGAGTGGTATGTGCCCACAGGGCCGCTGCCACATGATC	chr1:261713681..261713727:+
Novel_687	TTCAGAGGTCCAAGGATGGAGA	TCCAGGCTGGGGACCTCTCTCTC	TTCAGAGGTCCAAGGATGGAGAGTCATCTTCACGCCTCCAGGCTGGGGACCTCTCTCTC	chr5:60474298..60474357:-
Novel_688	TTCCTGTTAATCTCTCCCCAGA	TGGGGGAGCCCAAGCAGGGAGA	TGGGGGAGCCCAAGCAGGGAGACTGCTTCTACTTCCTGTTAATCTCTCCCCAGA	chr2:38065598..38065652:-
Novel_689	TTCTCCTGGATTCAGTAAGATTGGA	CTGGAGGCTGGGGTGGA	TTCTCCTGGATTCAGTAAGATTGGAGGTCATTACACGGGACTCTGGAGGCTGGGGTGGA	chrX:50122711..50122770:+
Novel_690	TTGCTCCCTCCACACTTCCAGA	AGGAAGTGAGGAAGGAGCCAGA	AGGAAGTGAGGAAGGAGCCAGAGCTGCAGCTGAAATGAGCTGATGGATCCTTGCTCCCTCCACACTTCCAGA	chr11:47454171..47454243:-
Novel_691	TTGCTGCGGGTGTCAGGAAGA	GACCCTGACACCCCCAAGCTT	GACCCTGACACCCCCAAGCTTCCCTGGCCAGGGGGGGGTTGCTGCGGGTGTCAGGAAGA	chr3:214199157..214199216:-
Novel_692	TTGGCCAAAAAGTTTGTTTG	ATCGAACATTTTGGCCAACCCA	TTGGCCAAAAAGTTTGTTTGGGATTTTCCATAACATCTTATGGAAAAAAAGCAATCGAACATTTTGGCCAACCCA	chr1:91734346..91734421:-
Novel_693	TTGGGACACAGCTTCCTTGTGT	CCGGGGAAGTCCCTGTCCCAAAG	CCGGGGAAGTCCCTGTCCCAAAGAGTCTTTTGTAACCTTGGGACACAGCTTCCTTGTGT	chr24:29852548..29852607:-
Novel_694	TTGGTCAAAAAGTTCATTTGGG	CCAAATGAACTTTTTGGCCAAC	TTGGTCAAAAAGTTCATTTGGGTCTTTCCATAACATCATATGGAACACCCAAATGAACTTTTTGGCCAAC	chr6:83995977..83996047:-
Novel_695	TTGTCCCTGGTCGCGGCCTCTGC	GGGGCCGCGGGCAGGGGTCAGGT	TTGTCCCTGGTCGCGGCCTCTGCAAGGTCAAATGTCACCGCGGGGCCGCGGGCAGGGGTCAGGT	chr5:5548019..5548083:+
Novel_696	TTGTCCCTGGTCGCGGCCTCTGCA	CGGGGCCGCGGGCAGGGGTCAGGT	TTGTCCCTGGTCGCGGCCTCTGCAAGGTCAAATGTCACCGCGGGGCCGCGGGCAGGGGTCAGGT	chr5:5548019..5548083:+
Novel_697	TTGTTGTCAGGAGTCACTGCT	CAGCAACTCCTGACAACTAGA	TTGTTGTCAGGAGTCACTGCTCATGAGGCTCCTCGAGCAGCAACTCCTGACAACTAGA	chr26:40842064..40842122:-
Novel_698	TTGTTGTCAGGAGTCACTGCT	CAGCAACTCCTGACAACTAGAA	TTGTTGTCAGGAGTCACTGCTCATGAGGCTCCTCGAGCAGCAACTCCTGACAACTAGAA	chr26:40842063..40842122:-
Novel_699	TTGTTGTCAGGAGTCACTGCTC	CAGCAACTCCTGACAACTAGA	TTGTTGTCAGGAGTCACTGCTCATGAGGCTCCTCGAGCAGCAACTCCTGACAACTAGA	chr26:40842064..40842122:-
Novel_700	TTGTTGTCAGGAGTCACTGCTC	GCAGCAACTCCTGACAACTAGA	TTGTTGTCAGGAGTCACTGCTCATGAGGCTCCTCGAGCAGCAACTCCTGACAACTAGA	chr26:40842064..40842122:-
Novel_701	TTGTTTTTCTGTGCTAACTGA	AGTTAGCTCAAAGAAACGGAGT	AGTTAGCTCAAAGAAACGGAGTTGTAACTACAAACCACTTGTTTTTCTGTGCTAACTGA	chr2:55014013..55014072:+
Novel_702	TTTGTTTTTGGTTTGGATTTCC	TACAAACCAAAAACAAAGCAGCT	TTTGTTTTTGGTTTGGATTTCCACTGGAGAAGGAAATGGCAATACAAACCAAAAACAAAGCAGCT	chr4:117710383..117710448:-
Novel_703	TTTTCCAATGAGTCAGTTAT	TAACTGAGTCCTTTGGAAAAT	TTTTCCAATGAGTCAGTTATTTGGCCACCTGATGCGAATAACTGAGTCCTTTGGAAAAT	chrX:77118912..77118971:+
Novel_704	TTTTCCAATGAGTCAGTTATT	TAACTGAGTCCTTTGGAAAAT	TTTTCCAATGAGTCAGTTATTTGGCCACCTGATGCGAATAACTGAGTCCTTTGGAAAAT	chrX:77118912..77118971:+
Novel_705	TTTTCCAATGAGTCAGTTATT	TAACTGAGTCCTTTGGAAAATA	TTTTCCAATGAGTCAGTTATTTGGCCACCTGATGCGAATAACTGAGTCCTTTGGAAAATA	chrX:77118912..77118972:+
Novel_706	TTTTCCAGTGGGTTAGTTCTTT	AAGTAATGTCTCTGCTTTTTAATATG	TTTTCCAGTGGGTTAGTTCTTTGCATCAGGTGGCCAAAATGCCAACCTTTGTCAGCAAAGTAATGTCTCTGCTTTTTAATATG	chr23:19337360..19337443:-
Novel_707	TTTTCCAGTGGGTTAGTTCTTT	AGTAATGTCTCTGCTTTTTAATA	TTTTCCAGTGGGTTAGTTCTTTGCATCAGGTGGCCAAAATGCCAACCTTTGTCAGCAAAGTAATGTCTCTGCTTTTTAATA	chr23:19337362..19337443:-
Novel_708	TTTTGTTCCAGATTTCCAGCTGT	GGCTGCAAACAGGAACAAGAAG	TTTTGTTCCAGATTTCCAGCTGTATTTGTACAAATTCGGCTGCAAACAGGAACAAGAAG	chr3:214066554..214066613:+
Novel_709	TTTTGTTCCAGATTTCCAGCTGT	TCGGCTGCAAACAGGAACAAGA	TTTTGTTCCAGATTTCCAGCTGTATTTGTACAAATTCGGCTGCAAACAGGAACAAGA	chr3:214066554..214066611:+
Novel_710	TTTTGTTCCAGATTTCCAGCTGTA	CGGCTGCAAACAGGAACAAGAAG	TTTTGTTCCAGATTTCCAGCTGTATTTGTACAAATTCGGCTGCAAACAGGAACAAGAAG	chr3:214066554..214066613:+
