# Supplementary material for: Identification of photoperiod-induced specific miRNAs in the adrenal glands of Sunite sheep (Ovis aries)
Source: Front Vet Sci. 2022 Jul 22;9:888207. doi: 10.3389/fvets.2022.888207 (PMC9354845; doi:10.3389/fvets.2022.888207)
Supplement: Supplementary file 1 [file Data_Sheet_1.ZIP › Supplementary file/S7-mRNA-miRNA-differention.xlsx]

## Sheet: mRNA-LP42A_SPLP42A
Gene	LP42A1_count	LP42A2_count	LP42A3_count	LP42A_normalize	SPLP42A1_count	SPLP42A2_count	SPLP42A3_count	SPLP42A_normalize	FoldChange	Log2FoldChange	pval	padj	Up/Down	Significant	GeneName	Biotype	Position	NR:Seq-id	NR:Score	NR:Evalue	NR:Description	NT:Seq-id	NT:Score	NT:Evalue	NT:Description	Uniprot:UniProtKB-AC	Uniprot:Score	Uniprot:Evalue	Uniprot:Description	COG:gene	COG:Score	COG:Eval	COG:num	Pfam:pfam_ID	Pfam:pfam_Name	Pfam:pfam_Description	GO:biological_process	GO:cellular_component	GO:molecular_function	KEGG:KO	KEGG:Description
gene10625	283	731	3447	1453.69	683	636	444	552.217	2.63245	1.39641	0.00181734	0.541376	up	yes	UCHL1	protein_coding	chrNC_019463.2:60026212-60038571:+	gi|635137765|ref|XP_008015745.1|	1197	1e-160	PREDICTED: ubiquitin carboxyl-terminal hydrolase isozyme L1 [Chlorocebus sabaeus]	gi|556721555|ref|XM_005956566.1|	1060	0	PREDICTED: Pantholops hodgsonii ubiquitin carboxyl-terminal esterase L1 (ubiquitin thiolesterase) (UCHL1), transcript variant X2, mRNA	Q6SEG5	423	2e-147	Ubiquitin carboxyl-terminal hydrolase isozyme L1	.	.	.	.	pfam01088	Peptidase_C12	Ubiquitin carboxyl-terminal hydrolase, family 1.	GO:0016579|protein deubiquitination;GO:0006511|ubiquitin-dependent protein catabolic process;	GO:0005737|cytoplasm;GO:0005789|endoplasmic reticulum membrane;	GO:0016874|ligase activity;GO:0004843|ubiquitin-specific protease activity;	K05611	UCHL1; ubiquitin carboxyl-terminal hydrolase L1 [EC:3.4.19.12]
gene10781	1356	953	1062	1124.41	4952	1700	1320	2437.99	0.461204	-1.11652	0.008718	1	down	yes	SULT1B1	protein_coding	chrNC_019463.2:84799902-84837956:-	gi|426231812|ref|XP_004009931.1|	1587	0	PREDICTED: sulfotransferase family cytosolic 1B member 1 isoform X1 [Ovis aries]	gi|594095831|ref|XM_006071129.1|	1905	0	PREDICTED: Bubalus bubalis sulfotransferase family, cytosolic, 1B, member 1 (SULT1B1), transcript variant X1, mRNA	Q3T0Y3	493	8e-168	Sulfotransferase family cytosolic 1B member 1	.	.	.	.	pfam00685	Sulfotransfer_1	Sulfotransferase domain.	GO:0030855|epithelial cell differentiation;GO:0009812|flavonoid metabolic process;GO:0008202|steroid metabolic process;GO:0051923|sulfation;GO:0042403|thyroid hormone metabolic process;GO:0006805|xenobiotic metabolic process;	GO:0005737|cytoplasm;	GO:0004062|aryl sulfotransferase activity;	K01025	E2.8.2.-
gene10854	47	28	65	46.1723	409	544	47	310.762	0.148578	-2.75071	1.17695e-05	0.0187356	down	yes	CXCL9	protein_coding	chrNC_019463.2:90428356-90435448:-	gi|426231896|ref|XP_004009973.1|	486	6e-59	PREDICTED: C-X-C motif chemokine 9 isoform X1 [Ovis aries]	gi|548470701|ref|XM_005681789.1|	2495	0	PREDICTED: Capra hircus chemokine (C-X-C motif) ligand 9 (CXCL9), mRNA	A9QWP9	176	3e-54	C-X-C motif chemokine 9	.	.	.	.	pfam00048	IL8	Small cytokines (intecrine/chemokine), interleukin-8 like. Includes a number of secreted growth factors and interferons involved in mitogenic, chemotactic, and inflammatory activity. Structure contains two highly conserved disulfide bonds.	GO:0070098|chemokine-mediated signaling pathway;GO:0006935|chemotaxis;GO:0051607|defense response to virus;GO:0007186|G-protein coupled receptor signaling pathway;GO:0006955|immune response;GO:0006954|inflammatory response;GO:0030816|positive regulation of cAMP metabolic process;GO:0043950|positive regulation of cAMP-mediated signaling;GO:0002690|positive regulation of leukocyte chemotaxis;GO:004…	GO:0009897|external side of plasma membrane;GO:0005615|extracellular space;	GO:0008009|chemokine activity;GO:0045236|CXCR chemokine receptor binding;GO:0048248|CXCR3 chemokine receptor binding;	K05416	CXCL9; C-X-C motif chemokine 9
gene10856	70	63	164	97.8067	354	731	178	398.173	0.245638	-2.02539	0.00335293	0.688703	down	yes	CXCL10	protein_coding	chrNC_019463.2:90454437-90456790:-	gi|57163945|ref|NP_001009191.1|	513	6e-61	C-X-C motif chemokine 10 precursor [Ovis aries]	gi|57163944|ref|NM_001009191.1|	1165	0	Ovis aries chemokine (C-X-C motif) ligand 10 (CXCL10), mRNA	Q2KIQ8	196	4e-60	C-X-C motif chemokine 10	.	.	.	.	pfam00048	IL8	Small cytokines (intecrine/chemokine), interleukin-8 like. Includes a number of secreted growth factors and interferons involved in mitogenic, chemotactic, and inflammatory activity. Structure contains two highly conserved disulfide bonds.	GO:0071222|cellular response to lipopolysaccharide;GO:0070098|chemokine-mediated signaling pathway;GO:0006935|chemotaxis;GO:0051607|defense response to virus;GO:0042118|endothelial cell activation;GO:0007186|G-protein coupled receptor signaling pathway;GO:0006955|immune response;GO:0006954|inflammatory response;GO:0045662|negative regulation of myoblast differentiation;GO:1901740|negative regulat…	GO:0009897|external side of plasma membrane;GO:0005615|extracellular space;	GO:0008009|chemokine activity;GO:0045236|CXCR chemokine receptor binding;GO:0048248|CXCR3 chemokine receptor binding;GO:0008201|heparin binding;	K12671	CXCL10, IP10; C-X-C motif chemokine 10
gene10877	4	1	6	3.5854	130	152	65	108.613	0.0330109	-4.92091	1.32832e-08	0.000112774	down	yes	CXCL13	protein_coding	chrNC_019463.2:91831282-91837828:+	gi|426231910|ref|XP_004009980.1|	491	2e-57	PREDICTED: C-X-C motif chemokine 13 [Ovis aries]	gi|548470731|ref|XM_005681804.1|	934	0	PREDICTED: Capra hircus chemokine (C-X-C motif) ligand 13 (CXCL13), mRNA	O55038	90.5	1e-20	C-X-C motif chemokine 13	.	.	.	.	pfam00048	IL8	Small cytokines (intecrine/chemokine), interleukin-8 like. Includes a number of secreted growth factors and interferons involved in mitogenic, chemotactic, and inflammatory activity. Structure contains two highly conserved disulfide bonds.	GO:0090630|activation of GTPase activity;GO:0035754|B cell chemotaxis;GO:0035769|B cell chemotaxis across high endothelial venule;GO:0007166|cell surface receptor signaling pathway;GO:0007267|cell-cell signaling;GO:0070098|chemokine-mediated signaling pathway;GO:0042742|defense response to bacterium;GO:0035768|endothelial cell chemotaxis to fibroblast growth factor;GO:0007186|G-protein coupled re…	GO:0005623|cell;GO:0005576|extracellular region;GO:0005615|extracellular space;	GO:0031735|CCR10 chemokine receptor binding;GO:0008009|chemokine activity;GO:0048248|CXCR3 chemokine receptor binding;GO:0031724|CXCR5 chemokine receptor binding;GO:0017134|fibroblast growth factor binding;GO:0008201|heparin binding;GO:0046982|protein heterodimerization activity;GO:0048018|receptor agonist activity;	K10032	CXCL13; C-X-C motif chemokine 13
gene10917	55	27	42	41.1049	309	398	40	232.085	0.177111	-2.49727	0.000127408	0.111899	down	yes	PLAC8	protein_coding	chrNC_019463.2:97390746-97424372:-	gi|426231968|ref|XP_004010008.1|	603	9e-76	PREDICTED: placenta-specific gene 8 protein [Ovis aries]	gi|548470865|ref|XM_005681847.1|	740	0	PREDICTED: Capra hircus placenta-specific gene 8 protein-like (LOC102178994), mRNA	Q3ZCB2	223	1e-71	Placenta-specific gene 8 protein	.	.	.	.	pfam04749	PLAC8	PLAC8 family. This family includes the Placenta-specific gene 8 protein.	GO:0050873|brown fat cell differentiation;GO:0042742|defense response to bacterium;GO:0043066|negative regulation of apoptotic process;GO:0040015|negative regulation of multicellular organism growth;GO:0008284|positive regulation of cell proliferation;GO:0045944|positive regulation of transcription from RNA polymerase II promoter;GO:0009409|response to cold;	.	GO:0003682|chromatin binding;	.	.
gene10918	8	5	0	4.41242	52	95	2	46.5117	0.0948669	-3.39795	0.00254988	0.621135	down	yes	LOC101118024	protein_coding	chrNC_019463.2:97454400-97487956:-	gi|803084041|ref|XP_012035671.1|	809	5e-106	PREDICTED: placenta-specific gene 8 protein-like [Ovis aries]	gi|556760389|ref|XM_005975452.1|	622	0	PREDICTED: Pantholops hodgsonii placenta-specific gene 8 protein-like (LOC102319160), mRNA	Q9JI48	140	1e-39	Placenta-specific gene 8 protein	.	.	.	.	pfam04749	PLAC8	PLAC8 family. This family includes the Placenta-specific gene 8 protein.	GO:0050873|brown fat cell differentiation;GO:0042742|defense response to bacterium;GO:0043066|negative regulation of apoptotic process;GO:0040015|negative regulation of multicellular organism growth;GO:0008284|positive regulation of cell proliferation;GO:0045944|positive regulation of transcription from RNA polymerase II promoter;GO:0009409|response to cold;	GO:0005634|nucleus;	GO:0003682|chromatin binding;	.	.
gene11008	65	20	76	52.7408	209	266	107	182.407	0.289138	-1.79017	0.00431963	0.788843	down	yes	LOC105614340	misc_RNA	chrNC_019463.2:110352192-110386681:+	gi|548471083|ref|XP_005681969.1|	343	7e-32	PREDICTED: ADP-ribosyl cyclase 1 [Capra hircus]	gi|117935046|ref|NM_175798.3|	925	0	Bos taurus CD38 molecule (CD38), mRNA	Q9MZ03	64.7	1e-09	ADP-ribosyl cyclase/cyclic ADP-ribose hydrolase 1	.	.	.	.	pfam02267	Rib_hydrolayse	ADP-ribosyl cyclase. ADP-ribosyl cyclase EC:3.2.2.5 (also know as cyclic ADP-ribose hydrolase or CD38) synthesizes cyclic-ADP ribose, a second messenger for glucose-induced insulin secretion.	GO:0035556|intracellular signal transduction;	GO:0005789|endoplasmic reticulum membrane;GO:0016021|integral component of membrane;GO:0043231|intracellular membrane-bounded organelle;GO:0031090|organelle membrane;GO:0005886|plasma membrane;	GO:0050135|NAD(P)+ nucleosidase activity;GO:0003953|NAD+ nucleosidase activity;GO:0016740|transferase activity;	K01242	CD38; ADP-ribosyl cyclase 1 [EC:3.2.2.6 2.4.99.20]
gene11361	41	82	76	66.9809	23	15	8	14.2292	4.70729	2.2349	0.00585428	0.889077	up	yes	CMTM5	protein_coding	chrNC_019464.2:21150344-21152994:-	gi|528767956|gb|EPY87615.1|	702	2e-87	hypothetical protein CB1_000233002 [Camelus ferus]	gi|426232731|ref|XM_004010326.1|	912	0	PREDICTED: Ovis aries CKLF-like MARVEL transmembrane domain containing 5 (CMTM5), mRNA	Q9D6G9	236	6e-76	CKLF-like MARVEL transmembrane domain-containing protein 5	.	.	.	.	pfam01284	MARVEL	Membrane-associating domain. MARVEL domain-containing proteins are often found in lipid-associating proteins - such as Occludin and MAL family proteins. It may be part of the machinery of membrane apposition events, such as transport vesicle biogenesis.	GO:0006935|chemotaxis;GO:0045662|negative regulation of myoblast differentiation;	GO:0005615|extracellular space;GO:0016021|integral component of membrane;	.	.	.
gene11363	54	220	87	124.007	29	27	16	22.5016	5.51101	2.46232	0.000866676	0.344131	up	yes	EFS	protein_coding	chrNC_019464.2:21164513-21174551:+	gi|803089207|ref|XP_012036361.1|	2077	0	PREDICTED: embryonal Fyn-associated substrate isoform X2 [Ovis aries]	gi|594084474|ref|XM_006065733.1|	2600	0	PREDICTED: Bubalus bubalis embryonal Fyn-associated substrate (EFS), transcript variant X1, mRNA	O43281	640	0	Embryonal Fyn-associated substrate	.	.	.	.	pfam12026	DUF3513	Domain of unknown function (DUF3513). This presumed domain is functionally uncharacterized. This domain is found in eukaryotes. This domain is typically between 192 to 218 amino acids in length. This domain is found associated with pfam00018, pfam08824. This domain has a conserved QPP sequence motif.	GO:0007155|cell adhesion;GO:0035556|intracellular signal transduction;	GO:0005737|cytoplasm;	GO:0019904|protein domain specific binding;	.	.
gene11819	0	0	0	0	4	5	31	13.0441	#NAME?	#NAME?	0.00276562	0.652225	down	yes	GCNT3	protein_coding	chrNC_019464.2:47636306-47641648:-	gi|803092249|ref|XP_012036816.1|	2313	0	PREDICTED: beta-1,3-galactosyl-O-glycosyl-glycoprotein beta-1,6-N-acetylglucosaminyltransferase 3 [Ovis aries]	gi|548483059|ref|XM_005685702.1|	1891	0	PREDICTED: Capra hircus glucosaminyl (N-acetyl) transferase 3, mucin type (GCNT3), mRNA	Q866Z6	889	0	Beta-1,3-galactosyl-O-glycosyl-glycoprotein beta-1,6-N-acetylglucosaminyltransferase 3	.	.	.	.	pfam02485	Branch	Core-2/I-Branching enzyme. This is a family of two different beta-1,6-N-acetylglucosaminyltransferase enzymes, I-branching enzyme and core-2 branching enzyme. I-branching enzyme is responsible for the production of the blood group I-antigen during embryonic development. Core-2 branching enzyme forms crucial side-chain branches in O-glycans.	GO:0006486|protein glycosylation;	GO:0000139|Golgi membrane;GO:0016021|integral component of membrane;	GO:0003829|beta-1,3-galactosyl-O-glycosyl-glycoprotein beta-1,6-N-acetylglucosaminyltransferase activity;GO:0008109|N-acetyllactosaminide beta-1,6-N-acetylglucosaminyltransferase activity;	.	.
gene12142	1	3	0	1.39907	10	8	46	20.736	0.0674705	-3.8896	0.00544826	0.864327	down	yes	LOC105606498	protein_coding	chrNC_019464.2:81451384-81454195:-	gi|803096285|ref|XP_012037384.1|	794	1e-96	PREDICTED: 40S ribosomal protein S13-like [Ovis aries]	gi|594109964|ref|XM_006077765.1|	473	0	PREDICTED: Bubalus bubalis ribosomal protein S13 (RPS13), mRNA	P62278	278	3e-86	40S ribosomal protein S13	YDR064w	228	2e-68	COG0184	pfam08069	Ribosomal_S13_N	Ribosomal S13/S15 N-terminal domain. This domain is found at the N-terminus of ribosomal S13 and S15 proteins. This domain is also identified as NUC021.	GO:0033119|negative regulation of RNA splicing;GO:0006412|translation;	GO:0022627|cytosolic small ribosomal subunit;GO:0070062|extracellular exosome;GO:0005925|focal adhesion;GO:0016020|membrane;GO:0005730|nucleolus;	GO:0003729|mRNA binding;GO:0070181|small ribosomal subunit rRNA binding;GO:0003735|structural constituent of ribosome;	K02953	RP-S13e, RPS13; small subunit ribosomal protein S13e
gene1238	2	1	0	1.01389	0	50	8	18.7443	0.0540907	-4.20848	0.00630285	0.92794	down	yes	LOC101121728	protein_coding	chrNC_019458.2:101387421-101388583:-	.	.	.	.	gi|548457600|ref|XM_005677572.1|	567	0	PREDICTED: Capra hircus late cornified envelope protein 3B-like (LOC102186542), mRNA	.	.	.	.	.	.	.	.	pfam13327	T3SS_LEE_assoc	Type III secretion system subunit. This is a family of bacterial putative type III secretion apparatus proteins associated with the locus of enterocyte effacement (LEE).	.	.	.	.	.
gene12401	30625	15498	26411	24018.6	51146	53480	50204	48848.6	0.491694	-1.02417	0.00117153	0.413686	down	yes	GJA1	protein_coding	chrNC_019465.2:16801126-16814264:-	gi|555956079|ref|XP_005911876.1|	1902	0	PREDICTED: LOW QUALITY PROTEIN: gap junction protein, alpha 1, 43kDa [Bos mutus]	gi|548479449|ref|XM_005684517.1|	3020	0	PREDICTED: Capra hircus gap junction protein, alpha 1, 43kDa (GJA1), mRNA	P18246	723	0	Gap junction alpha-1 protein	.	.	.	.	pfam00029	Connexin	Connexin.	GO:0007512|adult heart development;GO:0015867|ATP transport;GO:0003294|atrial ventricular junction remodeling;GO:0048514|blood vessel morphogenesis;GO:0061337|cardiac conduction;GO:0007154|cell communication;GO:0010643|cell communication by chemical coupling;GO:0045216|cell-cell junction organization;GO:0007267|cell-cell signaling;GO:0042733|embryonic digit morphogenesis;GO:0035050|embryonic hear…	GO:0016324|apical plasma membrane;GO:0030054|cell junction;GO:0005922|connexon complex;GO:0043292|contractile fiber;GO:0005737|cytoplasm;GO:0005829|cytosol;GO:0005769|early endosome;GO:0005783|endoplasmic reticulum;GO:0070062|extracellular exosome;GO:0005916|fascia adherens;GO:0005925|focal adhesion;GO:0005921|gap junction;GO:0005794|Golgi apparatus;GO:0016021|integral component of membrane;GO:00…	GO:0005243|gap junction channel activity;GO:1903763|gap junction channel activity involved in cell communication by electrical coupling;GO:0015075|ion transmembrane transporter activity;GO:0030165|PDZ domain binding;GO:0017124|SH3 domain binding;GO:0004871|signal transducer activity;	K07372	GJA1, CX43; gap junction protein, alpha 1
gene12530	380	142	115	212.205	37	32	27	30.1006	7.04984	2.81759	1.50746e-05	0.0219399	up	yes	BVES	protein_coding	chrNC_019465.2:31949412-32003128:+	gi|426234619|ref|XP_004011290.1|	1708	0	PREDICTED: blood vessel epicardial substance isoform X1 [Ovis aries]	gi|594101402|ref|XM_006073727.1|	2010	0	PREDICTED: Bubalus bubalis blood vessel epicardial substance (BVES), transcript variant X3, mRNA	B8Q0B2	612	0	Blood vessel epicardial substance	.	.	.	.	pfam04831	Popeye	Popeye protein conserved region. The function of Popeye proteins is not well understood. They are predominantly expressed in cardiac and skeletal muscle. This family represents a conserved region which includes three potential transmembrane domains.	GO:0090136|epithelial cell-cell adhesion;GO:0007507|heart development;GO:0040017|positive regulation of locomotion;GO:0001921|positive regulation of receptor recycling;GO:0008360|regulation of cell shape;GO:0043087|regulation of GTPase activity;GO:0002931|response to ischemia;GO:0007519|skeletal muscle tissue development;GO:0034446|substrate adhesion-dependent cell spreading;GO:0016192|vesicle-me…	GO:0005923|bicellular tight junction;GO:0005901|caveola;GO:0016021|integral component of membrane;GO:0016328|lateral plasma membrane;GO:0005886|plasma membrane;GO:0042383|sarcolemma;	GO:0030552|cAMP binding;GO:0005198|structural molecule activity;	.	.
gene12559	1531	1053	897	1164.94	1227	4622	1993	2507.82	0.464523	-1.10618	0.00973355	1	down	yes	MMS22L	protein_coding	chrNC_019465.2:39516853-39641733:+	gi|426234653|ref|XP_004011307.1|	6296	0	PREDICTED: protein MMS22-like [Ovis aries]	gi|556769751|ref|XM_005980015.1|	4236	0	PREDICTED: Pantholops hodgsonii MMS22-like, DNA repair protein (MMS22L), mRNA	E1BGH8	2327	0	Protein MMS22-like	.	.	.	.	pfam14910	MMS22L_N	S-phase genomic integrity recombination mediator, N-terminal. MMS22L (Methyl methanesulfonate-sensitivity protein 22-like) is found in yeast, plants and vertebrates, and is integrally concerned with DNA forking and repair mechanisms during replication. MMS22L complexes with TONSL and this complex accumulates at regions of ssDNA associated with distressed replication forks or at processed DNA brea…	GO:0000724|double-strand break repair via homologous recombination;GO:0031297|replication fork processing;	GO:0035101|FACT complex;GO:0042555|MCM complex;GO:0043596|nuclear replication fork;	.	.	.
gene12930	14	24	1	13.4828	0	0	0	0	Inf	Inf	0.00269905	0.642475	up	yes	KIF25	protein_coding	chrNC_019465.2:88941651-88969372:+	gi|803103802|ref|XP_012038740.1|	1997	0	PREDICTED: kinesin-like protein KIF25 isoform X1 [Ovis aries]	gi|556727295|ref|XM_005959339.1|	896	0	PREDICTED: Pantholops hodgsonii kinesin family member 25 (KIF25), mRNA	Q9UIL4	397	7e-128	Kinesin-like protein KIF25	.	.	.	.	pfam00225	Kinesin	Kinesin motor domain.	GO:0007018|microtubule-based movement;GO:0000070|mitotic sister chromatid segregation;GO:0010507|negative regulation of autophagy;GO:0006996|organelle organization;	GO:0005737|cytoplasm;GO:0005871|kinesin complex;GO:0005874|microtubule;	GO:0005524|ATP binding;GO:0016887|ATPase activity;GO:0003777|microtubule motor activity;	K18627	KIF25; kinesin family member 25
gene13390	307	164	197	222.238	1130	634	339	648.053	0.342931	-1.54401	0.00186161	0.55134	down	yes	FABP4	protein_coding	chrNC_019466.2:57396171-57400688:-	gi|167900488|ref|NP_001108139.1|	687	2e-90	fatty acid-binding protein, adipocyte [Ovis aries]	gi|397140993|gb|JQ031288.1|	399	0	Capra hircus fatty acid binding protein 4 (FABP3) mRNA, complete cds	A6YLM6	259	4e-88	Fatty acid-binding protein, adipocyte	.	.	.	.	pfam00061	Lipocalin	Lipocalin / cytosolic fatty-acid binding protein family. Lipocalins are transporters for small hydrophobic molecules, such as lipids, steroid hormones, bilins, and retinoids. The family also encompasses the enzyme prostaglandin D synthase (EC:5.3.99.2). Alignment subsumes both the lipocalin and fatty acid binding protein signatures from PROSITE. This is supported on structural and functional grou…	GO:0050727|regulation of inflammatory response;	GO:0005737|cytoplasm;GO:0005634|nucleus;	GO:0005504|fatty acid binding;GO:0005215|transporter activity;	.	.
gene13415	10	133	25	58.7231	11	2	7	6.19009	9.48663	3.2459	0.000874578	0.344131	up	yes	CSMD3	protein_coding	chrNC_019466.2:63485512-64889567:+	gi|426235714|ref|XP_004011825.1|	19308	0	PREDICTED: CUB and sushi domain-containing protein 3 isoform X2 [Ovis aries]	gi|548493603|ref|XM_005689147.1|	11013	0	PREDICTED: Capra hircus CUB and Sushi multiple domains 3 (CSMD3), transcript variant X1, mRNA	Q7Z407	56.2	9e-06	CUB and sushi domain-containing protein 3	.	.	.	.	pfam00431	CUB	CUB domain.	.	GO:0016021|integral component of membrane;GO:0005886|plasma membrane;	.	K17495	CSMD; CUB and sushi domain-containing protein
gene13680	173	98	230	165.193	553	1221	505	722.57	0.228619	-2.12898	3.49593e-05	0.0424007	down	yes	EPSTI1	protein_coding	chrNC_019467.2:13364673-13469622:-	gi|803275603|ref|XP_011997470.1|	1393	0	PREDICTED: epithelial-stromal interaction protein 1 isoform X2 [Ovis aries musimon]	gi|548488526|ref|XM_005687584.1|	801	0	PREDICTED: Capra hircus epithelial stromal interaction 1 (breast) (EPSTI1), mRNA	Q96J88	375	4e-126	Epithelial-stromal interaction protein 1	.	.	.	.	pfam13868	Trichoplein	tumor suppressor, Mitostatin. Trichoplein or mitostatin, was first defined as a meiosis-specific nuclear structural protein. It has since been linked with mitochondrial movement. It is associated with the mitochondrial outer membrane, and over-expression leads to reduction in mitochondrial motility whereas lack of it enhances mitochondrial movement. The activity appears to be mediated through bin…	GO:0002181|cytoplasmic translation;GO:0042273|ribosomal large subunit biogenesis;	GO:0022625|cytosolic large ribosomal subunit;	GO:0003735|structural constituent of ribosome;GO:0000049|tRNA binding;	.	.
gene13785	51	63	97	70.1866	3	13	22	12.3472	5.68439	2.50701	0.00559167	0.867087	up	yes	FREM2	protein_coding	chrNC_019467.2:23545490-23701177:-	gi|426236387|ref|XP_004012150.1|	16254	0	PREDICTED: FRAS1-related extracellular matrix protein 2 isoform X1 [Ovis aries]	gi|594063042|ref|XM_006055501.1|	9504	0	PREDICTED: Bubalus bubalis FRAS1 related extracellular matrix protein 2 (FREM2), mRNA	Q5SZK8	5719	0	FRAS1-related extracellular matrix protein 2	.	.	.	.	pfam03160	Calx-beta	Calx-beta domain.	GO:0007155|cell adhesion;GO:0007154|cell communication;GO:0007507|heart development;GO:0048839|inner ear development;GO:0002009|morphogenesis of an epithelium;	GO:0005604|basement membrane;GO:0070062|extracellular exosome;GO:0016021|integral component of membrane;GO:0005886|plasma membrane;	GO:0046872|metal ion binding;	.	.
gene13972	3	5	8	5.32243	4	7	141	50.095	0.106247	-3.23451	0.00148083	0.476662	down	yes	IRG1	protein_coding	chrNC_019467.2:52493191-52502482:+	gi|803111889|ref|XP_012040188.1|	2616	0	PREDICTED: cis-aconitate decarboxylase isoform X1 [Ovis aries]	gi|594060110|ref|XM_006054106.1|	2140	0	PREDICTED: Bubalus bubalis immunoresponsive 1 homolog (mouse) (IRG1), transcript variant X1, mRNA	A6NK06	656	0	Cis-aconitate decarboxylase	AGl2924	94.4	3e-19	COG2079	pfam03972	MmgE_PrpD	MmgE/PrpD family. This family includes 2-methylcitrate dehydratase EC:4.2.1.79 (PrpD) that is required for propionate catabolism. It catalyses the third step of the 2-methylcitric acid cycle.	GO:0035458|cellular response to interferon-beta;GO:0071346|cellular response to interferon-gamma;GO:0071347|cellular response to interleukin-1;GO:0071222|cellular response to lipopolysaccharide;GO:0071219|cellular response to molecule of bacterial origin;GO:0071393|cellular response to progesterone stimulus;GO:0071356|cellular response to tumor necrosis factor;GO:0006952|defense response;GO:00075…	GO:0005739|mitochondrion;	GO:0047613|aconitate decarboxylase activity;	K17724	IRG1; aconitate decarboxylase [EC:4.1.1.6]
gene14036	1	0	2	0.966676	38	6	15	18.0524	0.0535485	-4.22301	0.00554615	0.867087	down	yes	LOC105616214	protein_coding	chrNC_019467.2:71115590-71172945:+	gi|803335580|ref|XP_012025891.1|	2729	0	PREDICTED: multidrug resistance-associated protein 4-like [Ovis aries musimon]	gi|594101967|ref|XM_006074000.1|	1243	0	PREDICTED: Bubalus bubalis multidrug resistance-associated protein 4-like (LOC102412565), transcript variant X1, mRNA	O15439	821	0	Multidrug resistance-associated protein 4	SPAC3F10.11c	285	2e-82	COG1132	pfam00005	ABC_tran	ABC transporter. ABC transporters for a large family of proteins responsible for translocation of a variety of compounds across biological membranes. ABC transporters are the largest family of proteins in many completely sequenced bacteria. ABC transporters are composed of two copies of this domain and two copies of a transmembrane domain pfam00664. These four domains may belong to a single polyp…	GO:0042384|cilium assembly;GO:0002576|platelet degranulation;GO:0048661|positive regulation of smooth muscle cell proliferation;GO:0032310|prostaglandin secretion;GO:0042493|response to drug;GO:0014070|response to organic cyclic compound;GO:0010243|response to organonitrogen compound;GO:0055085|transmembrane transport;	GO:0016323|basolateral plasma membrane;GO:0016021|integral component of membrane;GO:0016020|membrane;GO:0005886|plasma membrane;GO:0031088|platelet dense granule membrane;	GO:0016404|15-hydroxyprostaglandin dehydrogenase (NAD+) activity;GO:0005524|ATP binding;GO:0015662|ATPase activity, coupled to transmembrane movement of ions, phosphorylative mechanism;GO:0043225|anion transmembrane-transporting ATPase activity;	K05673	ABCC4; ATP-binding cassette, subfamily C (CFTR/MRP), member 4
gene1422	12	18	26	18.6616	129	167	115	129.697	0.143886	-2.797	6.73389e-05	0.0729839	down	yes	FCRL5	protein_coding	chrNC_019458.2:106309182-106365686:-	gi|802992028|ref|XP_012039142.1|	6056	0	PREDICTED: Fc receptor-like protein 5 isoform X1 [Ovis aries]	gi|594052681|ref|XM_006050588.1|	3279	0	PREDICTED: Bubalus bubalis Fc receptor-like 5 (FCRL5), transcript variant X1, mRNA	Q96RD9	733	0	Fc receptor-like protein 5	.	.	.	.	pfam13927	Ig_3	Immunoglobulin domain. This family contains immunoglobulin-like domains.	.	GO:0016021|integral component of membrane;GO:0005886|plasma membrane;GO:0043235|receptor complex;	.	K06727	FCRL, IRTA; Fc receptor-like protein
gene14309	460	703	1532	890.811	19441	5907	5328	9372.63	0.0950439	-3.39526	1.58834e-05	0.022475	down	yes	LOC101110777	protein_coding	chrNC_019468.2:13895075-13896995:-	gi|803115378|ref|XP_012040692.1|	406	9e-48	PREDICTED: WAP four-disulfide core domain protein 18-like [Ovis aries]	gi|548506817|ref|XM_005693170.1|	398	0	PREDICTED: Capra hircus WAP four-disulfide core domain protein 18-like (LOC102180622), mRNA	P14730	86.3	2e-20	WAP four-disulfide core domain protein 18 (Fragment)	.	.	.	.	pfam00095	WAP	WAP-type (Whey Acidic Protein) 'four-disulfide core'.	.	GO:0005576|extracellular region;	GO:0030414|peptidase inhibitor activity;	.	.
gene14619	55	116	7	61.6968	19	14	7	12.4019	4.97477	2.31463	0.00986603	1	up	yes	LOC101116587	protein_coding	chrNC_019468.2:26280802-26289199:+	gi|803119754|ref|XP_012040994.1|	2062	0	PREDICTED: LOW QUALITY PROTEIN: arachidonate 15-lipoxygenase isoform X1 [Ovis aries]	gi|594072673|ref|XM_006060105.1|	2973	0	PREDICTED: Bubalus bubalis arachidonate 15-lipoxygenase (ALOX15), transcript variant X1, mRNA	P27479	428	5e-132	Arachidonate 15-lipoxygenase	.	.	.	.	pfam00305	Lipoxygenase	Lipoxygenase.	GO:0043277|apoptotic cell clearance;GO:0019369|arachidonic acid metabolic process;GO:0030282|bone mineralization;GO:0071277|cellular response to calcium ion;GO:0035963|cellular response to interleukin-13;GO:2001303|lipoxin A4 biosynthetic process;GO:0019372|lipoxygenase pathway;GO:0002820|negative regulation of adaptive immune response;GO:0001503|ossification;GO:0006646|phosphatidylethanolamine b…	GO:0005829|cytosol;GO:0031234|extrinsic component of cytoplasmic side of plasma membrane;GO:0005811|lipid particle;GO:0016020|membrane;GO:0005886|plasma membrane;	GO:0004052|arachidonate 12-lipoxygenase activity;GO:0050473|arachidonate 15-lipoxygenase activity;GO:0005506|iron ion binding;GO:0005546|phosphatidylinositol-4,5-bisphosphate binding;	K00460	ALOX15; arachidonate 15-lipoxygenase [EC:1.13.11.33]
gene14630	1	3	3	2.3563	33	45	10	27.4849	0.0857308	-3.54404	0.00290877	0.658546	down	yes	LOC101117600	protein_coding	chrNC_019468.2:26417040-26421943:-	gi|426238802|ref|XP_004013333.1|	1463	0	PREDICTED: C-type lectin domain family 10 member A isoform X1 [Ovis aries]	gi|594072724|ref|XM_006060130.1|	1116	0	PREDICTED: Bubalus bubalis C-type lectin domain family 10, member A (CLEC10A), mRNA	Q8IUN9	312	1e-98	C-type lectin domain family 10 member A	.	.	.	.	pfam00059	Lectin_C	Lectin C-type domain. This family includes both long and short form C-type	GO:0002250|adaptive immune response;GO:0006897|endocytosis;GO:0045087|innate immune response;	GO:0016021|integral component of membrane;GO:0005886|plasma membrane;	GO:0030246|carbohydrate binding;	K06721	CLEC10A, CLECSF13, CLECSF14; C-type lectin domain family 10 member A
gene1474	403	319	667	459.054	968	2981	1625	1781.7	0.25765	-1.95652	3.1801e-05	0.041537	down	yes	IFI16	protein_coding	chrNC_019458.2:108126185-108190409:-	gi|426216897|ref|XP_004002693.1|	2389	0	PREDICTED: gamma-interferon-inducible protein 16 [Ovis aries]	gi|548533323|ref|XM_005701415.1|	1916	0	PREDICTED: Capra hircus interferon-activable protein 203-like (LOC102173932), transcript variant X1, mRNA	Q16666	116	1e-25	Gamma-interferon-inducible protein 16	.	.	.	.	pfam02760	HIN	HIN-200/IF120x domain. This domain has no know function. It is found in one or two copies per protein, and is found associated with the PAAD/DAPIN domain pfam02758.	GO:0097202|activation of cysteine-type endopeptidase activity;GO:0002218|activation of innate immune response;GO:0006914|autophagy;GO:0008283|cell proliferation;GO:0042149|cellular response to glucose starvation;GO:0071479|cellular response to ionizing radiation;GO:0051607|defense response to virus;GO:0030097|hemopoiesis;GO:0006954|inflammatory response;GO:0045087|innate immune response;GO:007233…	GO:0005737|cytoplasm;GO:0005829|cytosol;GO:0016020|membrane;GO:0016607|nuclear speck;GO:0005730|nucleolus;GO:0005654|nucleoplasm;GO:0005634|nucleus;	GO:0001047|core promoter binding;GO:0003690|double-stranded DNA binding;GO:0044822|poly(A) RNA binding;GO:0000978|RNA polymerase II core promoter proximal region sequence-specific DNA binding;GO:0008134|transcription factor binding;GO:0001078|transcriptional repressor activity, RNA polymerase II core promoter proximal region sequence-specific binding;	.	.
gene14810	134	509	125	265.543	123	70	38	71.2229	3.72833	1.89853	0.00572448	0.878328	up	yes	MFAP4	protein_coding	chrNC_019468.2:33588943-33590925:+	gi|426238901|ref|XP_004013377.1|	1223	3e-167	PREDICTED: microfibril-associated glycoprotein 4 isoform X1 [Ovis aries]	gi|594049004|ref|XM_006048825.1|	595	0	PREDICTED: Bubalus bubalis microfibrillar-associated protein 4 (MFAP4), mRNA	P55918	377	3e-130	Microfibril-associated glycoprotein 4	.	.	.	.	pfam00147	Fibrinogen_C	Fibrinogen beta and gamma chains, C-terminal globular domain.	GO:0007155|cell adhesion;GO:0071493|cellular response to UV-B;GO:0048251|elastic fiber assembly;GO:0043206|extracellular fibril organization;GO:0010712|regulation of collagen metabolic process;GO:0009650|UV protection;	GO:0071953|elastic fiber;GO:0070062|extracellular exosome;GO:0031012|extracellular matrix;GO:0001527|microfibril;	.	.	.
gene15087	495	242	505	410.11	242	126	100	144.708	2.83405	1.50287	0.00296175	0.658793	up	yes	HAP1	protein_coding	chrNC_019468.2:41365627-41376261:-	gi|803126641|ref|XP_012042167.1|	581	1e-90	PREDICTED: LOW QUALITY PROTEIN: huntingtin-associated protein 1 isoform X1 [Ovis aries]	gi|548510508|ref|XM_005709536.1|	506	0	PREDICTED: Capra hircus huntingtin-associated protein 1 (HAP1), mRNA	P54256	24.6	7e-07	Huntingtin-associated protein 1	.	.	.	.	pfam04849	HAP1_N	HAP1 N-terminal conserved region. This family represents an N-terminal conserved region found in several huntingtin-associated protein 1 (HAP1) homologues. HAP1 binds to huntingtin in a polyglutamine repeat-length-dependent manner. However, its possible role in the pathogenesis of Huntington's disease is unclear. This family also includes a similar N-terminal conserved region from hypothetical pr…	GO:0008089|anterograde axon cargo transport;GO:0006914|autophagy;GO:0030030|cell projection organization;GO:0071363|cellular response to growth factor stimulus;GO:0045022|early endosome to late endosome transport;GO:0006887|exocytosis;GO:1902430|negative regulation of beta-amyloid formation;GO:0031175|neuron projection development;GO:0048011|neurotrophin TRK receptor signaling pathway;GO:0045742|…	GO:0005776|autophagosome;GO:1904115|axon cytoplasm;GO:0043679|axon terminus;GO:0030054|cell junction;GO:0005737|cytoplasm;GO:0005856|cytoskeleton;GO:0005829|cytosol;GO:0030425|dendrite;GO:0005769|early endosome;GO:0005783|endoplasmic reticulum;GO:0030426|growth cone;GO:0005770|late endosome;GO:0005764|lysosome;GO:0005739|mitochondrion;GO:0043005|neuron projection;GO:0005634|nucleus;GO:0048471|per…	GO:0048403|brain-derived neurotrophic factor binding;GO:0044325|ion channel binding;GO:0019904|protein domain specific binding;GO:0005102|receptor binding;	K04647	HAP1; huntingtin-associated protein 1
gene15292	27	19	40	28.4133	92	505	63	210.436	0.135021	-2.88874	3.47084e-05	0.0424007	down	yes	MILR1	protein_coding	chrNC_019468.2:47992097-48012730:+	gi|426238273|ref|XP_004013079.1|	1706	0	PREDICTED: allergin-1 isoform X1 [Ovis aries]	gi|548509717|ref|XM_005694010.1|	1288	0	PREDICTED: Capra hircus mast cell immunoglobulin-like receptor 1 (MILR1), mRNA	Q7Z6M3	353	4e-116	Allergin-1	.	.	.	.	pfam13927	Ig_3	Immunoglobulin domain. This family contains immunoglobulin-like domains.	GO:0043303|mast cell degranulation;GO:0033004|negative regulation of mast cell activation;	GO:0005887|integral component of plasma membrane;GO:0042629|mast cell granule;	.	.	.
gene1581	327	219	308	283.852	1048	1578	332	925.565	0.30668	-1.70519	0.000567679	0.263893	down	yes	FCGR3A	protein_coding	chrNC_019458.2:110902142-110912981:-	gi|802973382|ref|XP_012042937.1|	1373	0	PREDICTED: low affinity immunoglobulin gamma Fc region receptor III-A isoform X2 [Ovis aries]	gi|548456160|ref|XM_005677147.1|	1850	0	PREDICTED: Capra hircus low affinity immunoglobulin gamma Fc region receptor III-like (LOC102185698), transcript variant X1, mRNA	P79107	396	7e-132	Low affinity immunoglobulin gamma Fc region receptor III	.	.	.	.	pfam13895	Ig_2	Immunoglobulin domain. This domain contains immunoglobulin-like domains.	.	GO:0016021|integral component of membrane;GO:0005886|plasma membrane;	.	.	.
gene15855	442	364	293	368.589	486	1137	1474	996.571	0.369858	-1.43496	0.00246113	0.614559	down	yes	LOC101106609	protein_coding	chrNC_019469.2:29730372-30085056:-	gi|803227008|ref|XP_011973812.1|	7644	0	PREDICTED: kinesin-like protein KIF26B isoform X2 [Ovis aries musimon]	gi|594079909|ref|XM_006063545.1|	4471	0	PREDICTED: Bubalus bubalis kinesin family member 26B (KIF26B), mRNA	Q2KJY2	2531	0	Kinesin-like protein KIF26B	YGL216w	105	6e-22	COG5059	pfam00225	Kinesin	Kinesin motor domain.	GO:0007411|axon guidance;GO:0030705|cytoskeleton-dependent intracellular transport;GO:0030010|establishment of cell polarity;GO:0022409|positive regulation of cell-cell adhesion;GO:0008104|protein localization;GO:0072092|ureteric bud invasion;	GO:0005737|cytoplasm;GO:0005871|kinesin complex;GO:0005874|microtubule;	GO:0005524|ATP binding;GO:0008574|ATP-dependent microtubule motor activity, plus-end-directed;	K10404	KIF26; kinesin family member 26
gene16133	17	25	31	24.3975	81	463	10	176.144	0.138509	-2.85195	7.87917e-05	0.0819112	down	yes	ISG15	protein_coding	chrNC_019469.2:49466564-49467619:-	gi|548499032|ref|XP_005690852.1|	799	6e-106	PREDICTED: ubiquitin-like protein ISG15 [Capra hircus]	gi|452883303|gb|KC481400.1|	607	0	Ovis ammon ISG15 mRNA, complete cds	O02741	268	2e-90	Ubiquitin-like protein ISG15	.	.	.	.	pfam00240	ubiquitin	Ubiquitin family. This family contains a number of ubiquitin-like proteins: SUMO (smt3 homologue) Nedd8, Elongin B, Rub1, and Parkin. A number of them are thought to carry a distinctive five-residue motif termed the proteasome-interacting motif (PIM), which may have a biologically significant role in protein delivery to proteasomes and recruitment of proteasomes to transcription sites.	GO:0042742|defense response to bacterium;GO:0051607|defense response to virus;GO:0032020|ISG15-protein conjugation;GO:0019941|modification-dependent protein catabolic process;GO:0031397|negative regulation of protein ubiquitination;GO:0045071|negative regulation of viral genome replication;GO:0045648|positive regulation of erythrocyte differentiation;GO:0032649|regulation of interferon-gamma prod…	GO:0005737|cytoplasm;GO:0005576|extracellular region;	GO:0031386|protein tag;	K12159	ISG15; ubiquitin cross-reactive protein
gene16384	114	205	133	153.043	61	56	32	46.5279	3.28927	1.71777	0.00632723	0.928845	up	yes	LAMB3	protein_coding	chrNC_019469.2:71730194-71772639:+	gi|803272128|ref|XP_011995768.1|	2441	0	PREDICTED: laminin subunit beta-3 isoform X2 [Ovis aries musimon]	gi|594062314|ref|XM_006055155.1|	2208	0	PREDICTED: Bubalus bubalis laminin, beta 3 (LAMB3), transcript variant X1, mRNA	Q13751	803	0	Laminin subunit beta-3	.	.	.	.	pfam00055	Laminin_N	Laminin N-terminal (Domain VI).	GO:0050873|brown fat cell differentiation;GO:0007155|cell adhesion;GO:0035987|endodermal cell differentiation;GO:0008544|epidermis development;GO:0022617|extracellular matrix disassembly;GO:0030198|extracellular matrix organization;GO:0031581|hemidesmosome assembly;	GO:0005576|extracellular region;GO:0005610|laminin-5 complex;	GO:0005198|structural molecule activity;	K06244	LAMB3; laminin, beta 3
gene16419	650	394	659	564.41	1314	1175	1466	1249.24	0.451801	-1.14624	0.00434366	0.788843	down	yes	PTPRC	protein_coding	chrNC_019469.2:75557466-75686588:+	gi|803129835|ref|XP_012043263.1|	6204	0	PREDICTED: receptor-type tyrosine-protein phosphatase C isoform X1 [Ovis aries]	gi|548499647|ref|XM_005691063.1|	3954	0	PREDICTED: Capra hircus protein tyrosine phosphatase, receptor type, C (PTPRC), transcript variant X3, mRNA	P08575	1511	0	Receptor-type tyrosine-protein phosphatase C	SPAC19D5.01	136	1e-31	COG5599	pfam00102	Y_phosphatase	Protein-tyrosine phosphatase.	GO:0042100|B cell proliferation;GO:0050853|B cell receptor signaling pathway;GO:0048539|bone marrow development;GO:0044770|cell cycle phase transition;GO:0007166|cell surface receptor signaling pathway;GO:0051607|defense response to virus;GO:0016311|dephosphorylation;GO:0002244|hematopoietic progenitor cell differentiation;GO:0002378|immunoglobulin biosynthetic process;GO:0006933|negative regulat…	GO:0009986|cell surface;GO:0009897|external side of plasma membrane;GO:0070062|extracellular exosome;GO:0005925|focal adhesion;GO:0005887|integral component of plasma membrane;GO:0016020|membrane;GO:0045121|membrane raft;GO:0005886|plasma membrane;	GO:0019901|protein kinase binding;GO:0004725|protein tyrosine phosphatase activity;GO:0005001|transmembrane receptor protein tyrosine phosphatase activity;	K06478	PTPRC, CD45; receptor-type tyrosine-protein phosphatase C [EC:3.1.3.48]
gene17803	11	15	48	24.2822	685	93	77	256.529	0.0946565	-3.40115	0.00131466	0.437706	down	yes	CDH8	protein_coding	chrNC_019471.2:28658459-29053418:-	gi|397506458|ref|XP_003823744.1|	3814	0	PREDICTED: cadherin-8 isoform X1 [Pan paniscus]	gi|556754924|ref|XM_005972762.1|	4520	0	PREDICTED: Pantholops hodgsonii cadherin 8, type 2 (CDH8), mRNA	P55286	1441	0	Cadherin-8	.	.	.	.	pfam01049	Cadherin_C	Cadherin cytoplasmic region. Cadherins are vital in cell-cell adhesion during tissue differentiation. Cadherins are linked to the cytoskeleton by catenins. Catenins bind to the cytoplasmic tail of the cadherin. Cadherins cluster to form foci of homophilic binding units. A key determinant to the strength of the binding that it is mediated by cadherins is the juxtamembrane region of the cadherin. T…	GO:0034332|adherens junction organization;GO:0007155|cell adhesion;GO:0007156|homophilic cell adhesion via plasma membrane adhesion molecules;GO:0009409|response to cold;GO:0035249|synaptic transmission, glutamatergic;	GO:0043679|axon terminus;GO:0016021|integral component of membrane;GO:0005886|plasma membrane;GO:0043083|synaptic cleft;	GO:0005509|calcium ion binding;	K06800	CDH8; cadherin 8, type 2
gene17930	0	2	4	1.99001	87	200	0	89.9279	0.0221289	-5.49792	4.3825e-07	0.0014883	down	yes	LOC101102413	protein_coding	chrNC_019471.2:38248935-38255434:-	gi|426242601|ref|XP_004015160.1|	2148	0	PREDICTED: haptoglobin [Ovis aries]	gi|556725131|ref|XM_005958293.1|	1364	0	PREDICTED: Pantholops hodgsonii haptoglobin (HP), transcript variant X1, mRNA	B6E141	808	0	Haptoglobin	mlr3307	52.8	1e-06	COG5640	pfam00089	Trypsin	Trypsin.	GO:0006953|acute-phase response;GO:0042742|defense response to bacterium;GO:0002376|immune system process;	GO:0005615|extracellular space;	GO:0016209|antioxidant activity;GO:0030492|hemoglobin binding;	.	.
gene17984	23	214	83	110.405	21	14	19	16.9608	6.50944	2.70253	0.000525694	0.257489	up	yes	RHPN2	protein_coding	chrNC_019471.2:42602482-42673134:-	gi|803231036|ref|XP_011975720.1|	3533	0	PREDICTED: rhophilin-2 isoform X3 [Ovis aries musimon]	gi|548504383|ref|XM_005692487.1|	2908	0	PREDICTED: Capra hircus rhophilin, Rho GTPase binding protein 2 (RHPN2), mRNA	A4FUC9	1337	0	Rhophilin-2	.	.	.	.	pfam03097	BRO1	BRO1-like domain. This domain is found in a number proteins including Rhophilin and BRO1. It is known to have a role in endosomal targeting. ESCRT-III subunit Snf7 binds to a conserved hydrophobic patch in the BRO1 domain that is required for protein complex formation and for the protein-sorting function of BRO1.	GO:0007165|signal transduction;	GO:0048471|perinuclear region of cytoplasm;	.	.	.
gene18354	47	49	73	56.2188	18	10	10	11.8135	4.75884	2.25061	0.00792122	1	up	yes	LOC105608456	pseudogene	chrNC_019471.2:51797451-51804185:-	gi|478538634|ref|XP_004443423.1|	162	5e-19	PREDICTED: uncharacterized protein LOC101401292, partial [Ceratotherium simum simum]	gi|427197644|ref|NM_001145187.2|	312	3e-160	Ovis aries ubiquinol-cytochrome c reductase hinge protein (UQCRH), mRNA	P00126	48.9	2e-14	Cytochrome b-c1 complex subunit 6, mitochondrial	.	.	.	.	pfam02320	UCR_hinge	Ubiquinol-cytochrome C reductase hinge protein. The ubiquinol-cytochrome C reductase complex (cytochrome bc1 complex) is a respiratory multienzyme complex. This Pfam family represents the 'hinge' protein of the complex which is thought to mediate formation of the cytochrome c1 and cytochrome c complex.	GO:0006122|mitochondrial electron transport, ubiquinol to cytochrome c;	GO:0005743|mitochondrial inner membrane;GO:0070469|respiratory chain;	GO:0008121|ubiquinol-cytochrome-c reductase activity;	K00416	QCR6, UQCRH; ubiquinol-cytochrome c reductase subunit 6
gene18632	59	10	126	63.155	16	4	3	6.97798	9.05061	3.17802	0.00453508	0.793872	up	yes	LOC101104852	protein_coding	chrNC_019471.2:56884069-56886029:+	gi|426244162|ref|XP_004015896.1|	1667	0	PREDICTED: vomeronasal type-1 receptor 4-like isoform X1 [Ovis aries]	gi|594083061|ref|XM_006065058.1|	1425	0	PREDICTED: Bubalus bubalis vomeronasal type-1 receptor 4-like (LOC102395776), mRNA	Q7Z5H5	355	9e-116	Vomeronasal type-1 receptor 4	.	.	.	.	pfam03402	V1R	Vomeronasal organ pheromone receptor family, V1R. This family represents one of two known vomeronasal organ receptor families, the V1R family.	GO:0019236|response to pheromone;	GO:0016021|integral component of membrane;GO:0005886|plasma membrane;	GO:0016503|pheromone receptor activity;	K04614	V1R; vomeronasal1 receptor
gene18633	783	164	448	458.702	91	214	154	146.579	3.12938	1.64588	0.00333414	0.688703	up	yes	LOC101105099	protein_coding	chrNC_019471.2:56903573-56907745:+	gi|803149240|ref|XP_011950092.1|	1602	0	PREDICTED: vomeronasal type-1 receptor 4-like [Ovis aries]	gi|594083061|ref|XM_006065058.1|	1225	0	PREDICTED: Bubalus bubalis vomeronasal type-1 receptor 4-like (LOC102395776), mRNA	Q7Z5H5	368	8e-115	Vomeronasal type-1 receptor 4	.	.	.	.	pfam03402	V1R	Vomeronasal organ pheromone receptor family, V1R. This family represents one of two known vomeronasal organ receptor families, the V1R family.	GO:0019236|response to pheromone;	GO:0016021|integral component of membrane;GO:0005886|plasma membrane;	GO:0016503|pheromone receptor activity;	K04614	V1R; vomeronasal1 receptor
gene18672	0	0	0	0	0	0	96	31.7734	#NAME?	#NAME?	6.99529e-06	0.0137054	down	yes	LOC101111827	protein_coding	chrNC_019471.2:58149458-58154548:-	gi|426244193|ref|XP_004015911.1|	2804	0	PREDICTED: cationic amino acid transporter 3-like [Ovis aries]	gi|548506213|ref|XM_005692937.1|	1170	0	PREDICTED: Capra hircus cationic amino acid transporter 3-like (LOC102174328), mRNA	Q8WY07	553	0	Cationic amino acid transporter 3	CAC3285	161	8e-42	COG0531	pfam13520	AA_permease_2	Amino acid permease.	GO:0006865|amino acid transport;GO:0015809|arginine transport;GO:1903352|L-ornithine transmembrane transport;	GO:0005887|integral component of plasma membrane;GO:0005886|plasma membrane;	GO:0015171|amino acid transmembrane transporter activity;GO:0015297|antiporter activity;GO:0015181|arginine transmembrane transporter activity;GO:0015189|L-lysine transmembrane transporter activity;GO:0000064|L-ornithine transmembrane transporter activity;	K13865	SLC7A3, ATRC3; solute carrier family 7 (cationic amino acid transporter), member 3
gene18748	19	25	7	17.3967	70	78	127	87.695	0.198377	-2.33368	0.00171188	0.516236	down	yes	LOC101123578	protein_coding	chrNC_019471.2:59574380-59594793:-	gi|803153270|ref|XP_011950588.1|	4390	0	PREDICTED: immunoglobulin superfamily member 1-like isoform X1 [Ovis aries]	gi|548506263|ref|XM_005692960.1|	879	0	PREDICTED: Capra hircus leukocyte immunoglobulin-like receptor subfamily B member 4-like (LOC102182903), transcript variant X3, mRNA	Q8MJZ2	154	5e-38	Leukocyte immunoglobulin-like receptor subfamily A member 6	.	.	.	.	pfam13895	Ig_2	Immunoglobulin domain. This domain contains immunoglobulin-like domains.	GO:0002250|adaptive immune response;	GO:0016021|integral component of membrane;	.	K06512	LILR; leukocyte immunoglobulin-like receptor
gene19359	1540	856	1517	1295.43	2334	5315	2030	3068.16	0.422216	-1.24395	0.0028798	0.658546	down	yes	LOC101109643	protein_coding	chrNC_019472.2:45647819-45655928:+	gi|803156969|ref|XP_011951274.1|	11598	0	PREDICTED: interferon-induced very large GTPase 1-like isoform X1 [Ovis aries]	gi|556770993|ref|XR_319384.1|	5184	0	PREDICTED: Pantholops hodgsonii interferon-induced very large GTPase 1-like (LOC102340643), misc_RNA	Q7Z2Y8	75.1	1e-11	Interferon-induced very large GTPase 1	.	.	.	.	pfam05879	RHD3	Root hair defective 3 GTP-binding protein (RHD3). This family consists of several eukaryotic root hair defective 3 like GTP-binding proteins. It has been speculated that the RHD3 protein is a member of a novel class of GTP-binding proteins that is widespread in eukaryotes and required for regulated cell enlargement. The family also contains the homologous yeast synthetic enhancement of YOP1 (SEY1…	.	GO:0005829|cytosol;GO:0005634|nucleus;	GO:0005525|GTP binding;	.	.
gene19612	86	119	63	90.8198	125	863	34	325.777	0.278779	-1.84281	0.00250895	0.6201	down	yes	LOC101120775	protein_coding	chrNC_019472.2:49897436-49902976:+	gi|426245069|ref|XP_004016337.1|	1238	4e-168	PREDICTED: folate receptor gamma [Ovis aries]	gi|548495688|ref|XM_005689889.1|	1039	0	PREDICTED: Capra hircus folate receptor alpha-like (LOC102174322), transcript variant X2, mRNA	P02702	463	7e-163	Folate receptor alpha	.	.	.	.	pfam03024	Folate_rec	Folate receptor family. This family includes the folate receptor which binds to folate and reduced folic acid derivatives and mediates delivery of 5-methyltetrahydrofolate to the interior of cells. These proteins are attached to the membrane by a GPI-anchor. The proteins contain 16 conserved cysteines that form eight disulphide bridges.	GO:0015884|folic acid transport;	GO:0031362|anchored component of external side of plasma membrane;GO:0016324|apical plasma membrane;GO:0030136|clathrin-coated vesicle;GO:0005768|endosome;GO:0005576|extracellular region;	GO:0005542|folic acid binding;GO:0008517|folic acid transporter activity;	K13649	FOLR; folate receptor
gene1997	1	0	161	51.6999	6	1	1	2.41441	21.4131	4.42042	0.000613088	0.278846	up	yes	UPK1B	protein_coding	chrNC_019458.2:182123725-182155017:+	gi|545192521|ref|XP_001500833.3|	1412	0	PREDICTED: uroplakin-1b [Equus caballus]	gi|548449701|ref|XM_005674949.1|	1622	0	PREDICTED: Capra hircus uroplakin 1B (UPK1B), transcript variant X1, mRNA	P38573	533	0	Uroplakin-1b	.	.	.	.	pfam00335	Tetraspannin	Tetraspanin family.	GO:0007166|cell surface receptor signaling pathway;GO:0030855|epithelial cell differentiation;GO:0034394|protein localization to cell surface;	GO:0016324|apical plasma membrane;GO:0005783|endoplasmic reticulum;GO:0070062|extracellular exosome;GO:0016021|integral component of membrane;GO:0005887|integral component of plasma membrane;GO:0005886|plasma membrane;	.	K17347	UPK1; uroplakin-1
gene20147	1016	992	1007	1009.08	513	258	311	336.599	2.99788	1.58394	0.000157062	0.135606	up	yes	SH3PXD2B	protein_coding	chrNC_019473.2:4126680-4214445:-	gi|803163528|ref|XP_011952115.1|	4320	0	PREDICTED: SH3 and PX domain-containing protein 2B isoform X1 [Ovis aries]	gi|548511563|ref|XM_005694579.1|	4687	0	PREDICTED: Capra hircus SH3 and PX domains 2B (SH3PXD2B), mRNA	A1X283	1393	0	SH3 and PX domain-containing protein 2B	.	.	.	.	pfam00787	PX	PX domain. PX domains bind to phosphoinositides.	GO:0060612|adipose tissue development;GO:0060348|bone development;GO:0030154|cell differentiation;GO:0022617|extracellular matrix disassembly;GO:0001654|eye development;GO:0007507|heart development;GO:0055114|oxidation-reduction process;GO:0071800|podosome assembly;GO:0045600|positive regulation of fat cell differentiation;GO:0072657|protein localization to membrane;GO:0001501|skeletal system dev…	GO:0030054|cell junction;GO:0042995|cell projection;GO:0005737|cytoplasm;GO:0002102|podosome;	GO:0080025|phosphatidylinositol-3,5-bisphosphate binding;GO:0032266|phosphatidylinositol-3-phosphate binding;GO:0070273|phosphatidylinositol-4-phosphate binding;GO:0010314|phosphatidylinositol-5-phosphate binding;GO:0042169|SH2 domain binding;GO:0016176|superoxide-generating NADPH oxidase activator activity;	.	.
gene20210	74	84	41	67.3681	466	587	161	379.07	0.177719	-2.49233	1.04725e-05	0.0172086	down	yes	NAIP	protein_coding	chrNC_019473.2:10129481-10176025:-	gi|426246773|ref|XP_004017164.1|	7075	0	PREDICTED: baculoviral IAP repeat-containing protein 1 isoform X1 [Ovis aries]	gi|594110847|ref|XM_006078198.1|	5342	0	PREDICTED: Bubalus bubalis NLR family, apoptosis inhibitory protein (NAIP), transcript variant X1, mRNA	Q13075	1839	0	Baculoviral IAP repeat-containing protein 1	.	.	.	.	pfam05729	NACHT	NACHT domain. This NTPase domain is found in apoptosis proteins as well as those involved in MHC transcription activation. This family is closely related to pfam00931.	GO:0006915|apoptotic process;GO:0006954|inflammatory response;GO:0045087|innate immune response;GO:0043066|negative regulation of apoptotic process;GO:0043154|negative regulation of cysteine-type endopeptidase activity involved in apoptotic process;GO:0043524|negative regulation of neuron apoptotic process;GO:0007399|nervous system development;GO:0009966|regulation of signal transduction;GO:00432…	GO:0016323|basolateral plasma membrane;GO:0005737|cytoplasm;GO:0070062|extracellular exosome;GO:0043005|neuron projection;GO:0043204|perikaryon;	GO:0005524|ATP binding;GO:0004869|cysteine-type endopeptidase inhibitor activity;GO:0046872|metal ion binding;GO:0004842|ubiquitin-protein transferase activity;	K12807	NAIP, BIRC1; baculoviral IAP repeat-containing protein 1
gene20231	57	54	57	56.183	211	290	82	182.446	0.307943	-1.69926	0.00588664	0.889808	down	yes	CD180	protein_coding	chrNC_019473.2:12388061-12412734:+	gi|426246375|ref|XP_004016970.1|	3234	0	PREDICTED: CD180 antigen isoform X2 [Ovis aries]	gi|548511629|ref|XM_005694612.1|	2070	0	PREDICTED: Capra hircus CD180 molecule (CD180), transcript variant X1, mRNA	Q99467	984	0	CD180 antigen	.	.	.	.	pfam13855	LRR_8	Leucine rich repeat.	GO:0002322|B cell proliferation involved in immune response;GO:0071222|cellular response to lipopolysaccharide;GO:0006954|inflammatory response;GO:0045087|innate immune response;GO:0031666|positive regulation of lipopolysaccharide-mediated signaling pathway;GO:0002224|toll-like receptor signaling pathway;	GO:0005887|integral component of plasma membrane;	GO:0004872|receptor activity;	K06555	CD180; CD180 antigen
gene2028	253	181	221	218.222	546	735	340	509.447	0.428351	-1.22314	0.00926322	1	down	yes	HCLS1	protein_coding	chrNC_019458.2:184233711-184266924:-	gi|426217538|ref|XP_004003010.1|	2145	0	PREDICTED: hematopoietic lineage cell-specific protein [Ovis aries]	gi|556752638|ref|XM_005971648.1|	2007	0	PREDICTED: Pantholops hodgsonii hematopoietic cell-specific Lyn substrate 1 (HCLS1), mRNA	P14317	706	0	Hematopoietic lineage cell-specific protein	.	.	.	.	pfam02218	HS1_rep	Repeat in HS1/Cortactin. The function of this repeat is unknown. Seven copies are found in cortactin and four copies are found in HS1. The repeats are always found amino terminal to an SH3 domain pfam00018.	GO:0030041|actin filament polymerization;GO:0071345|cellular response to cytokine stimulus;GO:0030218|erythrocyte differentiation;GO:0035556|intracellular signal transduction;GO:2000107|negative regulation of leukocyte apoptotic process;GO:0000122|negative regulation of transcription from RNA polymerase II promoter;GO:2000251|positive regulation of actin cytoskeleton reorganization;GO:0008284|pos…	GO:0005737|cytoplasm;GO:0016020|membrane;GO:0005739|mitochondrion;GO:0005634|nucleus;GO:0005667|transcription factor complex;	GO:0019901|protein kinase binding;GO:0001085|RNA polymerase II transcription factor binding;	K06106	CTTN, EMS1; cortactin
gene20973	4	0	114	37.6889	0	0	0	0	Inf	Inf	1.3541e-06	0.00363043	up	yes	TMEM233	protein_coding	chrNC_019474.2:55327017-55373982:-	gi|548500893|ref|XP_005691510.1|	577	9e-67	PREDICTED: transmembrane protein 233 isoform X1 [Capra hircus]	gi|548500894|ref|XM_005691454.1|	2257	0	PREDICTED: Capra hircus transmembrane protein 233 (TMEM233), transcript variant X2, mRNA	B4DJY2	172	1e-48	Transmembrane protein 233	.	.	.	.	pfam04505	Dispanin	Interferon-induced transmembrane protein. This family includes the human leukocyte antigen CD225, which is an interferon inducible transmembrane protein, and is associated with interferon induced cell growth suppression.	GO:0009607|response to biotic stimulus;	GO:0016021|integral component of membrane;	.	.	.
gene21024	1012	1246	881	1058.21	638	505	319	455.462	2.32337	1.21622	0.00309058	0.675683	up	yes	TPCN1	protein_coding	chrNC_019474.2:60885513-60949042:+	gi|803173807|ref|XP_011953268.1|	3831	0	PREDICTED: two pore calcium channel protein 1 isoform X1 [Ovis aries]	gi|594057792|ref|XM_006053005.1|	3919	0	PREDICTED: Bubalus bubalis two pore segment channel 1 (TPCN1), transcript variant X3, mRNA	Q9ULQ1	1320	0	Two pore calcium channel protein 1	.	.	.	.	pfam00520	Ion_trans	Ion transport protein. This family contains Sodium, Potassium, Calcium ion channels. This family is 6 transmembrane helices in which the last two helices flank a loop which determines ion selectivity. In some sub-families (e.g. Na channels) the domain is repeated four times, whereas in others (e.g. K channels) the protein forms as a tetramer in the membrane. A bacterial structure of the protein i…	GO:0034220|ion transmembrane transport;GO:0086010|membrane depolarization during action potential;GO:0010508|positive regulation of autophagy;	GO:0005768|endosome;GO:0010008|endosome membrane;GO:0016021|integral component of membrane;GO:0005765|lysosomal membrane;GO:0005764|lysosome;GO:0005886|plasma membrane;	GO:0072345|NAADP-sensitive calcium-release channel activity;GO:0005245|voltage-gated calcium channel activity;	K16896	TPCN1; two pore calcium channel protein 1
gene21027	111	173	287	189.776	642	2354	64	967.488	0.196153	-2.34995	0.000113676	0.108858	down	yes	OAS1	protein_coding	chrNC_019474.2:61037615-61063301:-	gi|803173841|ref|XP_011953271.1|	1898	0	PREDICTED: 2'-5'-oligoadenylate synthase 1 isoform X1 [Ovis aries]	gi|548500964|ref|XM_005691488.1|	1862	0	PREDICTED: Capra hircus 2'-5'-oligoadenylate synthase 1-like (LOC102190983), transcript variant X2, mRNA	P00973	463	2e-157	2'-5'-oligoadenylate synthase 1	.	.	.	.	pfam10421	OAS1_C	2'-5'-oligoadenylate synthetase 1, domain 2, C-terminus. This is the largely alpha-helical, C-terminal half of 2'-5'-oligoadenylate synthetase 1, being described as domain 2 of the enzyme and homologous to a tandem ubiquitin repeat. It carries the region of enzymic activity between 320 and 344 at the extreme C-terminal end. Oligoadenylate synthetases are antiviral enzymes that counteract vial att…	GO:0035457|cellular response to interferon-alpha;GO:0051607|defense response to virus;GO:0042593|glucose homeostasis;GO:0006006|glucose metabolic process;GO:0060333|interferon-gamma-mediated signaling pathway;GO:0045071|negative regulation of viral genome replication;GO:0051259|protein oligomerization;GO:0006164|purine nucleotide biosynthetic process;GO:0060700|regulation of ribonuclease activity…	GO:0005737|cytoplasm;GO:0005829|cytosol;GO:0005783|endoplasmic reticulum;GO:0005576|extracellular region;GO:0005739|mitochondrion;GO:0005634|nucleus;	GO:0001730|2'-5'-oligoadenylate synthetase activity;GO:0005524|ATP binding;GO:0003725|double-stranded RNA binding;GO:0046872|metal ion binding;GO:0008270|zinc ion binding;	K14216	OAS; 2'-5'-oligoadenylate synthetase [EC:2.7.7.84]
gene21028	29	61	45	45.6534	131	359	25	162.307	0.281278	-1.82993	0.00772483	1	down	yes	LOC101110181	protein_coding	chrNC_019474.2:61047492-61056487:-	gi|803173829|ref|XP_011953270.1|	681	8e-82	PREDICTED: 2'-5'-oligoadenylate synthase 1 [Ovis aries]	gi|548534999|ref|XM_005701870.1|	582	0	PREDICTED: Capra hircus 2'-5'-oligoadenylate synthase 1-like (LOC102185558), mRNA	Q29599	181	2e-49	2'-5'-oligoadenylate synthase 1	.	.	.	.	pfam10421	OAS1_C	2'-5'-oligoadenylate synthetase 1, domain 2, C-terminus. This is the largely alpha-helical, C-terminal half of 2'-5'-oligoadenylate synthetase 1, being described as domain 2 of the enzyme and homologous to a tandem ubiquitin repeat. It carries the region of enzymic activity between 320 and 344 at the extreme C-terminal end. Oligoadenylate synthetases are antiviral enzymes that counteract vial att…	GO:0051607|defense response to virus;GO:0045087|innate immune response;GO:0045071|negative regulation of viral genome replication;GO:0006164|purine nucleotide biosynthetic process;	GO:0005737|cytoplasm;GO:0005783|endoplasmic reticulum;GO:0005576|extracellular region;GO:0005739|mitochondrion;GO:0005634|nucleus;	GO:0001730|2'-5'-oligoadenylate synthetase activity;GO:0005524|ATP binding;GO:0003725|double-stranded RNA binding;GO:0046872|metal ion binding;	K14216	OAS; 2'-5'-oligoadenylate synthetase [EC:2.7.7.84]
gene21233	30	107	7	50.2721	15	5	5	7.66827	6.55585	2.71278	0.00615634	0.916971	up	yes	MMP11	protein_coding	chrNC_019474.2:70485863-70491261:+	gi|803177402|ref|XP_011953607.1|	2421	0	PREDICTED: stromelysin-3 isoform X1 [Ovis aries]	gi|548502335|ref|XM_005691750.1|	980	0	PREDICTED: Capra hircus matrix metallopeptidase 11 (stromelysin 3) (MMP11), mRNA	P24347	336	1e-101	Stromelysin-3	.	.	.	.	pfam00413	Peptidase_M10	Matrixin. The members of this family are enzymes that cleave peptides. These proteases require zinc for catalysis.	GO:0071711|basement membrane organization;GO:0030574|collagen catabolic process;GO:0030199|collagen fibril organization;GO:0022617|extracellular matrix disassembly;GO:0007275|multicellular organismal development;GO:0045599|negative regulation of fat cell differentiation;GO:0006508|proteolysis;	GO:0005576|extracellular region;GO:0005796|Golgi lumen;GO:0005578|proteinaceous extracellular matrix;	GO:0005509|calcium ion binding;GO:0004222|metalloendopeptidase activity;GO:0004252|serine-type endopeptidase activity;GO:0008270|zinc ion binding;	K07993	MMP11; matrix metalloproteinase-11 (stromelysin 3) [EC:3.4.24.-]
gene21446	0	0	0	0	4	0	46	16.3991	#NAME?	#NAME?	0.0008957	0.348297	down	yes	MESP2	protein_coding	chrNC_019475.2:20275152-20283094:+	gi|803257613|ref|XP_011988686.1|	1221	2e-145	PREDICTED: mesoderm posterior protein 2 isoform X3 [Ovis aries musimon]	gi|594068704|ref|XM_006058214.1|	730	0	PREDICTED: Bubalus bubalis mesoderm posterior 2 homolog (mouse) (MESP2), transcript variant X2, mRNA	Q0VG99	186	7e-49	Mesoderm posterior protein 2	.	.	.	.	pfam00010	HLH	Helix-loop-helix DNA-binding domain.	GO:0007275|multicellular organismal development;GO:0007219|Notch signaling pathway;GO:0006355|regulation of transcription, DNA-templated;GO:0006351|transcription, DNA-templated;	GO:0070062|extracellular exosome;GO:0005634|nucleus;	GO:0003677|DNA binding;	K09076	MESP; mesoderm posterior
gene2172	56	96	57	70.8421	198	327	120	203.118	0.348774	-1.51964	0.00911058	1	down	yes	RTP4	protein_coding	chrNC_019458.2:197983375-197987338:-	gi|157278602|ref|NP_001098400.1|	2534	0	receptor-transporting protein 4 [Ovis aries]	gi|157278601|ref|NM_001104930.1|	1608	0	Ovis aries receptor (chemosensory) transporter protein 4 (RTP4), mRNA	Q96DX8	231	5e-70	Receptor-transporting protein 4	.	.	.	.	pfam13695	zf-3CxxC	Zinc-binding domain. This is a family with several pairs of CxxC motifs possibly representing a multiple zinc-binding region. Only one pair of cysteines is associated with a highly conserved histidine residue.	GO:0001580|detection of chemical stimulus involved in sensory perception of bitter taste;GO:0051205|protein insertion into membrane;GO:0006612|protein targeting to membrane;	GO:0005737|cytoplasm;GO:0016021|integral component of membrane;	GO:0031849|olfactory receptor binding;	.	.
gene21857	7	8	0	5.15445	0	142	6	47.7	0.10806	-3.2101	0.0042996	0.788843	down	yes	SERPINA14	protein_coding	chrNC_019475.2:57920816-57931798:-	gi|803177507|ref|XP_011953676.1|	2086	0	PREDICTED: uterine milk protein isoform X1 [Ovis aries]	gi|57164332|ref|NM_001009304.1|	1385	0	Ovis aries serpin peptidase inhibitor, clade A (alpha-1 antiproteinase, antitrypsin), member 14 (SERPINA14), mRNA	P21814	802	0	Uterine milk protein	MA2246	81.3	9e-16	COG4826	pfam00079	Serpin	Serpin (serine protease inhibitor). Structure is a multi-domain fold containing a bundle of helices and a beta sandwich.	GO:0007565|female pregnancy;	GO:0005615|extracellular space;	GO:0030414|peptidase inhibitor activity;GO:0004867|serine-type endopeptidase inhibitor activity;	K04525	SERPINA; serpin peptidase inhibitor, clade A
gene22523	2955	3445	2649	3045.36	2170	989	508	1123.6	2.71036	1.43849	0.00877932	1	up	yes	GPX1	protein_coding	chrNC_019476.2:50710776-50711910:+	gi|426249547|ref|XP_004018511.1|	1000	3e-134	PREDICTED: LOW QUALITY PROTEIN: glutathione peroxidase 1 [Ovis aries]	gi|156602645|ref|NM_174076.3|	764	0	Bos taurus glutathione peroxidase 1 (GPX1), mRNA	P00435	384	2e-133	Glutathione peroxidase 1	slr1171	112	1e-28	COG0386	pfam00255	GSHPx	Glutathione peroxidase.	GO:0006749|glutathione metabolic process;GO:0042744|hydrogen peroxide catabolic process;GO:1902905|positive regulation of fibril organization;GO:0006979|response to oxidative stress;	GO:0005737|cytoplasm;	GO:0004602|glutathione peroxidase activity;	K00432	E1.11.1.9; glutathione peroxidase [EC:1.11.1.9]
gene22743	0	0	0	0	1	0	30	10.2228	#NAME?	#NAME?	0.0088119	1	down	yes	LOC105603635	pseudogene	chrNC_019477.2:505352-506888:-	gi|296233621|ref|XP_002762081.1|	318	4e-34	PREDICTED: CAP-Gly domain-containing linker protein 3 [Callithrix jacchus]	gi|594115771|ref|XM_006080505.1|	46	5e-13	PREDICTED: Bubalus bubalis NIF3 NGG1 interacting factor 3-like 1 (S. cerevisiae) (NIF3L1), transcript variant X2, mRNA	B9EHT4	123	2e-34	CAP-Gly domain-containing linker protein 3	.	.	.	.	pfam10327	7TM_GPCR_Sri	Serpentine type 7TM GPCR chemoreceptor Sri. Chemoreception is mediated in Caenorhabditis elegans by members of the seven-transmembrane G-protein-coupled receptor class (7TM GPCRs) of proteins which are of the serpentine type. Sri is part of the Str superfamily of chemoreceptors. Chemoperception is one of the central senses of soil nematodes like C. elegans which are otherwise 'blind' and 'deaf'.	GO:0072321|chaperone-mediated protein transport;GO:0045444|fat cell differentiation;GO:0044091|membrane biogenesis;GO:0031115|negative regulation of microtubule polymerization;GO:0018230|peptidyl-L-cysteine S-palmitoylation;GO:0043065|positive regulation of apoptotic process;GO:0045807|positive regulation of endocytosis;GO:0090004|positive regulation of establishment of protein localization to pl…	GO:0031901|early endosome membrane;GO:0005795|Golgi stack;GO:0045121|membrane raft;GO:0005886|plasma membrane;GO:0055038|recycling endosome membrane;GO:0005802|trans-Golgi network;GO:0032588|trans-Golgi network membrane;	GO:0035594|ganglioside binding;GO:0008017|microtubule binding;	K10423	CLIP3_4; CAP-Gly domain-containing linker protein 3/4
gene22778	702	1356	1479	1186.42	3665	3460	1818	2791.57	0.425002	-1.23446	0.00218321	0.588427	down	yes	PSMB8	protein_coding	chrNC_019477.2:7244351-7247355:-	gi|196259781|ref|NP_001124502.1|	1214	3e-166	proteasome subunit beta type-8 [Ovis aries]	gi|196259780|ref|NM_001131030.1|	680	0	Ovis aries proteasome (prosome, macropain) subunit, beta type, 8 (PSMB8), mRNA	Q3T112	57	3e-08	Proteasome subunit beta type-8	.	.	.	.	pfam00227	Proteasome	Proteasome subunit. The proteasome is a multisubunit structure that degrades proteins. Protein degradation is an essential component of regulation because proteins can become misfolded, damaged, or unnecessary. Proteasomes and their homologues vary greatly in complexity: from HslV (heat shock locus v), which is encoded by 1 gene in bacteria, to the eukaryotic 20S proteasome, which is encoded by m…	GO:0019882|antigen processing and presentation;GO:0045444|fat cell differentiation;GO:0051603|proteolysis involved in cellular protein catabolic process;GO:0052548|regulation of endopeptidase activity;	GO:0005737|cytoplasm;GO:0070062|extracellular exosome;GO:0005634|nucleus;GO:0005839|proteasome core complex;GO:1990111|spermatoproteasome complex;	GO:0004298|threonine-type endopeptidase activity;	K02740	PSMB8, LMP7; 20S proteasome subunit beta 8 [EC:3.4.25.1]
gene22880	83	145	179	136.125	70	35	21	38.7689	3.5112	1.81196	0.00612865	0.915523	up	yes	PI16	protein_coding	chrNC_019477.2:10896940-10911145:+	gi|426250221|ref|XP_004018836.1|	1992	0	PREDICTED: peptidase inhibitor 16 isoform X1 [Ovis aries]	gi|556737487|ref|XM_005964272.1|	2208	0	PREDICTED: Pantholops hodgsonii peptidase inhibitor 16 (PI16), mRNA	Q58D34	637	0	Peptidase inhibitor 16	YJL079c	67.4	3e-11	COG2340	pfam00188	CAP	Cysteine-rich secretory protein family. This is a large family of cysteine-rich secretory proteins, antigen 5, and pathogenesis-related 1 proteins (CAP) that are found in a wide range of organisms, including prokaryotes and non-vertebrate eukaryotes, The nine subfamilies of the mammalian CAP 'super'family include: the human glioma pathogenesis-related 1 (GLIPR1), Golgi associated pathogenesis rel…	.	GO:0070062|extracellular exosome;GO:0016021|integral component of membrane;	GO:0030414|peptidase inhibitor activity;	.	.
gene22902	52	92	193	111.495	6	12	13	9.92732	11.2311	3.48943	5.06387e-06	0.0114855	up	yes	GLP1R	protein_coding	chrNC_019477.2:12891636-12931995:+	gi|803189625|ref|XP_011956818.1|	2418	0	PREDICTED: glucagon-like peptide 1 receptor isoform X1 [Ovis aries]	gi|594103582|ref|XM_006074734.1|	3871	0	PREDICTED: Bubalus bubalis glucagon-like peptide 1 receptor (GLP1R), mRNA	O35659	844	0	Glucagon-like peptide 1 receptor	.	.	.	.	pfam00002	7tm_2	7 transmembrane receptor (Secretin family). This family is known as Family B, the secretin-receptor family or family 2 of the G-protein-coupled receptors (GCPRs).They have been described in many animal species, but not in plants, fungi or prokaryotes. Three distinct sub-families are recognized. Subfamily B1 contains classical hormone receptors, such as receptors for secretin and glucagon, that ar…	GO:0019933|cAMP-mediated signaling;GO:0007166|cell surface receptor signaling pathway;GO:0007611|learning or memory;GO:0007218|neuropeptide signaling pathway;GO:0045777|positive regulation of blood pressure;GO:0007204|positive regulation of cytosolic calcium ion concentration;GO:0008016|regulation of heart contraction;GO:0006950|response to stress;	GO:0016021|integral component of membrane;GO:0005622|intracellular;GO:0005886|plasma membrane;	GO:0004967|glucagon receptor activity;GO:0004872|receptor activity;	K04581	GLP1R; glucagon-like peptide 1 receptor
gene23094	1	0	0	0.328522	7	34	1	13.3317	0.0246421	-5.34273	0.00786002	1	down	yes	LOC105603754	protein_coding	chrNC_019477.2:25866589-25941056:+	gi|803188222|ref|XP_011956279.1|	1799	0	PREDICTED: butyrophilin subfamily 1 member A1-like isoform X1 [Ovis aries]	gi|225543618|gb|AC233693.7|	1090	0	Bos taurus Y Chr BAC CH240-84I22 (Children's Hospital Oakland Research Institute Bovine BAC Library (male)) complete sequence	P18892	206	1e-56	Butyrophilin subfamily 1 member A1	.	.	.	.	pfam00622	SPRY	SPRY domain. SPRY Domain is named from SPla and the RYanodine Receptor. Domain of unknown function. Distant homologues are domains in butyrophilin/marenostrin/pyrin homologues.	.	GO:0016021|integral component of membrane;	.	K06712	BTN; butyrophilin
gene23235	8	4	9	6.92726	114	76	6	59.9211	0.115606	-3.11271	0.000651782	0.286222	down	yes	LOC101113705	protein_coding	chrNC_019477.2:28008092-28010421:-	gi|594075903|ref|XP_006061716.1|	920	1e-120	PREDICTED: ubiquitin D-like [Bubalus bubalis]	gi|548518101|ref|XM_005696655.1|	939	0	PREDICTED: Capra hircus ubiquitin D-like (LOC102176375), mRNA	O15205	237	1e-75	Ubiquitin D	.	.	.	.	pfam00240	ubiquitin	Ubiquitin family. This family contains a number of ubiquitin-like proteins: SUMO (smt3 homologue) Nedd8, Elongin B, Rub1, and Parkin. A number of them are thought to carry a distinctive five-residue motif termed the proteasome-interacting motif (PIM), which may have a biologically significant role in protein delivery to proteasomes and recruitment of proteasomes to transcription sites.	GO:0070842|aggresome assembly;GO:0043011|myeloid dendritic cell differentiation;GO:0043065|positive regulation of apoptotic process;GO:0043123|positive regulation of I-kappaB kinase/NF-kappaB signaling;GO:0032446|protein modification by small protein conjugation;GO:0016567|protein ubiquitination;GO:0006508|proteolysis;GO:0034341|response to interferon-gamma;GO:0034612|response to tumor necrosis f…	GO:0016235|aggresome;GO:0005737|cytoplasm;GO:0005730|nucleolus;GO:0005634|nucleus;	GO:0070628|proteasome binding;	K12157	UBD, FAT10; ubiquitin D
gene23929	302	153	170	208.055	103	44	67	66.5792	3.12492	1.64382	0.00440189	0.788843	up	yes	PTPN5	protein_coding	chrNC_019478.2:25277902-25319703:+	gi|555977613|ref|XP_005900759.1|	2088	0	PREDICTED: tyrosine-protein phosphatase non-receptor type 5 [Bos mutus]	gi|594042310|ref|XM_006045631.1|	1552	0	PREDICTED: Bubalus bubalis protein tyrosine phosphatase, non-receptor type 5 (striatum-enriched) (PTPN5), mRNA	P54829	761	0	Tyrosine-protein phosphatase non-receptor type 5	SPAC19D5.01	84.3	2e-23	COG5599	pfam00102	Y_phosphatase	Protein-tyrosine phosphatase.	GO:0006470|protein dephosphorylation;	GO:0005789|endoplasmic reticulum membrane;GO:0016021|integral component of membrane;	GO:0001784|phosphotyrosine binding;GO:0004725|protein tyrosine phosphatase activity;	K18018	PTPN5; tyrosine-protein phosphatase non-receptor type 5 [EC:3.1.3.48]
gene23990	0	0	0	0	57	0	41	30.3041	#NAME?	#NAME?	5.50385e-06	0.0114855	down	yes	LOC101107914	protein_coding	chrNC_019478.2:26388111-26402910:-	gi|511851756|ref|XP_004750201.1|	547	2e-103	PREDICTED: olfactory receptor 8B3-like [Mustela putorius furo]	gi|119922470|ref|XM_001250927.1|	534	0	PREDICTED: Bos taurus olfactory receptor 8B3 (LOC782297), mRNA	Q60886	70.9	6e-78	Olfactory receptor 147	.	.	.	.	pfam13853	7tm_4	Olfactory receptor. The members of this family are transmembrane olfactory receptors.	GO:0007186|G-protein coupled receptor signaling pathway;GO:0007608|sensory perception of smell;	GO:0016021|integral component of membrane;GO:0005886|plasma membrane;	GO:0004930|G-protein coupled receptor activity;GO:0005549|odorant binding;GO:0004984|olfactory receptor activity;	K04257	OLFR; olfactory receptor
gene23991	0	0	0	0	32	0	47	24.9504	#NAME?	#NAME?	3.35404e-05	0.0424007	down	yes	LOC101102436	protein_coding	chrNC_019478.2:26405241-26406173:-	gi|426251653|ref|XP_004019536.1|	1521	0	PREDICTED: olfactory receptor 8B3-like isoform X1 [Ovis aries]	gi|548526913|ref|XM_005699557.1|	887	0	PREDICTED: Capra hircus olfactory receptor 8B3-like (LOC102174190), mRNA	Q8NGG8	424	3e-147	Olfactory receptor 8B3	.	.	.	.	pfam13853	7tm_4	Olfactory receptor. The members of this family are transmembrane olfactory receptors.	GO:0007186|G-protein coupled receptor signaling pathway;	GO:0016021|integral component of membrane;GO:0005886|plasma membrane;	GO:0004930|G-protein coupled receptor activity;GO:0005549|odorant binding;GO:0004984|olfactory receptor activity;	K04257	OLFR; olfactory receptor
gene23992	0	0	0	0	20	0	13	10.1743	#NAME?	#NAME?	0.0076271	1	down	yes	LOC101108438	pseudogene	chrNC_019478.2:26415685-26417430:-	gi|742226757|ref|XP_010827802.1|	545	3e-65	PREDICTED: LOW QUALITY PROTEIN: olfactory receptor 145-like [Bison bison bison]	gi|594064160|ref|XM_006056037.1|	323	3e-167	PREDICTED: Bubalus bubalis olfactory receptor 8B3-like (LOC102404289), mRNA	Q8NGG8	129	1e-55	Olfactory receptor 8B3	.	.	.	.	pfam13853	7tm_4	Olfactory receptor. The members of this family are transmembrane olfactory receptors.	GO:0007186|G-protein coupled receptor signaling pathway;	GO:0016021|integral component of membrane;GO:0005886|plasma membrane;	GO:0004930|G-protein coupled receptor activity;GO:0005549|odorant binding;GO:0004984|olfactory receptor activity;	K04257	OLFR; olfactory receptor
gene23993	0	0	0	0	18	0	14	9.91812	#NAME?	#NAME?	0.00856069	1	down	yes	LOC101108704	pseudogene	chrNC_019478.2:26424771-26426071:-	gi|594064259|ref|XP_006056148.1|	519	1e-103	PREDICTED: olfactory receptor 8B3-like [Bubalus bubalis]	gi|594064242|ref|XM_006056078.1|	615	0	PREDICTED: Bubalus bubalis olfactory receptor 8B3-like (LOC102389638), mRNA	Q8NG78	68.9	2e-74	Olfactory receptor 8G5	.	.	.	.	pfam13853	7tm_4	Olfactory receptor. The members of this family are transmembrane olfactory receptors.	GO:0007186|G-protein coupled receptor signaling pathway;	GO:0016021|integral component of membrane;GO:0005886|plasma membrane;	GO:0004930|G-protein coupled receptor activity;GO:0005549|odorant binding;GO:0004984|olfactory receptor activity;	K04257	OLFR; olfactory receptor
gene24062	794	471	555	606.01	383	227	262	272.236	2.22605	1.15449	0.00987167	1	up	yes	FEZ1	protein_coding	chrNC_019478.2:28074387-28116413:-	gi|426251709|ref|XP_004019564.1|	1769	0	PREDICTED: fasciculation and elongation protein zeta-1 [Ovis aries]	gi|594067571|ref|XM_006057669.1|	1656	0	PREDICTED: Bubalus bubalis fasciculation and elongation protein zeta 1 (zygin I) (FEZ1), transcript variant X2, mRNA	Q99689	660	0	Fasciculation and elongation protein zeta-1	.	.	.	.	pfam07763	FEZ	FEZ-like protein. This is a family of eukaryotic proteins thought to be involved in axonal outgrowth and fasciculation. The N-terminal regions of these sequences are less conserved than the C-terminal regions, and are highly acidic. The C. elegans homolog, UNC-76, may play structural and signalling roles in the control of axonal extension and adhesion (particularly in the presence of adjacent neu…	GO:0007411|axon guidance;GO:0007155|cell adhesion;GO:0071363|cellular response to growth factor stimulus;GO:0051654|establishment of mitochondrion localization;GO:1902902|negative regulation of autophagosome assembly;GO:0007399|nervous system development;GO:0010976|positive regulation of neuron projection development;GO:0006810|transport;	GO:0030424|axon;GO:0005813|centrosome;GO:0005737|cytoplasm;GO:0030425|dendrite;GO:0005794|Golgi apparatus;GO:0005874|microtubule;GO:0015630|microtubule cytoskeleton;GO:0005739|mitochondrion;GO:0005886|plasma membrane;	.	.	.
gene24128	40	11	35	28.2339	202	190	103	154.561	0.182672	-2.45267	0.000194648	0.157386	down	yes	MS4A8	protein_coding	chrNC_019478.2:36168377-36186710:+	gi|426251789|ref|XP_004019604.1|	929	1e-120	PREDICTED: membrane-spanning 4-domains subfamily A member 8 isoform X1 [Ovis aries]	gi|548527136|ref|XM_005699648.1|	1207	0	PREDICTED: Capra hircus membrane-spanning 4-domains, subfamily A, member 8 (MS4A8), transcript variant X1, mRNA	Q99N10	182	3e-52	Membrane-spanning 4-domains subfamily A member 8	.	.	.	.	pfam04103	CD20	CD20-like family. This family includes the CD20 protein and the beta subunit of the high affinity receptor for IgE Fc. The high affinity receptor for IgE is a tetrameric structure consisting of a single IgE-binding alpha subunit, a single beta subunit, and two disulfide-linked gamma subunits. The alpha subunit of Fc epsilon RI and most Fc receptors are homologous members of the Ig superfamily. By…	.	GO:0016021|integral component of membrane;	.	.	.
gene24631	12	4	26	13.6657	33	215	339	191.103	0.0715094	-3.80572	0.000177684	0.145987	down	yes	ANKRD22	protein_coding	chrNC_019479.2:10207399-10238386:-	gi|426252751|ref|XP_004020066.1|	961	4e-122	PREDICTED: ankyrin repeat domain-containing protein 22 isoform X1 [Ovis aries]	gi|556747415|ref|XM_005969099.1|	1522	0	PREDICTED: Pantholops hodgsonii ankyrin repeat domain 22 (ANKRD22), mRNA	Q5VYY1	338	2e-109	Ankyrin repeat domain-containing protein 22	all2748	66.2	2e-10	COG0666	pfam12796	Ank_2	Ankyrin repeats (3 copies).	GO:0016042|lipid catabolic process;GO:0044241|lipid digestion;	GO:0005576|extracellular region;	GO:0004465|lipoprotein lipase activity;	.	.
gene24641	167	154	187	169.485	464	1039	179	529.953	0.319812	-1.6447	0.00279241	0.655508	down	yes	IFIT3	protein_coding	chrNC_019479.2:10747188-10757990:+	gi|426252763|ref|XP_004020072.1|	2638	0	PREDICTED: interferon-induced protein with tetratricopeptide repeats 3 isoform X1 [Ovis aries]	gi|548522364|ref|XM_005698196.1|	2009	0	PREDICTED: Capra hircus interferon-induced protein with tetratricopeptide repeats 3 (IFIT3), transcript variant X2, mRNA	O14879	679	0	Interferon-induced protein with tetratricopeptide repeats 3	.	.	.	.	pfam13424	TPR_12	Tetratricopeptide repeat.	GO:0035457|cellular response to interferon-alpha;GO:0051607|defense response to virus;GO:0043066|negative regulation of apoptotic process;GO:0008285|negative regulation of cell proliferation;GO:0009615|response to virus;GO:0060337|type I interferon signaling pathway;	GO:0005737|cytoplasm;GO:0005829|cytosol;GO:0005739|mitochondrion;	GO:0003723|RNA binding;	.	.
gene24642	155	168	286	202.128	604	2304	288	1014.37	0.199263	-2.32725	5.36383e-06	0.0114855	down	yes	LOC101102194	protein_coding	chrNC_019479.2:10775175-10784777:+	gi|426253291|ref|XP_004020332.1|	2564	0	PREDICTED: interferon-induced protein with tetratricopeptide repeats 1 [Ovis aries]	gi|548522360|ref|XM_005698194.1|	1625	0	PREDICTED: Capra hircus interferon-induced protein with tetratricopeptide repeats 1 (IFIT1), mRNA	P09914	645	0	Interferon-induced protein with tetratricopeptide repeats 1	.	.	.	.	pfam13424	TPR_12	Tetratricopeptide repeat.	GO:0071360|cellular response to exogenous dsRNA;GO:0071357|cellular response to type I interferon;GO:0051607|defense response to virus;GO:0019060|intracellular transport of viral protein in host cell;GO:0050689|negative regulation of defense response to virus by host;GO:0051097|negative regulation of helicase activity;GO:0032091|negative regulation of protein binding;GO:0045071|negative regulatio…	GO:0005737|cytoplasm;GO:0005829|cytosol;GO:0043657|host cell;	GO:0003723|RNA binding;	K14217	IFIT1; interferon-induced protein with tetratricopeptide repeats 1
gene24643	122	62	189	122.51	390	1301	213	603.827	0.202889	-2.30124	0.000376467	0.220682	down	yes	LOC105612361	pseudogene	chrNC_019479.2:10784565-10785803:+	gi|471417582|ref|XP_004390299.1|	832	2e-107	PREDICTED: eukaryotic translation initiation factor 4E [Trichechus manatus latirostris]	gi|548469888|ref|XM_005681394.1|	594	0	PREDICTED: Capra hircus eukaryotic translation initiation factor 4E (EIF4E), mRNA	P63074	293	1e-96	Eukaryotic translation initiation factor 4E	SPAC16E8.15	108	1e-26	COG5053	pfam01652	IF4E	Eukaryotic initiation factor 4E.	GO:0001662|behavioral fear response;GO:0000082|G1/S transition of mitotic cell cycle;GO:0030324|lung development;GO:0045665|negative regulation of neuron differentiation;GO:0017148|negative regulation of translation;GO:0045931|positive regulation of mitotic cell cycle;GO:0006417|regulation of translation;GO:0019827|stem cell population maintenance;	GO:0033391|chromatoid body;GO:0000932|cytoplasmic mRNA processing body;GO:0010494|cytoplasmic stress granule;GO:0016281|eukaryotic translation initiation factor 4F complex;GO:0070062|extracellular exosome;GO:0005845|mRNA cap binding complex;GO:0048471|perinuclear region of cytoplasm;GO:0043234|protein complex;GO:0016442|RISC complex;	GO:0019899|enzyme binding;GO:0031370|eukaryotic initiation factor 4G binding;GO:0044822|poly(A) RNA binding;GO:0070491|repressing transcription factor binding;GO:0003743|translation initiation factor activity;	K03259	EIF4E; translation initiation factor 4E
gene24653	84	45	85	70.7756	444	129	156	223.512	0.316652	-1.65903	0.00726135	1	down	yes	ANKRD1	protein_coding	chrNC_019479.2:12221717-12231075:-	gi|356582210|ref|NP_001239107.1|	1506	0	ankyrin repeat domain-containing protein 1 [Ovis aries]	gi|356582209|ref|NM_001252178.1|	1686	0	Ovis aries ankyrin repeat domain 1 (cardiac muscle) (ANKRD1), mRNA	Q865U8	566	0	Ankyrin repeat domain-containing protein 1	TVN1399	80.9	2e-16	COG0666	pfam12796	Ank_2	Ankyrin repeats (3 copies).	GO:0055008|cardiac muscle tissue morphogenesis;GO:0035690|cellular response to drug;GO:0071347|cellular response to interleukin-1;GO:0071222|cellular response to lipopolysaccharide;GO:0071260|cellular response to mechanical stimulus;GO:0071560|cellular response to transforming growth factor beta stimulus;GO:0071356|cellular response to tumor necrosis factor;GO:0042692|muscle cell differentiation;…	GO:0005737|cytoplasm;GO:0005829|cytosol;GO:0031674|I band;GO:0005730|nucleolus;GO:0048471|perinuclear region of cytoplasm;GO:0030017|sarcomere;GO:0005667|transcription factor complex;	GO:0003779|actin binding;GO:0003677|DNA binding;GO:0001105|RNA polymerase II transcription coactivator activity;GO:0031432|titin binding;GO:0003714|transcription corepressor activity;	.	.
gene24679	3681	3547	5162	4122.11	6638	12117	7964	8485.51	0.485782	-1.04162	0.00273402	0.647771	down	yes	RBP4	protein_coding	chrNC_019479.2:14551705-14558384:-	gi|548522469|ref|XP_005698303.1|	913	5e-120	PREDICTED: LOW QUALITY PROTEIN: retinol-binding protein 4 [Capra hircus]	gi|548522468|ref|XM_005698246.1|	744	0	PREDICTED: Capra hircus retinol binding protein 4, plasma (RBP4), mRNA	P18902	351	8e-120	Retinol-binding protein 4	.	.	.	.	pfam00061	Lipocalin	Lipocalin / cytosolic fatty-acid binding protein family. Lipocalins are transporters for small hydrophobic molecules, such as lipids, steroid hormones, bilins, and retinoids. The family also encompasses the enzyme prostaglandin D synthase (EC:5.3.99.2). Alignment subsumes both the lipocalin and fatty acid binding protein signatures from PROSITE. This is supported on structural and functional grou…	.	GO:0005576|extracellular region;	GO:0016918|retinal binding;GO:0019841|retinol binding;GO:0005215|transporter activity;	.	.
gene24757	6	22	3	10.779	0	0	0	0	Inf	Inf	0.00800737	1	up	yes	LOC101120790	protein_coding	chrNC_019479.2:20190331-20192710:-	gi|594064351|ref|XP_006056194.1|	536	1e-62	PREDICTED: synaptojanin-2-binding protein [Bubalus bubalis]	gi|594088440|ref|XM_006067608.1|	359	0	PREDICTED: Bubalus bubalis synaptojanin-2-binding protein-like (LOC102398955), mRNA	Q3T0C9	210	6e-64	Synaptojanin-2-binding protein	.	.	.	.	pfam00595	PDZ	PDZ domain (Also known as DHR or GLGF). PDZ domains are found in diverse signaling proteins.	GO:0006897|endocytosis;GO:0016525|negative regulation of angiogenesis;GO:0010596|negative regulation of endothelial cell migration;GO:0001937|negative regulation of endothelial cell proliferation;GO:0070373|negative regulation of ERK1 and ERK2 cascade;GO:1903671|negative regulation of sprouting angiogenesis;GO:0008593|regulation of Notch signaling pathway;	GO:0016021|integral component of membrane;GO:0005741|mitochondrial outer membrane;GO:0048471|perinuclear region of cytoplasm;	.	.	.
gene24958	7	0	12	6.12858	96	348	29	149.814	0.0409079	-4.61148	0.000302735	0.199548	down	yes	LOC105601930	protein_coding	chrNC_019479.2:41271542-41333398:+	gi|803193559|ref|XP_011958458.1|	4493	0	PREDICTED: deleted in malignant brain tumors 1 protein isoform X1 [Ovis aries]	gi|556726701|ref|XM_005959052.1|	1630	0	PREDICTED: Pantholops hodgsonii deleted in malignant brain tumors 1 (DMBT1), mRNA	Q4A3R3	769	0	Deleted in malignant brain tumors 1 protein	.	.	.	.	pfam00530	SRCR	Scavenger receptor cysteine-rich domain. These domains are disulphide rich extracellular domains. These domains are found in several extracellular receptors and may be involved in protein-protein interactions.	GO:0030154|cell differentiation;GO:0007275|multicellular organismal development;GO:0015031|protein transport;	GO:0005576|extracellular region;GO:0019898|extrinsic component of membrane;GO:0016021|integral component of membrane;GO:0030658|transport vesicle membrane;GO:0042589|zymogen granule membrane;	GO:0005044|scavenger receptor activity;GO:0035375|zymogen binding;	K13912	DMBT1; deleted in malignant brain tumors 1 protein
gene24984	1595	624	299	842.07	425	385	311	351.649	2.39463	1.2598	0.00887882	1	up	yes	CPXM2	protein_coding	chrNC_019479.2:42320250-42458638:-	gi|803206945|ref|XP_011964015.1|	3456	0	PREDICTED: inactive carboxypeptidase-like protein X2 isoform X2 [Ovis aries musimon]	gi|548523854|ref|XM_005698585.1|	3053	0	PREDICTED: Capra hircus carboxypeptidase X (M14 family), member 2 (CPXM2), transcript variant X1, mRNA	Q9D2L5	1236	0	Inactive carboxypeptidase-like protein X2	.	.	.	.	pfam00246	Peptidase_M14	Zinc carboxypeptidase.	.	GO:0005576|extracellular region;	GO:0008270|zinc ion binding;	K08639	CPXM2; carboxypeptidase X2
gene25012	8	10	11	9.70651	199	35	23	77.3031	0.125564	-2.9935	0.000557574	0.263893	down	yes	FAM196A	protein_coding	chrNC_019479.2:45483612-45522690:-	gi|426253253|ref|XP_004020313.1|	1577	0	PREDICTED: LOW QUALITY PROTEIN: protein FAM196A isoform X1 [Ovis aries]	gi|555969299|ref|XM_005896614.1|	1238	0	PREDICTED: Bos mutus family with sequence similarity 196, member A (FAM196A), mRNA	Q6ZSG2	437	0	Protein FAM196A	.	.	.	.	pfam15265	FAM196	FAM196 family. This protein family is a domain of unknown function. This family of proteins is found in eukaryotes and are typically between 441 and 534 amino acids in length.	GO:0006915|apoptotic process;GO:0007596|blood coagulation;GO:0016477|cell migration;GO:0007010|cytoskeleton organization;GO:0038096|Fc-gamma receptor signaling pathway involved in phagocytosis;GO:0007229|integrin-mediated signaling pathway;GO:0006911|phagocytosis, engulfment;GO:0010634|positive regulation of epithelial cell migration;GO:1900026|positive regulation of substrate adhesion-dependent …	GO:0005737|cytoplasm;GO:0005829|cytosol;GO:0032045|guanyl-nucleotide exchange factor complex;GO:0016020|membrane;GO:0005654|nucleoplasm;GO:0005634|nucleus;	GO:0005096|GTPase activator activity;GO:0005089|Rho guanyl-nucleotide exchange factor activity;	.	.
gene25336	8	19	17	14.8326	64	139	70	86.7058	0.171068	-2.54736	0.000827625	0.334008	down	yes	SLC14A1	protein_coding	chrNC_019480.2:45631646-45654215:+	gi|803193923|ref|XP_011958621.1|	2098	0	PREDICTED: urea transporter 1 isoform X2 [Ovis aries]	gi|548519182|ref|XM_005697164.1|	3026	0	PREDICTED: Capra hircus solute carrier family 14 (urea transporter), member 1 (Kidd blood group) (SLC14A1), transcript variant X1, mRNA	C5MK33	696	0	Urea transporter 1	YPO2672	80.1	4e-15	COG4413	pfam03253	UT	Urea transporter. Members of this family transport urea across membranes. The family includes a bacterial homologue, Actinobacillus pleuropneumoniae urea transport protein Utp.	GO:0071918|urea transmembrane transport;	GO:0016323|basolateral plasma membrane;GO:0005887|integral component of plasma membrane;	GO:0015265|urea channel activity;	K08716	SLC14A; solute carrier family 14 (urea transporter)
gene25414	2069	3961	2229	2804.41	857	1509	1310	1170.97	2.39495	1.26	0.00224708	0.59309	up	yes	ONECUT2	protein_coding	chrNC_019480.2:56862312-56920242:+	gi|803232086|ref|XP_011976227.1|	1621	0	PREDICTED: one cut domain family member 2 isoform X2 [Ovis aries musimon]	gi|548519430|ref|XM_005697281.1|	9923	0	PREDICTED: Capra hircus one cut homeobox 2 (ONECUT2), mRNA	O95948	615	0	One cut domain family member 2	.	.	.	.	pfam02376	CUT	CUT domain. The CUT domain is a DNA-binding motif which can bind independently or in cooperation with the homeodomain, often found downstream of the CUT domain. Multiple copies of the CUT domain can exist in one protein.	GO:0009887|organ morphogenesis;GO:0030154|cell differentiation;GO:0045165|cell fate commitment;GO:0042384|cilium assembly;GO:0031018|endocrine pancreas development;GO:0002064|epithelial cell development;GO:0001889|liver development;GO:0030512|negative regulation of transforming growth factor beta receptor signaling pathway;GO:0048935|peripheral nervous system neuron development;GO:0030335|positiv…	GO:0015629|actin cytoskeleton;GO:0005654|nucleoplasm;GO:0005634|nucleus;	GO:0000978|RNA polymerase II core promoter proximal region sequence-specific DNA binding;GO:0001077|transcriptional activator activity, RNA polymerase II core promoter proximal region sequence-specific binding;	.	.
gene2643	56	36	182	89.3158	315	1941	82	744.486	0.11997	-3.05926	0.00764059	1	down	yes	MX2	protein_coding	chrNC_019458.2:259515453-259554045:+	gi|802974259|ref|XP_012031154.1|	3729	0	PREDICTED: interferon-induced GTP-binding protein Mx2 isoform X1 [Ovis aries]	gi|151556192|gb|BC149724.1|	3385	0	Bos taurus cDNA clone IMAGE:8412550, containing frame-shift errors	Q5I2P5	1433	0	Interferon-induced GTP-binding protein Mx2	SPAC767.01c	202	3e-55	COG0699	pfam01031	Dynamin_M	Dynamin central region. This region lies between the GTPase domain, see pfam00350, and the pleckstrin homology (PH) domain, see pfam00169.	GO:0051607|defense response to virus;GO:0045087|innate immune response;	GO:0005737|cytoplasm;GO:0005634|nucleus;	GO:0005525|GTP binding;GO:0003924|GTPase activity;	.	.
gene2644	305	407	812	504.527	1211	4504	357	1923.66	0.262274	-1.93085	0.00437321	0.788843	down	yes	MX1	protein_coding	chrNC_019458.2:259561625-259596486:+	gi|462667|sp|P33237.1|MX1_SHEEP	3289	0	RecName: Full=Interferon-induced GTP-binding protein Mx1; AltName: Full=Myxoma resistance protein 1; AltName: Full=Myxovirus resistance protein 1; AltName: Full=Oligodendrocyte GTP-binding protein; Contains: RecName: Full=Interferon-induced GTP-binding protein Mx1, N-terminally processed [Ovis aries]	gi|57619267|ref|NM_001009753.1|	2353	0	Ovis aries MX dynamin-like GTPase 1 (MX1), mRNA	P33237	1269	0	Interferon-induced GTP-binding protein Mx1	YKR001c	228	4e-63	COG0699	pfam01031	Dynamin_M	Dynamin central region. This region lies between the GTPase domain, see pfam00350, and the pleckstrin homology (PH) domain, see pfam00169.	GO:0045087|innate immune response;	GO:0005737|cytoplasm;GO:0005789|endoplasmic reticulum membrane;GO:0048471|perinuclear region of cytoplasm;	GO:0005525|GTP binding;GO:0003924|GTPase activity;	K14754	MX1; interferon-induced GTP-binding protein Mx1
gene26467	9	68	12	31.0514	2	6	2	3.1807	9.76244	3.28724	0.00557626	0.867087	up	yes	SLC35F3	protein_coding	chrNC_019482.2:6746968-6751455:+	gi|402858638|ref|XP_003893800.1|	496	6e-53	PREDICTED: uncharacterized protein LOC101000780 isoform X1 [Papio anubis]	gi|594092143|ref|XM_006069370.1|	290	3e-148	PREDICTED: Bubalus bubalis solute carrier family 35, member F3 (SLC35F3), transcript variant X1, mRNA	.	.	.	.	.	.	.	.	pfam10620	MdcG	Phosphoribosyl-dephospho-CoA transferase MdcG. MdcG is a phosphoribosyl-dephospho-CoA transferase that is involved in the biosynthesis of the prosthetic group of malonate decarboxylase. Malonate decarboxylase from Klebsiella pneumoniae contains an acyl carrier protein (MdcC) to which a 2'-(5' '-phosphoribosyl)-3'-dephospho-CoA prosthetic group is attached via phosphodiester linkage. MdcG catalyse…	.	.	.	.	.
gene26483	1	4	4	3.03223	75	16	2	27.8316	0.108949	-3.19827	0.00703544	0.992757	down	yes	LOC101117215	protein_coding	chrNC_019482.2:8255048-8259454:+	gi|803331346|ref|XP_012023785.1|	3068	0	PREDICTED: ATM interactor isoform X2 [Ovis aries musimon]	gi|329664035|ref|NM_001205413.1|	3884	0	Bos taurus ATM interactor (ATMIN), mRNA	O43313	45.8	2e-33	ATM interactor	.	.	.	.	pfam15133	DUF4569	Domain of unknown function (DUF4569). This family of proteins is functionally uncharacterized. This family of proteins is found in eukaryotes. This family includes human protein CXorf21.	GO:0006974|cellular response to DNA damage stimulus;GO:0060271|cilium morphogenesis;GO:0045893|positive regulation of transcription, DNA-templated;GO:0006351|transcription, DNA-templated;	GO:0005634|nucleus;	GO:0045502|dynein binding;GO:0046872|metal ion binding;GO:0044212|transcription regulatory region DNA binding;	.	.
gene26615	462	575	743	594.04	1107	3308	970	1710.99	0.347191	-1.5262	0.000808449	0.332116	down	yes	PPA1	protein_coding	chrNC_019482.2:26126795-26160187:-	gi|803241600|ref|XP_011980895.1|	1477	0	PREDICTED: inorganic pyrophosphatase isoform X2 [Ovis aries musimon]	gi|555984818|ref|XM_005904231.1|	1084	0	PREDICTED: Bos mutus pyrophosphatase (inorganic) 1 (PPA1), mRNA	P37980	573	0	Inorganic pyrophosphatase	YBR011c	302	3e-99	COG0221	pfam00719	Pyrophosphatase	Inorganic pyrophosphatase.	GO:0006796|phosphate-containing compound metabolic process;	GO:0005737|cytoplasm;GO:0070062|extracellular exosome;	GO:0004427|inorganic diphosphatase activity;GO:0000287|magnesium ion binding;	K01507	ppa; inorganic pyrophosphatase [EC:3.6.1.1]
gene26967	151	122	186	152.491	609	1035	283	605.656	0.251778	-1.98978	0.000167918	0.142562	down	yes	MSR1	protein_coding	chrNC_019483.2:19597178-19684369:+	gi|426256314|ref|XP_004021785.1|	2092	0	PREDICTED: macrophage scavenger receptor types I and II isoform X1 [Ovis aries]	gi|556720206|ref|XM_005955915.1|	2090	0	PREDICTED: Pantholops hodgsonii macrophage scavenger receptor 1 (MSR1), transcript variant X2, mRNA	P21758	527	0	Macrophage scavenger receptor types I and II	.	.	.	.	pfam00530	SRCR	Scavenger receptor cysteine-rich domain. These domains are disulphide rich extracellular domains. These domains are found in several extracellular receptors and may be involved in protein-protein interactions.	GO:0030301|cholesterol transport;GO:0042953|lipoprotein transport;GO:0034381|plasma lipoprotein particle clearance;GO:0010886|positive regulation of cholesterol storage;GO:0010744|positive regulation of macrophage derived foam cell differentiation;	GO:0005581|collagen trimer;GO:0016021|integral component of membrane;GO:0034362|low-density lipoprotein particle;	GO:0030169|low-density lipoprotein particle binding;GO:0005044|scavenger receptor activity;	K06558	MSR1; macrophage scavenger receptor 1
gene27045	100	214	108	143.678	77	34	24	41.4949	3.46255	1.79183	0.00965205	1	up	yes	ADGRA2	protein_coding	chrNC_019483.2:31696014-31732633:+	gi|803237947|ref|XP_011979086.1|	2972	0	PREDICTED: G-protein coupled receptor 124 isoform X2 [Ovis aries musimon]	gi|594053459|ref|XM_006050963.1|	2824	0	PREDICTED: Bubalus bubalis G protein-coupled receptor 124 (GPR124), mRNA	Q96PE1	546	4e-169	Adhesion G protein-coupled receptor A2	.	.	.	.	pfam00002	7tm_2	7 transmembrane receptor (Secretin family). This family is known as Family B, the secretin-receptor family or family 2 of the G-protein-coupled receptors (GCPRs).They have been described in many animal species, but not in plants, fungi or prokaryotes. Three distinct sub-families are recognized. Subfamily B1 contains classical hormone receptors, such as receptors for secretin and glucagon, that ar…	GO:0007166|cell surface receptor signaling pathway;GO:0007417|central nervous system development;GO:0043542|endothelial cell migration;GO:0007186|G-protein coupled receptor signaling pathway;GO:1900747|negative regulation of vascular endothelial growth factor signaling pathway;GO:0010595|positive regulation of endothelial cell migration;GO:0045765|regulation of angiogenesis;GO:0050920|regulation …	GO:0009986|cell surface;GO:0030175|filopodium;GO:0016021|integral component of membrane;GO:0005886|plasma membrane;	GO:0004930|G-protein coupled receptor activity;	K08461	GPR124; G protein-coupled receptor 124
gene27077	6	9	31	15.0742	109	191	32	104.081	0.144832	-2.78755	0.0083577	1	down	yes	IDO1	protein_coding	chrNC_019483.2:33514783-33527489:+	gi|213972527|ref|NP_001135425.1|	2049	0	indoleamine 2,3-dioxygenase 1 [Ovis aries]	gi|213972526|ref|NM_001141953.1|	1251	0	Ovis aries indoleamine 2,3-dioxygenase 1 (IDO1), mRNA	P14902	552	0	Indoleamine 2,3-dioxygenase 1	.	.	.	.	pfam01231	IDO	Indoleamine 2,3-dioxygenase.	GO:0002534|cytokine production involved in inflammatory response;GO:0007565|female pregnancy;GO:0002376|immune system process;GO:0034276|kynurenic acid biosynthetic process;GO:0033555|multicellular organismal response to stress;GO:0032693|negative regulation of interleukin-10 production;GO:0070233|negative regulation of T cell apoptotic process;GO:0042130|negative regulation of T cell proliferati…	GO:0005829|cytosol;GO:0030485|smooth muscle contractile fiber;GO:0032421|stereocilium bundle;	GO:0009055|electron carrier activity;GO:0020037|heme binding;GO:0033754|indoleamine 2,3-dioxygenase activity;GO:0046872|metal ion binding;GO:0004833|tryptophan 2,3-dioxygenase activity;	K00463	INDO; indoleamine 2,3-dioxygenase [EC:1.13.11.52]
gene27093	465	1310	603	812.639	443	311	149	279.493	2.90755	1.5398	0.00958	1	up	yes	PLAT	protein_coding	chrNC_019483.2:35513106-35536987:-	gi|803200652|ref|XP_011961401.1|	2997	0	PREDICTED: tissue-type plasminogen activator [Ovis aries]	gi|548524549|ref|XM_005698890.1|	2336	0	PREDICTED: Capra hircus plasminogen activator, tissue (PLAT), mRNA	Q28198	1096	0	Tissue-type plasminogen activator	mlr3307	116	3e-27	COG5640	pfam00089	Trypsin	Trypsin.	GO:0045861|negative regulation of proteolysis;GO:0031639|plasminogen activation;GO:0048008|platelet-derived growth factor receptor signaling pathway;GO:0006508|proteolysis;GO:0001666|response to hypoxia;GO:0014909|smooth muscle cell migration;	GO:0045177|apical part of cell;GO:0009986|cell surface;GO:0070062|extracellular exosome;GO:0005615|extracellular space;GO:0030141|secretory granule;	GO:0051219|phosphoprotein binding;GO:0004252|serine-type endopeptidase activity;GO:0097655|serpin family protein binding;	K01343	PLAT; tissue plasminogen activator [EC:3.4.21.68]
gene27169	156	195	72	143.809	47	21	16	25.8545	5.56222	2.47566	0.000252684	0.181292	up	yes	LOC101116024	protein_coding	chrNC_019484.2:1286638-1311615:-	gi|803204797|ref|XP_011963131.1|	2433	0	PREDICTED: arylsulfatase D isoform X1 [Ovis aries]	gi|556726845|ref|XM_005985599.1|	1435	0	PREDICTED: Pantholops hodgsonii arylsulfatase D (ARSD), mRNA	P51689	738	0	Arylsulfatase D	SMa0943	134	2e-32	COG3119	pfam00884	Sulfatase	Sulfatase.	GO:0006687|glycosphingolipid metabolic process;GO:0043687|post-translational protein modification;	GO:0005788|endoplasmic reticulum lumen;GO:0070062|extracellular exosome;GO:0005764|lysosome;	GO:0004065|arylsulfatase activity;GO:0046872|metal ion binding;	K12374	ARSD_F_H; arylsulfatase D/F/H [EC:3.1.6.-]
gene27183	11	1	38	16.0955	2	492	3032	1162.49	0.0138458	-6.17441	0.000398297	0.225436	down	yes	LOC101116281	protein_coding	chrNC_019484.2:2824422-2831706:+	gi|741909354|ref|XP_005200131.2|	585	8e-81	PREDICTED: allergen Bos d 2-like [Bos taurus]	gi|548532813|ref|XM_005701234.1|	533	0	PREDICTED: Capra hircus allergen Bos d 2-like (LOC102187755), mRNA	Q28133	136	7e-47	Allergen Bos d 2	.	.	.	.	pfam00061	Lipocalin	Lipocalin / cytosolic fatty-acid binding protein family. Lipocalins are transporters for small hydrophobic molecules, such as lipids, steroid hormones, bilins, and retinoids. The family also encompasses the enzyme prostaglandin D synthase (EC:5.3.99.2). Alignment subsumes both the lipocalin and fatty acid binding protein signatures from PROSITE. This is supported on structural and functional grou…	.	GO:0005576|extracellular region;	GO:0005549|odorant binding;GO:0005215|transporter activity;	.	.
gene27361	40	23	51	37.6213	91	315	35	139.708	0.269285	-1.8928	0.00920313	1	down	yes	LOC101116631	misc_RNA	chrNC_019484.2:25078518-25080202:+	gi|56605748|ref|NP_001008336.1|	2061	0	eukaryotic initiation factor 4A-II [Rattus norvegicus]	gi|556772799|ref|XM_005981501.1|	1631	0	PREDICTED: Pantholops hodgsonii eukaryotic translation initiation factor 4A2 (EIF4A2), transcript variant X2, mRNA	Q5RKI1	798	0	Eukaryotic initiation factor 4A-II	SPAC1006.07	579	0	COG0513	pfam00270	DEAD	DEAD/DEAH box helicase. Members of this family include the DEAD and DEAH box helicases. Helicases are involved in unwinding nucleic acids. The DEAD box helicases are involved in various aspects of RNA metabolizm, including nuclear transcription, pre mRNA splicing, ribosome biogenesis, nucleocytoplasmic transport, translation, RNA decay and organellar gene expression.	GO:1900260|negative regulation of RNA-directed RNA polymerase activity;GO:0010468|regulation of gene expression;GO:0006446|regulation of translational initiation;GO:0010501|RNA secondary structure unwinding;GO:0006413|translational initiation;	GO:0048471|perinuclear region of cytoplasm;	GO:0005524|ATP binding;GO:0004004|ATP-dependent RNA helicase activity;GO:0044822|poly(A) RNA binding;GO:0003743|translation initiation factor activity;	K03257	EIF4A; translation initiation factor 4A
gene27363	32	4	91	40.9761	6	8	0	4.33695	9.44814	3.24003	0.00433193	0.788843	up	yes	IL1RAPL1	protein_coding	chrNC_019484.2:25701070-27150989:+	gi|741983505|ref|XP_002700320.3|	3624	0	PREDICTED: interleukin-1 receptor accessory protein-like 1 isoform X2 [Bos taurus]	gi|548531719|ref|XM_005700975.1|	3639	0	PREDICTED: Capra hircus interleukin 1 receptor accessory protein-like 1 (IL1RAPL1), mRNA	P60029	1375	0	Interleukin-1 receptor accessory protein-like 1	.	.	.	.	pfam01582	TIR	TIR domain. The Toll/interleukin-1 receptor (TIR) homology domain is an intracellular signalling domain found in MyD88, interleukin 1 receptor and the Toll receptor. It contains three highly-conserved regions, and mediates protein-protein interactions between the Toll-like receptors (TLRs) and signal-transduction components. TIR-like motifs are also found in plant proteins thought to be involved …	GO:0045920|negative regulation of exocytosis;GO:0010975|regulation of neuron projection development;GO:0007165|signal transduction;	GO:0030424|axon;GO:0005737|cytoplasm;GO:0030425|dendrite;GO:0016021|integral component of membrane;GO:0005886|plasma membrane;	GO:0005245|voltage-gated calcium channel activity;	K05170	IL1RAPL, IL1R8_9; interleukin 1 receptor accessory protein-like
gene27614	2517	3423	3078	3030.5	1899	1746	1143	1497.91	2.02316	1.01661	0.00297453	0.658793	up	yes	RBM3	protein_coding	chrNC_019484.2:53214469-53218353:-	gi|676266860|gb|KFO22699.1|	444	2e-50	Putative RNA-binding protein 3 [Fukomys damarensis]	gi|594042416|ref|XM_006045682.1|	1072	0	PREDICTED: Bubalus bubalis RNA binding motif (RNP1, RRM) protein 3 (RBM3), transcript variant X6, mRNA	O89086	71.2	2e-35	RNA-binding protein 3	TP0356	71.6	1e-14	COG0724	pfam00076	RRM_1	RNA recognition motif. (a.k.a. RRM, RBD, or RNP domain). The RRM motif is probably diagnostic of an RNA binding protein. RRMs are found in a variety of RNA binding proteins, including various hnRNP proteins, proteins implicated in regulation of alternative splicing, and protein components of snRNPs. The motif also appears in a few single stranded DNA binding proteins. The RRM structure consists o…	GO:0045727|positive regulation of translation;GO:0035196|production of miRNAs involved in gene silencing by miRNA;GO:0006417|regulation of translation;GO:0009409|response to cold;GO:0006412|translation;	GO:0005737|cytoplasm;GO:0030425|dendrite;GO:0005730|nucleolus;GO:0005654|nucleoplasm;GO:0005634|nucleus;	GO:0000166|nucleotide binding;GO:0044822|poly(A) RNA binding;GO:0043023|ribosomal large subunit binding;	K13186	RBM3; RNA-binding protein 3
gene27855	35	20	63	38.7371	491	792	32	409.71	0.0945476	-3.40282	9.79478e-07	0.00293498	down	yes	LOC101105553	protein_coding	chrNC_019484.2:75780167-75781175:-	gi|426257356|ref|XP_004022295.1|	702	2e-89	PREDICTED: ribonuclease UK114 isoform X1 [Ovis aries]	gi|550821910|ref|NM_001285713.1|	911	0	Capra hircus heat-responsive protein 12 (HRSP12), mRNA	P80601	273	3e-90	Ribonuclease UK114	lin0837	132	2e-36	COG0251	pfam01042	Ribonuc_L-PSP	Endoribonuclease L-PSP. Endoribonuclease active on single-stranded mRNA. Inhibits protein synthesis by cleavage of mRNA. Previously thought to inhibit protein synthesis initiation. This protein may also be involved in the regulation of purine biosynthesis. YjgF (renamed RidA) family members are enamine/imine deaminases. They hydrolyze reactive intermediates released by PLP-dependent enzymes, incl…	.	GO:0009986|cell surface;	GO:0004519|endonuclease activity;	.	.
gene2810	1	0	813	259.738	0	0	0	0	Inf	Inf	1.11874e-21	5.69884e-17	up	yes	LOC101116279	pseudogene	chrNC_019458.2:275302676-275311312:-	gi|634875412|ref|XP_007948787.1|	466	8e-71	PREDICTED: nuclear receptor subfamily 2 group C member 2 isoform X1 [Orycteropus afer afer]	gi|466080614|ref|XM_004284314.1|	426	0	PREDICTED: Orcinus orca nuclear receptor subfamily 2, group C, member 2 (NR2C2), transcript variant X3, mRNA	P49116	180	3e-71	Nuclear receptor subfamily 2 group C member 2	.	.	.	.	pfam03044	Herpes_UL16	Herpesvirus UL16/UL94 family. This family groups together HSV-1 UL16, HSV-6 ORF11R, EHV-1 46, HCMV UL94, EBV BGLF2 and VZV 44. UL16 protein may play a role in capsid maturation including DNA packaging/cleavage. In immunofluorescence studies, UL16 was localized to the nucleus of infected cells in areas containing high concentrations of HSV capsid proteins. These nuclear compartments have been desc…	GO:0030154|cell differentiation;GO:0021549|cerebellum development;GO:0051321|meiotic cell cycle;GO:0007399|nervous system development;GO:0038066|p38MAPK cascade;GO:0048520|positive regulation of behavior;GO:0040019|positive regulation of embryonic development;GO:0045663|positive regulation of myoblast differentiation;GO:0045944|positive regulation of transcription from RNA polymerase II promoter;…	GO:0005654|nucleoplasm;	GO:0046982|protein heterodimerization activity;GO:0004872|receptor activity;GO:0043565|sequence-specific DNA binding;GO:0003707|steroid hormone receptor activity;GO:0003713|transcription coactivator activity;GO:0003700|transcription factor activity, sequence-specific DNA binding;GO:0008270|zinc ion binding;	K08544	NR2C2, TR4; testicular receptor 4
gene2865	0	0	1	0.319077	37	0	26	19.4679	0.0163899	-5.93105	0.000794057	0.331551	down	yes	LOC101102204	protein_coding	chrNC_019459.2:8017912-8019411:-	gi|803307109|ref|XP_012011971.1|	1416	0	PREDICTED: eukaryotic translation initiation factor 2 subunit 1 [Ovis aries musimon]	gi|548483917|ref|XM_005685995.1|	1444	0	PREDICTED: Capra hircus eukaryotic translation initiation factor 2, subunit 1 alpha, 35kDa (EIF2S1), mRNA	P68101	547	0	Eukaryotic translation initiation factor 2 subunit 1	SPAC3G9.09c	277	7e-88	COG1093	pfam07541	EIF_2_alpha	Eukaryotic translation initiation factor 2 alpha subunit. These proteins share a region of similarity that falls towards the C terminus from pfam00575.	GO:0007568|aging;GO:0034198|cellular response to amino acid starvation;GO:0034605|cellular response to heat;GO:0034644|cellular response to UV;GO:0098779|mitophagy in response to mitochondrial depolarization;GO:0032057|negative regulation of translational initiation in response to stress;GO:0002230|positive regulation of defense response to virus by host;GO:1901216|positive regulation of neuron d…	GO:0005737|cytoplasm;GO:0010494|cytoplasmic stress granule;GO:0033290|eukaryotic 48S preinitiation complex;GO:0005850|eukaryotic translation initiation factor 2 complex;GO:0005851|eukaryotic translation initiation factor 2B complex;GO:0070062|extracellular exosome;GO:0097451|glial limiting end-foot;GO:0016020|membrane;GO:0043614|multi-eIF complex;GO:0005634|nucleus;GO:0005840|ribosome;GO:0044207|…	GO:0044822|poly(A) RNA binding;GO:0043022|ribosome binding;GO:0003743|translation initiation factor activity;	K03237	EIF2S1; translation initiation factor 2 subunit 1
gene2872	9	8	14	10.2786	69	28	169	85.2057	0.120632	-3.05131	0.00030555	0.199548	down	yes	TNFSF15	protein_coding	chrNC_019459.2:8965975-8987652:+	gi|426219641|ref|XP_004004027.1|	1310	1e-172	PREDICTED: tumor necrosis factor ligand superfamily member 15 [Ovis aries]	gi|548479092|ref|XM_005684350.1|	2147	0	PREDICTED: Capra hircus tumor necrosis factor (ligand) superfamily, member 15 (TNFSF15), mRNA	O95150	411	5e-136	Tumor necrosis factor ligand superfamily member 15	.	.	.	.	pfam00229	TNF	TNF(tumor Necrosis Factor) family.	GO:0006919|activation of cysteine-type endopeptidase activity involved in apoptotic process;GO:0007250|activation of NF-kappaB-inducing kinase activity;GO:0042107|cytokine metabolic process;GO:0006955|immune response;GO:0007165|signal transduction;GO:0033209|tumor necrosis factor-mediated signaling pathway;	GO:0005615|extracellular space;GO:0016021|integral component of membrane;GO:0005887|integral component of plasma membrane;GO:0005622|intracellular;GO:0005886|plasma membrane;	GO:0005102|receptor binding;	K05478	TNFSF15, VEGI; tumor necrosis factor ligand superfamily member 15
gene28741	206	127	200	176.811	355	626	486	466.604	0.378931	-1.39999	0.00441246	0.788843	down	yes	LOC106992022	protein_coding	chrNW_014640701.1:2124-2872:+	gi|803341447|ref|XP_012028747.1|	605	4e-73	PREDICTED: apolipoprotein L3-like [Ovis aries musimon]	gi|548467315|ref|XM_005709389.1|	291	1e-149	PREDICTED: Capra hircus apolipoprotein L, 1 (APOL1), mRNA	O95236	58.9	8e-09	Apolipoprotein L3	.	.	.	.	pfam05461	ApoL	Apolipoprotein L. Apo L belongs to the high density lipoprotein family that plays a central role in cholesterol transport. The cholesterol content of membranes is important in cellular processes such as modulating gene transcription and signal transduction both in the adult brain and during neurodevelopment. There are six apo L genes located in close proximity to each other on chromosome 22q12 in…	GO:0006954|inflammatory response;GO:0042157|lipoprotein metabolic process;GO:0043123|positive regulation of I-kappaB kinase/NF-kappaB signaling;	GO:0005737|cytoplasm;GO:0005576|extracellular region;GO:0016020|membrane;	GO:0008289|lipid binding;GO:0005319|lipid transporter activity;GO:0004871|signal transducer activity;	K14480	APOL; apolipoprotein L
gene28813	1	20	23	14.8043	0	0	0	0	Inf	Inf	0.00151193	0.476662	up	yes	LOC105605901	protein_coding	chrNW_014641050.1:13324-17225:-	gi|803205629|ref|XP_011963463.1|	1314	3e-180	PREDICTED: butyrophilin subfamily 1 member A1-like, partial [Ovis aries]	gi|548517878|ref|XM_005696550.1|	907	0	PREDICTED: Capra hircus butyrophilin subfamily 1 member A1-like (LOC102171939), mRNA	P18892	212	2e-61	Butyrophilin subfamily 1 member A1	.	.	.	.	pfam00622	SPRY	SPRY domain. SPRY Domain is named from SPla and the RYanodine Receptor. Domain of unknown function. Distant homologues are domains in butyrophilin/marenostrin/pyrin homologues.	.	GO:0016021|integral component of membrane;	.	K06712	BTN; butyrophilin
gene28860	38	19	45	33.6224	100	383	49	168.876	0.199096	-2.32846	0.00106952	0.389151	down	yes	LOC101112122	protein_coding	chrNW_014641295.1:429-7464:+	gi|803205708|ref|XP_011963497.1|	1278	1e-172	PREDICTED: 2'-5'-oligoadenylate synthase 1-like, partial [Ovis aries]	gi|548501949|ref|XM_005709604.1|	471	0	PREDICTED: Capra hircus 2'-5'-oligoadenylate synthetase 3, 100kDa (OAS3), mRNA	P00973	270	1e-83	2'-5'-oligoadenylate synthase 1	.	.	.	.	pfam10421	OAS1_C	2'-5'-oligoadenylate synthetase 1, domain 2, C-terminus. This is the largely alpha-helical, C-terminal half of 2'-5'-oligoadenylate synthetase 1, being described as domain 2 of the enzyme and homologous to a tandem ubiquitin repeat. It carries the region of enzymic activity between 320 and 344 at the extreme C-terminal end. Oligoadenylate synthetases are antiviral enzymes that counteract vial att…	GO:0035457|cellular response to interferon-alpha;GO:0051607|defense response to virus;GO:0042593|glucose homeostasis;GO:0006006|glucose metabolic process;GO:0060333|interferon-gamma-mediated signaling pathway;GO:0045071|negative regulation of viral genome replication;GO:0051259|protein oligomerization;GO:0006164|purine nucleotide biosynthetic process;GO:0060700|regulation of ribonuclease activity…	GO:0005737|cytoplasm;GO:0005829|cytosol;GO:0005783|endoplasmic reticulum;GO:0005576|extracellular region;GO:0005739|mitochondrion;GO:0005634|nucleus;	GO:0001730|2'-5'-oligoadenylate synthetase activity;GO:0005524|ATP binding;GO:0003725|double-stranded RNA binding;GO:0046872|metal ion binding;GO:0008270|zinc ion binding;	K14216	OAS; 2'-5'-oligoadenylate synthetase [EC:2.7.7.84]
gene28938	4	0	1	1.63316	36	61	6	32.1926	0.050731	-4.30099	0.00355939	0.726931	down	yes	LOC101105481	protein_coding	chrNW_014641653.1:15-6942:-	gi|803205836|ref|XP_004023024.2|	1806	0	PREDICTED: interferon-induced guanylate-binding protein 1-like isoform X1, partial [Ovis aries]	gi|555963306|ref|XM_005893674.1|	936	0	PREDICTED: Bos mutus interferon-induced guanylate-binding protein 1-like (LOC102279350), mRNA	Q5D1D6	563	0	Guanylate-binding protein 1	.	.	.	.	pfam02841	GBP_C	Guanylate-binding protein, C-terminal domain. Transcription of the anti-viral guanylate-binding protein (GBP) is induced by interferon-gamma during macrophage induction. This family contains GBP1 and GPB2, both GTPases capable of binding GTP, GDP and GMP.	GO:0042742|defense response to bacterium;GO:0051607|defense response to virus;	GO:0005576|extracellular region;GO:0000139|Golgi membrane;GO:0005886|plasma membrane;	GO:0005525|GTP binding;GO:0003924|GTPase activity;	.	.
gene28943	4	28	33	21.8354	0	0	0	0	Inf	Inf	0.000106511	0.10434	up	yes	LOC105605959	protein_coding	chrNW_014641674.1:2411-4368:+	gi|803205844|ref|XP_011963545.1|	999	6e-130	PREDICTED: butyrophilin subfamily 1 member A1-like [Ovis aries]	gi|197632669|gb|AC226423.5|	954	0	Bos taurus Y Chr BAC CH240-49F14 (Children's Hospital Oakland Research Institute Bovine BAC Library (male)) complete sequence	Q13410	213	1e-59	Butyrophilin subfamily 1 member A1	.	.	.	.	pfam00622	SPRY	SPRY domain. SPRY Domain is named from SPla and the RYanodine Receptor. Domain of unknown function. Distant homologues are domains in butyrophilin/marenostrin/pyrin homologues.	.	GO:0005615|extracellular space;GO:0005887|integral component of plasma membrane;	GO:0004872|receptor activity;	K06712	BTN; butyrophilin
gene3183	2295	3431	2426	2752.39	1337	1383	913	1139.93	2.41452	1.27174	0.000282823	0.192093	up	yes	CHRNA2	protein_coding	chrNC_019459.2:38153917-38170175:+	gi|803011434|ref|XP_011974044.1|	2539	0	PREDICTED: neuronal acetylcholine receptor subunit alpha-2 [Ovis aries]	gi|330417929|ref|NM_001192710.2|	2210	0	Bos taurus cholinergic receptor, nicotinic, alpha 2 (neuronal) (CHRNA2), mRNA	Q15822	815	0	Neuronal acetylcholine receptor subunit alpha-2	.	.	.	.	pfam02931	Neur_chan_LBD	Neurotransmitter-gated ion-channel ligand binding domain. This family is the extracellular ligand binding domain of these ion channels. This domain forms a pentameric arrangement in the known structure.	GO:0006811|ion transport;GO:0007274|neuromuscular synaptic transmission;GO:0051291|protein heterooligomerization;GO:0035094|response to nicotine;GO:0007165|signal transduction;GO:0007271|synaptic transmission, cholinergic;	GO:0005892|acetylcholine-gated channel complex;GO:0030054|cell junction;GO:0016021|integral component of membrane;GO:0005886|plasma membrane;GO:0045211|postsynaptic membrane;	GO:0042166|acetylcholine binding;GO:0015464|acetylcholine receptor activity;GO:0004889|acetylcholine-activated cation-selective channel activity;GO:0008144|drug binding;GO:0015276|ligand-gated ion channel activity;	K04804	CHRNA2; nicotinic acetylcholine receptor alpha-2
gene3229	0	0	0	0	17	32	70	38.4608	#NAME?	#NAME?	5.36462e-07	0.00170796	down	yes	PIWIL2	protein_coding	chrNC_019459.2:43050544-43120009:-	gi|803012233|ref|XP_004004245.2|	5217	0	PREDICTED: piwi-like protein 2 isoform X1 [Ovis aries]	gi|548477648|ref|XM_005683992.1|	3395	0	PREDICTED: Capra hircus piwi-like RNA-mediated gene silencing 2 (PIWIL2), mRNA	Q8TC59	1680	0	Piwi-like protein 2	.	.	.	.	pfam02171	Piwi	Piwi domain. This domain is found in the protein Piwi and its relatives. The function of this domain is the dsRNA guided hydrolysis of ssRNA. Determination of the crystal structure of Argonaute reveals that PIWI is an RNase H domain, and identifies Argonaute as Slicer, the enzyme that cleaves mRNA in the RNAi RISC complex. In addition, Mg+2 dependence and production of 3'-OH and 5' phosphate prod…	GO:0043046|DNA methylation involved in gamete generation;GO:0031047|gene silencing by RNA;GO:0030718|germ-line stem cell population maintenance;GO:0051321|meiotic cell cycle;GO:0007275|multicellular organismal development;GO:0048477|oogenesis;GO:0034587|piRNA metabolic process;GO:0071442|positive regulation of histone H3-K14 acetylation;GO:2000617|positive regulation of histone H3-K9 acetylation;…	GO:0033391|chromatoid body;GO:0005737|cytoplasm;GO:0097433|dense body;GO:0043186|P granule;GO:0010370|perinucleolar chromocenter;GO:0071546|pi-body;GO:0005844|polysome;	GO:0003729|mRNA binding;GO:0034584|piRNA binding;	K02156	AUB, PIWI; aubergine
gene3504	107	129	185	140.215	363	1529	667	819.562	0.171085	-2.54722	1.09399e-06	0.003096	down	yes	CD274	protein_coding	chrNC_019459.2:73068764-73086503:+	gi|548476502|ref|XP_005683749.1|	1601	0	PREDICTED: programmed cell death 1 ligand 1 isoform X1 [Capra hircus]	gi|594115990|ref|XR_329533.1|	2187	0	PREDICTED: Bubalus bubalis CD274 molecule (CD274), transcript variant X4, misc_RNA	Q9NZQ7	420	4e-141	Programmed cell death 1 ligand 1	.	.	.	.	pfam08205	C2-set_2	CD80-like C2-set immunoglobulin domain. These domains belong to the immunoglobulin superfamily.	GO:0007166|cell surface receptor signaling pathway;GO:0006955|immune response;GO:0046007|negative regulation of activated T cell proliferation;GO:0032689|negative regulation of interferon-gamma production;GO:0032693|negative regulation of interleukin-10 production;GO:1903556|negative regulation of tumor necrosis factor superfamily cytokine production;GO:0030335|positive regulation of cell migrati…	GO:0012505|endomembrane system;GO:0009897|external side of plasma membrane;GO:0070062|extracellular exosome;GO:0016021|integral component of membrane;GO:0005886|plasma membrane;	.	K06745	PDCD1LG1, CD274; programmed cell death 1 ligand 1
gene3698	0	0	0	0	0	0	39	12.9079	#NAME?	#NAME?	0.00323761	0.688703	down	yes	LOC101109865	protein_coding	chrNC_019459.2:103281284-103292537:-	gi|803015183|ref|XP_011984227.1|	1228	7e-162	PREDICTED: serine protease 55-like isoform X3 [Ovis aries]	gi|594081509|ref|XM_006064311.1|	624	0	PREDICTED: Bubalus bubalis serine protease 55-like (LOC102403695), transcript variant X2, mRNA	Q6UWB4	145	2e-36	Serine protease 55	.	.	.	.	pfam00089	Trypsin	Trypsin.	.	GO:0005829|cytosol;GO:0016021|integral component of membrane;	GO:0004252|serine-type endopeptidase activity;	.	.
gene3872	2875	728	387	1327.77	400	309	161	270.197	4.91408	2.29692	8.44342e-06	0.0159299	up	yes	FRZB	protein_coding	chrNC_019459.2:125750190-125783965:+	gi|426220747|ref|XP_004004575.1|	1554	0	PREDICTED: secreted frizzled-related protein 3 [Ovis aries]	gi|548453077|ref|XM_005675889.1|	2372	0	PREDICTED: Capra hircus frizzled-related protein (FRZB), transcript variant X4, mRNA	Q95117	598	0	Secreted frizzled-related protein 3	.	.	.	.	pfam01392	Fz	Fz domain. Also known as the CRD (cysteine rich domain), the C6 box in MuSK receptor. This domain of unknown function has been independently identified by several groups. The domain contains 10 conserved cysteines.	GO:0060070|canonical Wnt signaling pathway;GO:0090103|cochlea morphogenesis;GO:0060029|convergent extension involved in organogenesis;GO:0090090|negative regulation of canonical Wnt signaling pathway;GO:0061037|negative regulation of cartilage development;GO:0010721|negative regulation of cell development;GO:0030308|negative regulation of cell growth;GO:0008285|negative regulation of cell prolife…	GO:0005615|extracellular space;GO:0016021|integral component of membrane;	GO:0004930|G-protein coupled receptor activity;GO:0042813|Wnt-activated receptor activity;GO:0017147|Wnt-protein binding;	.	.
gene4093	40	13	499	176.999	26	53	22	31.9769	5.53522	2.46864	0.000428619	0.229509	up	yes	GALNT5	protein_coding	chrNC_019459.2:151299692-151341589:-	gi|426221067|ref|XP_004004733.1|	4786	0	PREDICTED: polypeptide N-acetylgalactosaminyltransferase 5 [Ovis aries]	gi|594088334|ref|XM_006067557.1|	3606	0	PREDICTED: Bubalus bubalis UDP-N-acetyl-alpha-D-galactosamine:polypeptide N-acetylgalactosaminyltransferase 5 (GalNAc-T5) (GALNT5), mRNA	Q7Z7M9	1475	0	Polypeptide N-acetylgalactosaminyltransferase 5	.	.	.	.	pfam00535	Glycos_transf_2	Glycosyl transferase family 2. Diverse family, transferring sugar from UDP-glucose, UDP-N-acetyl- galactosamine, GDP-mannose or CDP-abequose, to a range of substrates including cellulose, dolichol phosphate and teichoic acids.	GO:0006024|glycosaminoglycan biosynthetic process;GO:0016266|O-glycan processing;	GO:0000139|Golgi membrane;GO:0016021|integral component of membrane;	GO:0030246|carbohydrate binding;GO:0046872|metal ion binding;GO:0004653|polypeptide N-acetylgalactosaminyltransferase activity;	K00710	GALNT; polypeptide N-acetylgalactosaminyltransferase [EC:2.4.1.41]
gene4227	117	434	407	323.174	1834	2066	494	1367.04	0.236404	-2.08067	0.00289165	0.658546	down	yes	C1QL2	protein_coding	chrNC_019459.2:183422600-183425930:-	gi|426222533|ref|XP_004005445.1|	744	3e-88	PREDICTED: complement C1q-like protein 2 isoform X1, partial [Ovis aries]	gi|329663397|ref|NM_001205836.1|	1294	0	Bos taurus complement component 1, q subcomponent-like 2 (C1QL2), mRNA	Q8CFR0	276	7e-83	Complement C1q-like protein 2	.	.	.	.	pfam00386	C1q	C1q domain. C1q is a subunit of the C1 enzyme complex that activates the serum complement system.	GO:0051259|protein oligomerization;	GO:0005581|collagen trimer;GO:0005576|extracellular region;	GO:0042802|identical protein binding;	.	.
gene4275	3279	3015	5559	3926.87	9556	15308	4851	9339.15	0.420474	-1.24991	0.00327521	0.688703	down	yes	STAT1	protein_coding	chrNC_019459.2:192171600-192210848:-	gi|742206363|ref|XP_010859141.1|	4179	0	PREDICTED: signal transducer and activator of transcription 1-alpha/beta isoform X1 [Bison bison bison]	gi|548454317|ref|XM_005676277.1|	3416	0	PREDICTED: Capra hircus signal transducer and activator of transcription 1-like (LOC102189170), mRNA	Q764M5	1473	0	Signal transducer and activator of transcription 1	.	.	.	.	pfam02864	STAT_bind	STAT protein, DNA binding domain. STAT proteins (Signal Transducers and Activators of Transcription) are a family of transcription factors that are specifically activated to regulate gene transcription when cells encounter cytokines and growth factors. This family represents the DNA binding domain of STAT, which has an ig-like fold. STAT proteins also include an SH2 domain pfam00017.	GO:0006919|activation of cysteine-type endopeptidase activity involved in apoptotic process;GO:0006915|apoptotic process;GO:0008015|blood circulation;GO:0032869|cellular response to insulin stimulus;GO:0060333|interferon-gamma-mediated signaling pathway;GO:0007259|JAK-STAT cascade;GO:0010742|macrophage derived foam cell differentiation;GO:0072162|metanephric mesenchymal cell differentiation;GO:00…	GO:0005737|cytoplasm;GO:0005730|nucleolus;GO:0005634|nucleus;	GO:0003677|DNA binding;GO:0004871|signal transducer activity;GO:0000983|transcription factor activity, RNA polymerase II core promoter sequence-specific;	K11220	STAT1; signal transducer and activator of transcription 1
gene4470	899	615	340	623.29	2170	1433	1214	1500.2	0.41547	-1.26718	0.00535859	0.858386	down	yes	CXCR2	protein_coding	chrNC_019459.2:219158319-219177618:+	gi|548454827|ref|XP_005676583.1|	1910	0	PREDICTED: c-X-C chemokine receptor type 2 isoform X1 [Capra hircus]	gi|548454828|ref|XM_005676527.1|	2684	0	PREDICTED: Capra hircus chemokine (C-X-C motif) receptor 2 (CXCR2), transcript variant X2, mRNA	Q28003	567	0	C-X-C chemokine receptor type 2	.	.	.	.	pfam00001	7tm_1	7 transmembrane receptor (rhodopsin family). This family contains, amongst other G-protein-coupled receptors (GCPRs), members of the opsin family, which have been considered to be typical members of the rhodopsin superfamily. They share several motifs, mainly the seven transmembrane helices, GCPRs of the rhodopsin superfamily. All opsins bind a chromophore, such as 11-cis-retinal. The function of…	GO:0006935|chemotaxis;	GO:0016021|integral component of membrane;GO:0005886|plasma membrane;	GO:0016494|C-X-C chemokine receptor activity;	K04175	IL8RA, CXCR1; interleukin 8 receptor alpha
gene4591	433	354	692	489.376	1292	1452	1107	1213.14	0.403396	-1.30973	0.00128835	0.431768	down	yes	SP110	protein_coding	chrNC_019459.2:231265698-231312164:-	gi|803028658|ref|XP_012003578.1|	3688	0	PREDICTED: sp110 nuclear body protein isoform X1 [Ovis aries]	gi|548455104|ref|XM_005676663.1|	2396	0	PREDICTED: Capra hircus SP110 nuclear body protein (SP110), transcript variant X2, mRNA	Q9HB58	578	0	Sp110 nuclear body protein	.	.	.	.	pfam03172	Sp100	Sp100 domain. The function of this domain is unknown. It is about 105 amino acid residues in length and is predicted to be predominantly alpha helical. This domain is usually found at the amino terminus of protein that contain a SAND domain pfam01342.	GO:0006355|regulation of transcription, DNA-templated;GO:0006351|transcription, DNA-templated;GO:0016032|viral process;	GO:0005730|nucleolus;GO:0005634|nucleus;	GO:0003677|DNA binding;GO:0004871|signal transducer activity;GO:0008270|zinc ion binding;	.	.
gene4741	243	194	297	243.825	2695	5981	33	2727.6	0.089392	-3.48371	8.3999e-15	2.13945e-10	down	yes	IFI6	protein_coding	chrNC_019459.2:238530640-238534368:+	gi|803029215|ref|XP_012006382.1|	393	4e-44	PREDICTED: interferon alpha-inducible protein 6 isoform X1 [Ovis aries]	gi|594050773|ref|XM_006049670.1|	464	0	PREDICTED: Bubalus bubalis interferon, alpha-inducible protein 6 (IFI6), mRNA	Q6IED8	120	3e-32	Interferon alpha-inducible protein 6	.	.	.	.	pfam06140	Ifi-6-16	Interferon-induced 6-16 family.	GO:0043154|negative regulation of cysteine-type endopeptidase activity involved in apoptotic process;GO:2001240|negative regulation of extrinsic apoptotic signaling pathway in absence of ligand;GO:0051902|negative regulation of mitochondrial depolarization;GO:0001836|release of cytochrome c from mitochondria;	GO:0016021|integral component of membrane;GO:0005739|mitochondrion;	.	.	.
gene4882	295	360	635	427.994	248	139	72	141.387	3.0271	1.59794	0.00686776	0.977237	up	yes	VWA5B1	protein_coding	chrNC_019459.2:245145430-245194601:-	gi|803221270|ref|XP_011970952.1|	5517	0	PREDICTED: von Willebrand factor A domain-containing protein 5B1 isoform X2 [Ovis aries musimon]	gi|594060633|ref|XM_006054354.1|	2995	0	PREDICTED: Bubalus bubalis von Willebrand factor A domain containing 5B1 (VWA5B1), mRNA	Q5TIE3	198	1e-49	von Willebrand factor A domain-containing protein 5B1	alr4412	89	1e-16	COG2304	pfam13768	VWA_3	von Willebrand factor type A domain.	.	GO:0005576|extracellular region;	.	.	.
gene4884	55	137	51	83.23	17	15	4	11.1438	7.46874	2.90087	0.000403054	0.225622	up	yes	PLA2G2C	protein_coding	chrNC_019459.2:245345778-245372746:+	gi|594060636|ref|XP_006054417.1|	1316	1e-171	PREDICTED: putative inactive group IIC secretory phospholipase A2 isoform X1 [Bubalus bubalis]	gi|548455621|ref|XM_005676905.1|	1470	0	PREDICTED: Capra hircus group IIC secretory phospholipase A2-like (LOC102168220), transcript variant X1, mRNA	P39878	183	4e-52	Group IIC secretory phospholipase A2	.	.	.	.	pfam00068	Phospholip_A2_1	Phospholipase A2. Phospholipase A2 releases fatty acids from the second carbon group of glycerol. Perhaps the best known members are secreted snake venoms, but also found in secreted pancreatic and membrane-associated forms. Structure is all-alpha, with two core disulfide-linked helices and a calcium-binding loop. This alignment represents the major family of PLA2s. A second minor family, defined…	GO:0050482|arachidonic acid secretion;GO:0016042|lipid catabolic process;GO:0006644|phospholipid metabolic process;	GO:0005576|extracellular region;	GO:0005509|calcium ion binding;GO:0047498|calcium-dependent phospholipase A2 activity;	K01047	PLA2G, SPLA2; secretory phospholipase A2 [EC:3.1.1.4]
gene5537	63	45	65	57.4951	265	211	223	219.534	0.261896	-1.93293	0.000962125	0.363042	down	yes	PLEK	protein_coding	chrNC_019460.2:39724351-39754116:-	gi|426223418|ref|XP_004005872.1|	1877	0	PREDICTED: pleckstrin [Ovis aries]	gi|548486315|ref|XM_005686815.1|	2683	0	PREDICTED: Capra hircus pleckstrin (PLEK), transcript variant X1, mRNA	P08567	701	0	Pleckstrin	.	.	.	.	pfam00169	PH	PH domain. PH stands for pleckstrin homology.	GO:0031532|actin cytoskeleton reorganization;GO:0030030|cell projection organization;GO:0030866|cortical actin cytoskeleton organization;GO:0002244|hematopoietic progenitor cell differentiation;GO:0007229|integrin-mediated signaling pathway;GO:0050849|negative regulation of calcium-mediated signaling;GO:0045744|negative regulation of G-protein coupled receptor protein signaling pathway;GO:0010920…	GO:0005737|cytoplasm;GO:0005829|cytosol;GO:0005576|extracellular region;GO:0016020|membrane;GO:0032587|ruffle membrane;	GO:0043325|phosphatidylinositol-3,4-bisphosphate binding;GO:0042803|protein homodimerization activity;GO:0005080|protein kinase C binding;	.	.
gene5550	8	160	7	61.9576	8	14	3	7.84862	7.89408	2.98077	0.00154358	0.482393	up	yes	LOC101113219	protein_coding	chrNC_019460.2:42944753-42945271:-	gi|524955744|ref|XP_005077844.1|	413	1e-71	PREDICTED: 40S ribosomal protein S23 [Mesocricetus auratus]	gi|556727448|ref|XM_005959413.1|	501	0	PREDICTED: Pantholops hodgsonii uncharacterized LOC102325901 (LOC102325901), mRNA	Q86FP7	150	2e-67	40S ribosomal protein S23	MK0681	101	5e-38	COG0048	pfam00164	Ribosom_S12_S23	Ribosomal protein S12/S23. This protein is known as S12 in bacteria and archaea and S23 in eukaryotes.	GO:0006412|translation;	GO:0015935|small ribosomal subunit;	GO:0003735|structural constituent of ribosome;	.	.
gene5595	0	0	0	0	0	2	168	56.2473	#NAME?	#NAME?	1.76835e-08	0.000128685	down	yes	LOC101120481	pseudogene	chrNC_019460.2:49344775-49346138:+	gi|594040842|ref|XP_006044976.1|	1706	0	PREDICTED: sphingolipid delta(4)-desaturase DES1 [Bubalus bubalis]	gi|211063446|ref|NM_001136489.1|	1304	0	Ovis aries delta(4)-desaturase, sphingolipid 1 (DEGS1), mRNA	Q3ZBY7	653	0	Sphingolipid delta(4)-desaturase DES1	.	.	.	.	pfam00487	FA_desaturase	Fatty acid desaturase.	GO:0046513|ceramide biosynthetic process;GO:0006633|fatty acid biosynthetic process;	GO:0005789|endoplasmic reticulum membrane;GO:0016021|integral component of membrane;GO:0005739|mitochondrion;	GO:0042284|sphingolipid delta-4 desaturase activity;	K04712	DEGS; sphingolipid delta-4 desaturase [EC:1.14.-.-]
gene5905	1286	1151	1895	1437.86	2944	5507	1779	3225.98	0.445713	-1.16581	0.00466926	0.814561	down	yes	EIF2AK2	protein_coding	chrNC_019460.2:86708107-86739986:+	gi|426226436|ref|XP_004007349.1|	2469	0	PREDICTED: interferon-induced, double-stranded RNA-activated protein kinase isoform X1 [Ovis aries]	gi|548485295|ref|XM_005686487.1|	1652	0	PREDICTED: Capra hircus eukaryotic translation initiation factor 2-alpha kinase 2 (EIF2AK2), transcript variant X1, mRNA	P19525	463	3e-155	Interferon-induced, double-stranded RNA-activated protein kinase	.	.	.	.	pfam00069	Pkinase	Protein kinase domain.	GO:0000186|activation of MAPKK activity;GO:0034198|cellular response to amino acid starvation;GO:0051607|defense response to virus;GO:0030968|endoplasmic reticulum unfolded protein response;GO:0030683|evasion or tolerance by virus of host immune response;GO:0045087|innate immune response;GO:0043066|negative regulation of apoptotic process;GO:0008285|negative regulation of cell proliferation;GO:00…	GO:0005737|cytoplasm;GO:0005829|cytosol;GO:0016020|membrane;GO:0005634|nucleus;GO:0048471|perinuclear region of cytoplasm;GO:0005840|ribosome;	GO:0005524|ATP binding;GO:0003725|double-stranded RNA binding;GO:0004694|eukaryotic translation initiation factor 2alpha kinase activity;GO:0004715|non-membrane spanning protein tyrosine kinase activity;GO:0044822|poly(A) RNA binding;GO:0004672|protein kinase activity;GO:0008601|protein phosphatase type 2A regulator activity;GO:0004674|protein serine/threonine kinase activity;	K16195	EIF2AK2; eukaryotic translation initiation factor 2-alpha kinase 2 [EC:2.7.11.1]
gene6130	15	5	11	10.2219	91	121	22	72.9511	0.14012	-2.83526	0.000627497	0.280392	down	yes	LOC101117749	protein_coding	chrNC_019460.2:104584546-104645075:+	gi|803057528|ref|XP_012031392.1|	3857	0	PREDICTED: two pore calcium channel protein 2-like isoform X1 [Ovis aries]	gi|548485139|ref|XM_005686411.1|	2623	0	PREDICTED: Capra hircus two pore calcium channel protein 1-like (LOC102171434), mRNA	Q8NHX9	134	7e-31	Two pore calcium channel protein 2	.	.	.	.	pfam00520	Ion_trans	Ion transport protein. This family contains Sodium, Potassium, Calcium ion channels. This family is 6 transmembrane helices in which the last two helices flank a loop which determines ion selectivity. In some sub-families (e.g. Na channels) the domain is repeated four times, whereas in others (e.g. K channels) the protein forms as a tetramer in the membrane. A bacterial structure of the protein i…	GO:0019722|calcium-mediated signaling;GO:0006874|cellular calcium ion homeostasis;GO:0034220|ion transmembrane transport;GO:0007040|lysosome organization;GO:0086010|membrane depolarization during action potential;GO:0010506|regulation of autophagy;GO:0033280|response to vitamin D;GO:0006939|smooth muscle contraction;	GO:0010008|endosome membrane;GO:0016021|integral component of membrane;GO:0005765|lysosomal membrane;GO:0005764|lysosome;GO:0005886|plasma membrane;	GO:0072345|NAADP-sensitive calcium-release channel activity;GO:0019901|protein kinase binding;GO:0005245|voltage-gated calcium channel activity;	K14077	TPCN2; two pore calcium channel protein 2
gene661	101	78	131	102.814	306	735	148	375.44	0.27385	-1.86854	0.00151588	0.476662	down	yes	IFI44L	protein_coding	chrNC_019458.2:54366447-54387103:+	gi|802981336|ref|XP_012029847.1|	2312	0	PREDICTED: interferon-induced protein 44-like [Ovis aries]	gi|594065452|ref|XM_006056656.1|	1736	0	PREDICTED: Bubalus bubalis interferon-induced protein 44-like (IFI44L), mRNA	Q53G44	543	0	Interferon-induced protein 44-like	.	.	.	.	pfam00503	G-alpha	G-protein alpha subunit. G proteins couple receptors of extracellular signals to intracellular signaling pathways. The G protein alpha subunit binds guanyl nucleotide and is a weak GTPase. A set of residues that are unique to G-alpha as compared to its ancestor the Arf-like family form a ring of residues centered on the nucleotide binding site. A Ggamma is found fused to an inactive Galpha in the…	GO:0051607|defense response to virus;	GO:0005737|cytoplasm;GO:0005654|nucleoplasm;	GO:0005525|GTP binding;	.	.
gene6667	1997	3322	3226	2870.85	3925	9090	5397	5864.93	0.489495	-1.03063	0.00723888	1	down	yes	LOC105614765	misc_RNA	chrNC_019460.2:160006591-160008204:+	gi|329663606|ref|NP_001193053.1|	684	9e-84	protein tyrosine phosphatase type IVA 1 [Bos taurus]	gi|556781043|ref|XM_005985482.1|	1465	0	PREDICTED: Pantholops hodgsonii protein tyrosine phosphatase type IVA 1-like (LOC102331208), transcript variant X1, mRNA	Q78EG7	263	2e-83	Protein tyrosine phosphatase type IVA 1	.	.	.	.	pfam00102	Y_phosphatase	Protein-tyrosine phosphatase.	GO:0007049|cell cycle;GO:0007275|multicellular organismal development;GO:0030335|positive regulation of cell migration;	GO:0005737|cytoplasm;GO:0005769|early endosome;GO:0005783|endoplasmic reticulum;GO:0005634|nucleus;GO:0005886|plasma membrane;GO:0005819|spindle;	GO:0004725|protein tyrosine phosphatase activity;GO:0008138|protein tyrosine/serine/threonine phosphatase activity;	K18041	PTP4A; protein tyrosine phosphatase type IVA [EC:3.1.3.48]
gene6706	22	45	72	46.2592	10	2	10	6.88942	6.71453	2.74729	0.00334878	0.688703	up	yes	NDUFA4L2	protein_coding	chrNC_019460.2:161906145-161908419:+	gi|593714909|ref|XP_007103934.1|	410	8e-45	PREDICTED: uncharacterized protein LOC102976386 [Physeter catodon]	gi|556750479|ref|XM_005970594.1|	895	0	PREDICTED: Pantholops hodgsonii NADH dehydrogenase (ubiquinone) 1 alpha subcomplex, 4-like 2 (NDUFA4L2), mRNA	Q3SZ44	155	3e-45	NADH dehydrogenase [ubiquinone] 1 alpha subcomplex subunit 4-like 2	.	.	.	.	pfam06522	B12D	NADH-ubiquinone reductase complex 1 MLRQ subunit. The MLRQ subunit of mitochondrial NADH-ubiquinone reductase complex I is nuclear and is found in plants, insects, fungi and higher metazoans. It appears to act within the membrane and, in mammals, is highly expressed in muscle and neural tissue, indicative of a role in ATP generation.	GO:1902600|hydrogen ion transmembrane transport;	GO:0005751|mitochondrial respiratory chain complex IV;	GO:0008137|NADH dehydrogenase (ubiquinone) activity;	K03948	NDUFA4; NADH dehydrogenase (ubiquinone) 1 alpha subcomplex subunit 4
gene6869	86	39	100	74.0777	174	458	153	249.167	0.297302	-1.75	0.0050104	0.853561	down	yes	HAL	protein_coding	chrNC_019460.2:165096196-165118362:-	gi|803261101|ref|XP_011990278.1|	3107	0	PREDICTED: histidine ammonia-lyase isoform X3 [Ovis aries musimon]	gi|548466715|ref|XM_005680470.1|	2173	0	PREDICTED: Capra hircus histidine ammonia-lyase (HAL), transcript variant X2, mRNA	A7YWP4	1173	0	Histidine ammonia-lyase	FN0791	402	7e-127	COG2986	pfam00221	Lyase_aromatic	Aromatic amino acid lyase. This family includes proteins with phenylalanine ammonia-lyase, EC:4.3.1.24, histidine ammonia-lyase, EC:4.3.1.3, and tyrosine aminomutase, EC:5.4.3.6, activities.	GO:0019556|histidine catabolic process to glutamate and formamide;GO:0019557|histidine catabolic process to glutamate and formate;	GO:0005737|cytoplasm;	GO:0004397|histidine ammonia-lyase activity;	K01745	hutH, HAL; histidine ammonia-lyase [EC:4.3.1.3]
gene6910	0	0	0	0	31	6	17	16.6592	#NAME?	#NAME?	0.000581383	0.266808	down	yes	SPIC	protein_coding	chrNC_019460.2:170164317-170177618:+	gi|426225111|ref|XP_004006711.1|	1166	1e-155	PREDICTED: transcription factor Spi-C [Ovis aries]	gi|548466804|ref|XM_005680514.1|	1101	0	PREDICTED: Capra hircus Spi-C transcription factor (Spi-1/PU.1 related) (SPIC), mRNA	Q1RML4	447	1e-154	Transcription factor Spi-C	.	.	.	.	pfam00178	Ets	Ets-domain.	GO:0030154|cell differentiation;GO:0006357|regulation of transcription from RNA polymerase II promoter;GO:0006351|transcription, DNA-templated;	GO:0005634|nucleus;	GO:0000981|RNA polymerase II transcription factor activity, sequence-specific DNA binding;GO:0043565|sequence-specific DNA binding;	K09440	SPIC; transcription factor Spi-C
gene7010	2	2	3	2.32797	74	19	4	29.1658	0.0798187	-3.64713	0.00257976	0.621135	down	yes	LOC101106071	pseudogene	chrNC_019460.2:179200771-179202277:+	gi|803318530|ref|XP_012017495.1|	1154	2e-152	PREDICTED: apolipoprotein L2-like isoform X1 [Ovis aries musimon]	gi|556764496|ref|XR_319266.1|	1218	0	PREDICTED: Pantholops hodgsonii apolipoprotein L2-like (LOC102336975), misc_RNA	O95236	120	1e-28	Apolipoprotein L3	.	.	.	.	pfam05461	ApoL	Apolipoprotein L. Apo L belongs to the high density lipoprotein family that plays a central role in cholesterol transport. The cholesterol content of membranes is important in cellular processes such as modulating gene transcription and signal transduction both in the adult brain and during neurodevelopment. There are six apo L genes located in close proximity to each other on chromosome 22q12 in…	GO:0006954|inflammatory response;GO:0042157|lipoprotein metabolic process;GO:0043123|positive regulation of I-kappaB kinase/NF-kappaB signaling;	GO:0005737|cytoplasm;GO:0005576|extracellular region;GO:0016020|membrane;	GO:0008289|lipid binding;GO:0005319|lipid transporter activity;GO:0004871|signal transducer activity;	K14480	APOL; apolipoprotein L
gene7175	0	0	0	0	0	0	37	12.246	#NAME?	#NAME?	0.00412058	0.777416	down	yes	LOC101103223	pseudogene	chrNC_019460.2:198056344-198058604:-	gi|675425937|ref|XP_008926751.1|	873	2e-162	PREDICTED: C-terminal-binding protein 2 [Manacus vitellinus]	gi|594115580|ref|XM_006080427.1|	1322	0	PREDICTED: Bubalus bubalis C-terminal binding protein 2 (CTBP2), transcript variant X2, mRNA	Q9YHU0	301	4e-127	C-terminal-binding protein 1	MK0297	82	1e-18	COG0111	pfam02826	2-Hacid_dh_C	D-isomer specific 2-hydroxyacid dehydrogenase, NAD binding domain. This domain is inserted into the catalytic domain, the large dehydrogenase and D-lactate dehydrogenase families in SCOP. N-terminal portion of which is represented by family pfam00389.	GO:0045892|negative regulation of transcription, DNA-templated;	GO:0005634|nucleus;	GO:0051287|NAD binding;GO:0016616|oxidoreductase activity, acting on the CH-OH group of donors, NAD or NADP as acceptor;	K04496	CTBP; C-terminal binding protein
gene726	275	85	298	215.761	634	1218	476	735.787	0.293238	-1.76986	0.00514171	0.856877	down	yes	LOC101119517	protein_coding	chrNC_019458.2:65542373-65558271:-	gi|426215926|ref|XP_004002220.1|	2918	0	PREDICTED: interferon-induced guanylate-binding protein 1-like isoform X1 [Ovis aries]	gi|556745580|ref|XM_005968204.1|	2556	0	PREDICTED: Pantholops hodgsonii interferon-induced guanylate-binding protein 1-like (LOC102318671), mRNA	Q5D1D6	932	0	Guanylate-binding protein 1	.	.	.	.	pfam02263	GBP	Guanylate-binding protein, N-terminal domain. Transcription of the anti-viral guanylate-binding protein (GBP) is induced by interferon-gamma during macrophage induction. This family contains GBP1 and GPB2, both GTPases capable of binding GTP, GDP and GMP.	GO:0042742|defense response to bacterium;GO:0051607|defense response to virus;	GO:0005576|extracellular region;GO:0000139|Golgi membrane;GO:0005886|plasma membrane;	GO:0005525|GTP binding;GO:0003924|GTPase activity;	.	.
gene7269	150	83	154	128.035	188	397	511	352.127	0.363603	-1.45956	0.00841047	1	down	yes	LOC101116896	protein_coding	chrNC_019460.2:203991517-204030979:+	gi|426225526|ref|XP_004006916.1|	1087	1e-142	PREDICTED: NKG2-D type II integral membrane protein [Ovis aries]	gi|548467645|ref|XM_005680842.1|	1192	0	PREDICTED: Capra hircus killer cell lectin-like receptor subfamily K, member 1 (KLRK1), mRNA	Q9GLF5	307	7e-98	NKG2-D type II integral membrane protein	.	.	.	.	pfam00059	Lectin_C	Lectin C-type domain. This family includes both long and short form C-type	GO:0002250|adaptive immune response;GO:0030154|cell differentiation;GO:0045087|innate immune response;GO:0045954|positive regulation of natural killer cell mediated cytotoxicity;	GO:0009986|cell surface;GO:0016021|integral component of membrane;GO:0005886|plasma membrane;	GO:0030246|carbohydrate binding;	K06728	KLRK1; killer cell lectin-like receptor subfamily K member 1
gene7328	0	11	11	7.43519	70	67	46	57.345	0.129657	-2.94723	0.00409466	0.777416	down	yes	CLEC6A	protein_coding	chrNC_019460.2:206175867-206190754:+	gi|426225592|ref|XP_004006949.1|	1105	2e-147	PREDICTED: C-type lectin domain family 6 member A isoform X1 [Ovis aries]	gi|594088689|ref|XM_006067726.1|	1226	0	PREDICTED: Bubalus bubalis C-type lectin domain family 6, member A (CLEC6A), mRNA	Q3LUH2	340	7e-114	C-type lectin domain family 6 member A	.	.	.	.	pfam00059	Lectin_C	Lectin C-type domain. This family includes both long and short form C-type	GO:0002250|adaptive immune response;GO:0050832|defense response to fungus;GO:0045087|innate immune response;GO:0050715|positive regulation of cytokine secretion;GO:0043123|positive regulation of I-kappaB kinase/NF-kappaB signaling;	GO:0016021|integral component of membrane;	GO:0030246|carbohydrate binding;	K17514	CLEC6A; C-type lectin domain family 6 member A
gene735	345	203	350	297.457	1126	1364	167	824.961	0.360571	-1.47164	0.00376806	0.74452	down	yes	LOC101120875	protein_coding	chrNC_019458.2:65915839-65954810:-	gi|426215938|ref|XP_004002226.1|	3138	0	PREDICTED: guanylate-binding protein 6-like isoform X1 [Ovis aries]	gi|548459452|ref|XM_005678125.1|	2053	0	PREDICTED: Capra hircus guanylate binding protein family, member 6 (GBP6), mRNA	Q6ZN66	926	0	Guanylate-binding protein 6	.	.	.	.	pfam02263	GBP	Guanylate-binding protein, N-terminal domain. Transcription of the anti-viral guanylate-binding protein (GBP) is induced by interferon-gamma during macrophage induction. This family contains GBP1 and GPB2, both GTPases capable of binding GTP, GDP and GMP.	GO:0071346|cellular response to interferon-gamma;GO:0042742|defense response to bacterium;GO:0006955|immune response;	GO:0070062|extracellular exosome;	GO:0005525|GTP binding;GO:0003924|GTPase activity;	.	.
gene7351	1350	2172	1766	1782.07	7014	6578	1250	4590.57	0.388202	-1.36512	0.000462454	0.242766	down	yes	LOC101107430	protein_coding	chrNC_019460.2:207101333-207111565:+	gi|803055822|ref|XP_012030882.1|	3764	0	PREDICTED: complement C1r subcomponent isoform X1 [Ovis aries]	gi|548468201|ref|XM_005680920.1|	2220	0	PREDICTED: Capra hircus complement component 1, r subcomponent (C1R), transcript variant X1, mRNA	Q5R544	1217	0	Complement C1r subcomponent	VC1649	96.3	7e-20	COG5640	pfam00089	Trypsin	Trypsin.	GO:0006958|complement activation, classical pathway;GO:0045087|innate immune response;	GO:0005576|extracellular region;	GO:0005509|calcium ion binding;GO:0004252|serine-type endopeptidase activity;	K01330	C1R; complement component 1, r subcomponent [EC:3.4.21.41]
gene7989	1968	2414	2671	2360.22	1565	836	1336	1170.77	2.01595	1.01146	0.00402123	0.772987	up	yes	SFRP4	protein_coding	chrNC_019461.2:49700370-49710532:-	gi|426227621|ref|XP_004007916.1|	1544	0	PREDICTED: secreted frizzled-related protein 4 [Ovis aries]	gi|548463116|ref|XM_005679147.1|	1357	0	PREDICTED: Capra hircus secreted frizzled-related protein 4 (SFRP4), mRNA	Q6FHJ7	586	0	Secreted frizzled-related protein 4	.	.	.	.	pfam01392	Fz	Fz domain. Also known as the CRD (cysteine rich domain), the C6 box in MuSK receptor. This domain of unknown function has been independently identified by several groups. The domain contains 10 conserved cysteines.	GO:0030154|cell differentiation;GO:0007275|multicellular organismal development;GO:0090090|negative regulation of canonical Wnt signaling pathway;GO:0008285|negative regulation of cell proliferation;GO:0043433|negative regulation of sequence-specific DNA binding transcription factor activity;GO:2000119|negative regulation of sodium-dependent phosphate transport;GO:0030178|negative regulation of W…	GO:0009986|cell surface;GO:0005737|cytoplasm;GO:0005615|extracellular space;GO:0016021|integral component of membrane;GO:0005634|nucleus;	GO:0004930|G-protein coupled receptor activity;GO:0042813|Wnt-activated receptor activity;GO:0017147|Wnt-protein binding;	K02185	SFRP4; secreted frizzled-related protein 4
gene8013	95	76	143	103.958	339	583	264	374.587	0.277527	-1.8493	0.000543286	0.261085	down	yes	TFEC	protein_coding	chrNC_019461.2:52200787-52430171:+	gi|743705267|ref|XP_010945937.1|	1581	0	PREDICTED: LOW QUALITY PROTEIN: transcription factor EC [Camelus bactrianus]	gi|556727359|ref|XM_005959371.1|	1767	0	PREDICTED: Pantholops hodgsonii transcription factor EC (TFEC), transcript variant X1, mRNA	A4IFU7	538	4e-173	Transcription factor EC	.	.	.	.	pfam11851	DUF3371	Domain of unknown function (DUF3371). This domain is functionally uncharacterized. This domain is found in eukaryotes. This presumed domain is typically between 125 to 142 amino acids in length.	GO:0006355|regulation of transcription, DNA-templated;GO:0006351|transcription, DNA-templated;	GO:0005634|nucleus;	GO:0003677|DNA binding;	K15591	TFEC; transcription factor EC
gene8130	40	52	66	52.7561	201	201	132	167.407	0.315137	-1.66595	0.00604115	0.907776	down	yes	SNX10	protein_coding	chrNC_019461.2:69549788-69616158:-	gi|115496099|ref|NP_001068843.1|	836	1e-102	sorting nexin-10 [Bos taurus]	gi|548463533|ref|XM_005679278.1|	2341	0	PREDICTED: Capra hircus sorting nexin 10 (SNX10), mRNA	Q0IIL5	326	4e-104	Sorting nexin-10	YOR357c	53.9	2e-07	COG5391	pfam00787	PX	PX domain. PX domains bind to phosphoinositides.	GO:0042384|cilium assembly;GO:0006897|endocytosis;GO:0007032|endosome organization;GO:0030316|osteoclast differentiation;GO:0071539|protein localization to centrosome;GO:0061512|protein localization to cilium;GO:0015031|protein transport;GO:0016050|vesicle organization;	GO:0005813|centrosome;GO:0005783|endoplasmic reticulum;GO:0005768|endosome;GO:0031313|extrinsic component of endosome membrane;GO:0019898|extrinsic component of membrane;GO:0005634|nucleus;	GO:0005545|1-phosphatidylinositol binding;GO:0035091|phosphatidylinositol binding;	K17924	SNX10_11; sorting nexin-10/11
gene8672	708	667	898	757.143	1821	2247	988	1585	0.477694	-1.06584	0.00878014	1	down	yes	GFPT2	protein_coding	chrNC_019462.2:570292-615130:+	gi|803069145|ref|XP_004008428.2|	3747	0	PREDICTED: glutamine--fructose-6-phosphate aminotransferase [isomerizing] 2 [Ovis aries]	gi|556754087|ref|XM_005972354.1|	2795	0	PREDICTED: Pantholops hodgsonii glutamine-fructose-6-phosphate transaminase 2 (GFPT2), mRNA	Q08DQ2	1406	0	Glutamine--fructose-6-phosphate aminotransferase [isomerizing] 2	YKL104c	786	0	COG0449	pfam00310	GATase_2	Glutamine amidotransferases class-II.	GO:0005975|carbohydrate metabolic process;GO:0006002|fructose 6-phosphate metabolic process;GO:0006541|glutamine metabolic process;GO:0006048|UDP-N-acetylglucosamine biosynthetic process;GO:0006047|UDP-N-acetylglucosamine metabolic process;	.	GO:0030246|carbohydrate binding;GO:0004360|glutamine-fructose-6-phosphate transaminase (isomerizing) activity;	K00820	glmS, GFPT; glucosamine--fructose-6-phosphate aminotransferase (isomerizing) [EC:2.6.1.16]
gene9219	10	0	15	8.07137	76	119	59	80.1495	0.100704	-3.31181	0.0022332	0.59309	down	yes	LOC101106588	protein_coding	chrNC_019462.2:15020344-15066298:-	gi|803073112|ref|XP_012033384.1|	3853	0	PREDICTED: EGF-like module-containing mucin-like hormone receptor-like 3 isoform X1 [Ovis aries]	gi|548472899|ref|XM_005682494.1|	2247	0	PREDICTED: Capra hircus EGF-like module-containing mucin-like hormone receptor-like 3-like (LOC102176784), mRNA	Q9BY15	63.2	9e-09	Adhesion G protein-coupled receptor E3	.	.	.	.	pfam00002	7tm_2	7 transmembrane receptor (Secretin family). This family is known as Family B, the secretin-receptor family or family 2 of the G-protein-coupled receptors (GCPRs).They have been described in many animal species, but not in plants, fungi or prokaryotes. Three distinct sub-families are recognized. Subfamily B1 contains classical hormone receptors, such as receptors for secretin and glucagon, that ar…	GO:0007166|cell surface receptor signaling pathway;GO:0007186|G-protein coupled receptor signaling pathway;	GO:0005576|extracellular region;GO:0016021|integral component of membrane;GO:0005886|plasma membrane;	GO:0005509|calcium ion binding;GO:0004930|G-protein coupled receptor activity;	K08444	EMR3; egf-like module containing, mucin-like, hormone receptor-like 3
gene9228	1810	1423	2097	1771.53	4279	4816	2230	3544.73	0.499763	-1.00068	0.00646393	0.938522	down	yes	C3	protein_coding	chrNC_019462.2:15367670-15401347:+	gi|803080809|ref|XP_012034584.1|	4487	0	PREDICTED: complement C3 isoform X1, partial [Ovis aries]	gi|594041229|ref|XM_006045102.1|	1683	0	PREDICTED: Bubalus bubalis complement component 3 (C3), mRNA	Q2UVX4	58.5	2e-121	Complement C3	.	.	.	.	pfam07678	A2M_comp	A-macroglobulin complement component. This family includes the complement components region of the alpha-2-macroglobulin family.	GO:0006957|complement activation, alternative pathway;GO:0006958|complement activation, classical pathway;GO:0006631|fatty acid metabolic process;GO:0006954|inflammatory response;GO:0045745|positive regulation of G-protein coupled receptor protein signaling pathway;GO:0010828|positive regulation of glucose transport;GO:0010884|positive regulation of lipid storage;GO:0001934|positive regulation of…	GO:0005615|extracellular space;	GO:0031715|C5L2 anaphylatoxin chemotactic receptor binding;GO:0004866|endopeptidase inhibitor activity;	K03990	C3; complement component 3

## Sheet: mRNA-SP42A_LP42A
Gene	SP42A1_count	SP42A2_count	SP42A3_count	SP42A_normalize	LP42A1_count	LP42A2_count	LP42A3_count	LP42A_normalize	FoldChange	Log2FoldChange	pval	padj	Up/Down	Significant	GeneName	Biotype	Position	NR:Seq-id	NR:Score	NR:Evalue	NR:Description	NT:Seq-id	NT:Score	NT:Evalue	NT:Description	Uniprot:UniProtKB-AC	Uniprot:Score	Uniprot:Evalue	Uniprot:Description	COG:gene	COG:Score	COG:Eval	COG:num	Pfam:pfam_ID	Pfam:pfam_Name	Pfam:pfam_Description	GO:biological_process	GO:cellular_component	GO:molecular_function	KEGG:KO	KEGG:Description
gene10089	464	326	396	372.657	219	93	152	156.951	2.37434	1.24753	0.00479379	0.222437	up	yes	CCNJL	protein_coding	chrNC_019462.2:69076786-69141693:-	gi|426231125|ref|XP_004009593.1|	1867	0	PREDICTED: cyclin-J-like protein isoform X3 [Ovis aries]	gi|594100828|ref|XM_006073448.1|	2719	0	PREDICTED: Bubalus bubalis cyclin J-like (CCNJL), transcript variant X1, mRNA	Q8IV13	629	0	Cyclin-J-like protein	YGR109c	53.1	3e-06	COG5024	pfam02984	Cyclin_C	Cyclin, C-terminal domain. Cyclins regulate cyclin dependent kinases (CDKs). Human CCNO is a Uracil-DNA glycosylase that is related to other cyclins. Cyclins contain two domains of similar all-alpha fold, of which this family corresponds with the C-terminal domain.	.	GO:0005634|nucleus;	.	.	.
gene1010	701	511	643	583.392	308	3329	892	1594.05	0.365982	-1.45016	7.94136e-06	0.00180666	down	yes	FAM46C	protein_coding	chrNC_019458.2:94043999-94069026:+	gi|548458439|ref|XP_005677858.1|	1747	0	PREDICTED: protein FAM46C [Capra hircus]	gi|548458438|ref|XM_005677801.1|	5152	0	PREDICTED: Capra hircus family with sequence similarity 46, member C (FAM46C), mRNA	Q4R8X4	108	3e-23	Protein FAM46C	.	.	.	.	pfam07984	DUF1693	Domain of unknown function (DUF1693). This family contains many hypothetical proteins. It also includes four nematode prion-like proteins. This domain has been identified as part of the nucleotidyltransferase superfamily.	GO:0052695|cellular glucuronidation;GO:0009813|flavonoid biosynthetic process;GO:0052696|flavonoid glucuronidation;GO:0008152|metabolic process;GO:2001030|negative regulation of cellular glucuronidation;GO:0045922|negative regulation of fatty acid metabolic process;GO:1904224|negative regulation of glucuronosyltransferase activity;GO:0042573|retinoic acid metabolic process;GO:0052697|xenobiotic g…	GO:0005783|endoplasmic reticulum;GO:0005789|endoplasmic reticulum membrane;GO:0016021|integral component of membrane;	GO:0019899|enzyme binding;GO:0015020|glucuronosyltransferase activity;GO:0046982|protein heterodimerization activity;GO:0042803|protein homodimerization activity;GO:0001972|retinoic acid binding;	.	.
gene10102	195	187	106	152.057	123	116	931	389.741	0.390149	-1.3579	0.00155781	0.105921	down	yes	GABRG2	protein_coding	chrNC_019462.2:70994803-71128824:+	gi|426230046|ref|XP_004009094.1|	2369	0	PREDICTED: gamma-aminobutyric acid receptor subunit gamma-2 isoform X2 [Ovis aries]	gi|556773867|ref|XM_005982018.1|	3594	0	PREDICTED: Pantholops hodgsonii gamma-aminobutyric acid (GABA) A receptor, gamma 2 (GABRG2), transcript variant X2, mRNA	Q5REA1	878	0	Gamma-aminobutyric acid receptor subunit gamma-2	.	.	.	.	pfam02931	Neur_chan_LBD	Neurotransmitter-gated ion-channel ligand binding domain. This family is the extracellular ligand binding domain of these ion channels. This domain forms a pentameric arrangement in the known structure.	GO:0030534|adult behavior;GO:0071420|cellular response to histamine;GO:0007268|synaptic transmission;GO:1902476|chloride transmembrane transport;GO:0007214|gamma-aminobutyric acid signaling pathway;GO:0009791|post-embryonic development;	GO:0030424|axon;GO:0030054|cell junction;GO:0034707|chloride channel complex;GO:1902711|GABA-A receptor complex;GO:0005887|integral component of plasma membrane;GO:0045211|postsynaptic membrane;	GO:0005254|chloride channel activity;GO:0005230|extracellular ligand-gated ion channel activity;GO:0004890|GABA-A receptor activity;	K05186	GABRG; gmma-aminobutyric acid receptor subunit gamma
gene1019	17	110	87	67.579	7	3	7	5.73228	11.7892	3.55939	8.04204e-05	0.012078	up	yes	HAO2	protein_coding	chrNC_019458.2:95903738-95933739:+	gi|426216369|ref|XP_004002436.1|	1897	0	PREDICTED: hydroxyacid oxidase 2 [Ovis aries]	gi|548458410|ref|XM_005677787.1|	2373	0	PREDICTED: Capra hircus hydroxyacid oxidase 2 (long chain) (HAO2), transcript variant X2, mRNA	Q3ZBW2	684	0	Hydroxyacid oxidase 2	all0170	284	2e-86	COG1304	pfam01070	FMN_dh	FMN-dependent dehydrogenase.	GO:0019395|fatty acid oxidation;	GO:0070062|extracellular exosome;GO:0005739|mitochondrion;GO:0005777|peroxisome;	GO:0010181|FMN binding;GO:0052853|long-chain-(S)-2-hydroxy-long-chain-acid oxidase activity;GO:0052854|medium-chain-(S)-2-hydroxy-acid oxidase activity;GO:0052852|very-long-chain-(S)-2-hydroxy-acid oxidase activity;	K11517	HAO; (S)-2-hydroxy-acid oxidase [EC:1.1.3.15]
gene10217	613	631	409	516.176	1323	3834	1554	2334.07	0.221149	-2.17691	1.41287e-12	2.30381e-09	down	yes	ELL2	protein_coding	chrNC_019462.2:92477049-92548382:-	gi|803232527|ref|XP_011976428.1|	2592	0	PREDICTED: RNA polymerase II elongation factor ELL2 isoform X2 [Ovis aries musimon]	gi|556774363|ref|XM_005982254.1|	1917	0	PREDICTED: Pantholops hodgsonii elongation factor, RNA polymerase II, 2 (ELL2), mRNA	O00472	739	0	RNA polymerase II elongation factor ELL2	.	.	.	.	pfam10390	ELL	RNA polymerase II elongation factor ELL. ELL is a family of RNA polymerase II elongation factors. It is bound stably to elongation-associated factors 1 and 2, EAFs, and together these act as a strong regulator of transcription activity. by direct interaction with Pol II. ELL binds to pol II on its own but the affinity is greatly increased by the cooperation of EAF. Some members carry an Occludin …	GO:0006355|regulation of transcription, DNA-templated;GO:0042795|snRNA transcription from RNA polymerase II promoter;GO:0006368|transcription elongation from RNA polymerase II promoter;	GO:0005813|centrosome;GO:0005737|cytoplasm;GO:0005654|nucleoplasm;GO:0008023|transcription elongation factor complex;	.	K15183	ELL; RNA polymerase II elongation factor ELL
gene10363	317	385	343	328.203	132	80	160	125.744	2.61008	1.38409	0.0026617	0.152541	up	yes	C6H4orf32	protein_coding	chrNC_019463.2:13410431-13455232:-	gi|742196925|ref|XP_010856886.1|	439	2e-47	PREDICTED: uncharacterized protein C4orf32 homolog [Bison bison bison]	gi|402693104|ref|NM_001076961.2|	2024	0	Bos taurus chromosome 6 open reading frame, human C4orf32 (C6H4orf32), mRNA	Q17QE0	171	8e-48	Uncharacterized protein C4orf32 homolog	.	.	.	.	pfam15378	DUF4605	Domain of unknown function (DUF4605). This protein family is a domain of unknown function, which is found in eukaryotes. Proteins in this family are typically between 82 and 137 amino acids in length.	.	GO:0016021|integral component of membrane;	.	.	.
gene10479	12740	14921	6433	10601.4	4917	1329	2023	2793.03	3.79566	1.92435	0.00274071	0.155672	up	yes	HPGDS	protein_coding	chrNC_019463.2:30220444-30246506:+	gi|426231445|ref|XP_004009749.1|	1052	2e-138	PREDICTED: hematopoietic prostaglandin D synthase [Ovis aries]	gi|594107389|ref|XM_006076535.1|	839	0	PREDICTED: Bubalus bubalis hematopoietic prostaglandin D synthase (HPGDS), mRNA	O60760	360	2e-120	Hematopoietic prostaglandin D synthase	.	.	.	.	pfam02798	GST_N	Glutathione S-transferase, N-terminal domain. Function: conjugation of reduced glutathione to a variety of targets. Also included in the alignment, but are not GSTs: * S-crystallins from squid. Similarity to GST previously noted. * Eukaryotic elongation factors 1-gamma. Not known to have GST activity; similarity not previously recognized. * HSP26 family of stress-related proteins. including auxin…	GO:0019371|cyclooxygenase pathway;GO:1901687|glutathione derivative biosynthetic process;GO:0007626|locomotory behavior;GO:2000255|negative regulation of male germ cell proliferation;GO:0006693|prostaglandin metabolic process;GO:0007165|signal transduction;	GO:0005737|cytoplasm;GO:0005829|cytosol;	GO:0005509|calcium ion binding;GO:0004364|glutathione transferase activity;GO:0000287|magnesium ion binding;GO:0004667|prostaglandin-D synthase activity;GO:0042803|protein homodimerization activity;	K04097	gst; glutathione S-transferase [EC:2.5.1.18]
gene10496	18151	23688	18064	18777.8	9009	2623	9237	7007.49	2.67968	1.42206	9.09083e-05	0.013263	up	yes	GPRIN3	protein_coding	chrNC_019463.2:35379055-35452717:+	gi|803081997|ref|XP_012035075.1|	3978	0	PREDICTED: G protein-regulated inducer of neurite outgrowth 3 [Ovis aries]	gi|594059132|ref|XM_006053650.1|	5945	0	PREDICTED: Bubalus bubalis GPRIN family member 3 (GPRIN3), mRNA	Q6ZVF9	1001	0	G protein-regulated inducer of neurite outgrowth 3	.	.	.	.	pfam15235	GRIN_C	G protein-regulated inducer of neurite outgrowth C-terminus. This represents the C-terminus of the G protein-regulated inducer of neurite outgrowth proteins.	GO:0006919|activation of cysteine-type endopeptidase activity involved in apoptotic process;GO:0008344|adult locomotory behavior;GO:0071280|cellular response to copper ion;GO:0034599|cellular response to oxidative stress;GO:0042416|dopamine biosynthetic process;GO:0060079|excitatory postsynaptic potential;GO:0006631|fatty acid metabolic process;GO:0060291|long-term synaptic potentiation;GO:000177…	GO:0015629|actin cytoskeleton;GO:0030424|axon;GO:0005938|cell cortex;GO:0030054|cell junction;GO:0005829|cytosol;GO:0005615|extracellular space;GO:0043205|fibril;GO:0030426|growth cone;GO:0016234|inclusion body;GO:0016020|membrane;GO:0005739|mitochondrion;GO:0005634|nucleus;GO:0048471|perinuclear region of cytoplasm;GO:0005886|plasma membrane;GO:0031092|platelet alpha granule membrane;GO:0098794|…	GO:0050544|arachidonic acid binding;GO:0005509|calcium ion binding;GO:0005507|copper ion binding;GO:0043027|cysteine-type endopeptidase inhibitor activity involved in apoptotic process;GO:0008198|ferrous iron binding;GO:0042802|identical protein binding;GO:0000287|magnesium ion binding;GO:0016491|oxidoreductase activity;GO:0005543|phospholipid binding;GO:0008270|zinc ion binding;	.	.
gene10625	218	625	303	358.257	283	731	3447	1493.6	0.239861	-2.05973	0.00517357	0.228924	down	yes	UCHL1	protein_coding	chrNC_019463.2:60026212-60038571:+	gi|635137765|ref|XP_008015745.1|	1197	1e-160	PREDICTED: ubiquitin carboxyl-terminal hydrolase isozyme L1 [Chlorocebus sabaeus]	gi|556721555|ref|XM_005956566.1|	1060	0	PREDICTED: Pantholops hodgsonii ubiquitin carboxyl-terminal esterase L1 (ubiquitin thiolesterase) (UCHL1), transcript variant X2, mRNA	Q6SEG5	423	2e-147	Ubiquitin carboxyl-terminal hydrolase isozyme L1	.	.	.	.	pfam01088	Peptidase_C12	Ubiquitin carboxyl-terminal hydrolase, family 1.	GO:0016579|protein deubiquitination;GO:0006511|ubiquitin-dependent protein catabolic process;	GO:0005737|cytoplasm;GO:0005789|endoplasmic reticulum membrane;	GO:0016874|ligase activity;GO:0004843|ubiquitin-specific protease activity;	K05611	UCHL1; ubiquitin carboxyl-terminal hydrolase L1 [EC:3.4.19.12]
gene11176	14	11	20	14.2507	50	147	66	91.3625	0.15598	-2.68057	2.05783e-05	0.00401423	down	yes	LOC101106776	protein_coding	chrNC_019464.2:7944162-7946035:-	gi|594074208|ref|XP_006060909.1|	1669	0	PREDICTED: histone-lysine N-methyltransferase SETMAR-like, partial [Bubalus bubalis]	gi|556777411|ref|XM_005983733.1|	1319	0	PREDICTED: Pantholops hodgsonii probable 8-oxo-dGTP diphosphatase NUDT15-like (LOC102334867), mRNA	Q9NV35	284	2e-90	Nucleotide triphosphate diphosphatase NUDT15	PA2769	97.1	2e-22	COG1051	pfam01359	Transposase_1	Transposase (partial DDE domain). This family includes the mariner transposase.	GO:0006203|dGTP catabolic process;GO:0042262|DNA protection;GO:0042738|exogenous drug catabolic process;GO:0000278|mitotic cell cycle;GO:0034656|nucleobase-containing small molecule catabolic process;GO:1901292|nucleoside phosphate catabolic process;GO:0006195|purine nucleotide catabolic process;GO:0061136|regulation of proteasomal protein catabolic process;	GO:0005829|cytosol;	GO:0035539|8-oxo-7,8-dihydrodeoxyguanosine triphosphate pyrophosphatase activity;GO:0008413|8-oxo-7,8-dihydroguanosine triphosphate pyrophosphatase activity;GO:0046872|metal ion binding;GO:0017110|nucleoside-diphosphatase activity;GO:0047429|nucleoside-triphosphate diphosphatase activity;	K03574	mutT, NUDT15, MTH2; 8-oxo-dGTP diphosphatase [EC:3.6.1.55]
gene11201	499	328	242	333.325	995	2365	2389	1971.12	0.169104	-2.56402	1.00923e-08	7.15752e-06	down	yes	HOMER1	protein_coding	chrNC_019464.2:10147308-10290337:-	gi|803086848|ref|XP_012036093.1|	1826	0	PREDICTED: homer protein homolog 1 isoform X1 [Ovis aries]	gi|556754235|ref|XM_005972425.1|	4369	0	PREDICTED: Pantholops hodgsonii homer homolog 1 (Drosophila) (HOMER1), transcript variant X1, mRNA	Q2KJ56	684	0	Homer protein homolog 1	.	.	.	.	pfam00568	WH1	WH1 domain. WASp Homology domain 1 (WH1) domain. WASP is the protein that is defective in Wiskott-Aldrich syndrome (WAS). The majority of point mutations occur within the amino- terminal WH1 domain. The metabotropic glutamate receptors mGluR1alpha and mGluR5 bind a protein called homer, which is a WH1 domain homologue. A subset of WH1 domains has been termed a "EVH1" domain and appear to bind a p…	GO:0048148|behavioral response to cocaine;GO:0048875|chemical homeostasis within a tissue;GO:0051928|positive regulation of calcium ion transport;GO:0090279|regulation of calcium ion import;GO:2001257|regulation of cation channel activity;GO:2001256|regulation of store-operated calcium entry;GO:0051592|response to calcium ion;GO:0003009|skeletal muscle contraction;GO:0048741|skeletal muscle fiber…	GO:0045177|apical part of cell;GO:0030424|axon;GO:0030054|cell junction;GO:0043034|costamere;GO:0014069|postsynaptic density;GO:0045211|postsynaptic membrane;GO:0030018|Z disc;	GO:0035256|G-protein coupled glutamate receptor binding;	K15010	HOMER; homer
gene11280	424	344	361	354.384	981	1327	614	1008.33	0.351458	-1.50858	5.30009e-06	0.00132666	down	yes	TLE3	protein_coding	chrNC_019464.2:16726550-16779854:-	gi|803088097|ref|XP_012036249.1|	3046	0	PREDICTED: LOW QUALITY PROTEIN: transducin-like enhancer protein 3 isoform X3 [Ovis aries]	gi|556769643|ref|XM_005979965.1|	3506	0	PREDICTED: Pantholops hodgsonii transducin-like enhancer of split 3 (E(sp1) homolog, Drosophila) (TLE3), transcript variant X3, mRNA	Q04726	223	5e-59	Transducin-like enhancer protein 3	.	.	.	.	pfam03920	TLE_N	Groucho/TLE N-terminal Q-rich domain. The N-terminal domain of the Grouch/TLE co-repressor proteins are involved in oligomerization.	GO:0009887|organ morphogenesis;GO:0006355|regulation of transcription, DNA-templated;GO:0007165|signal transduction;GO:0006351|transcription, DNA-templated;GO:0016055|Wnt signaling pathway;	GO:0005654|nucleoplasm;GO:0005634|nucleus;	.	.	.
gene11371	105	136	50	90.3744	78	254	591	312.225	0.289453	-1.7886	0.00193527	0.123598	down	yes	SLC7A8	protein_coding	chrNC_019464.2:21291911-21345590:+	gi|426232746|ref|XP_004010382.1|	2544	0	PREDICTED: large neutral amino acids transporter small subunit 2 isoform X1 [Ovis aries]	gi|556765616|ref|XM_005978006.1|	3335	0	PREDICTED: Pantholops hodgsonii solute carrier family 7 (amino acid transporter light chain, L system), member 8 (SLC7A8), transcript variant X1, mRNA	Q9N1Q4	452	3e-146	Large neutral amino acids transporter small subunit 2	BS_ykbA	153	2e-38	COG0531	pfam13520	AA_permease_2	Amino acid permease.	GO:0015804|neutral amino acid transport;	GO:0016323|basolateral plasma membrane;GO:0005737|cytoplasm;GO:0070062|extracellular exosome;GO:0016021|integral component of membrane;	GO:0015171|amino acid transmembrane transporter activity;GO:0015179|L-amino acid transmembrane transporter activity;GO:0015101|organic cation transmembrane transporter activity;GO:0042605|peptide antigen binding;GO:0019534|toxin transporter activity;	K13781	SLC7A8, LAT2; solute carrier family 7 (L-type amino acid transporter), member 8
gene1157	82	162	108	110.379	149	450	134	255.898	0.431339	-1.21311	0.00947489	0.323076	down	yes	ADAMTSL4	protein_coding	chrNC_019458.2:99351735-99362659:+	gi|548457875|ref|XP_005677722.1|	4917	0	PREDICTED: LOW QUALITY PROTEIN: ADAMTS-like protein 4 [Capra hircus]	gi|556750713|ref|XM_005970709.1|	3974	0	PREDICTED: Pantholops hodgsonii ADAMTS-like 4 (ADAMTSL4), mRNA	Q6UY14	1484	0	ADAMTS-like protein 4	.	.	.	.	pfam05986	ADAM_spacer1	ADAM-TS Spacer 1. This family represents the Spacer-1 region from the ADAM-TS family of metalloproteinases.	GO:0006915|apoptotic process;GO:0002064|epithelial cell development;GO:0030198|extracellular matrix organization;GO:0043065|positive regulation of apoptotic process;GO:0036066|protein O-linked fucosylation;	GO:0005788|endoplasmic reticulum lumen;GO:0005614|interstitial matrix;	GO:0004222|metalloendopeptidase activity;GO:0002020|protease binding;	.	.
gene11637	4524	6610	4827	5003.55	8702	15256	11174	12084.7	0.414042	-1.27215	2.0917e-06	0.000620978	down	yes	THBS1	protein_coding	chrNC_019464.2:32225984-32241769:+	gi|548482290|ref|XP_005685530.1|	5769	0	PREDICTED: thrombospondin-1 isoform X1 [Capra hircus]	gi|556766550|ref|XM_005978464.1|	5536	0	PREDICTED: Pantholops hodgsonii thrombospondin 1 (THBS1), transcript variant X1, mRNA	Q28178	2176	0	Thrombospondin-1	.	.	.	.	pfam05735	TSP_C	Thrombospondin C-terminal region. This region is found at the C-terminus of thrombospondin and related proteins.	GO:0048266|behavioral response to pain;GO:0007155|cell adhesion;GO:0006954|inflammatory response;GO:0016525|negative regulation of angiogenesis;GO:0034976|response to endoplasmic reticulum stress;GO:0006986|response to unfolded protein;	GO:0005783|endoplasmic reticulum;GO:0005615|extracellular space;GO:0016529|sarcoplasmic reticulum;	GO:0005509|calcium ion binding;GO:0050840|extracellular matrix binding;GO:0008201|heparin binding;	K16857	THBS1; thrombospondin 1
gene11674	18	15	0	10.1223	56	35	225	105.504	0.095942	-3.38169	0.00316125	0.17212	down	yes	CHAC1	protein_coding	chrNC_019464.2:33482352-33484700:+	gi|545196628|ref|XP_005603416.1|	781	2e-105	PREDICTED: LOW QUALITY PROTEIN: cation transport regulator-like protein 1 [Equus caballus]	gi|548482585|ref|XM_005685614.1|	1155	0	PREDICTED: Capra hircus ChaC, cation transport regulator homolog 1 (E. coli) (CHAC1), mRNA	Q9BUX1	88.6	6e-100	Glutathione-specific gamma-glutamylcyclotransferase 1	BMEI0077	50.8	7e-10	COG3703	pfam04752	ChaC	ChaC-like protein. The ChaC protein is thought to be associated with the putative ChaA Ca2+/H+ cation transport protein in Escherichia coli. Its function is not known. This family also includes homologues regions from several other bacterial and eukaryotic proteins.	GO:0006750|glutathione biosynthetic process;GO:0006751|glutathione catabolic process;GO:0070059|intrinsic apoptotic signaling pathway in response to endoplasmic reticulum stress;GO:0045746|negative regulation of Notch signaling pathway;GO:0010955|negative regulation of protein processing;GO:0022008|neurogenesis;GO:0007219|Notch signaling pathway;GO:0006986|response to unfolded protein;	GO:0005829|cytosol;GO:0005802|trans-Golgi network;	GO:0003839|gamma-glutamylcyclotransferase activity;GO:0005112|Notch binding;	K07232	chaC; cation transport protein ChaC
gene11865	6066	9976	6976	7216.08	2939	2260	4896	3411.31	2.11534	1.08089	0.00410089	0.20135	up	yes	FAM214A	protein_coding	chrNC_019464.2:54665801-54752100:+	gi|803092499|ref|XP_012036921.1|	5624	0	PREDICTED: protein FAM214A isoform X1 [Ovis aries]	gi|548483418|ref|XM_005685756.1|	4077	0	PREDICTED: Capra hircus family with sequence similarity 214, member A (FAM214A), transcript variant X1, mRNA	Q32MH5	1645	0	Protein FAM214A	.	.	.	.	pfam13915	DUF4210	Domain of unknown function (DUF4210). This short domain is found in fungi, plants and animals, and the proteins appear to be necessary for chromosome segregation during meiosis.	GO:0030183|B cell differentiation;GO:0030154|cell differentiation;GO:0045165|cell fate commitment;GO:0042384|cilium assembly;GO:0031018|endocrine pancreas development;GO:0007492|endoderm development;GO:0002064|epithelial cell development;GO:0006006|glucose metabolic process;GO:0001889|liver development;GO:0030512|negative regulation of transforming growth factor beta receptor signaling pathway;GO…	GO:0005634|nucleus;	GO:0003677|DNA binding;GO:0001077|transcriptional activator activity, RNA polymerase II core promoter proximal region sequence-specific binding;	.	.
gene1203	691	649	907	709.525	2737	302	3430	2156.55	0.32901	-1.6038	6.42932e-07	0.000243186	down	yes	TUFT1	protein_coding	chrNC_019458.2:100246361-100294621:+	gi|426216598|ref|XP_004002548.1|	1905	0	PREDICTED: tuftelin isoform X1 [Ovis aries]	gi|548457642|ref|XM_005677592.1|	2574	0	PREDICTED: Capra hircus tuftelin 1 (TUFT1), transcript variant X1, mRNA	P27628	639	0	Tuftelin	.	.	.	.	pfam07888	CALCOCO1	Calcium binding and coiled-coil domain (CALCOCO1) like. Proteins found in this family are similar to the coiled-coil transcriptional coactivator protein coexpressed by Mus musculus (CoCoA/CALCOCO1). This protein binds to a highly conserved N-terminal domain of p160 coactivators, such as GRIP1, and thus enhances transcriptional activation by a number of nuclear receptors. CALCOCO1 has a central co…	GO:0031214|biomineral tissue development;GO:0035556|intracellular signal transduction;	GO:0005576|extracellular region;GO:0005622|intracellular;	GO:0042802|identical protein binding;	.	.
gene1206	0	0	1	0.329113	58	25	18	34.366	0.00957671	-6.70625	1.83945e-07	8.46195e-05	down	yes	LOC105613572	protein_coding	chrNC_019458.2:100314730-100318218:+	gi|802989011|ref|XP_012036581.1|	385	7e-40	PREDICTED: 40S ribosomal protein S27-like [Ovis aries]	gi|548457640|ref|XM_005677591.1|	1215	0	PREDICTED: Capra hircus 40S ribosomal protein S27-like (LOC102168504), mRNA	Q71TY3	120	3e-30	40S ribosomal protein S27	SPBC1685.10	88.6	2e-19	COG2051	pfam01667	Ribosomal_S27e	Ribosomal protein S27.	GO:0000028|ribosomal small subunit assembly;GO:0006412|translation;	GO:0022627|cytosolic small ribosomal subunit;GO:0005634|nucleus;	GO:0046872|metal ion binding;GO:0044822|poly(A) RNA binding;GO:0003735|structural constituent of ribosome;	K02978	RP-S27e, RPS27; small subunit ribosomal protein S27e
gene12080	43	39	52	42.266	80	211	248	184.406	0.229201	-2.12531	1.36014e-05	0.00282329	down	yes	ARG2	protein_coding	chrNC_019464.2:76332239-76371716:+	gi|426233564|ref|XP_004010786.1|	1662	0	PREDICTED: arginase-2, mitochondrial [Ovis aries]	gi|548483932|ref|XM_005686001.1|	1374	0	PREDICTED: Capra hircus arginase 2 (ARG2), mRNA	Q58DL1	634	0	Arginase-2, mitochondrial	SPAC3H1.07	236	3e-72	COG0010	pfam00491	Arginase	Arginase family.	GO:0006525|arginine metabolic process;GO:0000050|urea cycle;	GO:0005739|mitochondrion;	GO:0004053|arginase activity;GO:0046872|metal ion binding;	K01476	E3.5.3.1, rocF, arg; arginase [EC:3.5.3.1]
gene12182	51	42	27	37.4126	53	202	309	192.219	0.194635	-2.36115	3.80776e-06	0.000997107	down	yes	PGF	protein_coding	chrNC_019464.2:83055001-83068244:-	gi|803096422|ref|XP_012037445.1|	629	8e-76	PREDICTED: placenta growth factor isoform X1 [Ovis aries]	gi|556716904|ref|XM_005954309.1|	1392	0	PREDICTED: Pantholops hodgsonii placental growth factor (PGF), mRNA	Q9XS47	199	3e-59	Placenta growth factor	.	.	.	.	pfam00341	PDGF	PDGF/VEGF domain.	GO:0001525|angiogenesis;GO:0001658|branching involved in ureteric bud morphogenesis;GO:0030154|cell differentiation;GO:0050930|induction of positive chemotaxis;GO:0045766|positive regulation of angiogenesis;GO:0051781|positive regulation of cell division;GO:0008284|positive regulation of cell proliferation;GO:0001938|positive regulation of endothelial cell proliferation;GO:0060754|positive regula…	GO:0005615|extracellular space;GO:0016020|membrane;	GO:0008083|growth factor activity;GO:0005172|vascular endothelial growth factor receptor binding;	K16859	PGF; placenta growth factor
gene12194	300	377	311	310.002	592	699	861	733.52	0.422623	-1.24256	0.000248598	0.0287644	down	yes	JDP2	protein_coding	chrNC_019464.2:83475421-83517651:+	gi|426234283|ref|XP_004011126.1|	849	1e-101	PREDICTED: jun dimerization protein 2 isoform X1 [Ovis aries]	gi|548484127|ref|XM_005686098.1|	824	0	PREDICTED: Capra hircus Jun dimerization protein 2 (JDP2), transcript variant X2, mRNA	Q8WYK2	251	4e-82	Jun dimerization protein 2	.	.	.	.	pfam00170	bZIP_1	bZIP transcription factor. The Pfam entry includes the basic region and the leucine zipper region.	GO:0045599|negative regulation of fat cell differentiation;GO:0031065|positive regulation of histone deacetylation;GO:0006351|transcription, DNA-templated;	GO:0005634|nucleus;	GO:0003682|chromatin binding;GO:0000978|RNA polymerase II core promoter proximal region sequence-specific DNA binding;GO:0000982|transcription factor activity, RNA polymerase II core promoter proximal region sequence-specific binding;GO:0001078|transcriptional repressor activity, RNA polymerase II core promoter proximal region sequence-specific binding;	K09033	JDP2; jun dimerization protein 2
gene12246	276	43	593	293.031	2474	732	1813	1690.1	0.173381	-2.52799	0.00886095	0.311831	down	yes	DIO2	protein_coding	chrNC_019464.2:88416496-88431513:-	gi|803096672|ref|XP_012037554.1|	1416	7e-177	PREDICTED: LOW QUALITY PROTEIN: type II iodothyronine deiodinase [Ovis aries]	gi|594043756|ref|XM_006046328.1|	3505	0	PREDICTED: Bubalus bubalis deiodinase, iodothyronine, type II (DIO2), mRNA	Q5I3B2	536	1e-173	Type II iodothyronine deiodinase	.	.	.	.	pfam00837	T4_deiodinase	Iodothyronine deiodinase. Iodothyronine deiodinase converts thyroxine (T4) to 3,5,3'-triiodothyronine (T3).	GO:0042446|hormone biosynthetic process;GO:0042403|thyroid hormone metabolic process;	GO:0016021|integral component of membrane;	GO:0004800|thyroxine 5'-deiodinase activity;	K17904	DIO2; type II thyroxine 5'-deiodinase [EC:1.97.1.10]
gene12270	951	1099	895	923.336	2075	1847	1650	1903.47	0.485079	-1.04371	0.000294147	0.0325967	down	yes	PTPN21	protein_coding	chrNC_019464.2:96984202-97058140:-	gi|803261902|ref|XP_011990655.1|	2110	0	PREDICTED: tyrosine-protein phosphatase non-receptor type 21 isoform X2 [Ovis aries musimon]	gi|594075585|ref|XM_006061502.1|	1765	0	PREDICTED: Bubalus bubalis protein tyrosine phosphatase, non-receptor type 21 (PTPN21), mRNA	Q16825	91.3	5e-19	Tyrosine-protein phosphatase non-receptor type 21	SPAC26F1.10c	114	2e-25	COG5599	pfam00102	Y_phosphatase	Protein-tyrosine phosphatase.	GO:0006470|protein dephosphorylation;	GO:0005737|cytoplasm;GO:0005856|cytoskeleton;	GO:0004725|protein tyrosine phosphatase activity;	K18025	PTPN14_21; tyrosine-protein phosphatase non-receptor type 14/21 [EC:3.1.3.48]
gene12316	750	1678	483	903.615	1684	3215	2902	2676.78	0.337576	-1.56672	0.00817396	0.298238	down	yes	FILIP1	protein_coding	chrNC_019465.2:2013414-2324549:-	gi|803314521|ref|XP_012015579.1|	5688	0	PREDICTED: filamin-A-interacting protein 1 isoform X4 [Ovis aries musimon]	gi|594076630|ref|XM_006061996.1|	7223	0	PREDICTED: Bubalus bubalis filamin A interacting protein 1 (FILIP1), transcript variant X1, mRNA	Q7Z7B0	2010	0	Filamin-A-interacting protein 1	.	.	.	.	pfam09727	CortBP2	Cortactin-binding protein-2. This entry is the first approximately 250 residues of cortactin-binding protein 2. In addition to being a positional candidate for autism this protein is expressed at highest levels in the brain in humans. The human protein has six associated ankyrin repeat domains pfam00023 towards the C-terminus which act as protein-protein interaction domains.	.	GO:0005737|cytoplasm;GO:0005856|cytoskeleton;	.	.	.
gene12343	1591	2248	980	1500	1146	2263	8167	3889.14	0.38569	-1.37449	0.00791833	0.294888	down	yes	FAM46A	protein_coding	chrNC_019465.2:8658899-8665703:-	gi|803251456|ref|XP_011985668.1|	2075	0	PREDICTED: protein FAM46A isoform X3 [Ovis aries musimon]	gi|594060055|ref|XM_006054081.1|	5015	0	PREDICTED: Bubalus bubalis family with sequence similarity 46, member A (FAM46A), transcript variant X1, mRNA	Q96IP4	789	0	Protein FAM46A	.	.	.	.	pfam07984	DUF1693	Domain of unknown function (DUF1693). This family contains many hypothetical proteins. It also includes four nematode prion-like proteins. This domain has been identified as part of the nucleotidyltransferase superfamily.	GO:0030193|regulation of blood coagulation;GO:0010468|regulation of gene expression;	.	GO:0044822|poly(A) RNA binding;	.	.
gene12909	1576	692	1010	1028.14	3477	2811	1167	2560.95	0.40147	-1.31664	0.00972905	0.329003	down	yes	PDE10A	protein_coding	chrNC_019465.2:87039739-87612297:-	gi|803103559|ref|XP_012038629.1|	4900	0	PREDICTED: cAMP and cAMP-inhibited cGMP 3',5'-cyclic phosphodiesterase 10A isoform X3 [Ovis aries]	gi|548480780|ref|XM_005684990.1|	4210	0	PREDICTED: Capra hircus phosphodiesterase 10A (PDE10A), mRNA	Q9QYJ6	1543	0	cAMP and cAMP-inhibited cGMP 3',5'-cyclic phosphodiesterase 10A	.	.	.	.	pfam00233	PDEase_I	3'5'-cyclic nucleotide phosphodiesterase.	GO:0006198|cAMP catabolic process;GO:0046069|cGMP catabolic process;GO:0043949|regulation of cAMP-mediated signaling;GO:0010738|regulation of protein kinase A signaling;GO:0007165|signal transduction;	GO:0005737|cytoplasm;GO:0016020|membrane;GO:0043025|neuronal cell body;GO:0043204|perikaryon;	GO:0047555|3',5'-cyclic-GMP phosphodiesterase activity;GO:0030552|cAMP binding;GO:0030553|cGMP binding;GO:0004118|cGMP-stimulated cyclic-nucleotide phosphodiesterase activity;GO:0004112|cyclic-nucleotide phosphodiesterase activity;GO:0008144|drug binding;GO:0046872|metal ion binding;	K18438	PDE10; cAMP and cAMP-inhibited cGMP 3',5'-cyclic phosphodiesterase 10 [EC:3.1.4.17 3.1.4.35]
gene13077	4	8	3	4.66772	16	42	40	33.6457	0.138732	-2.84963	0.00135752	0.0956122	down	yes	LOC101118536	protein_coding	chrNC_019466.2:14235069-14238727:+	gi|426235386|ref|XP_004011662.1|	627	2e-73	PREDICTED: lymphocyte antigen 6H isoform X1 [Ovis aries]	gi|556772779|ref|XM_005981492.1|	1697	0	PREDICTED: Pantholops hodgsonii lymphocyte antigen 6 complex, locus H (LY6H), partial mRNA	A0JNB3	198	5e-58	Lymphocyte antigen 6H	.	.	.	.	pfam00021	UPAR_LY6	u-PAR/Ly-6 domain. This extracellular disulphide bond rich domain is related to pfam00087.	.	GO:0031225|anchored component of membrane;GO:0005886|plasma membrane;	.	K06846	LY6; lymphocyte antigen 6 complex
gene13152	336	218	200	235.761	494	658	434	545.211	0.432421	-1.20949	0.000891356	0.070676	down	yes	MYC	protein_coding	chrNC_019466.2:25551874-25556761:-	gi|602687803|ref|XP_007456126.1|	878	5e-129	PREDICTED: myc proto-oncogene protein isoform X1 [Lipotes vexillifer]	gi|57164250|ref|NM_001009426.1|	1468	0	Ovis aries v-myc avian myelocytomatosis viral oncogene homolog (MYC), mRNA	P22555	145	1e-126	Myc proto-oncogene protein	.	.	.	.	pfam01056	Myc_N	Myc amino-terminal region. The myc family belongs to the basic helix-loop-helix leucine zipper class of transcription factors, see pfam00010. Myc forms a heterodimer with Max, and this complex regulates cell growth through direct activation of genes involved in cell replication. Mutations in the C-terminal 20 residues of this domain cause unique changes in the induction of apoptosis, transformati…	GO:0060070|canonical Wnt signaling pathway;GO:0006879|cellular iron ion homeostasis;GO:0006974|cellular response to DNA damage stimulus;GO:0006338|chromatin remodeling;GO:0051276|chromosome organization;GO:0000165|MAPK cascade;GO:0051782|negative regulation of cell division;GO:0045656|negative regulation of monocyte differentiation;GO:0043280|positive regulation of cysteine-type endopeptidase act…	GO:0005730|nucleolus;GO:0005654|nucleoplasm;	GO:0070888|E-box binding;GO:0032403|protein complex binding;GO:0003700|transcription factor activity, sequence-specific DNA binding;	.	.
gene13198	1656	1216	1120	1249.57	2528	5675	2539	3724.55	0.335496	-1.57563	5.64337e-08	3.13225e-05	down	yes	ZHX2	protein_coding	chrNC_019466.2:29527233-29625007:-	gi|803257375|ref|XP_011988573.1|	4184	0	PREDICTED: zinc fingers and homeoboxes protein 2 [Ovis aries musimon]	gi|548492259|ref|XM_005688872.1|	3942	0	PREDICTED: Capra hircus zinc fingers and homeoboxes 2 (ZHX2), mRNA	Q9Y6X8	1455	0	Zinc fingers and homeoboxes protein 2	.	.	.	.	pfam00046	Homeobox	Homeobox domain.	GO:0006402|mRNA catabolic process;GO:0045665|negative regulation of neuron differentiation;GO:0000122|negative regulation of transcription from RNA polymerase II promoter;GO:0045892|negative regulation of transcription, DNA-templated;GO:0035019|somatic stem cell population maintenance;GO:0006351|transcription, DNA-templated;	GO:0005737|cytoplasm;GO:0005654|nucleoplasm;GO:0005634|nucleus;GO:0005886|plasma membrane;	GO:0003677|DNA binding;GO:0046872|metal ion binding;GO:0046982|protein heterodimerization activity;GO:0042803|protein homodimerization activity;GO:0003714|transcription corepressor activity;GO:0003700|transcription factor activity, sequence-specific DNA binding;	.	.
gene1322	180	248	130	174.058	295	458	336	374.291	0.465034	-1.10459	0.00520045	0.22933	down	yes	LOC101104627	protein_coding	chrNC_019458.2:103636831-103644038:-	gi|803255478|ref|XP_011987696.1|	631	4e-73	PREDICTED: pre-B-cell leukemia transcription factor-interacting protein 1 isoform X4 [Ovis aries musimon]	gi|548457287|ref|XM_005677423.1|	680	0	PREDICTED: Capra hircus pre-B-cell leukemia homeobox interacting protein 1 (PBXIP1), transcript variant X1, mRNA	A6QLY7	220	2e-64	Pre-B-cell leukemia transcription factor-interacting protein 1	.	.	.	.	pfam14672	LCE	Late cornified envelope. This is a family of late cornified envelope proteins that are expressed in skin.	GO:0030154|cell differentiation;GO:0045892|negative regulation of transcription, DNA-templated;	GO:0005737|cytoplasm;GO:0005874|microtubule;GO:0005634|nucleus;	GO:0003714|transcription corepressor activity;	.	.
gene13319	49	22	43	35.932	152	142	111	138.593	0.259263	-1.94751	0.000190418	0.023686	down	yes	SLCO5A1	protein_coding	chrNC_019466.2:46155999-46328711:-	gi|803104981|ref|XP_004011776.2|	3218	0	PREDICTED: LOW QUALITY PROTEIN: solute carrier organic anion transporter family member 5A1 isoform X1 [Ovis aries]	gi|594100144|ref|XM_006073117.1|	4382	0	PREDICTED: Bubalus bubalis solute carrier organic anion transporter family, member 5A1 (SLCO5A1), mRNA	Q9H2Y9	212	1e-54	Solute carrier organic anion transporter family member 5A1	.	.	.	.	pfam03137	OATP	Organic Anion Transporter Polypeptide (OATP) family. This family consists of several eukaryotic Organic-Anion-Transporting Polypeptides (OATPs). Several have been identified mostly in human and rat. Different OATPs vary in tissue distribution and substrate specificity. Since the numbering of different OATPs in particular species was based originally on the order of discovery, similarly numbered O…	GO:0043252|sodium-independent organic anion transport;	GO:0005887|integral component of plasma membrane;	GO:0015347|sodium-independent organic anion transmembrane transporter activity;	K14356	SLCO5A; solute carrier organic anion transporter family, member 5A
gene13323	4780	5443	4453	4601.16	9521	12315	8065	10277.4	0.447698	-1.1594	5.53833e-06	0.0013662	down	yes	NCOA2	protein_coding	chrNC_019466.2:46526887-46811485:-	gi|426235618|ref|XP_004011777.1|	6842	0	PREDICTED: nuclear receptor coactivator 2 isoform X1 [Ovis aries]	gi|548493328|ref|XM_005689047.1|	4847	0	PREDICTED: Capra hircus nuclear receptor coactivator 2 (NCOA2), transcript variant X2, mRNA	B5DE09	1729	0	Nuclear receptor coactivator 2	.	.	.	.	pfam14598	PAS_11	PAS domain. This family includes the PAS-B domain of NCOA1 (Nuclear receptor coactivator 1), which binds to an LXXLL motif in the C-terminal region of STAT6 (Signal transducer and activator of transcription 6).	GO:0032870|cellular response to hormone stimulus;GO:0009790|embryo development;GO:0030522|intracellular receptor signaling pathway;GO:0035556|intracellular signal transduction;GO:0045944|positive regulation of transcription from RNA polymerase II promoter;GO:0006355|regulation of transcription, DNA-templated;GO:0048511|rhythmic process;GO:0006351|transcription, DNA-templated;	GO:0005634|nucleus;	GO:0004402|histone acetyltransferase activity;GO:0016922|ligand-dependent nuclear receptor binding;GO:0030374|ligand-dependent nuclear receptor transcription coactivator activity;GO:0035257|nuclear hormone receptor binding;GO:0046966|thyroid hormone receptor binding;GO:0030375|thyroid hormone receptor coactivator activity;	K11255	NCOA2, TIF2, KAT13C; nuclear receptor coactivator 2
gene13374	1327	1467	635	1065.97	1062	1170	7564	3269.31	0.326054	-1.61682	0.00161918	0.109077	down	yes	STMN2	protein_coding	chrNC_019466.2:55524175-55583741:+	gi|471408967|ref|XP_004386063.1|	1139	4e-149	PREDICTED: stathmin-2 [Trichechus manatus latirostris]	gi|548493543|ref|XM_005689118.1|	2037	0	PREDICTED: Capra hircus stathmin-like 2 (STMN2), mRNA	P55821	353	2e-116	Stathmin-2	.	.	.	.	pfam00836	Stathmin	Stathmin family. The Stathmin family of proteins play an important role in the regulation of the microtubule cytoskeleton. They regulate microtubule dynamics by promoting depolymerization of microtubules and/or preventing polymerization of tubulin heterodimers.	GO:1990090|cellular response to nerve growth factor stimulus;GO:0007019|microtubule depolymerization;GO:0007026|negative regulation of microtubule depolymerization;GO:0031115|negative regulation of microtubule polymerization;GO:0010977|negative regulation of neuron projection development;GO:0031175|neuron projection development;GO:0031117|positive regulation of microtubule depolymerization;GO:001…	GO:0030424|axon;GO:0005737|cytoplasm;GO:0005768|endosome;GO:0005794|Golgi apparatus;GO:0030426|growth cone;GO:0030027|lamellipodium;GO:0016020|membrane;GO:0043005|neuron projection;GO:0043025|neuronal cell body;GO:0048471|perinuclear region of cytoplasm;GO:0031982|vesicle;	GO:0048306|calcium-dependent protein binding;GO:0015631|tubulin binding;	.	.
gene13390	1153	593	674	757.42	307	164	197	226.811	3.33943	1.7396	0.000121166	0.0166608	up	yes	FABP4	protein_coding	chrNC_019466.2:57396171-57400688:-	gi|167900488|ref|NP_001108139.1|	687	2e-90	fatty acid-binding protein, adipocyte [Ovis aries]	gi|397140993|gb|JQ031288.1|	399	0	Capra hircus fatty acid binding protein 4 (FABP3) mRNA, complete cds	A6YLM6	259	4e-88	Fatty acid-binding protein, adipocyte	.	.	.	.	pfam00061	Lipocalin	Lipocalin / cytosolic fatty-acid binding protein family. Lipocalins are transporters for small hydrophobic molecules, such as lipids, steroid hormones, bilins, and retinoids. The family also encompasses the enzyme prostaglandin D synthase (EC:5.3.99.2). Alignment subsumes both the lipocalin and fatty acid binding protein signatures from PROSITE. This is supported on structural and functional grou…	GO:0050727|regulation of inflammatory response;	GO:0005737|cytoplasm;GO:0005634|nucleus;	GO:0005504|fatty acid binding;GO:0005215|transporter activity;	.	.
gene13459	391	659	452	470.8	217	143	295	221.38	2.12666	1.08859	0.00837304	0.30132	up	yes	FZD6	protein_coding	chrNC_019466.2:73677528-73714621:-	gi|803105742|ref|XP_012039418.1|	3526	0	PREDICTED: frizzled-6 [Ovis aries]	gi|556717449|ref|XM_005954573.1|	3492	0	PREDICTED: Pantholops hodgsonii frizzled family receptor 6 (FZD6), transcript variant X1, mRNA	Q8WMU5	1232	0	Frizzled-6	.	.	.	.	pfam01534	Frizzled	Frizzled/Smoothened family membrane region. This family contains the membrane spanning region of frizzled and smoothened receptors. This membrane region is predicted to contain seven transmembrane alpha helices. Proteins related to Drosophila frizzled are receptors for Wnt (mediating the beta-catenin signalling pathway), but also the planar cell polarity (PCP) pathway and the Wnt/calcium pathway.…	GO:0060070|canonical Wnt signaling pathway;GO:0007399|nervous system development;GO:0035567|non-canonical Wnt signaling pathway;	GO:0016324|apical plasma membrane;GO:0009986|cell surface;GO:0030659|cytoplasmic vesicle membrane;GO:0005887|integral component of plasma membrane;	GO:0004930|G-protein coupled receptor activity;GO:0042813|Wnt-activated receptor activity;GO:0017147|Wnt-protein binding;	K02376	FZD6; frizzled 6
gene13470	2	0	2	1.27186	0	66	3	24.7168	0.0514575	-4.28048	0.000302686	0.0332388	down	yes	ODF1	protein_coding	chrNC_019466.2:74350495-74360285:-	gi|426235768|ref|XP_004011852.1|	996	6e-132	PREDICTED: outer dense fiber protein 1 [Ovis aries]	gi|548493686|ref|XM_005689187.1|	1028	0	PREDICTED: Capra hircus outer dense fiber of sperm tails 1 (ODF1), mRNA	Q29438	382	4e-131	Outer dense fiber protein 1	.	.	.	.	pfam00011	HSP20	Hsp20/alpha crystallin family.	GO:0030154|cell differentiation;GO:0007275|multicellular organismal development;GO:0007283|spermatogenesis;	GO:0001520|outer dense fiber;	.	.	.
gene13476	54	81	46	56.5451	12	1	5	6.03059	9.37638	3.22903	0.00153597	0.104995	up	yes	GRHL2	protein_coding	chrNC_019466.2:75227831-75400618:-	gi|823410662|ref|XP_012418540.1|	3580	0	PREDICTED: LOW QUALITY PROTEIN: grainyhead-like protein 2 homolog [Odobenus rosmarus divergens]	gi|548493696|ref|XM_005689190.1|	4683	0	PREDICTED: Capra hircus grainyhead-like 2 (Drosophila) (GRHL2), transcript variant X1, mRNA	Q6ISB3	1251	0	Grainyhead-like protein 2 homolog	.	.	.	.	pfam04516	CP2	CP2 transcription factor. This family represents a conserved region in the CP2 transcription factor family.	GO:0070830|bicellular tight junction assembly;GO:0007420|brain development;GO:0043010|camera-type eye development;GO:0003208|cardiac ventricle morphogenesis;GO:0007155|cell adhesion;GO:0034329|cell junction assembly;GO:0008283|cell proliferation;GO:0048701|embryonic cranial skeleton morphogenesis;GO:0042733|embryonic digit morphogenesis;GO:0008544|epidermis development;GO:0003382|epithelial cell …	GO:0005911|cell-cell junction;GO:0005654|nucleoplasm;GO:0005634|nucleus;GO:0005886|plasma membrane;	GO:0031490|chromatin DNA binding;GO:0001161|intronic transcription regulatory region sequence-specific DNA binding;GO:0043565|sequence-specific DNA binding;GO:0003700|transcription factor activity, sequence-specific DNA binding;GO:0001228|transcriptional activator activity, RNA polymerase II transcription regulatory region sequence-specific binding;	K09275	TFCP2; transcription factor CP2 and related proteins
gene13504	557	1384	842	872.399	501	286	306	371.636	2.34745	1.2311	0.00756793	0.287064	up	yes	OSR2	protein_coding	chrNC_019466.2:77718637-77801743:-	gi|511898806|ref|XP_004768961.1|	1366	0	PREDICTED: protein odd-skipped-related 2 isoform X3 [Mustela putorius furo]	gi|402744196|ref|NM_001034328.2|	1232	0	Bos taurus odd-skipped related transciption factor 2 (OSR2), mRNA	Q3T135	504	2e-177	Protein odd-skipped-related 2	.	.	.	.	pfam12624	Chorein_N	N-terminal region of Chorein, a TM vesicle-mediated sorter. Although mutations in the full-length vacuolar protein sorting 13A (VPS13A) protein in vertebrates lead to the disease of chorea-acanthocytosis, the exact function of any of the regions within the protein is not yet known. This region is the proposed leucine zipper at the N-terminus. The full-length protein is a transmembrane protein wit…	GO:0060349|bone morphogenesis;GO:0002062|chondrocyte differentiation;GO:0009790|embryo development;GO:0042733|embryonic digit morphogenesis;GO:0035115|embryonic forelimb morphogenesis;GO:0035116|embryonic hindlimb morphogenesis;GO:0036023|embryonic skeletal limb joint morphogenesis;GO:0048704|embryonic skeletal system morphogenesis;GO:0061029|eyelid development in camera-type eye;GO:0060322|head …	GO:0005634|nucleus;	GO:0046872|metal ion binding;GO:0000977|RNA polymerase II regulatory region sequence-specific DNA binding;GO:0043565|sequence-specific DNA binding;GO:0001228|transcriptional activator activity, RNA polymerase II transcription regulatory region sequence-specific binding;	K09215	OSR, ODD; odd-skipped
gene13553	2344	2534	2554	2336.76	5930	10909	7269	8305.6	0.281348	-1.82957	7.68272e-12	1.0059e-08	down	yes	GEM	protein_coding	chrNC_019466.2:82546258-82559302:+	gi|426236211|ref|XP_004012065.1|	1487	0	PREDICTED: GTP-binding protein GEM isoform X1 [Ovis aries]	gi|556754886|ref|XM_005972743.1|	2105	0	PREDICTED: Pantholops hodgsonii GTP binding protein overexpressed in skeletal muscle (GEM), mRNA	P55040	508	2e-169	GTP-binding protein GEM	.	.	.	.	pfam00071	Ras	Ras family. Includes sub-families Ras, Rab, Rac, Ral, Ran, Rap Ypt1 and more. Shares P-loop motif with GTP_EFTU, arf and myosin_head. See pfam00009 pfam00025, pfam00063. As regards Rab GTPases, these are important regulators of vesicle formation, motility and fusion. They share a fold in common with all Ras GTPases: this is a six-stranded beta-sheet surrounded by five alpha-helices.	GO:0007166|cell surface receptor signaling pathway;GO:0051276|chromosome organization;GO:0006955|immune response;GO:0051310|metaphase plate congression;GO:0007067|mitotic nuclear division;GO:0007165|signal transduction;GO:0007264|small GTPase mediated signal transduction;	GO:0009898|cytoplasmic side of plasma membrane;GO:0030496|midbody;GO:0072686|mitotic spindle;GO:0005634|nucleus;GO:0051233|spindle midzone;	GO:0019003|GDP binding;GO:0005525|GTP binding;GO:0003924|GTPase activity;GO:0000287|magnesium ion binding;	K07846	GEM; GTP binding protein overexpressed in skeletal muscle
gene13669	206	269	329	253.969	663	5735	898	2580.05	0.0984356	-3.34468	4.67591e-19	1.59177e-15	down	yes	LOC101122871	protein_coding	chrNC_019467.2:11661333-11665509:-	gi|803278247|ref|XP_011998801.1|	2819	0	PREDICTED: kelch repeat and BTB domain-containing protein 6 isoform X2 [Ovis aries musimon]	gi|594107359|ref|XM_006076520.1|	3642	0	PREDICTED: Bubalus bubalis kelch repeat and BTB (POZ) domain containing 6 (KBTBD6), mRNA	Q86V97	984	0	Kelch repeat and BTB domain-containing protein 6	.	.	.	.	pfam00651	BTB	BTB/POZ domain. The BTB (for BR-C, ttk and bab) or POZ (for Pox virus and Zinc finger) domain is present near the N-terminus of a fraction of zinc finger (pfam00096) proteins and in proteins that contain the pfam01344 motif such as Kelch and a family of pox virus proteins. The BTB/POZ domain mediates homomeric dimerization and in some instances heteromeric dimerization. The structure of the dimer…	GO:0016567|protein ubiquitination;	GO:0031463|Cul3-RING ubiquitin ligase complex;	.	K10474	KBTBD6_7; kelch repeat and BTB domain-containing protein 6/7
gene13670	222	255	203	213.116	266	703	353	458.252	0.465064	-1.1045	0.00527729	0.230404	down	yes	KBTBD7	protein_coding	chrNC_019467.2:11742070-11747812:-	gi|426236271|ref|XP_004012094.1|	3396	0	PREDICTED: kelch repeat and BTB domain-containing protein 7 [Ovis aries]	gi|548487863|ref|XM_005687411.1|	4400	0	PREDICTED: Capra hircus kelch repeat and BTB (POZ) domain containing 7 (KBTBD7), mRNA	Q8WVZ9	1252	0	Kelch repeat and BTB domain-containing protein 7	.	.	.	.	pfam00651	BTB	BTB/POZ domain. The BTB (for BR-C, ttk and bab) or POZ (for Pox virus and Zinc finger) domain is present near the N-terminus of a fraction of zinc finger (pfam00096) proteins and in proteins that contain the pfam01344 motif such as Kelch and a family of pox virus proteins. The BTB/POZ domain mediates homomeric dimerization and in some instances heteromeric dimerization. The structure of the dimer…	GO:0000165|MAPK cascade;GO:0016567|protein ubiquitination;	GO:0031463|Cul3-RING ubiquitin ligase complex;GO:0005829|cytosol;	.	K10474	KBTBD6_7; kelch repeat and BTB domain-containing protein 6/7
gene13701	2199	1600	1998	1822.88	5386	7223	5624	6255.93	0.291385	-1.779	7.28439e-12	9.78849e-09	down	yes	SLC25A30	protein_coding	chrNC_019467.2:15876175-15911423:+	gi|803108670|ref|XP_012039782.1|	1685	0	PREDICTED: kidney mitochondrial carrier protein 1 isoform X2 [Ovis aries]	gi|548487908|ref|XM_005687432.1|	1839	0	PREDICTED: Capra hircus solute carrier family 25, member 30 (SLC25A30), transcript variant X1, mRNA	Q8HXE3	498	2e-173	Kidney mitochondrial carrier protein 1	.	.	.	.	pfam00153	Mito_carr	Mitochondrial carrier protein.	GO:0006839|mitochondrial transport;	GO:0016021|integral component of membrane;GO:0005743|mitochondrial inner membrane;	.	.	.
gene13854	412	351	286	328.166	1170	3082	1199	1895.43	0.173135	-2.53003	1.43195e-15	3.04664e-12	down	yes	SLC7A1	protein_coding	chrNC_019467.2:31193194-31203078:+	gi|803277148|ref|XP_011998252.1|	1757	0	PREDICTED: high affinity cationic amino acid transporter 1 isoform X2 [Ovis aries musimon]	gi|594111655|ref|XR_329302.1|	2197	0	PREDICTED: Bubalus bubalis solute carrier family 7 (cationic amino acid transporter, y+ system), member 1 (SLC7A1), transcript variant X2, misc_RNA	P30825	606	0	High affinity cationic amino acid transporter 1	BS_yfnA	118	4e-27	COG0531	pfam13520	AA_permease_2	Amino acid permease.	GO:0006865|amino acid transport;GO:0015809|arginine transport;GO:1903352|L-ornithine transmembrane transport;GO:0006810|transport;	GO:0005887|integral component of plasma membrane;GO:0016020|membrane;GO:0005886|plasma membrane;	GO:0015171|amino acid transmembrane transporter activity;GO:0015297|antiporter activity;GO:0015181|arginine transmembrane transporter activity;GO:0015189|L-lysine transmembrane transporter activity;GO:0000064|L-ornithine transmembrane transporter activity;	K13863	SLC7A1, ATRC1; solute carrier family 7 (cationic amino acid transporter), member 1
gene13896	823	338	695	584.889	1287	4646	1584	2623.81	0.222916	-2.16543	0.000114307	0.0159914	down	yes	FGF9	protein_coding	chrNC_019467.2:35569929-35596162:-	gi|350539874|ref|NP_001232855.1|	1099	1e-146	fibroblast growth factor 9 [Bos taurus]	gi|556752781|ref|XM_005971718.1|	1362	0	PREDICTED: Pantholops hodgsonii fibroblast growth factor 9 (FGF9), mRNA	P31371	424	2e-146	Fibroblast growth factor 9	.	.	.	.	pfam00167	FGF	Fibroblast growth factor. Fibroblast growth factors are a family of proteins involved in growth and differentiation in a wide range of contexts. They are found in a wide range of organisms, from nematodes to humans. Most share an internal core region of high similarity, conserved residues in which are involved in binding with their receptors. On binding, they cause dimerization of their tyrosine …	GO:0001525|angiogenesis;GO:0007267|cell-cell signaling;GO:0002062|chondrocyte differentiation;GO:0048566|embryonic digestive tract development;GO:0030326|embryonic limb morphogenesis;GO:0048706|embryonic skeletal system development;GO:0001654|eye development;GO:0008543|fibroblast growth factor receptor signaling pathway;GO:0042472|inner ear morphogenesis;GO:0060484|lung-associated mesenchyme deve…	GO:0005604|basement membrane;GO:0005737|cytoplasm;GO:0070062|extracellular exosome;GO:0005576|extracellular region;GO:0005615|extracellular space;	GO:0016303|1-phosphatidylinositol-3-kinase activity;GO:0008083|growth factor activity;GO:0008201|heparin binding;GO:0046934|phosphatidylinositol-4,5-bisphosphate 3-kinase activity;GO:0004713|protein tyrosine kinase activity;GO:0005088|Ras guanyl-nucleotide exchange factor activity;	K04358	FGF; fibroblast growth factor
gene13901	130	82	76	90.0433	198	483	207	308.247	0.292114	-1.77539	6.06671e-05	0.00977238	down	yes	SKA3	protein_coding	chrNC_019467.2:35771520-35785094:+	gi|426236513|ref|XP_004012212.1|	2062	0	PREDICTED: spindle and kinetochore-associated protein 3 isoform X1 [Ovis aries]	gi|548488490|ref|XM_005687566.1|	2214	0	PREDICTED: Capra hircus spindle and kinetochore associated complex subunit 3 (SKA3), mRNA	A8PUI7	763	0	Spindle and kinetochore-associated protein 3	.	.	.	.	pfam08395	7tm_7	7tm Chemosensory receptor. This family includes a number of gustatory and odorant receptors mainly from insect species such as A. gambiae and D. melanogaster. They are classified as G-protein-coupled receptors (GPCRs), or seven-transmembrane receptors. They show high sequence divergence, consistent with an ancient origin for the family.	GO:0051301|cell division;GO:0007059|chromosome segregation;GO:0007067|mitotic nuclear division;GO:0031110|regulation of microtubule polymerization or depolymerization;	GO:0000940|condensed chromosome outer kinetochore;GO:0005737|cytoplasm;GO:0000776|kinetochore;GO:0005876|spindle microtubule;	.	.	.
gene14124	147	151	135	135.835	253	569	233	366.174	0.370958	-1.43067	0.000641507	0.0570684	down	yes	ING1	protein_coding	chrNC_019467.2:84550340-84555232:+	gi|426236665|ref|XP_004012288.1|	1226	5e-167	PREDICTED: inhibitor of growth protein 1 isoform X2 [Ovis aries]	gi|594049665|ref|XM_006049139.1|	914	0	PREDICTED: Bubalus bubalis inhibitor of growth family, member 1 (ING1), mRNA	Q9QXV3	353	7e-121	Inhibitor of growth protein 1	YNL097c	88.2	4e-19	COG5034	pfam12998	ING	Inhibitor of growth proteins N-terminal histone-binding. Histones undergo numerous post-translational modifications, including acetylation and methylation, at residues which are then probable docking sites for various chromatin remodelling complexes. Inhibitor of growth proteins (INGs) specifically bind to residues that have been thus modified. INGs carry a well-characterized C-terminal PHD-type …	GO:0007049|cell cycle;GO:0008285|negative regulation of cell proliferation;GO:0045893|positive regulation of transcription, DNA-templated;GO:0006606|protein import into nucleus;GO:0010941|regulation of cell death;	GO:0005737|cytoplasm;GO:0005654|nucleoplasm;GO:0005634|nucleus;	GO:0035064|methylated histone binding;GO:0008270|zinc ion binding;	K19197	ING1; inhibitor of growth protein 1
gene14138	215	287	279	245.794	621	659	405	578.594	0.424812	-1.2351	0.000527372	0.0496849	down	yes	MCF2L	protein_coding	chrNC_019467.2:85715906-85754310:+	gi|556747303|ref|XP_005985933.1|	1810	0	PREDICTED: LOW QUALITY PROTEIN: MCF.2 cell line derived transforming sequence-like [Pantholops hodgsonii]	gi|556747302|ref|XM_005985871.1|	1004	0	PREDICTED: Pantholops hodgsonii MCF.2 cell line derived transforming sequence-like (MCF2L), mRNA	O15068	512	2e-155	Guanine nucleotide exchange factor DBS	.	.	.	.	pfam13716	CRAL_TRIO_2	Divergent CRAL/TRIO domain. This family includes divergent members of the CRAL-TRIO domain family. This family includes ECM25 that contains a divergent CRAL-TRIO domain identified by Gallego and colleagues.	GO:0035556|intracellular signal transduction;GO:0043065|positive regulation of apoptotic process;GO:0035025|positive regulation of Rho protein signal transduction;GO:0035023|regulation of Rho protein signal transduction;GO:0051056|regulation of small GTPase mediated signal transduction;	GO:0005737|cytoplasm;GO:0005829|cytosol;GO:0012505|endomembrane system;GO:0005615|extracellular space;GO:0031234|extrinsic component of cytoplasmic side of plasma membrane;GO:0005886|plasma membrane;	GO:0005085|guanyl-nucleotide exchange factor activity;GO:0035091|phosphatidylinositol binding;GO:0005089|Rho guanyl-nucleotide exchange factor activity;	.	.
gene14191	20	48	22	28.0955	50	55	287	131.114	0.214283	-2.22241	0.000815965	0.0668791	down	yes	ANKFN1	protein_coding	chrNC_019468.2:6470686-6838927:+	gi|803112708|ref|XP_012040534.1|	4218	0	PREDICTED: ankyrin repeat and fibronectin type-III domain-containing protein 1 isoform X1 [Ovis aries]	gi|556724038|ref|XM_005957766.1|	2428	0	PREDICTED: Pantholops hodgsonii ankyrin-repeat and fibronectin type III domain containing 1 (ANKFN1), mRNA	Q8N957	1434	0	Ankyrin repeat and fibronectin type-III domain-containing protein 1	.	.	.	.	pfam12796	Ank_2	Ankyrin repeats (3 copies).	GO:0031398|positive regulation of protein ubiquitination;GO:0070936|protein K48-linked ubiquitination;GO:0006511|ubiquitin-dependent protein catabolic process;	GO:0005737|cytoplasm;GO:0000151|ubiquitin ligase complex;	GO:0005524|ATP binding;GO:0061631|ubiquitin conjugating enzyme activity;GO:0004842|ubiquitin-protein transferase activity;	.	.
gene14192	1	1	0	0.613457	1	8	39	16.0633	0.03819	-4.71066	0.00144187	0.100172	down	yes	LOC105612048	protein_coding	chrNC_019468.2:6838077-6860482:+	gi|594106783|ref|XP_006076307.1|	1759	0	PREDICTED: ankyrin repeat and fibronectin type-III domain-containing protein 1 [Bubalus bubalis]	gi|594106782|ref|XM_006076245.1|	648	0	PREDICTED: Bubalus bubalis ankyrin-repeat and fibronectin type III domain containing 1 (ANKFN1), mRNA	.	.	.	.	.	.	.	.	pfam05505	Ebola_NP	Ebola nucleoprotein. This family consists of Ebola and Marburg virus nucleoproteins. These proteins are responsible for encapsidation of genomic RNA. It has been found that nucleoprotein DNA vaccines can offer protection from the virus.	.	.	.	.	.
gene14209	366	251	238	267.591	307	1649	824	967.313	0.276633	-1.85396	1.50055e-07	7.02959e-05	down	yes	LOC105616285	protein_coding	chrNC_019468.2:7983358-7988255:+	gi|803266542|ref|XP_011993028.1|	696	2e-144	PREDICTED: Krueppel-like factor 5 isoform X1 [Ovis aries musimon]	gi|139948525|ref|NM_001083727.1|	1135	0	Bos taurus Kruppel-like factor 5 (intestinal) (KLF5), mRNA	Q13887	102	1e-139	Krueppel-like factor 5	.	.	.	.	pfam05109	Herpes_BLLF1	Herpes virus major outer envelope glycoprotein (BLLF1). This family consists of the BLLF1 viral late glycoprotein, also termed gp350/220. It is the most abundantly expressed glycoprotein in the viral envelope of the Herpesviruses and is the major antigen responsible for stimulating the production of neutralizing antibodies in vivo.	GO:0001525|angiogenesis;GO:0071407|cellular response to organic cyclic compound;GO:1901653|cellular response to peptide;GO:0060576|intestinal epithelial cell development;GO:0030033|microvillus assembly;GO:0000122|negative regulation of transcription from RNA polymerase II promoter;GO:0008284|positive regulation of cell proliferation;GO:0045600|positive regulation of fat cell differentiation;GO:00…	GO:0005737|cytoplasm;GO:0005794|Golgi apparatus;GO:0043231|intracellular membrane-bounded organelle;GO:0005654|nucleoplasm;GO:0005886|plasma membrane;	GO:0046872|metal ion binding;GO:0000978|RNA polymerase II core promoter proximal region sequence-specific DNA binding;GO:0001077|transcriptional activator activity, RNA polymerase II core promoter proximal region sequence-specific binding;	K09206	KLF5; krueppel-like factor 5
gene14234	138	277	294	224.039	73	54	79	69.9229	3.20409	1.67991	0.00207824	0.129624	up	yes	RNF43	protein_coding	chrNC_019468.2:8851838-8924177:-	gi|803335237|ref|XP_012025717.1|	3133	0	PREDICTED: E3 ubiquitin-protein ligase RNF43 isoform X3 [Ovis aries musimon]	gi|594655596|ref|XM_007176120.1|	2558	0	PREDICTED: Balaenoptera acutorostrata scammoni ring finger protein 43 (RNF43), mRNA	Q68DV7	1041	0	E3 ubiquitin-protein ligase RNF43	.	.	.	.	pfam13639	zf-RING_2	Ring finger domain.	GO:0030178|negative regulation of Wnt signaling pathway;GO:0016567|protein ubiquitination;GO:0042787|protein ubiquitination involved in ubiquitin-dependent protein catabolic process;GO:0072089|stem cell proliferation;GO:0038018|Wnt receptor catabolic process;GO:0016055|Wnt signaling pathway;	GO:0005789|endoplasmic reticulum membrane;GO:0005887|integral component of plasma membrane;GO:0005635|nuclear envelope;GO:0005886|plasma membrane;	GO:0005109|frizzled binding;GO:0016874|ligase activity;GO:0061630|ubiquitin protein ligase activity;GO:0004842|ubiquitin-protein transferase activity;GO:0008270|zinc ion binding;	K15694	RNF43; RING finger protein 43 [EC:2.3.2.27]
gene14309	12066	2501	7060	6792.51	460	703	1532	911.819	7.44941	2.89713	0.00019894	0.0244194	up	yes	LOC101110777	protein_coding	chrNC_019468.2:13895075-13896995:-	gi|803115378|ref|XP_012040692.1|	406	9e-48	PREDICTED: WAP four-disulfide core domain protein 18-like [Ovis aries]	gi|548506817|ref|XM_005693170.1|	398	0	PREDICTED: Capra hircus WAP four-disulfide core domain protein 18-like (LOC102180622), mRNA	P14730	86.3	2e-20	WAP four-disulfide core domain protein 18 (Fragment)	.	.	.	.	pfam00095	WAP	WAP-type (Whey Acidic Protein) 'four-disulfide core'.	.	GO:0005576|extracellular region;	GO:0030414|peptidase inhibitor activity;	.	.
gene14384	193	238	192	195.386	435	780	329	534.689	0.365419	-1.45238	0.000142823	0.0186045	down	yes	KSR1	protein_coding	chrNC_019468.2:18638709-18803245:+	gi|741895946|ref|XP_010822284.1|	2558	0	PREDICTED: kinase suppressor of Ras 1 isoform X3 [Bos taurus]	gi|548507576|ref|XM_005709470.1|	1226	0	PREDICTED: Capra hircus kinase suppressor of ras 1 (KSR1), mRNA	Q8IVT5	784	0	Kinase suppressor of Ras 1	.	.	.	.	pfam13543	KSR1-SAM	SAM like domain present in kinase suppressor RAS 1.	GO:0019933|cAMP-mediated signaling;GO:0000165|MAPK cascade;GO:0043410|positive regulation of MAPK cascade;GO:0007265|Ras protein signal transduction;	GO:0005829|cytosol;GO:0005783|endoplasmic reticulum;GO:0005789|endoplasmic reticulum membrane;GO:0016020|membrane;GO:0043234|protein complex;GO:0032587|ruffle membrane;	GO:0005524|ATP binding;GO:0005078|MAP-kinase scaffold activity;GO:0046872|metal ion binding;GO:0008022|protein C-terminus binding;GO:0004672|protein kinase activity;	K14958	KSR1; kinase suppressor of Ras 1
gene14405	336	435	396	366.807	543	651	1338	857.023	0.428002	-1.22431	0.000335911	0.0360349	down	yes	ALDOC	protein_coding	chrNC_019468.2:19619990-19623581:-	gi|440912254|gb|ELR61838.1|	1615	0	Fructose-bisphosphate aldolase C, partial [Bos mutus]	gi|556736251|ref|XM_005963665.1|	1507	0	PREDICTED: Pantholops hodgsonii aldolase C, fructose-bisphosphate (ALDOC), mRNA	Q9GKW3	90.5	2e-18	Fructose-bisphosphate aldolase C	mlr3754	286	4e-90	COG3588	pfam00274	Glycolytic	Fructose-bisphosphate aldolase class-I.	GO:0030388|fructose 1,6-bisphosphate metabolic process;GO:0006096|glycolytic process;	.	GO:0004332|fructose-bisphosphate aldolase activity;	K01623	ALDO; fructose-bisphosphate aldolase, class I [EC:4.1.2.13]
gene14497	197	199	206	189.262	419	853	471	602.363	0.314198	-1.67025	6.25623e-06	0.00149281	down	yes	MNT	protein_coding	chrNC_019468.2:22940478-22953893:-	gi|586540642|ref|XP_006925151.1|	1546	0	PREDICTED: max-binding protein MNT [Pteropus alecto]	gi|332634724|ref|NM_001206899.1|	1314	0	Bos taurus MAX network transcriptional repressor (MNT), mRNA	Q99583	237	2e-67	Max-binding protein MNT	.	.	.	.	pfam00010	HLH	Helix-loop-helix DNA-binding domain.	GO:0007569|cell aging;GO:0007275|multicellular organismal development;GO:2001234|negative regulation of apoptotic signaling pathway;GO:0008285|negative regulation of cell proliferation;GO:0000122|negative regulation of transcription from RNA polymerase II promoter;GO:0051726|regulation of cell cycle;GO:0006366|transcription from RNA polymerase II promoter;	GO:0005634|nucleus;	GO:0003682|chromatin binding;GO:0000977|RNA polymerase II regulatory region sequence-specific DNA binding;GO:0003713|transcription coactivator activity;GO:0003714|transcription corepressor activity;GO:0003700|transcription factor activity, sequence-specific DNA binding;GO:0001227|transcriptional repressor activity, RNA polymerase II transcription regulatory region sequence-specific binding;	K09115	MNT, ROX; MAX-binding protein
gene14653	158	203	128	152.851	246	415	335	342.074	0.446838	-1.16218	0.0039203	0.194919	down	yes	NLGN2	protein_coding	chrNC_019468.2:26678822-26688537:+	gi|119610602|gb|EAW90196.1|	3053	0	neuroligin 2, isoform CRA_b [Homo sapiens]	gi|300795511|ref|NM_001191242.1|	2331	0	Bos taurus neuroligin 2 (NLGN2), mRNA	Q8NFZ4	1165	0	Neuroligin-2	BS_pnbA	197	6e-54	COG2272	pfam00135	COesterase	Carboxylesterase family.	GO:0045217|cell-cell junction maintenance;GO:0097116|gephyrin clustering involved in postsynaptic density assembly;GO:0035641|locomotory exploration behavior;GO:0050804|modulation of synaptic transmission;GO:0050885|neuromuscular process controlling balance;GO:0007158|neuron cell-cell adhesion;GO:2000463|positive regulation of excitatory postsynaptic potential;GO:0097151|positive regulation of in…	GO:0030054|cell junction;GO:0009986|cell surface;GO:0060077|inhibitory synapse;GO:0005887|integral component of plasma membrane;GO:0016020|membrane;GO:0045211|postsynaptic membrane;GO:0042734|presynaptic membrane;GO:0045202|synapse;	GO:0052689|carboxylic ester hydrolase activity;GO:0050839|cell adhesion molecule binding;GO:0042043|neurexin family protein binding;GO:0004872|receptor activity;	K07378	NLGN; neuroligin
gene14673	449	469	216	352.663	469	726	1328	855.88	0.412047	-1.27912	0.0050666	0.226796	down	yes	ATP1B2	protein_coding	chrNC_019468.2:26882671-26890733:+	gi|426237542|ref|XP_004012719.1|	1575	0	PREDICTED: sodium/potassium-transporting ATPase subunit beta-2 [Ovis aries]	gi|556744863|ref|XM_005967861.1|	1404	0	PREDICTED: Pantholops hodgsonii ATPase, Na+/K+ transporting, beta 2 polypeptide (ATP1B2), mRNA	Q5J583	607	0	Sodium/potassium-transporting ATPase subunit beta-2	.	.	.	.	pfam00287	Na_K-ATPase	Sodium / potassium ATPase beta chain.	GO:0007155|cell adhesion;GO:0006813|potassium ion transport;GO:0006814|sodium ion transport;	GO:0005890|sodium:potassium-exchanging ATPase complex;	.	.	.
gene14702	86	68	98	79.4909	201	353	149	243.402	0.326582	-1.61448	0.000339122	0.0363032	down	yes	LOC106991397	protein_coding	chrNC_019468.2:27299257-27300468:-	gi|817285140|ref|XP_012312811.1|	434	3e-47	PREDICTED: period circadian protein homolog 1-like [Aotus nancymaae]	gi|548507978|ref|XM_005693546.1|	316	2e-163	PREDICTED: Capra hircus period circadian clock 1 (PER1), mRNA	O15534	77	2e-14	Period circadian protein homolog 1	.	.	.	.	pfam12114	Period_C	Period protein 2/3C-terminal region. This domain is found in eukaryotes. This domain is typically between 164 to 200 amino acids in length. This domain is found associated with pfam08447.	GO:0032922|circadian regulation of gene expression;GO:0097167|circadian regulation of translation;GO:0007623|circadian rhythm;GO:0009649|entrainment of circadian clock;GO:0043153|entrainment of circadian clock by photoperiod;GO:0043966|histone H3 acetylation;GO:0070932|histone H3 deacetylation;GO:0043967|histone H4 acetylation;GO:2000323|negative regulation of glucocorticoid receptor signaling pa…	GO:0005737|cytoplasm;GO:0005634|nucleus;	GO:0031490|chromatin DNA binding;GO:0070888|E-box binding;GO:0019900|kinase binding;GO:0000978|RNA polymerase II core promoter proximal region sequence-specific DNA binding;GO:0000989|transcription factor activity, transcription factor binding;GO:0031625|ubiquitin protein ligase binding;	K02633	PER; period circadian protein
gene14703	1265	928	1047	1017.27	2213	3632	1909	2676.83	0.380027	-1.39583	1.6049e-06	0.000496673	down	yes	PER1	protein_coding	chrNC_019468.2:27300535-27315607:-	gi|803126519|ref|XP_012042107.1|	3398	0	PREDICTED: period circadian protein homolog 1 isoform X1 [Ovis aries]	gi|555965642|ref|XM_005894817.1|	3094	0	PREDICTED: Bos mutus period circadian clock 1 (PER1), mRNA	O15534	1199	0	Period circadian protein homolog 1	.	.	.	.	pfam14598	PAS_11	PAS domain. This family includes the PAS-B domain of NCOA1 (Nuclear receptor coactivator 1), which binds to an LXXLL motif in the C-terminal region of STAT6 (Signal transducer and activator of transcription 6).	GO:0032922|circadian regulation of gene expression;GO:0097167|circadian regulation of translation;GO:0007623|circadian rhythm;GO:0009649|entrainment of circadian clock;GO:0043153|entrainment of circadian clock by photoperiod;GO:0043966|histone H3 acetylation;GO:0070932|histone H3 deacetylation;GO:0043967|histone H4 acetylation;GO:2000323|negative regulation of glucocorticoid receptor signaling pa…	GO:0005737|cytoplasm;GO:0005634|nucleus;	GO:0031490|chromatin DNA binding;GO:0070888|E-box binding;GO:0019900|kinase binding;GO:0000978|RNA polymerase II core promoter proximal region sequence-specific DNA binding;GO:0000989|transcription factor activity, transcription factor binding;GO:0031625|ubiquitin protein ligase binding;	K02633	PER; period circadian protein
gene14758	1257	836	1210	1040.25	1546	2592	1927	2085.23	0.498864	-1.00328	0.000748306	0.0630541	down	yes	LOC101114033	protein_coding	chrNC_019468.2:29250899-29251807:+	gi|556777669|ref|XP_005983921.1|	943	9e-127	PREDICTED: 60S ribosomal protein L17-like [Pantholops hodgsonii]	gi|548519238|ref|XM_005697189.1|	610	0	PREDICTED: Capra hircus ribosomal protein L17 (RPL17), mRNA	P24049	352	5e-123	60S ribosomal protein L17	YKL180w	205	1e-65	COG0091	pfam00237	Ribosomal_L22	Ribosomal protein L22p/L17e. This family includes L22 from prokaryotes and chloroplasts and L17 from eukaryotes.	GO:0034198|cellular response to amino acid starvation;GO:1900087|positive regulation of G1/S transition of mitotic cell cycle;GO:0006412|translation;	GO:0031672|A band;GO:0022625|cytosolic large ribosomal subunit;GO:0005634|nucleus;GO:0005844|polysome;	GO:0070180|large ribosomal subunit rRNA binding;GO:0003735|structural constituent of ribosome;	K02880	RP-L17e, RPL17; large subunit ribosomal protein L17e
gene14780	44	38	65	46.5446	182	113	103	135.589	0.343277	-1.54255	0.00237196	0.141165	down	yes	LOC105611616	protein_coding	chrNC_019468.2:32514424-32521208:-	gi|803120149|ref|XP_012041151.1|	2481	0	PREDICTED: F-box/WD repeat-containing protein 10-like isoform X1 [Ovis aries]	gi|594651223|ref|XM_007174206.1|	855	0	PREDICTED: Balaenoptera acutorostrata scammoni F-box and WD repeat domain containing 10 (FBXW10), mRNA	Q5XX13	541	8e-175	F-box/WD repeat-containing protein 10	.	.	.	.	pfam10204	DuoxA	Dual oxidase maturation factor. DuoxA (Dual oxidase maturation factor) is the essential protein necessary for the final release of DUOX2 (an NADPH:O2 oxidoreductase flavoprotein) from the endoplasmic reticulum. Dual oxidases (DUOX1 and DUOX2) constitute the catalytic core of the hydrogen peroxide generator, which generates H2O2 at the apical membrane of thyroid follicular cells, essential for iod…	GO:0034332|adherens junction organization;GO:0008037|cell recognition;GO:0007157|heterophilic cell-cell adhesion via plasma membrane cell adhesion molecules;GO:0007156|homophilic cell adhesion via plasma membrane adhesion molecules;GO:0008104|protein localization;	GO:0005913|cell-cell adherens junction;GO:0005911|cell-cell junction;GO:0005887|integral component of plasma membrane;GO:0005886|plasma membrane;	GO:0050839|cell adhesion molecule binding;GO:0042803|protein homodimerization activity;GO:0004872|receptor activity;GO:0005102|receptor binding;	K10266	FBXW10; F-box and WD-40 domain protein 10
gene14781	366	662	654	530.53	1444	1043	1197	1253.58	0.423212	-1.24055	0.00133856	0.0948003	down	yes	TRIM16	protein_coding	chrNC_019468.2:32525614-32568219:-	gi|803126542|ref|XP_012042118.1|	5859	0	PREDICTED: tripartite motif-containing protein 16 isoform X1 [Ovis aries]	gi|548508209|ref|XM_005693592.1|	1699	0	PREDICTED: Capra hircus tripartite motif-containing protein 16-like (LOC102185685), mRNA	Q99PP9	846	0	Tripartite motif-containing protein 16	.	.	.	.	pfam13765	PRY	SPRY-associated domain. SPRY and PRY domains occur on PYRIN proteins. Their function is not known.	GO:0043966|histone H3 acetylation;GO:0043967|histone H4 acetylation;GO:0050718|positive regulation of interleukin-1 beta secretion;GO:0045618|positive regulation of keratinocyte differentiation;GO:0048386|positive regulation of retinoic acid receptor signaling pathway;GO:0045893|positive regulation of transcription, DNA-templated;GO:0060416|response to growth hormone;	GO:0005737|cytoplasm;GO:0016605|PML body;	GO:0003677|DNA binding;GO:0019966|interleukin-1 binding;GO:0032089|NACHT domain binding;GO:0008270|zinc ion binding;	K12006	TRIM16; tripartite motif-containing protein 16
gene14870	349	340	371	333.438	934	1322	262	874.775	0.38117	-1.39149	8.10529e-05	0.0121373	down	yes	CACNA1G	protein_coding	chrNC_019468.2:35587282-35650352:-	gi|803126585|ref|XP_012042137.1|	4079	0	PREDICTED: LOW QUALITY PROTEIN: voltage-dependent T-type calcium channel subunit alpha-1G isoform X1 [Ovis aries]	gi|548510295|ref|XM_005694260.1|	3160	0	PREDICTED: Capra hircus calcium channel, voltage-dependent, T type, alpha 1G subunit (CACNA1G), mRNA	O43497	63.2	5e-08	Voltage-dependent T-type calcium channel subunit alpha-1G	BH1501	70.1	1e-11	COG1226	pfam00520	Ion_trans	Ion transport protein. This family contains Sodium, Potassium, Calcium ion channels. This family is 6 transmembrane helices in which the last two helices flank a loop which determines ion selectivity. In some sub-families (e.g. Na channels) the domain is repeated four times, whereas in others (e.g. K channels) the protein forms as a tetramer in the membrane. A bacterial structure of the protein i…	GO:0086016|AV node cell action potential;GO:0086027|AV node cell to bundle of His cell signaling;GO:0070509|calcium ion import;GO:0070588|calcium ion transmembrane transport;GO:0007268|synaptic transmission;GO:0086010|membrane depolarization during action potential;GO:0086045|membrane depolarization during AV node cell action potential;GO:0086046|membrane depolarization during SA node cell action…	GO:0005737|cytoplasm;GO:0005886|plasma membrane;GO:0005891|voltage-gated calcium channel complex;	GO:0008332|low voltage-gated calcium channel activity;GO:0097110|scaffold protein binding;GO:0086056|voltage-gated calcium channel activity involved in AV node cell action potential;GO:0086059|voltage-gated calcium channel activity involved SA node cell action potential;	K04854	CACNA1G; voltage-dependent calcium channel T type alpha-1G
gene14873	349	466	299	348.378	745	978	531	776.377	0.448723	-1.1561	0.000640553	0.0570684	down	yes	MYCBPAP	protein_coding	chrNC_019468.2:35677240-35701594:-	gi|803245975|ref|XP_011982984.1|	4778	0	PREDICTED: MYCBP-associated protein isoform X8 [Ovis aries musimon]	gi|548510299|ref|XM_005694262.1|	2798	0	PREDICTED: Capra hircus MYCBP associated protein (MYCBPAP), mRNA	Q8TBZ2	73.2	1e-11	MYCBP-associated protein	.	.	.	.	pfam14646	MYCBPAP	MYCBP-associated protein family. This family of eukaryotic proteins includes the mammalian MYCBP-associated proteins. These proteins may be synaptic processes and may have a role in spermatogenesis.	GO:0030154|cell differentiation;GO:0007268|synaptic transmission;GO:0007275|multicellular organismal development;GO:0007283|spermatogenesis;	GO:0005737|cytoplasm;GO:0016020|membrane;	.	.	.
gene14935	444	375	372	373.647	885	1270	674	975.419	0.383063	-1.38435	2.34048e-05	0.00437773	down	yes	SNX11	protein_coding	chrNC_019468.2:37869454-37884495:-	gi|548508794|ref|XP_005693764.1|	1117	5e-135	PREDICTED: sorting nexin-11 isoform X2 [Capra hircus]	gi|594102606|ref|XM_006074302.1|	3339	0	PREDICTED: Bubalus bubalis sorting nexin 11 (SNX11), transcript variant X2, mRNA	Q08DD7	347	6e-106	Sorting nexin-11	SPBC887.06c	65.5	1e-10	COG5391	pfam00787	PX	PX domain. PX domains bind to phosphoinositides.	GO:0006897|endocytosis;GO:0006886|intracellular protein transport;GO:0016050|vesicle organization;	GO:0005768|endosome;GO:0019898|extrinsic component of membrane;	GO:0035091|phosphatidylinositol binding;GO:1901981|phosphatidylinositol phosphate binding;	K17924	SNX10_11; sorting nexin-10/11
gene14985	21	38	25	26.3233	41	104	100	84.0899	0.313037	-1.67559	0.00484644	0.223352	down	yes	PLXDC1	protein_coding	chrNC_019468.2:39118771-39183844:-	gi|803120760|ref|XP_012041411.1|	2419	0	PREDICTED: plexin domain-containing protein 1 isoform X1 [Ovis aries]	gi|548510389|ref|XM_005694296.1|	2477	0	PREDICTED: Capra hircus plexin domain containing 1 (PLXDC1), mRNA	Q8IUK5	793	0	Plexin domain-containing protein 1	.	.	.	.	pfam01437	PSI	Plexin repeat. A cysteine rich repeat found in several different extracellular receptors. The function of the repeat is unknown. Three copies of the repeat are found Plexin. Two copies of the repeat are found in mahogany protein. A related C. elegans protein contains four copies of the repeat. The Met receptor contains a single copy of the repeat. The Pfam alignment shows 6 conserved cysteine res…	GO:0001525|angiogenesis;GO:0021510|spinal cord development;	GO:0005923|bicellular tight junction;GO:0005737|cytoplasm;GO:0030425|dendrite;GO:0005576|extracellular region;GO:0005615|extracellular space;GO:0016021|integral component of membrane;GO:0005622|intracellular;GO:0043025|neuronal cell body;GO:0005886|plasma membrane;GO:0043235|receptor complex;	.	.	.
gene14991	151	128	74	109.934	136	441	766	456.57	0.240782	-2.0542	9.69689e-07	0.000331358	down	yes	STAC2	protein_coding	chrNC_019468.2:39229135-39242726:-	gi|803126620|ref|XP_004013423.2|	1586	0	PREDICTED: SH3 and cysteine-rich domain-containing protein 2 isoform X1 [Ovis aries]	gi|548510393|ref|XM_005694297.1|	2216	0	PREDICTED: Capra hircus SH3 and cysteine rich domain 2 (STAC2), mRNA	Q8R1B0	565	0	SH3 and cysteine-rich domain-containing protein 2	.	.	.	.	pfam14604	SH3_9	Variant SH3 domain.	GO:0035556|intracellular signal transduction;	GO:0005622|intracellular;	GO:0046872|metal ion binding;	.	.
gene15000	27	45	39	34.9182	43	171	314	179.369	0.194673	-2.36088	5.85744e-06	0.00141714	down	yes	TCAP	protein_coding	chrNC_019468.2:39561643-39562907:+	gi|426237899|ref|XP_004012895.1|	790	3e-102	PREDICTED: telethonin [Ovis aries]	gi|556738465|ref|XM_005964744.1|	994	0	PREDICTED: Pantholops hodgsonii titin-cap (TCAP), transcript variant X1, mRNA	Q6T8D8	296	5e-99	Telethonin	.	.	.	.	pfam09470	Telethonin	Telethonin protein. Telethonin is a 167-residue protein which complexes with the large muscle protein, titin. The very N-terminus of titin, composed of two immunoglobulin-like (Ig) domains, referred to as Z1 and Z2, interacts with the N-terminal region (residues 1-53) of telethonin, mediating the antiparallel assembly of two Z1Z2 domains. The C-terminus of the telethonin appears to induce dimeriz…	GO:0007512|adult heart development;GO:0060048|cardiac muscle contraction;GO:0048739|cardiac muscle fiber development;GO:0014898|cardiac muscle hypertrophy in response to stress;GO:0055008|cardiac muscle tissue morphogenesis;GO:0055003|cardiac myofibril assembly;GO:0035995|detection of muscle stretch;GO:0030916|otic vesicle formation;GO:0045214|sarcomere organization;GO:0048769|sarcomerogenesis;GO…	GO:0030018|Z disc;	GO:0008307|structural constituent of muscle;	.	.
gene15021	269	363	220	266.249	662	824	768	771.283	0.345203	-1.53449	7.17662e-06	0.00165819	down	yes	NR1D1	protein_coding	chrNC_019468.2:39921017-39927812:-	gi|196259779|ref|NP_001124501.1|	2867	0	nuclear receptor subfamily 1 group D member 1 [Ovis aries]	gi|196259778|ref|NM_001131029.1|	1821	0	Ovis aries nuclear receptor subfamily 1, group D, member 1 (NR1D1), mRNA	B3SV56	1056	0	Nuclear receptor subfamily 1 group D member 1	.	.	.	.	pfam00105	zf-C4	Zinc finger, C4 type (two domains). In nearly all cases, this is the DNA binding domain of a nuclear hormone receptor. The alignment contains two Zinc finger domains that are too dissimilar to be aligned with each other.	GO:0030154|cell differentiation;GO:0032922|circadian regulation of gene expression;GO:0060086|circadian temperature homeostasis;GO:0005978|glycogen biosynthetic process;GO:0045892|negative regulation of transcription, DNA-templated;GO:0070859|positive regulation of bile acid biosynthetic process;GO:0045893|positive regulation of transcription, DNA-templated;GO:0010498|proteasomal protein cataboli…	GO:0005737|cytoplasm;GO:0030425|dendrite;GO:0043197|dendritic spine;GO:0005634|nucleus;	GO:0001046|core promoter sequence-specific DNA binding;GO:0003707|steroid hormone receptor activity;GO:0001222|transcription corepressor binding;GO:0003700|transcription factor activity, sequence-specific DNA binding;GO:0008270|zinc ion binding;	K03728	NR1D1; nuclear receptor subfamily 1 group D member 1
gene15087	120	84	49	78.7024	495	242	505	419.384	0.187662	-2.41379	1.02628e-06	0.00034477	down	yes	HAP1	protein_coding	chrNC_019468.2:41365627-41376261:-	gi|803126641|ref|XP_012042167.1|	581	1e-90	PREDICTED: LOW QUALITY PROTEIN: huntingtin-associated protein 1 isoform X1 [Ovis aries]	gi|548510508|ref|XM_005709536.1|	506	0	PREDICTED: Capra hircus huntingtin-associated protein 1 (HAP1), mRNA	P54256	24.6	7e-07	Huntingtin-associated protein 1	.	.	.	.	pfam04849	HAP1_N	HAP1 N-terminal conserved region. This family represents an N-terminal conserved region found in several huntingtin-associated protein 1 (HAP1) homologues. HAP1 binds to huntingtin in a polyglutamine repeat-length-dependent manner. However, its possible role in the pathogenesis of Huntington's disease is unclear. This family also includes a similar N-terminal conserved region from hypothetical pr…	GO:0008089|anterograde axon cargo transport;GO:0006914|autophagy;GO:0030030|cell projection organization;GO:0071363|cellular response to growth factor stimulus;GO:0045022|early endosome to late endosome transport;GO:0006887|exocytosis;GO:1902430|negative regulation of beta-amyloid formation;GO:0031175|neuron projection development;GO:0048011|neurotrophin TRK receptor signaling pathway;GO:0045742|…	GO:0005776|autophagosome;GO:1904115|axon cytoplasm;GO:0043679|axon terminus;GO:0030054|cell junction;GO:0005737|cytoplasm;GO:0005856|cytoskeleton;GO:0005829|cytosol;GO:0030425|dendrite;GO:0005769|early endosome;GO:0005783|endoplasmic reticulum;GO:0030426|growth cone;GO:0005770|late endosome;GO:0005764|lysosome;GO:0005739|mitochondrion;GO:0043005|neuron projection;GO:0005634|nucleus;GO:0048471|per…	GO:0048403|brain-derived neurotrophic factor binding;GO:0044325|ion channel binding;GO:0019904|protein domain specific binding;GO:0005102|receptor binding;	K04647	HAP1; huntingtin-associated protein 1
gene15112	6677	5261	4821	5248.5	7799	14790	8033	10579.3	0.496111	-1.01126	0.000261629	0.0298205	down	yes	STAT3	protein_coding	chrNC_019468.2:41848598-41881446:-	gi|548509095|ref|XP_005693905.1|	4070	0	PREDICTED: signal transducer and activator of transcription 3 isoform X1 [Capra hircus]	gi|548509098|ref|XM_005693850.1|	3039	0	PREDICTED: Capra hircus signal transducer and activator of transcription 3 (acute-phase response factor) (STAT3), transcript variant X3, mRNA	P40763	1544	0	Signal transducer and activator of transcription 3	.	.	.	.	pfam02864	STAT_bind	STAT protein, DNA binding domain. STAT proteins (Signal Transducers and Activators of Transcription) are a family of transcription factors that are specifically activated to regulate gene transcription when cells encounter cytokines and growth factors. This family represents the DNA binding domain of STAT, which has an ig-like fold. STAT proteins also include an SH2 domain pfam00017.	GO:0006953|acute-phase response;GO:0007568|aging;GO:0048708|astrocyte differentiation;GO:0008283|cell proliferation;GO:0071345|cellular response to cytokine stimulus;GO:0032870|cellular response to hormone stimulus;GO:0044320|cellular response to leptin stimulus;GO:0071407|cellular response to organic cyclic compound;GO:0019221|cytokine-mediated signaling pathway;GO:0042755|eating behavior;GO:009…	GO:0005737|cytoplasm;GO:0005829|cytosol;GO:0005743|mitochondrial inner membrane;GO:0000790|nuclear chromatin;GO:0005654|nucleoplasm;GO:0005634|nucleus;GO:0005886|plasma membrane;GO:0090575|RNA polymerase II transcription factor complex;	GO:0031490|chromatin DNA binding;GO:0003677|DNA binding;GO:0042802|identical protein binding;GO:0046983|protein dimerization activity;GO:0019901|protein kinase binding;GO:0019903|protein phosphatase binding;GO:0000978|RNA polymerase II core promoter proximal region sequence-specific DNA binding;GO:0001103|RNA polymerase II repressing transcription factor binding;GO:0004879|RNA polymerase II trans…	K04692	STAT3; signal transducer and activator of transcription 3
gene15133	22	53	19	29.255	29	82	286	133.451	0.219219	-2.18955	0.00431307	0.208165	down	yes	WNK4	protein_coding	chrNC_019468.2:42243488-42258298:+	gi|803121291|ref|XP_004013450.2|	4269	0	PREDICTED: serine/threonine-protein kinase WNK4 isoform X3 [Ovis aries]	gi|602728994|ref|XM_007449864.1|	3085	0	PREDICTED: Lipotes vexillifer WNK lysine deficient protein kinase 4 (WNK4), mRNA	Q96J92	1445	0	Serine/threonine-protein kinase WNK4	.	.	.	.	pfam00069	Pkinase	Protein kinase domain.	GO:0006821|chloride transport;GO:0072156|distal tubule morphogenesis;GO:0035556|intracellular signal transduction;GO:0050801|ion homeostasis;GO:0006811|ion transport;GO:0090188|negative regulation of pancreatic juice secretion;GO:0010766|negative regulation of sodium ion transport;GO:0032414|positive regulation of ion transmembrane transporter activity;GO:0008104|protein localization;GO:0006468|p…	GO:0005923|bicellular tight junction;GO:0005829|cytosol;GO:0016020|membrane;	GO:0005524|ATP binding;GO:0019869|chloride channel inhibitor activity;GO:0004674|protein serine/threonine kinase activity;	K08867	WNK, PRKWNK; WNK lysine deficient protein kinase [EC:2.7.11.1]
gene15167	8	14	1	7.0766	22	1	148	56.507	0.125234	-2.9973	0.00629686	0.257435	down	yes	SOST	protein_coding	chrNC_019468.2:43013340-43019365:-	gi|281354221|gb|EFB29805.1|	284	4e-45	hypothetical protein PANDA_008432, partial [Ailuropoda melanoleuca]	gi|594044828|ref|XM_006046841.1|	2645	0	PREDICTED: Bubalus bubalis sclerostin (SOST), mRNA	Q9BG79	117	1e-27	Sclerostin	.	.	.	.	pfam05463	Sclerostin	Sclerostin (SOST). This family contains several mammalian sclerostin (SOST) proteins. SOST is thought to suppress bone formation. Mutations of the SOST gene lead to sclerosteosis, a progressive sclerosing bone dysplasia with an autosomal recessive mode of inheritance. Radiologically, it is characterized by a generalised hyperostosis and sclerosis leading to a markedly thickened and sclerotic skul…	GO:0030279|negative regulation of ossification;GO:0016055|Wnt signaling pathway;	GO:0005615|extracellular space;GO:0005578|proteinaceous extracellular matrix;	GO:0008201|heparin binding;	.	.
gene15308	43	70	38	47.1642	80	102	179	122.48	0.385076	-1.37679	0.00833276	0.301129	down	yes	METRNL	protein_coding	chrNC_019468.2:48957013-48973730:-	gi|803315370|ref|XP_012015972.1|	1266	1e-170	PREDICTED: meteorin-like protein isoform X2 [Ovis aries musimon]	gi|329665065|ref|NM_001206050.1|	1156	0	Bos taurus meteorin, glial cell differentiation regulator-like (METRNL), mRNA	Q641Q3	427	2e-146	Meteorin-like protein	.	.	.	.	pfam05956	APC_basic	APC basic domain. This region of the APC family of proteins is known as the basic domain. It contains a high proportion of positively charged amino acids and interacts with microtubules.	GO:0050873|brown fat cell differentiation;GO:0045444|fat cell differentiation;GO:0050728|negative regulation of inflammatory response;GO:0090336|positive regulation of brown fat cell differentiation;GO:2000507|positive regulation of energy homeostasis;GO:0009409|response to cold;GO:0014850|response to muscle activity;	GO:0070062|extracellular exosome;GO:0005615|extracellular space;	GO:0005179|hormone activity;	.	.
gene15333	424	541	272	385.501	843	1118	404	817.716	0.471436	-1.08487	0.00824297	0.298942	down	yes	LOC101110855	protein_coding	chrNC_019468.2:49648042-49660234:+	gi|426238313|ref|XP_004013099.1|	1289	3e-171	PREDICTED: uncharacterized protein LOC101110855 isoform X1 [Ovis aries]	gi|594076218|ref|XM_006061805.1|	793	0	PREDICTED: Bubalus bubalis secreted and transmembrane protein 1A-like (LOC102413061), transcript variant X2, mRNA	Q8WVN6	122	1e-29	Secreted and transmembrane protein 1	.	.	.	.	pfam15402	Spc7_N	N-terminus of kinetochore NMS complex subunit Spc7.	GO:0006955|immune response;GO:0007498|mesoderm development;GO:0043123|positive regulation of I-kappaB kinase/NF-kappaB signaling;	GO:0070062|extracellular exosome;GO:0005615|extracellular space;GO:0005794|Golgi apparatus;GO:0016021|integral component of membrane;GO:0005886|plasma membrane;	GO:0005125|cytokine activity;GO:0004871|signal transducer activity;	.	.
gene15417	0	4	5	2.87212	10	146	1	56.1719	0.0511309	-4.28966	7.37843e-05	0.0113691	down	yes	SOCS3	protein_coding	chrNC_019468.2:52769689-52770525:+	gi|426238407|ref|XP_004013146.1|	979	5e-131	PREDICTED: suppressor of cytokine signaling 3 [Ovis aries]	gi|556725774|ref|XM_005958605.1|	795	0	PREDICTED: Pantholops hodgsonii suppressor of cytokine signaling 3 (SOCS3), mRNA	Q9BEG9	370	4e-128	Suppressor of cytokine signaling 3	.	.	.	.	pfam00017	SH2	SH2 domain.	GO:0060670|branching involved in labyrinthine layer morphogenesis;GO:0019221|cytokine-mediated signaling pathway;GO:0007259|JAK-STAT cascade;GO:0043066|negative regulation of apoptotic process;GO:0050728|negative regulation of inflammatory response;GO:0046627|negative regulation of insulin receptor signaling pathway;GO:0046426|negative regulation of JAK-STAT cascade;GO:0006469|negative regulation…	GO:0005737|cytoplasm;	GO:0004860|protein kinase inhibitor activity;	K04696	SOCS3, CIS3; suppressor of cytokine signaling 3
gene15428	26	57	62	45.8607	528	1361	182	726.308	0.0631422	-3.98525	8.02208e-12	1.02408e-08	down	yes	TMC8	protein_coding	chrNC_019468.2:52945160-52956300:-	gi|803126002|ref|XP_012041895.1|	2706	0	PREDICTED: transmembrane channel-like protein 8 isoform X3 [Ovis aries]	gi|594081049|ref|XM_006064089.1|	3153	0	PREDICTED: Bubalus bubalis transmembrane channel-like 8 (TMC8), transcript variant X1, mRNA	Q8IU68	839	0	Transmembrane channel-like protein 8	.	.	.	.	pfam07810	TMC	TMC domain. These sequences are similar to a region conserved amongst various protein products of the transmembrane channel-like (TMC) gene family, such as Transmembrane channel-like protein 3 and EVIN2 - this region is termed the TMC domain. Mutations in these genes are implicated in a number of human conditions, such as deafness and epidermodysplasia verruciformis. TMC proteins are thought to h…	GO:0006811|ion transport;GO:0032091|negative regulation of protein binding;GO:0032460|negative regulation of protein oligomerization;GO:0001558|regulation of cell growth;GO:1902041|regulation of extrinsic apoptotic signaling pathway via death domain receptors;GO:0055069|zinc ion homeostasis;	GO:0005737|cytoplasm;GO:0005783|endoplasmic reticulum;GO:0005789|endoplasmic reticulum membrane;GO:0070062|extracellular exosome;GO:0005615|extracellular space;GO:0005794|Golgi apparatus;GO:0016021|integral component of membrane;GO:0031965|nuclear membrane;	GO:0005102|receptor binding;	.	.
gene1554	0	41	30	22.4456	26	819	37	315.355	0.0711756	-3.81247	0.00188448	0.121653	down	yes	ADAMTS4	protein_coding	chrNC_019458.2:110596680-110604036:-	gi|803330787|ref|XP_012023504.1|	4247	0	PREDICTED: A disintegrin and metalloproteinase with thrombospondin motifs 4 [Ovis aries musimon]	gi|556726246|ref|XM_005958832.1|	2845	0	PREDICTED: Pantholops hodgsonii ADAM metallopeptidase with thrombospondin type 1 motif, 4 (ADAMTS4), mRNA	Q9TT93	1512	0	A disintegrin and metalloproteinase with thrombospondin motifs 4	.	.	.	.	pfam05986	ADAM_spacer1	ADAM-TS Spacer 1. This family represents the Spacer-1 region from the ADAM-TS family of metalloproteinases.	.	GO:0005578|proteinaceous extracellular matrix;	GO:0004222|metalloendopeptidase activity;GO:0008237|metallopeptidase activity;GO:0008270|zinc ion binding;	K07764	ADAMTS4; a disintegrin and metalloproteinase with thrombospondin motifs 4 [EC:3.4.24.82]
gene15625	591	1084	714	748.712	1084	3016	1011	1780.91	0.42041	-1.25013	0.0039059	0.194393	down	yes	PRELP	protein_coding	chrNC_019469.2:640357-652430:+	gi|548497601|ref|XP_005690429.1|	1540	0	PREDICTED: prolargin [Capra hircus]	gi|548497600|ref|XM_005690372.1|	2181	0	PREDICTED: Capra hircus proline/arginine-rich end leucine-rich repeat protein (PRELP), mRNA	Q9GKN8	586	0	Prolargin	alr0124_1	73.6	8e-13	COG4886	pfam13855	LRR_8	Leucine rich repeat.	.	GO:0070062|extracellular exosome;GO:0005615|extracellular space;GO:0005578|proteinaceous extracellular matrix;	GO:0005201|extracellular matrix structural constituent;GO:0008201|heparin binding;	K08125	PRELP; proline arginine-rich end leucine-rich repeat protein
gene15694	29	39	22	28.0971	34	143	86	91.1507	0.308249	-1.69783	0.00469655	0.219964	down	yes	C4BPA	protein_coding	chrNC_019469.2:4207231-4264423:+	gi|426239437|ref|XP_004013628.1|	3112	0	PREDICTED: C4b-binding protein alpha chain isoform X3 [Ovis aries]	gi|556742952|ref|XR_318899.1|	1917	0	PREDICTED: Pantholops hodgsonii C4b-binding protein alpha chain-like (LOC102324764), misc_RNA	Q28065	952	0	C4b-binding protein alpha chain	.	.	.	.	pfam00084	Sushi	Sushi domain (SCR repeat).	GO:0006958|complement activation, classical pathway;GO:0045087|innate immune response;GO:0045959|negative regulation of complement activation, classical pathway;GO:0045732|positive regulation of protein catabolic process;	GO:0072562|blood microparticle;GO:0044216|other organism cell;	GO:0044822|poly(A) RNA binding;	K04002	C4BPA; complement component 4 binding protein, alpha
gene15700	51	1491	285	566.643	131	203	77	142.278	3.98264	1.99372	0.00375889	0.190606	up	yes	CR2	protein_coding	chrNC_019469.2:4721253-4771729:+	gi|803126832|ref|XP_012042264.1|	7876	0	PREDICTED: complement receptor type 2 isoform X1 [Ovis aries]	gi|556742940|ref|XM_005966927.1|	4960	0	PREDICTED: Pantholops hodgsonii complement component (3d/Epstein Barr virus) receptor 2 (CR2), transcript variant X1, mRNA	P20023	264	6e-71	Complement receptor type 2	.	.	.	.	pfam00084	Sushi	Sushi domain (SCR repeat).	GO:0030183|B cell differentiation;GO:0042100|B cell proliferation;GO:0006958|complement activation, classical pathway;GO:0006955|immune response;GO:0045087|innate immune response;	GO:0070062|extracellular exosome;GO:0016021|integral component of membrane;GO:0005886|plasma membrane;GO:0043235|receptor complex;	GO:0001848|complement binding;GO:0004875|complement receptor activity;GO:0003677|DNA binding;GO:0042803|protein homodimerization activity;GO:0004888|transmembrane signaling receptor activity;GO:0001618|virus receptor activity;	K04012	CR2, CD21; complement receptor type 2
gene15788	73	55	34	50.4527	125	87	201	139.425	0.361863	-1.46649	0.0038073	0.191153	down	yes	TLR5	protein_coding	chrNC_019469.2:24624676-24649264:-	gi|803126852|ref|XP_012042277.1|	4145	0	PREDICTED: toll-like receptor 5 isoform X2 [Ovis aries]	gi|556732991|ref|XM_005962090.1|	2630	0	PREDICTED: Pantholops hodgsonii toll-like receptor 5 (TLR5), mRNA	O60602	1241	0	Toll-like receptor 5	SPy1798	55.5	7e-07	COG4886	pfam01582	TIR	TIR domain. The Toll/interleukin-1 receptor (TIR) homology domain is an intracellular signalling domain found in MyD88, interleukin 1 receptor and the Toll receptor. It contains three highly-conserved regions, and mediates protein-protein interactions between the Toll-like receptors (TLRs) and signal-transduction components. TIR-like motifs are also found in plant proteins thought to be involved …	GO:0071222|cellular response to lipopolysaccharide;GO:0071260|cellular response to mechanical stimulus;GO:0050829|defense response to Gram-negative bacterium;GO:0006954|inflammatory response;GO:0045087|innate immune response;GO:0008584|male gonad development;GO:0002755|MyD88-dependent toll-like receptor signaling pathway;GO:0032757|positive regulation of interleukin-8 production;GO:0045429|positi…	GO:0005887|integral component of plasma membrane;GO:0005886|plasma membrane;	GO:0005149|interleukin-1 receptor binding;GO:0004872|receptor activity;GO:0004888|transmembrane signaling receptor activity;	K10168	TLR5; toll-like receptor 5
gene15793	3436	2923	4005	3268.63	9702	15899	4572	10475.5	0.312026	-1.68026	1.42286e-09	1.29742e-06	down	yes	TP53BP2	protein_coding	chrNC_019469.2:25166648-25232449:-	gi|426239519|ref|XP_004013668.1|	5253	0	PREDICTED: apoptosis-stimulating of p53 protein 2 isoform X1 [Ovis aries]	gi|548497920|ref|XM_005690509.1|	4076	0	PREDICTED: Capra hircus tumor protein p53 binding protein, 2 (TP53BP2), mRNA	Q13625	1797	0	Apoptosis-stimulating of p53 protein 2	.	.	.	.	pfam12796	Ank_2	Ankyrin repeats (3 copies).	GO:0007049|cell cycle;GO:0072332|intrinsic apoptotic signaling pathway by p53 class mediator;GO:0045786|negative regulation of cell cycle;GO:1900119|positive regulation of execution phase of apoptosis;GO:1901216|positive regulation of neuron death;GO:1900740|positive regulation of protein insertion into mitochondrial membrane involved in apoptotic signaling pathway;GO:0042981|regulation of apopto…	GO:0005737|cytoplasm;GO:0005739|mitochondrion;GO:0005654|nucleoplasm;GO:0005634|nucleus;GO:0048471|perinuclear region of cytoplasm;	GO:0042802|identical protein binding;GO:0051059|NF-kappaB binding;GO:0002039|p53 binding;GO:0005070|SH3/SH2 adaptor activity;	K16823	TP53BP2, ASPP2; apoptosis-stimulating of p53 protein 2
gene15834	605	811	691	661.726	1275	2415	961	1612.4	0.410397	-1.28491	4.9402e-05	0.00824384	down	yes	ITPKB	protein_coding	chrNC_019469.2:27720757-27824971:-	gi|803227115|ref|XP_011973866.1|	2024	0	PREDICTED: inositol-trisphosphate 3-kinase B isoform X2 [Ovis aries musimon]	gi|548497974|ref|XM_005690535.1|	3131	0	PREDICTED: Capra hircus inositol-trisphosphate 3-kinase B (ITPKB), partial mRNA	P27987	423	8e-127	Inositol-trisphosphate 3-kinase B	.	.	.	.	pfam03770	IPK	Inositol polyphosphate kinase. ArgRIII has has been demonstrated to be an inositol polyphosphate kinase.	GO:0007166|cell surface receptor signaling pathway;GO:0071277|cellular response to calcium ion;GO:0035726|common myeloid progenitor cell proliferation;GO:0043647|inositol phosphate metabolic process;GO:0032957|inositol trisphosphate metabolic process;GO:0000165|MAPK cascade;GO:0002262|myeloid cell homeostasis;GO:0045638|negative regulation of myeloid cell differentiation;GO:0033030|negative regul…	GO:0005829|cytosol;GO:0016020|membrane;GO:0005634|nucleus;	GO:0005524|ATP binding;GO:0008440|inositol-1,4,5-trisphosphate 3-kinase activity;	K00911	ITPK; 1D-myo-inositol-triphosphate 3-kinase [EC:2.7.1.127]
gene15897	24751	29611	21553	23767.3	8773	5869	14189	9727.22	2.44338	1.28888	0.000133506	0.0177532	up	yes	ATP1B1	protein_coding	chrNC_019469.2:34812765-34842001:+	gi|57526474|ref|NP_001009796.1|	1526	0	sodium/potassium-transporting ATPase subunit beta-1 [Ovis aries]	gi|57526473|ref|NM_001009796.1|	2479	0	Ovis aries ATPase, Na+/K+ transporting, beta 1 polypeptide (ATP1B1), mRNA	P05028	592	0	Sodium/potassium-transporting ATPase subunit beta-1	.	.	.	.	pfam00287	Na_K-ATPase	Sodium / potassium ATPase beta chain.	GO:0046034|ATP metabolic process;GO:0060048|cardiac muscle contraction;GO:0007155|cell adhesion;GO:0006874|cellular calcium ion homeostasis;GO:0030007|cellular potassium ion homeostasis;GO:0006883|cellular sodium ion homeostasis;GO:0086009|membrane repolarization;GO:0098779|mitophagy in response to mitochondrial depolarization;GO:1903281|positive regulation of calcium:sodium antiporter activity;G…	GO:0016324|apical plasma membrane;GO:0016323|basolateral plasma membrane;GO:0070062|extracellular exosome;GO:0014704|intercalated disc;GO:0005622|intracellular;GO:0043209|myelin sheath;GO:0042383|sarcolemma;GO:0005890|sodium:potassium-exchanging ATPase complex;	GO:0005524|ATP binding;GO:0001671|ATPase activator activity;GO:0008144|drug binding;GO:0030955|potassium ion binding;GO:0031402|sodium ion binding;GO:0005391|sodium:potassium-exchanging ATPase activity;	K01540	ATP1B; sodium/potassium-transporting ATPase subunit beta
gene15907	52	86	58	61.414	244	449	146	291.345	0.210795	-2.24609	8.365e-07	0.000298701	down	yes	SELP	protein_coding	chrNC_019469.2:35291944-35326866:-	gi|57164323|ref|NP_001009295.1|	3933	0	P-selectin precursor [Ovis aries]	gi|57164322|ref|NM_001009295.1|	2526	0	Ovis aries selectin P (granule membrane protein 140kDa, antigen CD62) (SELP), mRNA	P98109	1519	0	P-selectin	.	.	.	.	pfam00059	Lectin_C	Lectin C-type domain. This family includes both long and short form C-type	GO:0007155|cell adhesion;	GO:0016021|integral component of membrane;	GO:0030246|carbohydrate binding;	K06496	SELP; selectin, platele
gene16006	28	74	49	47.4087	58	355	75	171.79	0.275968	-1.85742	0.00227386	0.13612	down	yes	SPSB1	protein_coding	chrNC_019469.2:42177603-42211788:-	gi|545499357|ref|XP_005620557.1|	1513	0	PREDICTED: SPRY domain-containing SOCS box protein 1 isoform X1 [Canis lupus familiaris]	gi|594107714|ref|XM_006076688.1|	1055	0	PREDICTED: Bubalus bubalis splA/ryanodine receptor domain and SOCS box containing 1 (SPSB1), mRNA	Q5E9X6	565	0	SPRY domain-containing SOCS box protein 1	.	.	.	.	pfam00622	SPRY	SPRY domain. SPRY Domain is named from SPla and the RYanodine Receptor. Domain of unknown function. Distant homologues are domains in butyrophilin/marenostrin/pyrin homologues.	GO:0035556|intracellular signal transduction;GO:0016567|protein ubiquitination;	GO:0005737|cytoplasm;	.	K10343	SPSB1_4, SSB1, SSB4; SPRY domain-containing SOCS box protein 1/4
gene16022	471	610	322	437.535	1241	1267	1475	1357.66	0.322272	-1.63365	4.60745e-06	0.00117635	down	yes	ERRFI1	protein_coding	chrNC_019469.2:43407223-43411468:+	gi|803258848|ref|XP_011989171.1|	1203	0	PREDICTED: ERBB receptor feedback inhibitor 1 isoform X2 [Ovis aries musimon]	gi|548498597|ref|XM_005690736.1|	3079	0	PREDICTED: Capra hircus ERBB receptor feedback inhibitor 1 (ERRFI1), mRNA	Q9UJM3	113	6e-169	ERBB receptor feedback inhibitor 1	.	.	.	.	pfam11555	Inhibitor_Mig-6	EGFR receptor inhibitor Mig-6. When the kinase domain of EGFR binds to segment one of Mitogen induced gene 6 (Mig-6), EGFR becomes inactive due to the conformation it adopts which is Src/CDK like. The binding of the two proteins prevents EGFR acting as a cyclin-like activator for other kinase domains.The structure of Mig-6(1) consists of alpha helices-G and -H with a polar surface and hydrophobic…	GO:0071474|cellular hyperosmotic response;GO:0071549|cellular response to dexamethasone stimulus;GO:0071364|cellular response to epidermal growth factor stimulus;GO:0032869|cellular response to insulin stimulus;GO:0036120|cellular response to platelet-derived growth factor stimulus;GO:0048286|lung alveolus development;GO:0060428|lung epithelium development;GO:0060426|lung vasculature development;…	GO:0005737|cytoplasm;GO:0005829|cytosol;GO:0031234|extrinsic component of cytoplasmic side of plasma membrane;GO:0005634|nucleus;	GO:0005096|GTPase activator activity;GO:0019901|protein kinase binding;	.	.
gene16144	271	306	252	259.916	569	804	402	612.301	0.42449	-1.2362	0.000515922	0.0490162	down	yes	FBLIM1	protein_coding	chrNC_019469.2:49772968-49804990:-	gi|528980307|ref|XP_005217192.1|	1471	0	PREDICTED: filamin-binding LIM protein 1 isoform X2 [Bos taurus]	gi|548499111|ref|XM_005690806.1|	2432	0	PREDICTED: Capra hircus filamin binding LIM protein 1 (FBLIM1), mRNA	Q1JQB5	519	3e-175	Filamin-binding LIM protein 1	.	.	.	.	pfam00412	LIM	LIM domain. This family represents two copies of the LIM structural domain.	GO:0008360|regulation of cell shape;GO:0033623|regulation of integrin activation;GO:0016337|single organismal cell-cell adhesion;	GO:0005938|cell cortex;GO:0005925|focal adhesion;GO:0001725|stress fiber;	GO:0031005|filamin binding;GO:0008270|zinc ion binding;	.	.
gene16146	113	110	110	104.603	213	321	149	235.921	0.443382	-1.17338	0.00756498	0.287064	down	yes	SLC25A34	protein_coding	chrNC_019469.2:49811739-49817969:-	gi|426239876|ref|XP_004013843.1|	634	1e-137	PREDICTED: LOW QUALITY PROTEIN: solute carrier family 25 member 34 isoform X1 [Ovis aries]	gi|548499117|ref|XM_005690808.1|	2470	0	PREDICTED: Capra hircus solute carrier family 25, member 34 (SLC25A34), mRNA	Q3SZK0	57.8	9e-126	Solute carrier family 25 member 34	.	.	.	.	pfam00153	Mito_carr	Mitochondrial carrier protein.	GO:0006412|translation;GO:0006810|transport;	GO:0016021|integral component of membrane;GO:0005743|mitochondrial inner membrane;	GO:0003735|structural constituent of ribosome;	K15117	SLC25A34_35, OAC1; solute carrier family 25, member 34/35
gene16155	2066	1275	1546	1533.66	4948	7758	3553	5618.95	0.272944	-1.87332	9.58326e-09	6.99072e-06	down	yes	EFHD2	protein_coding	chrNC_019469.2:50049204-50066988:-	gi|803276522|ref|XP_011997937.1|	789	4e-96	PREDICTED: EF-hand domain-containing protein D2 isoform X2 [Ovis aries musimon]	gi|556741624|ref|XM_005966282.1|	1836	0	PREDICTED: Pantholops hodgsonii EF-hand domain family, member D2 (EFHD2), mRNA	A5D7A0	307	3e-97	EF-hand domain-containing protein D2	.	.	.	.	pfam03154	Atrophin-1	Atrophin-1 family. Atrophin-1 is the protein product of the dentatorubral-pallidoluysian atrophy (DRPLA) gene. DRPLA OMIM:125370 is a progressive neurodegenerative disorder. It is caused by the expansion of a CAG repeat in the DRPLA gene on chromosome 12p. This results in an extended polyglutamine region in atrophin-1, that is thought to confer toxicity to the protein, possibly through altering i…	.	GO:0045121|membrane raft;	GO:0005509|calcium ion binding;	.	.
gene16158	50	21	44	36.2613	135	193	75	139.365	0.260189	-1.94237	0.000207332	0.0250234	down	yes	LOC105616540	protein_coding	chrNC_019469.2:50367962-50387258:-	gi|548499138|ref|XP_005690875.1|	1404	2e-177	PREDICTED: kazrin isoform X1 [Capra hircus]	gi|548499141|ref|XM_005690820.1|	3960	0	PREDICTED: Capra hircus kazrin, periplakin interacting protein (KAZN), transcript variant X3, mRNA	Q674X7	533	3e-169	Kazrin	.	.	.	.	pfam00536	SAM_1	SAM domain (Sterile alpha motif). It has been suggested that SAM is an evolutionarily conserved protein binding domain that is involved in the regulation of numerous developmental processes in diverse eukaryotes. The SAM domain can potentially function as a protein interaction module through its ability to homo- and heterooligomerise with other SAM domains.	GO:0031424|keratinization;	GO:0001533|cornified envelope;GO:0005737|cytoplasm;GO:0005856|cytoskeleton;GO:0030057|desmosome;GO:0005634|nucleus;	.	.	.
gene16210	202	244	109	172.67	182	329	778	435.681	0.396323	-1.33525	0.00511363	0.228249	down	yes	TNR	protein_coding	chrNC_019469.2:54501692-54985821:-	gi|426239931|ref|XP_004013870.1|	7291	0	PREDICTED: tenascin-R isoform X1 [Ovis aries]	gi|594073187|ref|XM_006060357.1|	6132	0	PREDICTED: Bubalus bubalis tenascin R (TNR), transcript variant X1, mRNA	Q92752	2670	0	Tenascin-R	.	.	.	.	pfam00147	Fibrinogen_C	Fibrinogen beta and gamma chains, C-terminal globular domain.	GO:0008306|associative learning;GO:0007411|axon guidance;GO:0007155|cell adhesion;GO:0030198|extracellular matrix organization;GO:0035641|locomotory exploration behavior;GO:0060291|long-term synaptic potentiation;GO:0048692|negative regulation of axon extension involved in regeneration;GO:0022408|negative regulation of cell-cell adhesion;GO:0050805|negative regulation of synaptic transmission;GO:…	GO:0009986|cell surface;GO:0005737|cytoplasm;GO:0005576|extracellular region;GO:0045121|membrane raft;GO:0005654|nucleoplasm;GO:0005634|nucleus;GO:0072534|perineuronal net;GO:0005578|proteinaceous extracellular matrix;	.	K06252	TN; tenascin
gene16245	490	644	170	403.765	555	1032	3388	1673.57	0.24126	-2.05134	0.00452936	0.213952	down	yes	FAM163A	protein_coding	chrNC_019469.2:59024841-59032864:+	gi|803243845|ref|XP_011981985.1|	389	2e-67	PREDICTED: protein FAM163A [Ovis aries musimon]	gi|594048494|ref|XM_006048579.1|	2461	0	PREDICTED: Bubalus bubalis family with sequence similarity 163, member A (FAM163A), transcript variant X3, mRNA	Q96GL9	148	3e-66	Protein FAM163A	.	.	.	.	pfam15069	FAM163	FAM163 family. This protein family is alternatively named Neuroblastoma-derived secretory proteins. Highly expressed in neuroblastoma compared to other tissues, suggesting that it may be used as a marker for metastasis in bone marrow.	.	GO:0016021|integral component of membrane;	.	.	.
gene16319	123	265	111	155.529	1060	608	179	632.973	0.245712	-2.02496	0.00191405	0.122785	down	yes	PTGS2	protein_coding	chrNC_019469.2:65758330-65766002:-	gi|803126850|ref|XP_012042276.1|	3010	0	PREDICTED: prostaglandin G/H synthase 2 isoform X1 [Ovis aries]	gi|57164244|ref|NM_001009432.1|	3336	0	Ovis aries prostaglandin-endoperoxide synthase 2 (prostaglandin G/H synthase and cyclooxygenase) (PTGS2), mRNA	P79208	1153	0	Prostaglandin G/H synthase 2	.	.	.	.	pfam03098	An_peroxidase	Animal haem peroxidase.	GO:0019371|cyclooxygenase pathway;GO:0006954|inflammatory response;GO:0001516|prostaglandin biosynthetic process;GO:0008217|regulation of blood pressure;GO:0006979|response to oxidative stress;	GO:0005737|cytoplasm;GO:0005789|endoplasmic reticulum membrane;GO:0005634|nucleus;GO:0031090|organelle membrane;	GO:0051213|dioxygenase activity;GO:0020037|heme binding;GO:0046872|metal ion binding;GO:0004601|peroxidase activity;GO:0004666|prostaglandin-endoperoxide synthase activity;	K11987	PTGS2, COX2; prostaglandin-endoperoxide synthase 2 [EC:1.14.99.1]
gene16325	376	1557	759	842.597	309	164	349	277.571	3.03561	1.60198	0.00154075	0.105041	up	yes	CENPF	protein_coding	chrNC_019469.2:66988113-67051424:-	gi|803129193|ref|XP_012043139.1|	15057	0	PREDICTED: centromere protein F [Ovis aries]	gi|548499504|ref|XM_005690993.1|	7154	0	PREDICTED: Capra hircus centromere protein F, 350/400kDa (CENPF), transcript variant X1, mRNA	P49454	1067	0	Centromere protein F	.	.	.	.	pfam10481	CENP-F_N	Cenp-F N-terminal domain. Mitosin or centromere-associated protein-F (Cenp-F) is found bound across the centromere as one of the proteins of the outer layer of the kinetochore. Most of the kinetochore/centromere functions appear to depend upon binding of the C-terminal par to f the molecule, whereas the N-terminal part, here, may be a cytoplasmic player in controlling the function of microtubules…	GO:0030154|cell differentiation;GO:0051301|cell division;GO:0008283|cell proliferation;GO:0007059|chromosome segregation;GO:0071897|DNA biosynthetic process;GO:0001822|kidney development;GO:0051382|kinetochore assembly;GO:0051310|metaphase plate congression;GO:0000278|mitotic cell cycle;GO:0007067|mitotic nuclear division;GO:0007094|mitotic spindle assembly checkpoint;GO:0007517|muscle organ deve…	GO:0005930|axoneme;GO:0005813|centrosome;GO:0000775|chromosome, centromeric region;GO:0036064|ciliary basal body;GO:0097539|ciliary transition fiber;GO:0000940|condensed chromosome outer kinetochore;GO:0005737|cytoplasm;GO:0005829|cytosol;GO:0000776|kinetochore;GO:0030496|midbody;GO:0005635|nuclear envelope;GO:0016363|nuclear matrix;GO:0005654|nucleoplasm;GO:0005634|nucleus;GO:0048471|perinuclear…	GO:0003682|chromatin binding;GO:0045502|dynein binding;GO:0008022|protein C-terminus binding;GO:0042803|protein homodimerization activity;GO:0008134|transcription factor binding;	K11499	CENPF; centromere protein F
gene16384	69	46	45	50.0859	114	205	133	155.752	0.321576	-1.63677	0.00108908	0.0823875	down	yes	LAMB3	protein_coding	chrNC_019469.2:71730194-71772639:+	gi|803272128|ref|XP_011995768.1|	2441	0	PREDICTED: laminin subunit beta-3 isoform X2 [Ovis aries musimon]	gi|594062314|ref|XM_006055155.1|	2208	0	PREDICTED: Bubalus bubalis laminin, beta 3 (LAMB3), transcript variant X1, mRNA	Q13751	803	0	Laminin subunit beta-3	.	.	.	.	pfam00055	Laminin_N	Laminin N-terminal (Domain VI).	GO:0050873|brown fat cell differentiation;GO:0007155|cell adhesion;GO:0035987|endodermal cell differentiation;GO:0008544|epidermis development;GO:0022617|extracellular matrix disassembly;GO:0030198|extracellular matrix organization;GO:0031581|hemidesmosome assembly;	GO:0005576|extracellular region;GO:0005610|laminin-5 complex;	GO:0005198|structural molecule activity;	K06244	LAMB3; laminin, beta 3
gene16427	11	33	6	15.4687	83	309	25	147.158	0.105117	-3.24994	0.00437405	0.209819	down	yes	KIF14	protein_coding	chrNC_019469.2:77268525-77308085:-	gi|803130464|ref|XP_012043382.1|	4487	0	PREDICTED: LOW QUALITY PROTEIN: kinesin-like protein KIF14 isoform X1 [Ovis aries]	gi|594111339|ref|XM_006078431.1|	3231	0	PREDICTED: Bubalus bubalis kinesin family member 14 (KIF14), transcript variant X2, mRNA	Q15058	900	0	Kinesin-like protein KIF14	YGL216w	165	2e-40	COG5059	pfam00225	Kinesin	Kinesin motor domain.	GO:0032147|activation of protein kinase activity;GO:0051301|cell division;GO:0021846|cell proliferation in forebrain;GO:0021695|cerebellar cortex development;GO:0021685|cerebellar granular layer structural organization;GO:0021693|cerebellar Purkinje cell layer structural organization;GO:0021987|cerebral cortex development;GO:0030705|cytoskeleton-dependent intracellular transport;GO:0045184|establ…	GO:0005829|cytosol;GO:0005871|kinesin complex;GO:0016020|membrane;GO:0005874|microtubule;GO:0030496|midbody;GO:0005634|nucleus;GO:0051233|spindle midzone;	GO:0005524|ATP binding;GO:0008574|ATP-dependent microtubule motor activity, plus-end-directed;GO:0016887|ATPase activity;GO:0008017|microtubule binding;GO:0003777|microtubule motor activity;GO:0030165|PDZ domain binding;GO:0019901|protein kinase binding;GO:0015631|tubulin binding;	K17915	KIF14; kinesin family member 14
gene16435	550	441	497	467.547	851	1590	313	960.103	0.486976	-1.03808	0.00286256	0.160275	down	yes	KIF21B	protein_coding	chrNC_019469.2:77568926-77597310:-	gi|803130484|ref|XP_012043388.1|	4241	0	PREDICTED: LOW QUALITY PROTEIN: kinesin-like protein KIF21B isoform X1 [Ovis aries]	gi|594111366|ref|XM_006078442.1|	1830	0	PREDICTED: Bubalus bubalis kinesin family member 21B (KIF21B), mRNA	O75037	62	8e-08	Kinesin-like protein KIF21B	ECU05g0060_1	209	5e-56	COG5059	pfam00225	Kinesin	Kinesin motor domain.	GO:0007018|microtubule-based movement;	GO:0005737|cytoplasm;GO:0005871|kinesin complex;GO:0005874|microtubule;	GO:0005524|ATP binding;GO:0016887|ATPase activity;GO:0003777|microtubule motor activity;	K10395	KIF4_21_27; kinesin family member 4/21/27
gene16470	132	163	96	122.077	158	414	255	285.846	0.427072	-1.22745	0.00477126	0.222092	down	yes	SHISA4	protein_coding	chrNC_019469.2:78868946-78871400:+	gi|803273001|ref|XP_011996196.1|	751	2e-95	PREDICTED: protein shisa-4 isoform X2 [Ovis aries musimon]	gi|594111442|ref|XM_006078477.1|	715	0	PREDICTED: Bubalus bubalis shisa family member 4 (SHISA4), partial mRNA	Q96DD7	283	7e-93	Protein shisa-4	.	.	.	.	pfam13908	Shisa	Wnt and FGF inhibitory regulator. Shisa is a transcription factor-type molecule that physically interacts with immature forms of the Wnt receptor Frizzled and the FGF receptor within the endoplasmic reticulum to inhibit their post-translational maturation and trafficking to the cell surface.	.	GO:0016021|integral component of membrane;	.	.	.
gene16529	161	206	172	169.173	336	525	476	458.26	0.369163	-1.43767	0.000148107	0.0191949	down	yes	PFKFB3	protein_coding	chrNC_019470.2:10535672-10644328:+	gi|803131418|ref|XP_012043547.1|	2948	0	PREDICTED: 6-phosphofructo-2-kinase/fructose-2,6-bisphosphatase 3 isoform X1 [Ovis aries]	gi|594039086|ref|XM_006044078.1|	2007	0	PREDICTED: Bubalus bubalis 6-phosphofructo-2-kinase/fructose-2,6-biphosphatase 3 (PFKFB3), transcript variant X2, mRNA	Q16875	1001	0	6-phosphofructo-2-kinase/fructose-2,6-bisphosphatase 3	YJL155c_2	239	2e-73	COG0406	pfam01591	6PF2K	6-phosphofructo-2-kinase. This enzyme occurs as a bifunctional enzyme with fructose-2,6-bisphosphatase. The bifunctional enzyme catalyses both the synthesis and degradation of fructose-2,6-bisphosphate, a potent regulator of glycolysis. This enzyme contains a P-loop motif.	GO:0006003|fructose 2,6-bisphosphate metabolic process;GO:0006000|fructose metabolic process;	.	GO:0003873|6-phosphofructo-2-kinase activity;GO:0005524|ATP binding;GO:0004331|fructose-2,6-bisphosphate 2-phosphatase activity;	K01103	PFKFB3; 6-phosphofructo-2-kinase / fructose-2,6-biphosphatase 3&#160; [EC:2.7.1.105 3.1.3.46]
gene16586	684	818	962	777.301	4009	8106	4643	5788.43	0.134285	-2.89663	6.20643e-24	3.52132e-20	down	yes	CREM	protein_coding	chrNC_019470.2:17174232-17266421:-	gi|803130585|ref|XP_012043414.1|	1905	0	PREDICTED: cAMP-responsive element modulator isoform X1 [Ovis aries]	gi|594079139|ref|XM_006063188.1|	1799	0	PREDICTED: Bubalus bubalis cAMP responsive element modulator (CREM), transcript variant X2, mRNA	P27699	176	7e-47	cAMP-responsive element modulator	.	.	.	.	pfam02173	pKID	pKID domain. CBP and P300 bind to the pKID (phosphorylated kinase-inducible-domain) domain of CREB.	GO:0032922|circadian regulation of gene expression;GO:0007623|circadian rhythm;GO:0006631|fatty acid metabolic process;GO:0006006|glucose metabolic process;GO:0006687|glycosphingolipid metabolic process;GO:0045892|negative regulation of transcription, DNA-templated;GO:0045944|positive regulation of transcription from RNA polymerase II promoter;GO:0042752|regulation of circadian rhythm;GO:0006355|…	GO:0005737|cytoplasm;GO:0005634|nucleus;GO:0005667|transcription factor complex;	GO:0001046|core promoter sequence-specific DNA binding;GO:0003677|DNA binding;GO:0043565|sequence-specific DNA binding;GO:0003700|transcription factor activity, sequence-specific DNA binding;	K09052	CREM; cAMP response element modulator
gene16643	1342	1027	1237	1133.78	2273	4428	1265	2770.9	0.409174	-1.28921	1.67942e-05	0.00337622	down	yes	MCM10	protein_coding	chrNC_019470.2:26865076-26895110:+	gi|803133062|ref|XP_012043772.1|	4327	0	PREDICTED: protein MCM10 homolog isoform X1 [Ovis aries]	gi|548489538|ref|XM_005687950.1|	2759	0	PREDICTED: Capra hircus minichromosome maintenance complex component 10 (MCM10), transcript variant X2, mRNA	Q7L590	1393	0	Protein MCM10 homolog	.	.	.	.	pfam09332	Mcm10	Mcm10 replication factor. Mcm10 is a eukaryotic DNA replication factor that regulates the stability and chromatin association of DNA polymerase alpha.	GO:0008283|cell proliferation;GO:0006974|cellular response to DNA damage stimulus;GO:0006260|DNA replication;GO:0006270|DNA replication initiation;GO:0000082|G1/S transition of mitotic cell cycle;	GO:0005737|cytoplasm;GO:0005730|nucleolus;GO:0005654|nucleoplasm;GO:0005634|nucleus;GO:0031298|replication fork protection complex;	GO:0003688|DNA replication origin binding;GO:0046872|metal ion binding;GO:0003697|single-stranded DNA binding;	K10736	MCM10; minichromosome maintenance protein 10
gene16777	449	696	473	506.852	600	1704	719	1050.72	0.482384	-1.05175	0.00215607	0.131296	down	yes	THBD	protein_coding	chrNC_019470.2:40893693-40897498:-	gi|803139109|ref|XP_012044797.1|	2361	0	PREDICTED: thrombomodulin [Ovis aries]	gi|157743206|gb|BC149343.1|	3019	0	Bos taurus cDNA clone IMAGE:8300346	Q5W7P8	625	0	Thrombomodulin	.	.	.	.	pfam09064	Tme5_EGF_like	Thrombomodulin like fifth domain, EGF-like. Members of this family adopt a fold similar to other EGF domains, with a flat major and a twisted minor beta sheet. Disulphide pairing, however, is not of the usual 1-3, 2-4, 5-6 type; rather 1-2, 3-4, 5-6 pairing is found. Its extended major sheet (strands beta-2 and beta-3 and the connecting loop) projects into thrombin's active site groove. This doma…	GO:0007596|blood coagulation;GO:0030195|negative regulation of blood coagulation;	GO:0005887|integral component of plasma membrane;	GO:0005509|calcium ion binding;GO:0004888|transmembrane signaling receptor activity;	K03907	THBD, CD141; thrombomodulin
gene1686	182	149	133	145.302	170	482	267	318.271	0.456535	-1.1312	0.00814994	0.298238	down	yes	EVA1C	protein_coding	chrNC_019458.2:121072384-121128070:-	gi|548449278|ref|XP_005674801.1|	2530	0	PREDICTED: protein eva-1 homolog C-like [Capra hircus]	gi|548449277|ref|XM_005674744.1|	1793	0	PREDICTED: Capra hircus protein eva-1 homolog C-like (LOC102168484), mRNA	P58658	625	0	Protein eva-1 homolog C	.	.	.	.	pfam14851	FAM176	FAM176 family. Members of the FAM176 family regulate autophagy and apoptosis.	.	GO:0016021|integral component of membrane;	GO:0030246|carbohydrate binding;	.	.
gene17007	60	57	34	47.0773	139	873	175	418.132	0.11259	-3.15085	1.44374e-12	2.30381e-09	down	yes	SLCO4A1	protein_coding	chrNC_019470.2:53897548-53921264:-	gi|803207767|ref|XP_011964412.1|	2523	0	PREDICTED: solute carrier organic anion transporter family member 4A1 isoform X2 [Ovis aries musimon]	gi|548490290|ref|XM_005688284.1|	3091	0	PREDICTED: Capra hircus solute carrier organic anion transporter family, member 4A1 (SLCO4A1), mRNA	Q96BD0	681	0	Solute carrier organic anion transporter family member 4A1	.	.	.	.	pfam03137	OATP	Organic Anion Transporter Polypeptide (OATP) family. This family consists of several eukaryotic Organic-Anion-Transporting Polypeptides (OATPs). Several have been identified mostly in human and rat. Different OATPs vary in tissue distribution and substrate specificity. Since the numbering of different OATPs in particular species was based originally on the order of discovery, similarly numbered O…	GO:0043252|sodium-independent organic anion transport;GO:0070327|thyroid hormone transport;	GO:0005887|integral component of plasma membrane;GO:0005886|plasma membrane;	GO:0015347|sodium-independent organic anion transmembrane transporter activity;GO:0015349|thyroid hormone transmembrane transporter activity;	K14354	SLCO4A; solute carrier organic anion transporter family, member 4A
gene17092	75	78	27	55.8152	152	222	204	198.001	0.281894	-1.82678	0.00125479	0.0902439	down	yes	TRIB3	protein_coding	chrNC_019470.2:59831305-59841481:-	gi|803207328|ref|XP_011964208.1|	859	1e-170	PREDICTED: tribbles homolog 3 isoform X2 [Ovis aries musimon]	gi|548491057|ref|XM_005688445.1|	1342	0	PREDICTED: Capra hircus tribbles homolog 3 (Drosophila) (TRIB3), mRNA	Q0VCE3	182	2e-136	Tribbles homolog 3	.	.	.	.	pfam00069	Pkinase	Protein kinase domain.	GO:0032869|cellular response to insulin stimulus;GO:0070059|intrinsic apoptotic signaling pathway in response to endoplasmic reticulum stress;GO:0045599|negative regulation of fat cell differentiation;GO:0045717|negative regulation of fatty acid biosynthetic process;GO:0045892|negative regulation of transcription, DNA-templated;GO:0032436|positive regulation of proteasomal ubiquitin-dependent pro…	GO:0005634|nucleus;	GO:0005524|ATP binding;GO:0031434|mitogen-activated protein kinase kinase binding;GO:0004672|protein kinase activity;GO:0004860|protein kinase inhibitor activity;GO:0003714|transcription corepressor activity;GO:0055106|ubiquitin-protein transferase regulator activity;	K19518	TRIB3; tribbles homolog 3
gene17207	37	46	37	37.6348	67	583	147	280.504	0.134168	-2.89788	2.44088e-09	2.0174e-06	down	yes	SPAG4	protein_coding	chrNC_019470.2:64286458-64292456:+	gi|803139931|ref|XP_012044847.1|	1704	0	PREDICTED: sperm-associated antigen 4 protein isoform X1 [Ovis aries]	gi|548491840|ref|XM_005688675.1|	2368	0	PREDICTED: Capra hircus sperm associated antigen 4 (SPAG4), mRNA	Q9JJF2	486	1e-160	Sperm-associated antigen 4 protein	.	.	.	.	pfam07738	Sad1_UNC	Sad1 / UNC-like C-terminal. The C. elegans UNC-84 protein is a nuclear envelope protein that is involved in nuclear anchoring and migration during development. The S. pombe Sad1 protein localizes at the spindle pole body. UNC-84 and and Sad1 share a common C-terminal region, that is often termed the SUN (Sad1 and UNC) domain. In mammals, the SUN domain is present in two proteins, Sun1 and Sun2. T…	GO:0090286|cytoskeletal anchoring at nuclear membrane;GO:0006998|nuclear envelope organization;	GO:0005737|cytoplasm;GO:0005856|cytoskeleton;GO:0016021|integral component of membrane;GO:0031514|motile cilium;GO:0005635|nuclear envelope;	.	.	.
gene17309	111	111	131	111.208	116	301	333	256.843	0.432979	-1.20763	0.00504526	0.226784	down	yes	RIMS4	protein_coding	chrNC_019470.2:72604964-72677338:-	gi|75516487|gb|AAI04192.1|	1286	3e-159	RIMS4 protein, partial [Homo sapiens]	gi|594070877|ref|XM_006059253.1|	3474	0	PREDICTED: Bubalus bubalis regulating synaptic membrane exocytosis 4 (RIMS4), mRNA	Q9H426	499	2e-160	Regulating synaptic membrane exocytosis protein 4	.	.	.	.	pfam00168	C2	C2 domain.	GO:0048791|calcium ion-dependent exocytosis of neurotransmitter;GO:0042391|regulation of membrane potential;GO:2000300|regulation of synaptic vesicle exocytosis;	GO:0030054|cell junction;GO:0048786|presynaptic active zone;GO:0097060|synaptic membrane;	GO:0044325|ion channel binding;	K15299	RIMS4, RIM4; regulating synaptic membrane exocytosis protein 4
gene1731	1228	2063	1305	1438.86	1834	5747	2780	3597.16	0.399999	-1.32193	0.000887333	0.0705822	down	yes	ADAMTS1	protein_coding	chrNC_019458.2:127602731-127612088:+	gi|426217209|ref|XP_004002846.1|	4743	0	PREDICTED: A disintegrin and metalloproteinase with thrombospondin motifs 1 [Ovis aries]	gi|548449297|ref|XM_005674754.1|	3487	0	PREDICTED: Capra hircus ADAM metallopeptidase with thrombospondin type 1 motif, 1 (ADAMTS1), mRNA	P97857	1516	0	A disintegrin and metalloproteinase with thrombospondin motifs 1	.	.	.	.	pfam05986	ADAM_spacer1	ADAM-TS Spacer 1. This family represents the Spacer-1 region from the ADAM-TS family of metalloproteinases.	GO:0060347|heart trabecula formation;GO:0001822|kidney development;GO:0016525|negative regulation of angiogenesis;GO:0001542|ovulation from ovarian follicle;	GO:0005604|basement membrane;GO:0005737|cytoplasm;GO:0031410|cytoplasmic vesicle;GO:0005578|proteinaceous extracellular matrix;	GO:0008201|heparin binding;GO:0004222|metalloendopeptidase activity;GO:0008270|zinc ion binding;	K08617	ADAMTS1; a disintegrin and metalloproteinase with thrombospondin motifs 1 [EC:3.4.24.-]
gene17323	2144	1766	1559	1712.43	2427	5283	3109	3737.59	0.458164	-1.12606	9.35948e-05	0.0134626	down	yes	SDC4	protein_coding	chrNC_019470.2:73063128-73071792:-	gi|548491901|ref|XP_005688762.1|	763	8e-92	PREDICTED: syndecan-4 [Capra hircus]	gi|548491900|ref|XM_005688705.1|	2273	0	PREDICTED: Capra hircus syndecan 4 (SDC4), mRNA	Q8HZJ6	256	5e-78	Syndecan-4	.	.	.	.	pfam01034	Syndecan	Syndecan domain. Syndecans are transmembrane heparin sulfate proteoglycans which are implicated in the binding of extracellular matrix components and growth factors.	GO:0016477|cell migration;	GO:0009986|cell surface;GO:0005576|extracellular region;GO:0016021|integral component of membrane;	.	K16338	SDC4; syndecan 4
gene17433	705	516	561	559.165	1256	1118	1463	1305.17	0.428424	-1.22289	6.02346e-05	0.00973342	down	yes	TSHZ2	protein_coding	chrNC_019470.2:80013999-80308614:+	gi|741889198|ref|XP_010820939.1|	3815	0	PREDICTED: teashirt homolog 2 isoform X2 [Bos taurus]	gi|594051233|ref|XM_006049890.1|	3322	0	PREDICTED: Bubalus bubalis teashirt homolog 2-like (LOC102406328), transcript variant X1, mRNA	Q9NRE2	1274	0	Teashirt homolog 2	.	.	.	.	pfam13894	zf-C2H2_4	C2H2-type zinc finger. This family contains a number of divergent C2H2 type zinc fingers.	GO:0007275|multicellular organismal development;GO:0006357|regulation of transcription from RNA polymerase II promoter;GO:0006351|transcription, DNA-templated;	GO:0005634|nucleus;	GO:0003682|chromatin binding;GO:0003677|DNA binding;GO:0046872|metal ion binding;GO:0001078|transcriptional repressor activity, RNA polymerase II core promoter proximal region sequence-specific binding;	K09236	TSHZ; teashirt
gene17572	618	685	610	600.42	700	1693	1195	1237.16	0.485323	-1.04298	0.00124176	0.0899963	down	yes	CRISPLD2	protein_coding	chrNC_019471.2:10415657-10487042:+	gi|426243416|ref|XP_004015552.1|	2576	0	PREDICTED: cysteine-rich secretory protein LCCL domain-containing 2 [Ovis aries]	gi|548502534|ref|XM_005691843.1|	1675	0	PREDICTED: Capra hircus cysteine-rich secretory protein LCCL domain containing 2 (CRISPLD2), mRNA	A6QLZ7	926	0	Cysteine-rich secretory protein LCCL domain-containing 2	YJL078c_1	63.2	1e-10	COG2340	pfam03815	LCCL	LCCL domain.	GO:0030198|extracellular matrix organization;GO:0060325|face morphogenesis;	GO:0070062|extracellular exosome;GO:0005578|proteinaceous extracellular matrix;GO:0030133|transport vesicle;	GO:0008201|heparin binding;	.	.
gene17579	616	646	646	599.696	1110	1062	1695	1312.53	0.456899	-1.13005	0.000186276	0.0233705	down	yes	GSE1	protein_coding	chrNC_019471.2:10991755-11091039:+	gi|803258214|ref|XP_011988951.1|	1749	0	PREDICTED: genetic suppressor element 1 isoform X5 [Ovis aries musimon]	gi|594046227|ref|XM_006047507.1|	1147	0	PREDICTED: Bubalus bubalis Gse1 coiled-coil protein (GSE1), mRNA	Q14687	101	3e-71	Genetic suppressor element 1	.	.	.	.	pfam12540	DUF3736	Protein of unknown function (DUF3736). This domain family is found in eukaryotes, and is typically between 135 and 160 amino acids in length.	.	GO:0005737|cytoplasm;	.	.	.
gene17602	1	0	0	0.306818	1	628	4	227.43	0.00134906	-9.53383	2.67008e-28	3.40856e-24	down	yes	CA5A	protein_coding	chrNC_019471.2:12797037-12825860:-	gi|426242282|ref|XP_004015003.1|	1574	0	PREDICTED: carbonic anhydrase 5A, mitochondrial isoform X1 [Ovis aries]	gi|548502564|ref|XM_005691856.1|	960	0	PREDICTED: Capra hircus carbonic anhydrase VA, mitochondrial (CA5A), mRNA	P35218	463	4e-157	Carbonic anhydrase 5A, mitochondrial	BH0360	99	1e-21	COG3338	pfam00194	Carb_anhydrase	Eukaryotic-type carbonic anhydrase.	GO:0015701|bicarbonate transport;GO:0006730|one-carbon metabolic process;	GO:0005759|mitochondrial matrix;GO:0005739|mitochondrion;	GO:0004089|carbonate dehydratase activity;GO:0008270|zinc ion binding;	K01672	E4.2.1.1; carbonic anhydrase [EC:4.2.1.1]
gene17613	204	274	165	200.914	310	582	306	414.015	0.485281	-1.04311	0.00792327	0.294888	down	yes	CTU2	protein_coding	chrNC_019471.2:13393754-13413228:+	gi|803142794|ref|XP_012045053.1|	2556	0	PREDICTED: cytoplasmic tRNA 2-thiolation protein 2 isoform X1 [Ovis aries]	gi|528990774|ref|XM_005218710.1|	945	0	PREDICTED: Bos taurus cytosolic thiouridylase subunit 2 homolog (S. pombe) (CTU2), transcript variant X1, mRNA	Q3SZG9	770	0	Cytoplasmic tRNA 2-thiolation protein 2	.	.	.	.	pfam10288	DUF2392	Protein of unknown function (DUF2392). This is a family of proteins conserved from plants to humans. The function is not known. It carries a characteristic GRG sequence motif.	GO:0032447|protein urmylation;GO:0034227|tRNA thio-modification;GO:0002143|tRNA wobble position uridine thiolation;GO:0002098|tRNA wobble uridine modification;	GO:0005829|cytosol;GO:0005739|mitochondrion;GO:0043234|protein complex;	GO:0016779|nucleotidyltransferase activity;GO:0016783|sulfurtransferase activity;GO:0000049|tRNA binding;	K14169	CTU2, NCS2; cytoplasmic tRNA 2-thiolation protein 2
gene17614	105	120	78	94.6833	206	465	224	310.06	0.305371	-1.71136	8.75582e-05	0.0128477	down	yes	RNF166	protein_coding	chrNC_019471.2:13398961-13405986:-	gi|803142805|ref|XP_012045058.1|	1233	1e-166	PREDICTED: RING finger protein 166 isoform X1 [Ovis aries]	gi|594037152|ref|XM_006043154.1|	917	0	PREDICTED: Bubalus bubalis ring finger protein 166 (RNF166), transcript variant X1, mRNA	Q96A37	392	2e-134	RING finger protein 166	.	.	.	.	pfam05605	zf-Di19	Drought induced 19 protein (Di19), zinc-binding. This family consists of several drought induced 19 (Di19) like proteins. Di19 has been found to be strongly expressed in both the roots and leaves of Arabidopsis thaliana during progressive drought. This domain is a zinc-binding domain.	GO:0032436|positive regulation of proteasomal ubiquitin-dependent protein catabolic process;GO:0000209|protein polyubiquitination;	GO:0005622|intracellular;	GO:0031624|ubiquitin conjugating enzyme binding;GO:0061630|ubiquitin protein ligase activity;GO:0008270|zinc ion binding;	K17044	RNF166; RING finger protein 166
gene17732	27	8	5	12.3828	54	779	51	314.976	0.0393134	-4.66884	0.000164921	0.0210009	down	yes	LOC101117184	protein_coding	chrNC_019471.2:23438877-23440746:-	.	.	.	.	gi|548502874|ref|XM_005692001.1|	429	0	PREDICTED: Capra hircus metallothionein-1A-like (LOC102188618), mRNA	.	.	.	.	.	.	.	.	pfam00131	Metallothio	Metallothionein.	.	.	.	.	.
gene17734	76	120	121	99.9375	191	1885	217	813.239	0.122888	-3.02458	1.23262e-15	2.77152e-12	down	yes	LOC101117955	protein_coding	chrNC_019471.2:23457909-23458929:-	gi|635116499|ref|XP_007981228.1|	140	5e-09	PREDICTED: metallothionein-2-like [Chlorocebus sabaeus]	gi|556764840|ref|XM_005977626.1|	426	0	PREDICTED: Pantholops hodgsonii metallothionein 2A (MT2A), mRNA	P68302	45.1	7e-06	Metallothionein-2	.	.	.	.	pfam00131	Metallothio	Metallothionein.	GO:0071247|cellular response to chromate;GO:0071294|cellular response to zinc ion;GO:0006882|cellular zinc ion homeostasis;GO:0010273|detoxification of copper ion;GO:0045926|negative regulation of growth;GO:0043524|negative regulation of neuron apoptotic process;GO:0007263|nitric oxide mediated signal transduction;	GO:0005737|cytoplasm;GO:0005829|cytosol;GO:0005764|lysosome;GO:0005634|nucleus;GO:0048471|perinuclear region of cytoplasm;	GO:0005507|copper ion binding;GO:0008270|zinc ion binding;	K14739	MT1_2; metallothionein 1/2
gene17803	107	235	155	155.902	11	15	48	24.8986	6.26149	2.64651	0.000704651	0.0606493	up	yes	CDH8	protein_coding	chrNC_019471.2:28658459-29053418:-	gi|397506458|ref|XP_003823744.1|	3814	0	PREDICTED: cadherin-8 isoform X1 [Pan paniscus]	gi|556754924|ref|XM_005972762.1|	4520	0	PREDICTED: Pantholops hodgsonii cadherin 8, type 2 (CDH8), mRNA	P55286	1441	0	Cadherin-8	.	.	.	.	pfam01049	Cadherin_C	Cadherin cytoplasmic region. Cadherins are vital in cell-cell adhesion during tissue differentiation. Cadherins are linked to the cytoskeleton by catenins. Catenins bind to the cytoplasmic tail of the cadherin. Cadherins cluster to form foci of homophilic binding units. A key determinant to the strength of the binding that it is mediated by cadherins is the juxtamembrane region of the cadherin. T…	GO:0034332|adherens junction organization;GO:0007155|cell adhesion;GO:0007156|homophilic cell adhesion via plasma membrane adhesion molecules;GO:0009409|response to cold;GO:0035249|synaptic transmission, glutamatergic;	GO:0043679|axon terminus;GO:0016021|integral component of membrane;GO:0005886|plasma membrane;GO:0043083|synaptic cleft;	GO:0005509|calcium ion binding;	K06800	CDH8; cadherin 8, type 2
gene17860	2	5	6	4.12151	10	51	15	26.6313	0.154762	-2.69188	0.00567997	0.242303	down	yes	PARD6A	protein_coding	chrNC_019471.2:34456806-34459022:+	gi|803211018|ref|XP_011965931.1|	1967	0	PREDICTED: partitioning defective 6 homolog alpha isoform X1 [Ovis aries musimon]	gi|594097803|ref|XM_006072018.1|	1302	0	PREDICTED: Bubalus bubalis par-6 family cell polarity regulator alpha (PARD6A), transcript variant X1, mRNA	Q9NPB6	189	1e-52	Partitioning defective 6 homolog alpha	.	.	.	.	pfam00564	PB1	PB1 domain.	GO:0070830|bicellular tight junction assembly;GO:0007049|cell cycle;GO:0051301|cell division;GO:0045217|cell-cell junction maintenance;GO:0001933|negative regulation of protein phosphorylation;GO:0007179|transforming growth factor beta receptor signaling pathway;GO:0016032|viral process;GO:0060071|Wnt signaling pathway, planar cell polarity pathway;	GO:0015629|actin cytoskeleton;GO:0045177|apical part of cell;GO:0005923|bicellular tight junction;GO:0005938|cell cortex;GO:0030054|cell junction;GO:0005737|cytoplasm;GO:0005829|cytosol;GO:0005634|nucleus;GO:0005886|plasma membrane;GO:0043234|protein complex;GO:0001726|ruffle;	GO:0030742|GTP-dependent protein binding;GO:0017048|Rho GTPase binding;GO:0008134|transcription factor binding;	K06093	PARD6; partitioning defective protein 6
gene17964	155	197	199	173.458	221	430	416	365.777	0.474219	-1.07638	0.00582979	0.245819	down	yes	ZNF536	protein_coding	chrNC_019471.2:39948559-40404300:+	gi|803211533|ref|XP_011966186.1|	5839	0	PREDICTED: zinc finger protein 536 isoform X2 [Ovis aries musimon]	gi|594064908|ref|XM_006056395.1|	6440	0	PREDICTED: Bubalus bubalis zinc finger protein 536 (ZNF536), transcript variant X8, mRNA	O15090	2100	0	Zinc finger protein 536	.	.	.	.	pfam13465	zf-H2C2_2	Zinc-finger double domain.	GO:0007275|multicellular organismal development;GO:0045665|negative regulation of neuron differentiation;GO:0048387|negative regulation of retinoic acid receptor signaling pathway;GO:0000122|negative regulation of transcription from RNA polymerase II promoter;GO:0007165|signal transduction;GO:0006351|transcription, DNA-templated;	GO:0005634|nucleus;	GO:0046872|metal ion binding;GO:0044323|retinoic acid-responsive element binding;GO:0000978|RNA polymerase II core promoter proximal region sequence-specific DNA binding;GO:0001078|transcriptional repressor activity, RNA polymerase II core promoter proximal region sequence-specific binding;	.	.
gene17984	24	45	22	28.4029	23	214	83	112	0.253598	-1.97939	0.000867848	0.0697873	down	yes	RHPN2	protein_coding	chrNC_019471.2:42602482-42673134:-	gi|803231036|ref|XP_011975720.1|	3533	0	PREDICTED: rhophilin-2 isoform X3 [Ovis aries musimon]	gi|548504383|ref|XM_005692487.1|	2908	0	PREDICTED: Capra hircus rhophilin, Rho GTPase binding protein 2 (RHPN2), mRNA	A4FUC9	1337	0	Rhophilin-2	.	.	.	.	pfam03097	BRO1	BRO1-like domain. This domain is found in a number proteins including Rhophilin and BRO1. It is known to have a role in endosomal targeting. ESCRT-III subunit Snf7 binds to a conserved hydrophobic patch in the BRO1 domain that is required for protein complex formation and for the protein-sorting function of BRO1.	GO:0007165|signal transduction;	GO:0048471|perinuclear region of cytoplasm;	.	.	.
gene18083	538	654	466	518.976	534	1068	1488	1053.35	0.492689	-1.02125	0.00196679	0.125069	down	yes	CLIP3	protein_coding	chrNC_019471.2:45700428-45713215:-	gi|602721873|ref|XP_007471085.1|	2457	0	PREDICTED: CAP-Gly domain-containing linker protein 3 [Lipotes vexillifer]	gi|556725000|ref|XM_005958229.1|	2959	0	PREDICTED: Pantholops hodgsonii CAP-GLY domain containing linker protein 3 (CLIP3), mRNA	Q96DZ5	943	0	CAP-Gly domain-containing linker protein 3	SPAC27D7.13c	74.7	8e-13	COG5244	pfam01302	CAP_GLY	CAP-Gly domain. Cytoskeleton-associated proteins (CAPs) are involved in the organisation of microtubules and transportation of vesicles and organelles along the cytoskeletal network. A conserved motif, CAP-Gly, has been identified in a number of CAPs, including CLIP-170 and dynactins. The crystal structure of Caenorhabditis elegans F53F4.3 protein CAP-Gly domain was recently solved. The domain co…	GO:0072321|chaperone-mediated protein transport;GO:0045444|fat cell differentiation;GO:0044091|membrane biogenesis;GO:0031115|negative regulation of microtubule polymerization;GO:0018230|peptidyl-L-cysteine S-palmitoylation;GO:0043065|positive regulation of apoptotic process;GO:0045807|positive regulation of endocytosis;GO:0090004|positive regulation of establishment of protein localization to pl…	GO:0005829|cytosol;GO:0031901|early endosome membrane;GO:0005795|Golgi stack;GO:0045121|membrane raft;GO:0005886|plasma membrane;GO:0055038|recycling endosome membrane;GO:0005802|trans-Golgi network;GO:0032588|trans-Golgi network membrane;	GO:0035594|ganglioside binding;GO:0008017|microtubule binding;	K10423	CLIP3_4; CAP-Gly domain-containing linker protein 3/4
gene18222	44	57	82	57.9657	159	146	146	153.912	0.376616	-1.40883	0.00378478	0.191004	down	yes	NUMBL	protein_coding	chrNC_019471.2:48991224-49010090:-	gi|803147186|ref|XP_012045810.1|	1977	0	PREDICTED: numb-like protein isoform X1 [Ovis aries]	gi|545830991|ref|XM_005655856.1|	1459	0	PREDICTED: Sus scrofa numb homolog (Drosophila)-like (NUMBL), mRNA	Q9Y6R0	738	0	Numb-like protein	.	.	.	.	pfam06311	NumbF	NUMB domain. This presumed domain is found in the Numb family of proteins adjacent to the PTB domain..	GO:0034332|adherens junction organization;GO:0007409|axonogenesis;GO:0019221|cytokine-mediated signaling pathway;GO:0021670|lateral ventricle development;GO:0007399|nervous system development;GO:0021849|neuroblast division in subventricular zone;GO:0050769|positive regulation of neurogenesis;GO:0019538|protein metabolic process;	GO:0005737|cytoplasm;	.	K06057	NUMBL; numb
gene18296	141	107	93	106.679	150	468	88	247.546	0.430947	-1.21442	0.00983211	0.330408	down	yes	PHLDB3	protein_coding	chrNC_019471.2:50617439-50643538:-	gi|803340415|ref|XP_012028246.1|	1658	0	PREDICTED: pleckstrin homology-like domain family B member 3 isoform X8 [Ovis aries musimon]	gi|548505361|ref|XM_005692765.1|	1533	0	PREDICTED: Capra hircus pleckstrin homology-like domain, family B, member 3 (PHLDB3), mRNA	Q6NSJ2	545	0	Pleckstrin homology-like domain family B member 3	.	.	.	.	pfam10186	Atg14	UV radiation resistance protein and autophagy-related subunit 14. The Atg14 or Apg14 proteins are hydrophilic proteins with a predicted molecular mass of 40.5 kDa, and have a coiled-coil motif at the N terminus region. Yeast cells with mutant Atg14 are defective not only in autophagy but also in sorting of carboxypeptidase Y (CPY), a vacuolar-soluble hydrolase, to the vacuole. Subcellular fractio…	.	.	GO:0019899|enzyme binding;	.	.
gene18329	374	611	541	480.156	733	1733	1115	1236.24	0.388401	-1.36438	5.88606e-05	0.00957197	down	yes	LOC101110963	protein_coding	chrNC_019471.2:51379987-51398109:+	gi|803153032|ref|XP_011950461.1|	901	0	PREDICTED: LOW QUALITY PROTEIN: poliovirus receptor isoform X1, partial [Ovis aries]	gi|555976879|ref|XM_005900337.1|	813	0	PREDICTED: Bos mutus poliovirus receptor (PVR), mRNA	P15151	188	3e-94	Poliovirus receptor	.	.	.	.	pfam08205	C2-set_2	CD80-like C2-set immunoglobulin domain. These domains belong to the immunoglobulin superfamily.	GO:0034332|adherens junction organization;GO:0008037|cell recognition;GO:0007157|heterophilic cell-cell adhesion via plasma membrane cell adhesion molecules;GO:0007156|homophilic cell adhesion via plasma membrane adhesion molecules;GO:0045954|positive regulation of natural killer cell mediated cytotoxicity;GO:0002860|positive regulation of natural killer cell mediated cytotoxicity directed agains…	GO:0009986|cell surface;GO:0005913|cell-cell adherens junction;GO:0005737|cytoplasm;GO:0070062|extracellular exosome;GO:0005615|extracellular space;GO:0005925|focal adhesion;GO:0016021|integral component of membrane;GO:0005887|integral component of plasma membrane;GO:0005886|plasma membrane;	GO:0050839|cell adhesion molecule binding;GO:0042803|protein homodimerization activity;GO:0004872|receptor activity;GO:0005102|receptor binding;GO:0001618|virus receptor activity;	K06539	PVR, NECL5; poliovirus receptor
gene18370	21	64	55	44.1693	43	304	111	160.289	0.27556	-1.85956	0.00463814	0.218082	down	yes	FOSB	protein_coding	chrNC_019471.2:52035094-52040198:+	gi|803147523|ref|XP_012045939.1|	845	5e-127	PREDICTED: LOW QUALITY PROTEIN: protein fosB [Ovis aries]	gi|594088239|ref|XM_006067512.1|	1281	0	PREDICTED: Bubalus bubalis FBJ murine osteosarcoma viral oncogene homolog B (FOSB), transcript variant X1, mRNA	P13346	257	2e-101	Protein fosB	.	.	.	.	pfam15268	Dapper	Dapper. This is a family of signalling proteins. They act in a diverse range of signaling pathways and have a range of binding partners. They act as homo- and heterodimers.	GO:0071277|cellular response to calcium ion;GO:0032870|cellular response to hormone stimulus;GO:0007565|female pregnancy;GO:0045944|positive regulation of transcription from RNA polymerase II promoter;GO:0051591|response to cAMP;GO:0051412|response to corticosterone;GO:0042493|response to drug;GO:0009612|response to mechanical stimulus;GO:0043278|response to morphine;GO:0032570|response to proges…	GO:0005634|nucleus;	GO:0003677|DNA binding;GO:0000978|RNA polymerase II core promoter proximal region sequence-specific DNA binding;GO:0001077|transcriptional activator activity, RNA polymerase II core promoter proximal region sequence-specific binding;	K09029	FOSB; protein FosB
gene18376	49	62	70	57.0836	143	394	142	236.389	0.241481	-2.05002	1.83111e-05	0.0036382	down	yes	GPR4	protein_coding	chrNC_019471.2:52149477-52159782:-	gi|426243029|ref|XP_004023370.1|	1060	0	PREDICTED: LOW QUALITY PROTEIN: G-protein coupled receptor 4 [Ovis aries]	gi|548505095|ref|XM_005692643.1|	1932	0	PREDICTED: Capra hircus G protein-coupled receptor 4 (GPR4), mRNA	Q1JQB3	291	0	G-protein coupled receptor 4	.	.	.	.	pfam00001	7tm_1	7 transmembrane receptor (rhodopsin family). This family contains, amongst other G-protein-coupled receptors (GCPRs), members of the opsin family, which have been considered to be typical members of the rhodopsin superfamily. They share several motifs, mainly the seven transmembrane helices, GCPRs of the rhodopsin superfamily. All opsins bind a chromophore, such as 11-cis-retinal. The function of…	GO:0060055|angiogenesis involved in wound healing;GO:0072144|glomerular mesangial cell development;GO:0016525|negative regulation of angiogenesis;GO:0010447|response to acidic pH;	GO:0016021|integral component of membrane;GO:0005886|plasma membrane;	GO:0004930|G-protein coupled receptor activity;	K04312	GPR4; G protein-coupled receptor 4
gene18406	11	22	13	14.3995	26	124	24	61.2064	0.235262	-2.08766	0.00342754	0.181482	down	yes	LOC101116593	misc_RNA	chrNC_019471.2:52725498-52727586:-	gi|655892808|ref|XP_008249018.1|	333	3e-37	PREDICTED: guanine nucleotide-binding protein G(I)/G(S)/G(O) subunit gamma-8 isoform X2 [Oryctolagus cuniculus]	gi|545831548|ref|XM_003355954.2|	174	1e-84	PREDICTED: Sus scrofa guanine nucleotide binding protein (G protein), gamma 8 (GNG8), transcript variant X1, mRNA	Q9UK08	121	2e-34	Guanine nucleotide-binding protein G(I)/G(S)/G(O) subunit gamma-8	.	.	.	.	pfam00631	G-gamma	GGL domain. G-protein gamma like domains (GGL) are found in the gamma subunit of the heterotrimeric G protein complex and in regulators of G protein signaling (RGS) proteins. It is also found fused to an inactive Galpha in the Dictyostelium protein gbqA. G-gamma likely shares a common origin with the helical N-terminal unit of G-beta. All organisms that posses a G-beta possess a G-gamma.	GO:0071377|cellular response to glucagon stimulus;GO:0071444|cellular response to pheromone;GO:0007186|G-protein coupled receptor signaling pathway;GO:0007399|nervous system development;GO:0043584|nose development;GO:0035176|social behavior;	GO:0005834|heterotrimeric G-protein complex;GO:0005886|plasma membrane;	GO:0003924|GTPase activity;GO:0004871|signal transducer activity;	K04544	GNG8; guanine nucleotide-binding protein G(I)/G(S)/G(O) subunit gamma-8
gene18442	573	532	546	518.634	330	108	124	190.334	2.72487	1.44619	0.00466506	0.218945	up	yes	ELSPBP1	protein_coding	chrNC_019471.2:53772485-53796703:+	gi|426243081|ref|XP_004015392.1|	1134	3e-150	PREDICTED: epididymal sperm-binding protein 1 [Ovis aries]	gi|594088062|ref|XM_006067428.1|	1039	0	PREDICTED: Bubalus bubalis epididymal sperm binding protein 1 (ELSPBP1), mRNA	Q7YR83	374	2e-125	Epididymal sperm-binding protein 1	.	.	.	.	pfam00040	fn2	Fibronectin type II domain.	GO:0019953|sexual reproduction;GO:0007338|single fertilization;	GO:0009986|cell surface;GO:0005576|extracellular region;	GO:0008201|heparin binding;	.	.
gene18467	244	210	228	214.296	445	869	371	583.879	0.36702	-1.44607	0.000119673	0.0165605	down	yes	DBP	protein_coding	chrNC_019471.2:54201147-54206537:-	gi|213021136|ref|NP_001132921.1|	946	5e-124	D site-binding protein [Ovis aries]	gi|213021135|ref|NM_001139449.1|	453	0	Ovis aries D site of albumin promoter (albumin D-box) binding protein (DBP), mRNA	Q32PF6	352	6e-119	D site-binding protein	.	.	.	.	pfam07716	bZIP_2	Basic region leucine zipper.	GO:0007623|circadian rhythm;GO:0007275|multicellular organismal development;	GO:0005634|nucleus;	GO:0000977|RNA polymerase II regulatory region sequence-specific DNA binding;GO:0001077|transcriptional activator activity, RNA polymerase II core promoter proximal region sequence-specific binding;	K09056	DBP; albumin D box-binding protein
gene18473	206	160	117	150.773	374	435	213	351.977	0.42836	-1.2231	0.00239674	0.142308	down	yes	RASIP1	protein_coding	chrNC_019471.2:54278911-54292268:-	gi|803147720|ref|XP_012046018.1|	1760	0	PREDICTED: LOW QUALITY PROTEIN: ras-interacting protein 1 isoform X1 [Ovis aries]	gi|585188118|ref|XM_006745378.1|	1449	0	PREDICTED: Leptonychotes weddellii Ras interacting protein 1 (RASIP1), mRNA	Q5U651	86.7	7e-16	Ras-interacting protein 1	.	.	.	.	pfam01843	DIL	DIL domain. The DIL domain has no known function.	GO:0001525|angiogenesis;GO:0048754|branching morphogenesis of an epithelial tube;GO:0010507|negative regulation of autophagy;GO:0043087|regulation of GTPase activity;GO:0007165|signal transduction;GO:0001570|vasculogenesis;	GO:0005795|Golgi stack;GO:0048471|perinuclear region of cytoplasm;	.	.	.
gene18477	1700	1380	2675	1825.13	5602	7695	3007	5635.65	0.323854	-1.62658	0.00124928	0.0899963	down	yes	BCAT2	protein_coding	chrNC_019471.2:54328519-54342025:-	gi|426243105|ref|XP_004015404.1|	2101	0	PREDICTED: LOW QUALITY PROTEIN: branched-chain-amino-acid aminotransferase, mitochondrial isoform X1 [Ovis aries]	gi|556719047|ref|XM_005955351.1|	1521	0	PREDICTED: Pantholops hodgsonii branched chain amino-acid transaminase 2, mitochondrial (BCAT2), transcript variant X1, mRNA	Q5EA40	770	0	Branched-chain-amino-acid aminotransferase, mitochondrial	SPBC428.02c	312	5e-99	COG0115	pfam01063	Aminotran_4	Aminotransferase class IV. The D-amino acid transferases (D-AAT) are required by bacteria to catalyse the synthesis of D-glutamic acid and D-alanine, which are essential constituents of bacterial cell wall and are the building block for other D-amino acids. Despite the difference in the structure of the substrates, D-AATs and L-ATTs have strong similarity.	GO:0006532|aspartate biosynthetic process;GO:0009082|branched-chain amino acid biosynthetic process;GO:0006550|isoleucine catabolic process;GO:0009098|leucine biosynthetic process;GO:0010817|regulation of hormone levels;GO:0009099|valine biosynthetic process;	GO:0005739|mitochondrion;	GO:0004084|branched-chain-amino-acid transaminase activity;GO:0052656|L-isoleucine transaminase activity;GO:0052654|L-leucine transaminase activity;GO:0052655|L-valine transaminase activity;GO:0030170|pyridoxal phosphate binding;	K00826	E2.6.1.42, ilvE; branched-chain amino acid aminotransferase [EC:2.6.1.42]
gene18718	61	81	27	52.4397	59	237	217	176.496	0.297115	-1.75091	0.00342624	0.181482	down	yes	SSC5D	protein_coding	chrNC_019471.2:59150134-59172535:-	gi|803153246|ref|XP_011950575.1|	2239	0	PREDICTED: LOW QUALITY PROTEIN: soluble scavenger receptor cysteine-rich domain-containing protein SSC5D isoform X1 [Ovis aries]	gi|556762444|ref|XM_005976458.1|	1121	0	PREDICTED: Pantholops hodgsonii scavenger receptor cysteine rich domain containing (5 domains) (SSC5D), mRNA	A1L4H1	115	2e-24	Soluble scavenger receptor cysteine-rich domain-containing protein SSC5D	.	.	.	.	pfam00530	SRCR	Scavenger receptor cysteine-rich domain. These domains are disulphide rich extracellular domains. These domains are found in several extracellular receptors and may be involved in protein-protein interactions.	GO:0050829|defense response to Gram-negative bacterium;GO:0050830|defense response to Gram-positive bacterium;GO:0042494|detection of bacterial lipoprotein;GO:0045087|innate immune response;GO:0007275|multicellular organismal development;GO:2000483|negative regulation of interleukin-8 secretion;	GO:0005737|cytoplasm;GO:0031012|extracellular matrix;GO:0005615|extracellular space;GO:0005622|intracellular;GO:0016020|membrane;	GO:0050840|extracellular matrix binding;GO:0001968|fibronectin binding;GO:0043236|laminin binding;GO:0005044|scavenger receptor activity;	.	.
gene18723	522	336	461	414.911	606	1407	516	879.063	0.471992	-1.08317	0.00197288	0.1253	down	yes	UBE2S	protein_coding	chrNC_019471.2:59243763-59247825:+	gi|345829|pir||B42856	930	3e-121	ubiquitin carrier protein E2 - human	gi|594080915|ref|XM_006064025.1|	1084	0	PREDICTED: Bubalus bubalis ubiquitin-conjugating enzyme E2S (UBE2S), mRNA	B5DFI8	336	1e-112	Ubiquitin-conjugating enzyme E2 S	SPAC11E3.04c	127	5e-34	COG5078	pfam00179	UQ_con	Ubiquitin-conjugating enzyme. Proteins destined for proteasome-mediated degradation may be ubiquitinated. Ubiquitination follows conjugation of ubiquitin to a conserved cysteine residue of UBC homologues. TSG101 is one of several UBC homologues that lacks this active site cysteine.	GO:0031145|anaphase-promoting complex-dependent proteasomal ubiquitin-dependent protein catabolic process;GO:0051301|cell division;GO:0010458|exit from mitosis;GO:0010994|free ubiquitin chain polymerization;GO:1904668|positive regulation of ubiquitin protein ligase activity;GO:0070979|protein K11-linked ubiquitination;GO:0044314|protein K27-linked ubiquitination;GO:0035519|protein K29-linked ubiq…	GO:0005680|anaphase-promoting complex;GO:0005737|cytoplasm;GO:0005634|nucleus;	GO:0005524|ATP binding;GO:0061631|ubiquitin conjugating enzyme activity;GO:0061630|ubiquitin protein ligase activity;GO:0031625|ubiquitin protein ligase binding;GO:0004842|ubiquitin-protein transferase activity;	K10583	UBE2S, E2EPF; ubiquitin-conjugating enzyme E2 S [EC:2.3.2.23]
gene18842	25	64	78	52.9661	163	160	197	177.092	0.299088	-1.74136	0.0047961	0.222437	down	yes	LOC101114805	protein_coding	chrNC_019471.2:61566160-61592706:-	gi|803152616|ref|XP_011950262.1|	2598	0	PREDICTED: zinc finger protein OZF-like isoform X2 [Ovis aries]	gi|556721964|ref|XM_005956763.1|	1146	0	PREDICTED: Pantholops hodgsonii zinc finger protein 420-like (LOC102321406), mRNA	Q7Z398	624	0	Zinc finger protein 550	.	.	.	.	pfam01352	KRAB	KRAB box. The KRAB domain (or Kruppel-associated box) is present in about a third of zinc finger proteins containing C2H2 fingers. The KRAB domain is found to be involved in protein-protein interactions. The KRAB domain is generally encoded by two exons. The regions coded by the two exons are known as KRAB-A and KRAB-B. The A box plays an important role in repression by binding to corepressors, w…	GO:0006355|regulation of transcription, DNA-templated;GO:0006351|transcription, DNA-templated;	GO:0005634|nucleus;	GO:0003677|DNA binding;GO:0046872|metal ion binding;	K09228	KRAB; KRAB domain-containing zinc finger protein
gene19020	2631	2229	1614	2021.92	1249	448	1268	997.683	2.02662	1.01908	0.00441493	0.210509	up	yes	ARHGAP20	protein_coding	chrNC_019472.2:20028395-20220004:-	gi|803154282|ref|XP_011950812.1|	5578	0	PREDICTED: rho GTPase-activating protein 20 isoform X1 [Ovis aries]	gi|548494233|ref|XM_005689426.1|	6601	0	PREDICTED: Capra hircus Rho GTPase activating protein 20 (ARHGAP20), mRNA	Q9P2F6	1537	0	Rho GTPase-activating protein 20	.	.	.	.	pfam00620	RhoGAP	RhoGAP domain. GTPase activator proteins towards Rho/Rac/Cdc42-like small GTPases.	GO:0051056|regulation of small GTPase mediated signal transduction;GO:0007165|signal transduction;	GO:0005829|cytosol;	GO:0005096|GTPase activator activity;	.	.
gene19032	2828	2408	2247	2345.58	5137	12356	8077	8826.2	0.265752	-1.91185	2.35398e-12	3.53534e-09	down	yes	SIK2	protein_coding	chrNC_019472.2:21332618-21448020:+	gi|803154671|ref|XP_011950828.1|	3981	0	PREDICTED: serine/threonine-protein kinase SIK2 isoform X1 [Ovis aries]	gi|556744122|ref|XM_005967499.1|	2357	0	PREDICTED: Pantholops hodgsonii salt-inducible kinase 2 (SIK2), mRNA	Q9H0K1	109	2e-22	Serine/threonine-protein kinase SIK2	.	.	.	.	pfam00069	Pkinase	Protein kinase domain.	GO:0032870|cellular response to hormone stimulus;GO:0035556|intracellular signal transduction;GO:0046777|protein autophosphorylation;GO:0006468|protein phosphorylation;GO:0046626|regulation of insulin receptor signaling pathway;	GO:0005737|cytoplasm;GO:0005634|nucleus;	GO:0005524|ATP binding;GO:0000287|magnesium ion binding;GO:0004674|protein serine/threonine kinase activity;	K16311	SIK2; serine/threonine-protein kinase SIK2 [EC:2.7.11.1]
gene19075	453	367	351	367.044	758	796	869	826.686	0.443994	-1.17139	0.000405051	0.0412015	down	yes	ZBTB16	protein_coding	chrNC_019472.2:24016079-24213680:+	gi|803163097|ref|XP_011951920.1|	1924	0	PREDICTED: LOW QUALITY PROTEIN: zinc finger and BTB domain-containing protein 16 isoform X1 [Ovis aries]	gi|555959719|ref|XM_005891907.1|	1620	0	PREDICTED: Bos mutus zinc finger and BTB domain containing 16 (ZBTB16), mRNA	Q05516	439	0	Zinc finger and BTB domain-containing protein 16	.	.	.	.	pfam00651	BTB	BTB/POZ domain. The BTB (for BR-C, ttk and bab) or POZ (for Pox virus and Zinc finger) domain is present near the N-terminus of a fraction of zinc finger (pfam00096) proteins and in proteins that contain the pfam01344 motif such as Kelch and a family of pox virus proteins. The BTB/POZ domain mediates homomeric dimerization and in some instances heteromeric dimerization. The structure of the dimer…	GO:0009952|anterior/posterior pattern specification;GO:0006915|apoptotic process;GO:0051216|cartilage development;GO:0007417|central nervous system development;GO:0042733|embryonic digit morphogenesis;GO:0035116|embryonic hindlimb morphogenesis;GO:0009880|embryonic pattern specification;GO:0035136|forelimb morphogenesis;GO:0030097|hemopoiesis;GO:0048133|male germ-line stem cell asymmetric divisio…	GO:0005829|cytosol;GO:0016604|nuclear body;GO:0016607|nuclear speck;GO:0005730|nucleolus;GO:0005634|nucleus;GO:0005886|plasma membrane;GO:0016605|PML body;GO:0017053|transcriptional repressor complex;	GO:0003677|DNA binding;GO:0042802|identical protein binding;GO:0046872|metal ion binding;GO:0042803|protein homodimerization activity;GO:0000980|RNA polymerase II distal enhancer sequence-specific DNA binding;GO:0001206|transcriptional repressor activity, RNA polymerase II distal enhancer sequence-specific binding;	K10055	ZBTB16, PLZF; zinc finger and BTB domain-containing protein 16
gene19106	1938	1522	1410	1525.37	2460	4250	3849	3621.13	0.421241	-1.24728	4.07257e-06	0.00105562	down	yes	SIK3	protein_coding	chrNC_019472.2:26963289-27229915:-	gi|803225472|ref|XP_011973044.1|	6151	0	PREDICTED: serine/threonine-protein kinase SIK3 isoform X5 [Ovis aries musimon]	gi|556769617|ref|XM_005979952.1|	5570	0	PREDICTED: Pantholops hodgsonii SIK family kinase 3 (SIK3), mRNA	Q6P4S6	1935	0	Serine/threonine-protein kinase SIK3	.	.	.	.	pfam00069	Pkinase	Protein kinase domain.	GO:0006468|protein phosphorylation;GO:0010906|regulation of glucose metabolic process;	GO:0005737|cytoplasm;	GO:0005524|ATP binding;GO:0000287|magnesium ion binding;GO:0004674|protein serine/threonine kinase activity;	K19009	SIK3; serine/threonine-protein kinase SIK3 [EC:2.7.11.1]
gene19177	394	310	371	338.045	577	985	857	829.995	0.407286	-1.29589	9.62034e-05	0.0137603	down	yes	TMEM136	protein_coding	chrNC_019472.2:30374081-30381405:+	gi|803156319|ref|XP_011951000.1|	1226	7e-152	PREDICTED: transmembrane protein 136 isoform X1 [Ovis aries]	gi|594040794|ref|XM_006044893.1|	3727	0	PREDICTED: Bubalus bubalis transmembrane protein 136 (TMEM136), transcript variant X2, mRNA	Q0VD42	468	2e-150	Transmembrane protein 136	.	.	.	.	pfam03798	TRAM_LAG1_CLN8	TLC domain.	.	GO:0016021|integral component of membrane;	.	.	.
gene19192	438	266	249	297.901	1437	1908	1032	1507.84	0.197568	-2.33958	2.3742e-09	2.0174e-06	down	yes	UBASH3B	protein_coding	chrNC_019472.2:32779628-32934059:+	gi|426244706|ref|XP_004016161.1|	3374	0	PREDICTED: ubiquitin-associated and SH3 domain-containing protein B [Ovis aries]	gi|594098896|ref|XM_006072534.1|	5368	0	PREDICTED: Bubalus bubalis ubiquitin associated and SH3 domain containing B (UBASH3B), mRNA	Q8TF42	1285	0	Ubiquitin-associated and SH3 domain-containing protein B	alr2972	58.9	2e-08	COG0406	pfam00300	His_Phos_1	Histidine phosphatase superfamily (branch 1). The histidine phosphatase superfamily is so named because catalysis centres on a conserved His residue that is transiently phosphorylated during the catalytic cycle. Other conserved residues contribute to a 'phosphate pocket' and interact with the phospho group of substrate before, during and after its transfer to the His residue. Structure and sequen…	GO:0045779|negative regulation of bone resorption;GO:0045671|negative regulation of osteoclast differentiation;GO:0090331|negative regulation of platelet aggregation;GO:0006469|negative regulation of protein kinase activity;GO:0009968|negative regulation of signal transduction;GO:0051279|regulation of release of sequestered calcium ion into cytosol;	GO:0005737|cytoplasm;GO:0005634|nucleus;	GO:0004725|protein tyrosine phosphatase activity;	K18993	UBASH3, STS; ubiquitin-associated and SH3 domain-containing protein [EC:3.1.3.48]
gene19235	1	3	5	2.8723	5	61	2	24.2661	0.118367	-3.07866	0.00376997	0.190978	down	yes	CALCB	protein_coding	chrNC_019472.2:37284968-37288209:-	gi|548495036|ref|XP_005689647.1|	333	3e-55	PREDICTED: calcitonin receptor-stimulating peptide 1 isoform X1 [Capra hircus]	gi|194328671|ref|NM_001130155.1|	533	0	Ovis aries calcitonin-related polypeptide beta (CALCB), mRNA	B3IWF9	92.4	4e-55	Calcitonin receptor-stimulating peptide 1	.	.	.	.	pfam00214	Calc_CGRP_IAPP	Calcitonin / CGRP / IAPP family.	.	GO:0005576|extracellular region;	.	.	.
gene19290	255	448	324	322.245	668	697	662	692.705	0.465199	-1.10408	0.00212623	0.130441	down	yes	NRIP3	protein_coding	chrNC_019472.2:43047283-43082532:+	gi|803156787|ref|XP_011951194.1|	1405	4e-180	PREDICTED: nuclear receptor-interacting protein 3 isoform X1 [Ovis aries]	gi|548495282|ref|XM_005689711.1|	3430	0	PREDICTED: Capra hircus nuclear receptor interacting protein 3 (NRIP3), mRNA	Q9JJR9	402	5e-128	Nuclear receptor-interacting protein 3	.	.	.	.	pfam09668	Asp_protease	Aspartyl protease. This family of eukaryotic aspartyl proteases have a fold similar to retroviral proteases which implies they function proteolytically during regulated protein turnover.	.	.	GO:0004190|aspartic-type endopeptidase activity;	.	.
gene19776	352	601	375	415.707	323	945	1662	995.728	0.417491	-1.26018	0.00200429	0.126508	down	yes	CD44	protein_coding	chrNC_019472.2:63774815-63828354:+	gi|803162352|ref|XP_011951610.1|	3073	0	PREDICTED: CD44 antigen isoform X1 [Ovis aries]	gi|548496461|ref|XM_005690117.1|	2687	0	PREDICTED: Capra hircus CD44 molecule (Indian blood group) (CD44), mRNA	P16070	704	0	CD44 antigen	.	.	.	.	pfam00193	Xlink	Extracellular link domain.	GO:0051216|cartilage development;GO:0007160|cell-matrix adhesion;GO:0044344|cellular response to fibroblast growth factor stimulus;GO:0022617|extracellular matrix disassembly;GO:0030198|extracellular matrix organization;GO:0030214|hyaluronan catabolic process;GO:0060333|interferon-gamma-mediated signaling pathway;GO:0050900|leukocyte migration;GO:0070487|monocyte aggregation;GO:0043066|negative r…	GO:0009986|cell surface;GO:0005737|cytoplasm;GO:0070062|extracellular exosome;GO:0005925|focal adhesion;GO:0005794|Golgi apparatus;GO:0005887|integral component of plasma membrane;GO:0035692|macrophage migration inhibitory factor receptor complex;GO:0005886|plasma membrane;	GO:0005518|collagen binding;GO:0005540|hyaluronic acid binding;	K06256	CD44; CD44 antigen
gene19779	592	734	835	681.518	1647	2471	1484	1929.61	0.35319	-1.50148	2.76201e-07	0.000121583	down	yes	FJX1	protein_coding	chrNC_019472.2:64229662-64232148:+	gi|829920954|ref|XP_012594216.1|	1286	3e-164	PREDICTED: LOW QUALITY PROTEIN: four-jointed box protein 1 [Microcebus murinus]	gi|528931018|ref|XM_003584883.2|	1797	0	PREDICTED: Bos taurus four jointed box 1 (Drosophila) (FJX1), partial mRNA	Q86VR8	51.6	3e-18	Four-jointed box protein 1	.	.	.	.	pfam06702	DUF1193	Protein of unknown function (DUF1193). This family represents the C-terminus of several hypothetical eukaryotic proteins of unknown function. Family members contain two conserved motifs: DRHHYE and QCC, as well as a number of conserved cysteine residues.	GO:0007267|cell-cell signaling;GO:0010842|retina layer formation;	GO:0005615|extracellular space;	.	K16674	FJX1; four-jointed box protein 1
gene19807	26	36	45	33.8263	40	190	51	98.5259	0.343324	-1.54236	0.00938349	0.321793	down	yes	C15H11orf96	protein_coding	chrNC_019472.2:72126427-72127478:+	gi|527272849|ref|XP_005154244.1|	257	9e-32	PREDICTED: uncharacterized protein C11orf96 homolog [Melopsittacus undulatus]	gi|222537764|ref|NM_001145035.1|	977	0	Bos taurus chromosome 15 open reading frame, human C11orf96 (C15H11orf96), mRNA	A8IHN8	58.2	2e-08	Uncharacterized protein C11orf96 homolog	.	.	.	.	pfam14971	DUF4510	Domain of unknown function (DUF4510). This family of proteins is found in eukaryotes. Proteins in this family are typically between 242 and 452 amino acids in length. There are two conserved sequence motifs: LEA and WMD.	GO:0008283|cell proliferation;GO:0006307|DNA dealkylation involved in DNA repair;GO:0006281|DNA repair;GO:0035552|oxidative single-stranded DNA demethylation;GO:0035553|oxidative single-stranded RNA demethylation;	GO:0005739|mitochondrion;GO:0005654|nucleoplasm;	GO:0043734|DNA-N1-methyladenine dioxygenase activity;GO:0008198|ferrous iron binding;	.	.
gene19994	8	24	6	11.7885	28	99	56	63.4341	0.185839	-2.42787	0.00837976	0.30132	down	yes	YPEL4	protein_coding	chrNC_019472.2:77985169-77988940:-	gi|537146482|gb|ERE69964.1|	645	1e-82	protein yippee-like 4-like protein [Cricetulus griseus]	gi|594116271|ref|XM_006080744.1|	553	0	PREDICTED: Bubalus bubalis yippee-like 4 (Drosophila) (YPEL4), mRNA	Q5XID5	189	1e-59	Protein yippee-like 4	.	.	.	.	pfam03226	Yippee-Mis18	Yippee zinc-binding/DNA-binding /Mis18, centromere assembly. This family includes both Yippee-type proteins and Mis18 kinetochore proteins. Yippee are putative zinc-binding/DNA-binding proteins. Mis18 are proteins involved in the priming of centromeres for recruiting CENP-A. Mis18-alpha and beta form part of a small complex with Mis18-binding protein. Mis18-alpha is found to interact with DNA de-…	.	GO:0005730|nucleolus;	GO:0046872|metal ion binding;	.	.
gene20191	164	29	79	85.2106	400	723	164	448.088	0.190165	-2.39468	0.00994852	0.330515	down	yes	TMEM171	protein_coding	chrNC_019473.2:8507168-8519712:-	gi|803163800|ref|XP_011952161.1|	1504	0	PREDICTED: transmembrane protein 171 isoform X1 [Ovis aries]	gi|556769113|ref|XM_005979704.1|	1083	0	PREDICTED: Pantholops hodgsonii transmembrane protein 171 (TMEM171), transcript variant X2, mRNA	Q58DS4	90.5	4e-18	Transmembrane protein 171	.	.	.	.	pfam15471	TMEM171	Transmembrane protein family 171. This family of proteins is found in eukaryotes. TMEM171 is also known as parturition-related protein 2. Proteins in this family are typically between 242 and 326 amino acids in length.	.	GO:0016021|integral component of membrane;	.	.	.
gene20210	182	281	190	204.538	74	84	41	68.5213	2.98502	1.57774	0.00219164	0.132283	up	yes	NAIP	protein_coding	chrNC_019473.2:10129481-10176025:-	gi|426246773|ref|XP_004017164.1|	7075	0	PREDICTED: baculoviral IAP repeat-containing protein 1 isoform X1 [Ovis aries]	gi|594110847|ref|XM_006078198.1|	5342	0	PREDICTED: Bubalus bubalis NLR family, apoptosis inhibitory protein (NAIP), transcript variant X1, mRNA	Q13075	1839	0	Baculoviral IAP repeat-containing protein 1	.	.	.	.	pfam05729	NACHT	NACHT domain. This NTPase domain is found in apoptosis proteins as well as those involved in MHC transcription activation. This family is closely related to pfam00931.	GO:0006915|apoptotic process;GO:0006954|inflammatory response;GO:0045087|innate immune response;GO:0043066|negative regulation of apoptotic process;GO:0043154|negative regulation of cysteine-type endopeptidase activity involved in apoptotic process;GO:0043524|negative regulation of neuron apoptotic process;GO:0007399|nervous system development;GO:0009966|regulation of signal transduction;GO:00432…	GO:0016323|basolateral plasma membrane;GO:0005737|cytoplasm;GO:0070062|extracellular exosome;GO:0043005|neuron projection;GO:0043204|perikaryon;	GO:0005524|ATP binding;GO:0004869|cysteine-type endopeptidase inhibitor activity;GO:0046872|metal ion binding;GO:0004842|ubiquitin-protein transferase activity;	K12807	NAIP, BIRC1; baculoviral IAP repeat-containing protein 1
gene20213	254	322	349	291.53	772	825	570	743.275	0.392223	-1.35025	6.87523e-05	0.0107361	down	yes	OCLN	protein_coding	chrNC_019473.2:10217191-10265765:-	gi|426246345|ref|XP_004016955.1|	2631	0	PREDICTED: occludin [Ovis aries]	gi|548511597|ref|XM_005694596.1|	2495	0	PREDICTED: Capra hircus occludin (OCLN), mRNA	Q16625	935	0	Occludin	.	.	.	.	pfam07303	Occludin_ELL	Occludin homology domain. This domain represents a conserved region approximately 100 residues long within eukaryotic occludin proteins and the RNA polymerase II elongation factor ELL. Occludin is an integral membrane protein that localizes to tight junctions, while ELL is an elongation factor that can increase the catalytic rate of RNA polymerase II transcription by suppressing transient pausing…	GO:0070830|bicellular tight junction assembly;GO:0045216|cell-cell junction organization;GO:0006461|protein complex assembly;	GO:0016324|apical plasma membrane;GO:0016327|apicolateral plasma membrane;GO:0005923|bicellular tight junction;GO:0030054|cell junction;GO:0005911|cell-cell junction;GO:0031410|cytoplasmic vesicle;GO:0030139|endocytic vesicle;GO:0016021|integral component of membrane;GO:0005886|plasma membrane;	GO:0019904|protein domain specific binding;	K06088	OCLN; occludin
gene20286	800	707	449	610.02	1023	1109	1909	1370.78	0.445016	-1.16807	0.00030239	0.0332388	down	yes	PLK2	protein_coding	chrNC_019473.2:20904484-20910425:+	gi|426246463|ref|XP_004017013.1|	3289	0	PREDICTED: serine/threonine-protein kinase PLK2 [Ovis aries]	gi|594082639|ref|XM_006064852.1|	2528	0	PREDICTED: Bubalus bubalis polo-like kinase 2 (PLK2), mRNA	Q5R4L1	1262	0	Serine/threonine-protein kinase PLK2	.	.	.	.	pfam00069	Pkinase	Protein kinase domain.	GO:0006977|DNA damage response, signal transduction by p53 class mediator resulting in cell cycle arrest;GO:0000082|G1/S transition of mitotic cell cycle;GO:0060292|long term synaptic depression;GO:0060291|long-term synaptic potentiation;GO:0007613|memory;GO:0007093|mitotic cell cycle checkpoint;GO:0007052|mitotic spindle organization;GO:0043066|negative regulation of apoptotic process;GO:0061000…	GO:0005814|centriole;GO:0005813|centrosome;GO:0000785|chromatin;GO:0005737|cytoplasm;GO:0005829|cytosol;GO:0030425|dendrite;GO:0005622|intracellular;	GO:0005524|ATP binding;GO:0043008|ATP-dependent protein binding;GO:0004674|protein serine/threonine kinase activity;GO:0004871|signal transducer activity;	K08861	PLK2; polo-like kinase 2 [EC:2.7.11.21]
gene20320	3514	1490	1920	2166.95	6101	7655	5337	6556.4	0.330509	-1.59724	0.000354203	0.0372921	down	yes	SNX18	protein_coding	chrNC_019473.2:24614727-24644017:-	gi|426246789|ref|XP_004023247.1|	1893	0	PREDICTED: LOW QUALITY PROTEIN: sorting nexin-18 isoform X1, partial [Ovis aries]	gi|594102321|ref|XM_006074169.1|	3960	0	PREDICTED: Bubalus bubalis sorting nexin 18 (SNX18), mRNA	Q91ZR2	78.2	9e-17	Sorting nexin-18	SPCPJ732.01	66.6	3e-10	COG5391	pfam10456	BAR_3_WASP_bdg	WASP-binding domain of Sorting nexin protein. The C-terminal region of the Sorting nexin group of proteins appears to carry a BAR-like (Bin/amphiphysin/Rvs) domain. This domain is very diverse and the similarities with other BAR domains are few. In the Sorting nexins it is associated with family PX, pfam00787.13, and in combination with PX appears to be necessary to bind WASP along with p85 to fo…	GO:0036089|cleavage furrow formation;GO:0006897|endocytosis;GO:0016197|endosomal transport;GO:0006886|intracellular protein transport;GO:0000281|mitotic cytokinesis;GO:0007067|mitotic nuclear division;GO:0043547|positive regulation of GTPase activity;GO:0016050|vesicle organization;	GO:0030659|cytoplasmic vesicle membrane;GO:0016023|cytoplasmic membrane-bounded vesicle;GO:0005768|endosome;GO:0010008|endosome membrane;GO:0070062|extracellular exosome;GO:0031234|extrinsic component of cytoplasmic side of plasma membrane;GO:0019898|extrinsic component of membrane;GO:0030426|growth cone;GO:0043231|intracellular membrane-bounded organelle;GO:0043025|neuronal cell body;GO:0005654|…	GO:0035091|phosphatidylinositol binding;GO:0005546|phosphatidylinositol-4,5-bisphosphate binding;	.	.
gene20431	6	1	3	3.13489	12	72	53	47.374	0.0661731	-3.91761	5.19706e-06	0.00130728	down	yes	RXFP3	protein_coding	chrNC_019473.2:39754457-39757110:-	gi|426246811|ref|XP_004017182.1|	2166	0	PREDICTED: relaxin-3 receptor 1 [Ovis aries]	gi|555951149|ref|XM_005887712.1|	1336	0	PREDICTED: Bos mutus relaxin/insulin-like family peptide receptor 3 (RXFP3), mRNA	Q8BGE9	717	0	Relaxin-3 receptor 1	.	.	.	.	pfam00001	7tm_1	7 transmembrane receptor (rhodopsin family). This family contains, amongst other G-protein-coupled receptors (GCPRs), members of the opsin family, which have been considered to be typical members of the rhodopsin superfamily. They share several motifs, mainly the seven transmembrane helices, GCPRs of the rhodopsin superfamily. All opsins bind a chromophore, such as 11-cis-retinal. The function of…	GO:0007218|neuropeptide signaling pathway;GO:0032467|positive regulation of cytokinesis;GO:0051482|positive regulation of cytosolic calcium ion concentration involved in phospholipase C-activating G-protein coupled signaling pathway;	GO:0016021|integral component of membrane;GO:0005887|integral component of plasma membrane;	GO:0008528|G-protein coupled peptide receptor activity;	K08397	RXFP3, RLN3R1; relaxin family peptide receptor 3
gene20441	669	976	665	723.401	2219	3871	2266	2882.41	0.250971	-1.99441	5.273e-12	7.47931e-09	down	yes	MTMR12	protein_coding	chrNC_019473.2:41212670-41278912:+	gi|803170455|ref|XP_004017117.2|	3294	0	PREDICTED: LOW QUALITY PROTEIN: myotubularin-related protein 12 [Ovis aries]	gi|548512475|ref|XM_005694842.1|	4085	0	PREDICTED: Capra hircus myotubularin related protein 12 (MTMR12), mRNA	Q9C0I1	202	5e-52	Myotubularin-related protein 12	.	.	.	.	pfam06602	Myotub-related	Myotubularin-like phosphatase domain. This family represents the phosphatase domain within eukaryotic myotubularin-related proteins. Myotubularin is a dual-specific lipid phosphatase that dephosphorylates phosphatidylinositol 3-phosphate and phosphatidylinositol (3,5)-bi-phosphate. Mutations in gene encoding myotubularin-related proteins have been associated with disease.	GO:1901998|toxin transport;	GO:0005737|cytoplasm;	GO:0019208|phosphatase regulator activity;	K18085	MTMR10_11_12; myotubularin-related protein 10/11/12
gene20488	25	19	8	16.1295	35	26	146	69.1945	0.233104	-2.10096	0.00207096	0.129437	down	yes	2021-03-11	protein_coding	chrNC_019473.2:56851918-56967840:+	gi|329664092|ref|NP_001192349.1|	1192	5e-157	E3 ubiquitin-protein ligase MARCH11 [Bos taurus]	gi|594099834|ref|XM_006072972.1|	875	0	PREDICTED: Bubalus bubalis membrane-associated ring finger (C3HC4) 11 (MARCH11), mRNA	A6P320	460	3e-157	E3 ubiquitin-protein ligase MARCH11	ECU06g0830	61.6	4e-09	COG5183	pfam12906	RINGv	RING-variant domain.	GO:0016567|protein ubiquitination;	GO:0030659|cytoplasmic vesicle membrane;GO:0016021|integral component of membrane;	GO:0016874|ligase activity;GO:0008270|zinc ion binding;	K10659	MARCH4_9_11; E3 ubiquitin-protein ligase MARCH4/9/11 [EC:2.3.2.27]
gene20497	7	4	8	6.00719	12	22	61	32.0344	0.187523	-2.41486	0.00506773	0.226796	down	yes	DNAH5	protein_coding	chrNC_019473.2:59099734-59365986:+	gi|803170564|ref|XP_011952549.1|	24204	0	PREDICTED: dynein heavy chain 5, axonemal isoform X1 [Ovis aries]	gi|594109647|ref|XM_006077612.1|	13742	0	PREDICTED: Bubalus bubalis dynein, axonemal, heavy chain 5 (DNAH5), mRNA	Q8TE73	8611	0	Dynein heavy chain 5, axonemal	YKR054c	747	0	COG5245	pfam03028	Dynein_heavy	Dynein heavy chain and region D6 of dynein motor. This family represents the C-terminal region of dynein heavy chain. The chain also contains ATPase activity and microtubule binding ability and acts as a motor for the movement of organelles and vesicles along microtubules. Dynein is also involved in cilia and flagella movement. The dynein subunit consists of at least two heavy chains and a number…	GO:0042384|cilium assembly;GO:0003341|cilium movement;GO:0007368|determination of left/right symmetry;GO:0030317|sperm motility;GO:0007507|heart development;GO:0021670|lateral ventricle development;GO:0036158|outer dynein arm assembly;	GO:0005930|axoneme;GO:0005737|cytoplasm;GO:0005874|microtubule;GO:0036157|outer dynein arm;	GO:0005524|ATP binding;GO:0016887|ATPase activity;GO:0003777|microtubule motor activity;	K10408	DNAH; dynein heavy chain, axonemal
gene20505	131	452	233	255.477	892	2077	617	1249.11	0.204527	-2.28964	0.00276794	0.156869	down	yes	ANKRD33B	protein_coding	chrNC_019473.2:62429750-62537614:-	gi|803170748|ref|XP_011952615.1|	1783	0	PREDICTED: ankyrin repeat domain-containing protein 33B isoform X1, partial [Ovis aries]	gi|594071964|ref|XM_006059765.1|	1801	0	PREDICTED: Bubalus bubalis ankyrin repeat domain-containing protein 33B-like (LOC102400116), mRNA	Q3U0L2	520	1e-166	Ankyrin repeat domain-containing protein 33B	.	.	.	.	pfam12796	Ank_2	Ankyrin repeats (3 copies).	.	.	GO:0003677|DNA binding;	.	.
gene2058	113	136	204	143.512	836	586	275	581.596	0.246756	-2.01884	1.38264e-05	0.00284684	down	yes	ADCY5	protein_coding	chrNC_019458.2:185802217-185937995:-	gi|803241072|ref|XP_011980619.1|	2971	0	PREDICTED: adenylate cyclase type 5 isoform X2 [Ovis aries musimon]	gi|594111606|ref|XM_006078558.1|	1718	0	PREDICTED: Bubalus bubalis adenylate cyclase 5 (ADCY5), mRNA	O95622	87.8	2e-16	Adenylate cyclase type 5	all0661	139	6e-34	COG2114	pfam00211	Guanylate_cyc	Adenylate and Guanylate cyclase catalytic domain.	GO:0007190|activation of adenylate cyclase activity;GO:0034199|activation of protein kinase A activity;GO:0001973|adenosine receptor signaling pathway;GO:0007191|adenylate cyclase-activating dopamine receptor signaling pathway;GO:0007189|adenylate cyclase-activating G-protein coupled receptor signaling pathway;GO:0007195|adenylate cyclase-inhibiting dopamine receptor signaling pathway;GO:0007193|…	GO:0016021|integral component of membrane;GO:0005622|intracellular;GO:0005886|plasma membrane;GO:0072372|primary cilium;	GO:0004016|adenylate cyclase activity;GO:0008179|adenylate cyclase binding;GO:0005524|ATP binding;GO:0046872|metal ion binding;GO:0046982|protein heterodimerization activity;	K08045	ADCY5; adenylate cyclase 5 [EC:4.6.1.1]
gene20707	951	1062	1173	1003.48	360	137	760	420.402	2.38696	1.25517	0.00683568	0.270641	up	yes	PABPC4L	protein_coding	chrNC_019474.2:23816581-23820647:+	gi|548500175|ref|XP_005709699.1|	1879	0	PREDICTED: LOW QUALITY PROTEIN: poly(A) binding protein, cytoplasmic 4-like [Capra hircus]	gi|594050260|ref|XM_006049424.1|	3428	0	PREDICTED: Bubalus bubalis polyadenylate-binding protein 4-like (LOC102408711), mRNA	P0CB38	137	5e-33	Polyadenylate-binding protein 4-like	.	.	.	.	pfam00076	RRM_1	RNA recognition motif. (a.k.a. RRM, RBD, or RNP domain). The RRM motif is probably diagnostic of an RNA binding protein. RRMs are found in a variety of RNA binding proteins, including various hnRNP proteins, proteins implicated in regulation of alternative splicing, and protein components of snRNPs. The motif also appears in a few single stranded DNA binding proteins. The RRM structure consists o…	.	.	GO:0000166|nucleotide binding;GO:0003723|RNA binding;	.	.
gene20768	54	60	41	48.4601	69	83	548	233.56	0.207485	-2.26892	4.8345e-06	0.00122818	down	yes	FSTL5	protein_coding	chrNC_019474.2:35939650-36863395:+	gi|426247103|ref|XP_004017326.1|	4396	0	PREDICTED: follistatin-related protein 5 isoform X1 [Ovis aries]	gi|426247102|ref|XM_004017277.1|	4851	0	PREDICTED: Ovis aries follistatin-like 5 (FSTL5), transcript variant X1, mRNA	Q8N475	1567	0	Follistatin-related protein 5	.	.	.	.	pfam07679	I-set	Immunoglobulin I-set domain.	.	GO:0005576|extracellular region;	GO:0005509|calcium ion binding;	.	.
gene20918	856	1010	805	837.277	1635	2430	1439	1896.02	0.441598	-1.17919	6.10478e-05	0.00980278	down	yes	MLXIP	protein_coding	chrNC_019474.2:52786782-52859519:-	gi|803177298|ref|XP_011953552.1|	2051	0	PREDICTED: MLX-interacting protein isoform X1 [Ovis aries]	gi|548501034|ref|XM_005691523.1|	1897	0	PREDICTED: Capra hircus MLX interacting protein (MLXIP), mRNA	Q9HAP2	574	0	MLX-interacting protein	.	.	.	.	pfam00010	HLH	Helix-loop-helix DNA-binding domain.	GO:1900402|regulation of carbohydrate metabolic process by regulation of transcription from RNA polymerase II promoter;GO:0006351|transcription, DNA-templated;	GO:0005741|mitochondrial outer membrane;GO:0005634|nucleus;	GO:0003677|DNA binding;GO:0003700|transcription factor activity, sequence-specific DNA binding;GO:0000989|transcription factor activity, transcription factor binding;	K09113	MLX; MAX-like protein X
gene20926	241	259	218	225.109	489	624	529	562.616	0.400111	-1.32153	0.000250884	0.0289185	down	yes	TMEM120B	protein_coding	chrNC_019474.2:53078799-53121990:-	gi|156120465|ref|NP_001095378.1|	1608	0	transmembrane protein 120B [Bos taurus]	gi|594045494|ref|XM_006047162.1|	2386	0	PREDICTED: Bubalus bubalis transmembrane protein 120B (TMEM120B), mRNA	A6QPF8	581	0	Transmembrane protein 120B	.	.	.	.	pfam07851	TMPIT	TMPIT-like protein. A number of members of this family are annotated as being transmembrane proteins induced by tumor necrosis factor alpha, but no literature was found to support this.	GO:0045444|fat cell differentiation;GO:0051291|protein heterooligomerization;	GO:0016021|integral component of membrane;GO:0005637|nuclear inner membrane;	.	.	.
gene21015	117	105	131	111.209	202	1020	308	535.932	0.207505	-2.26878	1.74829e-08	1.13004e-05	down	yes	SDS	protein_coding	chrNC_019474.2:60681920-60689944:+	gi|803329755|ref|XP_012022995.1|	1444	0	PREDICTED: L-serine dehydratase/L-threonine deaminase [Ovis aries musimon]	gi|556727556|ref|XM_005959465.1|	1484	0	PREDICTED: Pantholops hodgsonii serine dehydratase (SDS), mRNA	Q0VCW4	525	0	L-serine dehydratase/L-threonine deaminase	YCL064c	128	5e-32	COG1171	pfam00291	PALP	Pyridoxal-phosphate dependent enzyme. Members of this family are all pyridoxal-phosphate dependent enzymes. This family includes: serine dehydratase EC:4.2.1.13 P20132, threonine dehydratase EC:4.2.1.16, tryptophan synthase beta chain EC:4.2.1.20, threonine synthase EC:4.2.99.2, cysteine synthase EC:4.2.99.8 P11096, cystathionine beta-synthase EC:4.2.1.22, 1-aminocyclopropane-1-carboxylate deamin…	GO:0006094|gluconeogenesis;GO:0006565|L-serine catabolic process;GO:0042866|pyruvate biosynthetic process;	GO:0005737|cytoplasm;	GO:0003941|L-serine ammonia-lyase activity;GO:0004794|L-threonine ammonia-lyase activity;GO:0042803|protein homodimerization activity;GO:0030170|pyridoxal phosphate binding;	K17989	SDS, SDH, CHA1; L-serine/L-threonine ammonia-lyase [EC:4.3.1.17 4.3.1.19]
gene21067	102	73	61	73.756	22	409	256	238.78	0.308887	-1.69485	0.000425639	0.0428687	down	yes	CABP1	protein_coding	chrNC_019474.2:62534421-62569110:+	gi|560964950|ref|XP_006204878.1|	1102	2e-135	PREDICTED: calcium-binding protein 1 isoform X1 [Vicugna pacos]	gi|594057666|ref|XM_006052946.1|	2309	0	PREDICTED: Bubalus bubalis calcium binding protein 1 (CABP1), transcript variant X1, mRNA	Q9N1R0	427	4e-136	Calcium-binding protein 1	SPAC3A12.14	92	1e-19	COG5126	pfam13499	EF-hand_7	EF-hand domain pair.	GO:0042308|negative regulation of protein import into nucleus;	GO:0030054|cell junction;GO:0005856|cytoskeleton;GO:0005615|extracellular space;GO:0000139|Golgi membrane;GO:0048471|perinuclear region of cytoplasm;GO:0014069|postsynaptic density;GO:0045211|postsynaptic membrane;	GO:0005509|calcium ion binding;GO:0048306|calcium-dependent protein binding;GO:0008139|nuclear localization sequence binding;	.	.
gene21137	760	448	587	563.745	988	1989	578	1236.81	0.455805	-1.13351	0.00189826	0.122233	down	yes	MN1	protein_coding	chrNC_019474.2:66883770-66928447:-	gi|803177360|ref|XP_011953586.1|	1498	0	PREDICTED: LOW QUALITY PROTEIN: probable tumor suppressor protein MN1 [Ovis aries]	gi|470632915|ref|XM_004332574.1|	1102	0	PREDICTED: Tursiops truncatus meningioma (disrupted in balanced translocation) 1 (MN1), partial mRNA	Q10571	85.5	1e-59	Transcriptional activator MN1	.	.	.	.	pfam14011	ESX-1_EspG	EspG family. This family of proteins contains the the EspG1, EspG2 and EspG3 proteins from M. tuberculosis. These proteins are involved in the ESAT-6 secretion system 1 (ESX-1) of Mycobacterium tuberculosis which is important for virulence and intercellular spread. Proteins in this family are typically between 254 and 295 amino acids in length.	GO:0001957|intramembranous ossification;GO:0007275|multicellular organismal development;GO:0006355|regulation of transcription, DNA-templated;GO:0006351|transcription, DNA-templated;	.	.	.	.
gene21145	3985	2846	3196	3147.21	5829	7745	5483	6545.67	0.480808	-1.05647	4.30938e-05	0.00731063	down	yes	XBP1	protein_coding	chrNC_019474.2:67735878-67740934:-	gi|741909160|ref|XP_010798081.1|	848	4e-132	PREDICTED: LOW QUALITY PROTEIN: uncharacterized protein LOC101908875 [Bos taurus]	gi|413081857|ref|NM_001034727.3|	1600	0	Bos taurus X-box binding protein 1 (XBP1), transcript variant 1, mRNA	Q3SZZ2	364	1e-120	X-box-binding protein 1	.	.	.	.	pfam03131	bZIP_Maf	bZIP Maf transcription factor. Maf transcription factors contain a conserved basic region leucine zipper (bZIP) domain, which mediates their dimerization and DNA binding property. Thus, this family is probably related to pfam00170. This family also includes the DNA_binding domain of Skn-1, this domain lacks the leucine zipper found in other bZip domains, and binds DNA is a monomer.	GO:0060612|adipose tissue development;GO:0001525|angiogenesis;GO:0071230|cellular response to amino acid stimulus;GO:0071498|cellular response to fluid shear stress;GO:0071332|cellular response to fructose stimulus;GO:0042149|cellular response to glucose starvation;GO:0071333|cellular response to glucose stimulus;GO:0032869|cellular response to insulin stimulus;GO:0071353|cellular response to int…	GO:0005737|cytoplasm;GO:0005783|endoplasmic reticulum;GO:0005789|endoplasmic reticulum membrane;GO:0016021|integral component of membrane;GO:0005634|nucleus;	GO:0031490|chromatin DNA binding;GO:0001047|core promoter binding;GO:0001158|enhancer sequence-specific DNA binding;GO:0046982|protein heterodimerization activity;GO:0000977|RNA polymerase II regulatory region sequence-specific DNA binding;GO:0000981|RNA polymerase II transcription factor activity, sequence-specific DNA binding;GO:0003700|transcription factor activity, sequence-specific DNA bindi…	K09027	XBP1; X box-binding protein 1
gene21171	8	5	5	5.6333	20	206	10	84.0616	0.067014	-3.89939	1.06006e-07	5.41297e-05	down	yes	LIF	protein_coding	chrNC_019474.2:68790962-68806381:-	gi|426247496|ref|XP_004017521.1|	906	1e-113	PREDICTED: leukemia inhibitory factor [Ovis aries]	gi|548501655|ref|XM_005691625.1|	1969	0	PREDICTED: Capra hircus leukemia inhibitory factor (LIF), mRNA	Q27956	348	3e-113	Leukemia inhibitory factor	.	.	.	.	pfam01291	LIF_OSM	LIF / OSM family.	GO:0001974|blood vessel remodeling;GO:0046697|decidualization;GO:0007566|embryo implantation;GO:0006955|immune response;GO:0048861|leukemia inhibitory factor signaling pathway;GO:0048286|lung alveolus development;GO:0060463|lung lobe morphogenesis;GO:0060426|lung vasculature development;GO:0048644|muscle organ morphogenesis;GO:0008285|negative regulation of cell proliferation;GO:0070373|negative …	GO:0005737|cytoplasm;GO:0005615|extracellular space;	GO:0001135|transcription factor activity, RNA polymerase II transcription factor recruiting;	K05419	LIF; leukemia inhibitory factor
gene21193	113	152	98	113.533	213	370	155	255.515	0.444329	-1.1703	0.00817682	0.298238	down	yes	LOC101103427	protein_coding	chrNC_019474.2:69417439-69420311:-	gi|803177388|ref|XP_011953600.1|	534	3e-66	PREDICTED: LOW QUALITY PROTEIN: selenoprotein M isoform X1 [Ovis aries]	gi|594053606|ref|XM_006051032.1|	479	0	PREDICTED: Bubalus bubalis selenoprotein M-like (LOC102408608), mRNA	Q8WWX9	147	1e-42	Selenoprotein M	.	.	.	.	pfam08806	Sep15_SelM	Sep15/SelM redox domain. Sep15 and SelM are eukaryotic selenoproteins that have a thioredoxin-like domain and a surface accessible active site redox motif. This suggests that they function as thiol-disulphide isomerases involved in disulphide bond formation in the endoplasmic reticulum.	.	GO:0005783|endoplasmic reticulum;GO:0005794|Golgi apparatus;GO:0048471|perinuclear region of cytoplasm;	.	.	.
gene21232	151	247	286	216.196	346	904	267	528.998	0.408689	-1.29092	0.00517002	0.228924	down	yes	CHCHD10	protein_coding	chrNC_019474.2:70477322-70479969:-	gi|594047555|ref|XP_006048195.1|	268	1e-27	PREDICTED: coiled-coil-helix-coiled-coil-helix domain-containing protein 10, mitochondrial, partial [Bubalus bubalis]	gi|556727989|ref|XM_005959672.1|	365	0	PREDICTED: Pantholops hodgsonii coiled-coil-helix-coiled-coil-helix domain containing 10 (CHCHD10), partial mRNA	Q8WYQ3	103	3e-27	Coiled-coil-helix-coiled-coil-helix domain-containing protein 10, mitochondrial	.	.	.	.	pfam06747	CHCH	CHCH domain. we have identified a conserved motif in the LOC118487 protein that we have called the CHCH motif. Alignment of this protein with related members showed the presence of three subgroups of proteins, which are called the S (Small), N (N-terminal extended) and C (C-terminal extended) subgroups. All three sub-groups of proteins have in common that they contain a predicted conserved [coile…	GO:0006754|ATP biosynthetic process;GO:0007005|mitochondrion organization;GO:2000984|negative regulation of ATP citrate synthase activity;GO:0006119|oxidative phosphorylation;	GO:0005758|mitochondrial intermembrane space;GO:0005739|mitochondrion;GO:0005634|nucleus;	.	.	.
gene21310	414	363	140	284.408	332	713	1593	892.6	0.318629	-1.65005	0.00657458	0.265359	down	yes	MAGEL2	protein_coding	chrNC_019475.2:326440-333774:-	gi|803322967|ref|XP_012019700.1|	3199	0	PREDICTED: MAGE-like protein 2 isoform X5 [Ovis aries musimon]	gi|556727382|ref|XR_318551.1|	3471	0	PREDICTED: Pantholops hodgsonii piccolo presynaptic cytomatrix protein pseudogene (LOC102314868), misc_RNA	Q9UJ55	686	0	MAGE-like protein 2	.	.	.	.	pfam01454	MAGE	MAGE family. The MAGE (melanoma antigen-encoding gene) family are expressed in a wide variety of tumors but not in normal cells, with the exception of the male germ cells, placenta, and, possibly, cells of the developing embryo. The cellular function of this family is unknown. This family also contains the yeast protein, Nse3. The Nse3 protein is part of the Smc5-6 complex. Nse3 has been demonstr…	GO:0034314|Arp2/3 complex-mediated actin nucleation;GO:0045892|negative regulation of transcription, DNA-templated;GO:0051127|positive regulation of actin nucleation;GO:0070534|protein K63-linked ubiquitination;GO:0042752|regulation of circadian rhythm;GO:0042147|retrograde transport, endosome to Golgi;GO:0048511|rhythmic process;GO:0006351|transcription, DNA-templated;	GO:0005829|cytosol;GO:0005769|early endosome;GO:0005768|endosome;GO:0005634|nucleus;	GO:0004842|ubiquitin-protein transferase activity;	.	.
gene21365	2854	4089	1997	2786.74	19721	15187	3518	13231.4	0.210616	-2.24732	5.98494e-07	0.000229781	down	yes	MCTP2	protein_coding	chrNC_019475.2:11730795-11999517:-	gi|803177859|ref|XP_011953787.1|	4355	0	PREDICTED: multiple C2 and transmembrane domain-containing protein 2 isoform X7 [Ovis aries]	gi|548512805|ref|XM_005694931.1|	2774	0	PREDICTED: Capra hircus multiple C2 domains, transmembrane 2 (MCTP2), transcript variant X1, mRNA	Q6DN12	58.9	6e-07	Multiple C2 and transmembrane domain-containing protein 2	SPAPYUK71.03c	57	8e-07	COG5038	pfam00168	C2	C2 domain.	GO:0019722|calcium-mediated signaling;GO:0007275|multicellular organismal development;	GO:0005737|cytoplasm;GO:0005783|endoplasmic reticulum;GO:0016021|integral component of membrane;GO:0016020|membrane;GO:0005654|nucleoplasm;	GO:0005509|calcium ion binding;	.	.
gene21442	534	437	376	421.588	163	107	256	177.48	2.37541	1.24817	0.00359374	0.185174	up	yes	PEX11A	protein_coding	chrNC_019475.2:20195012-20202139:-	gi|426248088|ref|XP_004017797.1|	1185	5e-153	PREDICTED: peroxisomal membrane protein 11A isoform X1 [Ovis aries]	gi|548512895|ref|XM_005694973.1|	2550	0	PREDICTED: Capra hircus peroxisomal biogenesis factor 11 alpha (PEX11A), transcript variant X1, mRNA	Q0VCP2	330	1e-104	Peroxisomal membrane protein 11A	.	.	.	.	pfam05648	PEX11	Peroxisomal biogenesis factor 11 (PEX11). This family consists of several peroxisomal biogenesis factor 11 (PEX11) proteins from several eukaryotic species. The PEX11 peroxisomal membrane proteins promote peroxisome division in multiple eukaryotes.	GO:0016559|peroxisome fission;GO:0044375|regulation of peroxisome size;	GO:0005779|integral component of peroxisomal membrane;GO:0005778|peroxisomal membrane;	.	K13351	PEX11A; peroxin-11A
gene21482	67	69	80	68.0439	163	517	85	268.532	0.253392	-1.98056	2.53988e-05	0.00469905	down	yes	SLC28A1	protein_coding	chrNC_019475.2:21607792-21669834:+	gi|803178146|ref|XP_004017819.2|	2890	0	PREDICTED: sodium/nucleoside cotransporter 1 isoform X1 [Ovis aries]	gi|594068877|ref|XM_006058295.1|	3106	0	PREDICTED: Bubalus bubalis solute carrier family 28 (concentrative nucleoside transporter), member 1 (SLC28A1), transcript variant X1, mRNA	O62667	956	0	Sodium/nucleoside cotransporter 1	all0378	297	7e-88	COG1972	pfam07662	Nucleos_tra2_C	Na+ dependent nucleoside transporter C-terminus. This family consists of nucleoside transport proteins. Members include a purine-specific Na+-nucleoside cotransporter localized to the bile canalicular membrane and a Na+-dependent nucleoside transporter selective for pyrimidine nucleosides and adenosine, which also transports the anti-viral nucleoside analogues AZT and ddC. This alignment covers t…	.	GO:0005887|integral component of plasma membrane;	GO:0015389|pyrimidine- and adenine-specific:sodium symporter activity;	K11536	SLC28A; pyrimidine nucleoside transport protein
gene21512	59	43	73	55.313	76	219	165	158.589	0.348782	-1.5196	0.00200089	0.126482	down	yes	KIAA1024	protein_coding	chrNC_019475.2:24591719-24627550:+	gi|803178268|ref|XP_011953944.1|	4705	0	PREDICTED: UPF0258 protein KIAA1024 homolog isoform X2 [Ovis aries]	gi|594032496|ref|XM_006040950.1|	3336	0	PREDICTED: Bubalus bubalis KIAA1024 ortholog (KIAA1024), mRNA	Q9UPX6	1641	0	UPF0258 protein KIAA1024	.	.	.	.	pfam06789	UPF0258	Uncharacterized protein family (UPF0258).	.	GO:0016021|integral component of membrane;	.	.	.
gene21544	1748	769	1539	1278.63	2872	5878	2473	3891.12	0.328602	-1.60559	0.0017567	0.116195	down	yes	NSMCE3	protein_coding	chrNC_019475.2:27190091-27191656:-	gi|426248206|ref|XP_004023231.1|	819	2e-139	PREDICTED: LOW QUALITY PROTEIN: melanoma-associated antigen G1 [Ovis aries]	gi|594085885|ref|XM_006066400.1|	1285	0	PREDICTED: Bubalus bubalis necdin-like 2 (NDNL2), mRNA	Q9CPR8	136	2e-112	Non-structural maintenance of chromosomes element 3 homolog	.	.	.	.	pfam01454	MAGE	MAGE family. The MAGE (melanoma antigen-encoding gene) family are expressed in a wide variety of tumors but not in normal cells, with the exception of the male germ cells, placenta, and, possibly, cells of the developing embryo. The cellular function of this family is unknown. This family also contains the yeast protein, Nse3. The Nse3 protein is part of the Smc5-6 complex. Nse3 has been demonstr…	GO:0006310|DNA recombination;GO:0006281|DNA repair;GO:0031398|positive regulation of protein ubiquitination;GO:0040008|regulation of growth;GO:0006355|regulation of transcription, DNA-templated;	GO:0000781|chromosome, telomeric region;GO:0005737|cytoplasm;GO:0005634|nucleus;GO:0030915|Smc5-Smc6 complex;	.	.	.
gene21551	96	193	166	143.269	156	642	355	400.099	0.358082	-1.48164	0.00125997	0.0903622	down	yes	PCSK6	protein_coding	chrNC_019475.2:27997298-28168907:+	gi|803261684|ref|XP_011990547.1|	4740	0	PREDICTED: proprotein convertase subtilisin/kexin type 6 isoform X5 [Ovis aries musimon]	gi|556749939|ref|XM_005970328.1|	3651	0	PREDICTED: Pantholops hodgsonii proprotein convertase subtilisin/kexin type 6 (PCSK6), mRNA	P29122	1695	0	Proprotein convertase subtilisin/kexin type 6	YNL238w_1	280	9e-82	COG1404	pfam00082	Peptidase_S8	Subtilase family. Subtilases are a family of serine proteases. They appear to have independently and convergently evolved an Asp/Ser/His catalytic triad, like that found in the trypsin serine proteases (see pfam00089). Structure is an alpha/beta fold containing a 7-stranded parallel beta sheet, order 2314567.	GO:0007368|determination of left/right symmetry;GO:0009100|glycoprotein metabolic process;GO:0032455|nerve growth factor processing;GO:0032902|nerve growth factor production;GO:0016486|peptide hormone processing;GO:0016485|protein processing;GO:0030510|regulation of BMP signaling pathway;GO:0032940|secretion by cell;GO:0007354|zygotic determination of anterior/posterior axis, embryo;	GO:0009986|cell surface;GO:0005783|endoplasmic reticulum;GO:0031012|extracellular matrix;GO:0005615|extracellular space;GO:0005796|Golgi lumen;GO:0016020|membrane;	GO:0004175|endopeptidase activity;GO:0008201|heparin binding;GO:0048406|nerve growth factor binding;GO:0004252|serine-type endopeptidase activity;	K08672	PCSK6; proprotein convertase subtilisin/kexin type 6 [EC:3.4.21.-]
gene21641	279	207	223	222.469	405	935	321	577.719	0.385081	-1.37677	0.00032741	0.0352711	down	yes	SEMA7A	protein_coding	chrNC_019475.2:33107978-33121413:+	gi|803181217|ref|XP_011954538.1|	3760	0	PREDICTED: semaphorin-7A isoform X1, partial [Ovis aries]	gi|548513678|ref|XM_005695196.1|	2056	0	PREDICTED: Capra hircus semaphorin 7A, GPI membrane anchor (John Milton Hagen blood group) (SEMA7A), mRNA	O75326	1094	0	Semaphorin-7A	.	.	.	.	pfam01403	Sema	Sema domain. The Sema domain occurs in semaphorins, which are a large family of secreted and transmembrane proteins, some of which function as repellent signals during axon guidance. Sema domains also occur in the hepatocyte growth factor receptor and human plexin A-3.	GO:0048675|axon extension;GO:0006955|immune response;GO:0006954|inflammatory response;GO:0007229|integrin-mediated signaling pathway;GO:0001755|neural crest cell migration;GO:0021988|olfactory lobe development;GO:0001649|osteoblast differentiation;GO:0045773|positive regulation of axon extension;GO:0030335|positive regulation of cell migration;GO:0070374|positive regulation of ERK1 and ERK2 casca…	GO:0031225|anchored component of membrane;GO:0009897|external side of plasma membrane;GO:0016020|membrane;GO:0005886|plasma membrane;	GO:0005178|integrin binding;GO:0038191|neuropilin binding;	K06529	SEMA7, CD108; semaphorin 7
gene21818	13371	3313	8701	7981.97	4088	2128	2470	2949.64	2.70608	1.43621	0.00209681	0.129674	up	yes	TC2N	protein_coding	chrNC_019475.2:55351517-55395488:-	gi|426248496|ref|XP_004017999.1|	2421	0	PREDICTED: tandem C2 domains nuclear protein isoform X1 [Ovis aries]	gi|548513929|ref|XM_005695318.1|	2721	0	PREDICTED: Capra hircus tandem C2 domains, nuclear (TC2N), mRNA	Q8N9U0	668	0	Tandem C2 domains nuclear protein	.	.	.	.	pfam00168	C2	C2 domain.	GO:0030193|regulation of blood coagulation;GO:0010468|regulation of gene expression;	GO:0005634|nucleus;GO:0005886|plasma membrane;	GO:0005509|calcium ion binding;	K17287	TC2N; tandem C2 domains nuclear protein
gene21833	912	650	608	679.234	1801	2652	1201	1953.06	0.34778	-1.52375	5.5775e-07	0.000220778	down	yes	ITPK1	protein_coding	chrNC_019475.2:56446522-56603500:-	gi|426248516|ref|XP_004018009.1|	1817	0	PREDICTED: LOW QUALITY PROTEIN: inositol-tetrakisphosphate 1-kinase isoform X1 [Ovis aries]	gi|556722973|ref|XM_005957251.1|	2686	0	PREDICTED: Pantholops hodgsonii inositol-tetrakisphosphate 1-kinase (ITPK1), mRNA	P0C0T1	142	1e-34	Inositol-tetrakisphosphate 1-kinase	.	.	.	.	pfam05770	Ins134_P3_kin	Inositol 1, 3, 4-trisphosphate 5/6-kinase. This family consists of several inositol 1, 3, 4-trisphosphate 5/6-kinase proteins. Inositol 1,3,4-trisphosphate is at a branch point in inositol phosphate metabolizm. It is dephosphorylated by specific phosphatases to either inositol 3,4-bisphosphate or inositol 1,3-bisphosphate. Alternatively, it is phosphorylated to inositol 1,3,4,6-tetrakisphosphate …	GO:0032957|inositol trisphosphate metabolic process;GO:0021915|neural tube development;	GO:0016324|apical plasma membrane;GO:0005622|intracellular;	GO:0005524|ATP binding;GO:0016787|hydrolase activity;GO:0047325|inositol tetrakisphosphate 1-kinase activity;GO:0052726|inositol-1,3,4-trisphosphate 5-kinase activity;GO:0052725|inositol-1,3,4-trisphosphate 6-kinase activity;GO:0016853|isomerase activity;GO:0000287|magnesium ion binding;	K00913	ITPK1; inositol-1,3,4-trisphosphate 5/6-kinase / inositol-tetrakisphosphate 1-kinase [EC:2.7.1.159 2.7.1.134]
gene21837	4513	3262	3480	3530.24	8149	5774	8259	7529.71	0.468842	-1.09283	1.7118e-05	0.00341444	down	yes	UBR7	protein_coding	chrNC_019475.2:56682090-56697426:+	gi|426248874|ref|XP_004018182.1|	2092	0	PREDICTED: putative E3 ubiquitin-protein ligase UBR7 isoform X1 [Ovis aries]	gi|556722977|ref|XM_005957253.1|	1228	0	PREDICTED: Pantholops hodgsonii ubiquitin protein ligase E3 component n-recognin 7 (putative) (UBR7), transcript variant X1, mRNA	Q8N806	704	0	Putative E3 ubiquitin-protein ligase UBR7	.	.	.	.	pfam02207	zf-UBR	Putative zinc finger in N-recognin (UBR box). This region is found in E3 ubiquitin ligases that recognize N-recognins.	GO:0016567|protein ubiquitination;	.	GO:0016874|ligase activity;GO:0008270|zinc ion binding;	K11979	UBR7; E3 ubiquitin-protein ligase UBR7 [EC:2.3.2.27]
gene21908	142	211	90	137.889	144	672	657	506.381	0.272303	-1.87672	0.000291148	0.0323897	down	yes	BEGAIN	protein_coding	chrNC_019475.2:63997436-64033776:-	gi|742169976|ref|XP_010849725.1|	364	8e-66	PREDICTED: brain-enriched guanylate kinase-associated protein [Bison bison bison]	gi|57526301|ref|NM_001009766.1|	653	0	Ovis aries brain-enriched guanylate kinase-associated (BEGAIN), mRNA	Q6R6L0	56.2	4e-07	Brain-enriched guanylate kinase-associated protein	.	.	.	.	pfam04621	ETS_PEA3_N	PEA3 subfamily ETS-domain transcription factor N terminal domain. The N terminus of the PEA3 transcription factors is implicated in transactivation and in inhibition of DNA binding. Transactivation is potentiated by activation of the Ras/MAP kinase and protein kinase A signalling cascades. The N terminal region contains conserved MAP kinase phosphorylation sites.	.	GO:0005737|cytoplasm;GO:0016020|membrane;	.	.	.
gene21934	8	4	5	5.32666	17	75	41	46.1746	0.115359	-3.11579	0.000121376	0.0166608	down	yes	MIR1193	miRNA	chrNC_019475.2:64529620-64529722:+	.	.	.	.	gi|563318001|ref|NR_107900.1|	103	5e-46	Ovis aries microRNA mir-1193 (MIR1193), microRNA	.	.	.	.	.	.	.	.	pfam01447	Peptidase_M4	Thermolysin metallopeptidase, catalytic domain.	.	.	.	.	.
gene2194	474	567	639	529.599	1327	1196	704	1106.9	0.478454	-1.06355	0.000640952	0.0570684	down	yes	IGF2BP2	protein_coding	chrNC_019458.2:199458969-199620851:+	gi|426217760|ref|XP_004003120.1|	2910	0	PREDICTED: insulin-like growth factor 2 mRNA-binding protein 2 isoform X1 [Ovis aries]	gi|300795406|ref|NM_001192504.1|	1944	0	Bos taurus insulin-like growth factor 2 mRNA binding protein 2 (IGF2BP2), mRNA	Q5RB68	1052	0	Insulin-like growth factor 2 mRNA-binding protein 2	.	.	.	.	pfam00013	KH_1	KH domain. KH motifs bind RNA in vitro. Autoantibodies to Nova, a KH domain protein, cause paraneoplastic opsoclonus ataxia.	GO:0051028|mRNA transport;GO:0006417|regulation of translation;	GO:0005737|cytoplasm;GO:0005856|cytoskeleton;GO:0005634|nucleus;	GO:0003730|mRNA 3'-UTR binding;GO:0048027|mRNA 5'-UTR binding;GO:0000166|nucleotide binding;	K17392	IGF2BP2; insulin-like growth factor 2 mRNA-binding protein 2
gene21940	2	1	0	0.920275	9	19	11	13.4733	0.0683038	-3.87189	0.00797734	0.295616	down	yes	MIR376D	miRNA	chrNC_019475.2:64538218-64538327:+	.	.	.	.	gi|563318917|ref|NR_107906.1|	110	7e-50	Ovis aries microRNA mir-376d (MIR376D), microRNA	.	.	.	.	.	.	.	.	pfam14266	DUF4356	Domain of unknown function (DUF4356). This family of proteins is found in bacteria. Proteins in this family are approximately 540 amino acids in length.	.	.	.	.	.
gene21943	2	11	5	5.63222	11	70	31	39.0699	0.144158	-2.79428	0.00228773	0.13679	down	yes	MIR376A	miRNA	chrNC_019475.2:64538968-64539070:+	.	.	.	.	gi|563319048|ref|NR_107909.1|	103	5e-46	Ovis aries microRNA mir-376a (MIR376A), microRNA	.	.	.	.	.	.	.	.	pfam09556	RE_HaeIII	HaeIII restriction endonuclease. This family includes the HaeIII (recognizes and cleaves GG^CC) restriction endonuclease.	.	.	.	.	.
gene21954	6	14	7	8.43764	24	53	40	40.2826	0.209461	-2.25525	0.00436867	0.209819	down	yes	MIR134	miRNA	chrNC_019475.2:64552132-64552238:+	.	.	.	.	gi|563318513|ref|NR_107920.1|	107	3e-48	Ovis aries microRNA mir-134 (MIR134), microRNA	.	.	.	.	.	.	.	.	pfam10128	OpcA_G6PD_assem	Glucose-6-phosphate dehydrogenase subunit. Members of this family are found in various prokaryotic OpcA and glucose-6-phosphate dehydrogenase proteins. The exact function of the domain is, as yet, unknown.	.	.	.	.	.
gene21957	38	45	34	36.6477	53	88	157	101.145	0.36233	-1.46463	0.00795597	0.295459	down	yes	MIR323B	miRNA	chrNC_019475.2:64553587-64553696:+	.	.	.	.	gi|563318476|ref|NR_107923.1|	110	7e-50	Ovis aries microRNA mir-323b (MIR323B), microRNA	.	.	.	.	.	.	.	.	pfam03249	TSA	Type specific antigen. There are several antigenic variants in Rickettsia tsutsugamushi, and a type-specific antigen (TSA) of 56-kilodaltons located on the rickettsial surface is responsible for the variation. TSA proteins are probably integral membrane proteins.	.	.	.	.	.
gene22148	198	364	294	269.126	305	1496	494	802.89	0.335196	-1.57692	0.00012495	0.0169998	down	yes	CSRNP1	protein_coding	chrNC_019476.2:12409376-12423240:-	gi|803271634|ref|XP_011995526.1|	2486	0	PREDICTED: cysteine/serine-rich nuclear protein 1 isoform X2 [Ovis aries musimon]	gi|556761224|ref|XM_005975861.1|	2688	0	PREDICTED: Pantholops hodgsonii cysteine-serine-rich nuclear protein 1 (CSRNP1), mRNA	Q96S65	711	0	Cysteine/serine-rich nuclear protein 1	.	.	.	.	pfam07326	DUF1466	Protein of unknown function (DUF1466). This family consists of several hypothetical mammalian proteins of around 240 residues in length.	GO:0006915|apoptotic process;GO:0060325|face morphogenesis;GO:0060021|palate development;GO:0048008|platelet-derived growth factor receptor signaling pathway;GO:0045944|positive regulation of transcription from RNA polymerase II promoter;GO:0009791|post-embryonic development;GO:0048705|skeletal system morphogenesis;	GO:0005634|nucleus;	GO:0043565|sequence-specific DNA binding;GO:0003700|transcription factor activity, sequence-specific DNA binding;GO:0001228|transcriptional activator activity, RNA polymerase II transcription regulatory region sequence-specific binding;	K17494	CSRNP; cysteine/serine-rich nuclear protein
gene2215	166	191	166	164.133	241	476	264	338.931	0.484266	-1.04613	0.00987413	0.330408	down	yes	FAM131A	protein_coding	chrNC_019458.2:200898706-200905972:-	gi|548450694|ref|XP_005675244.1|	1341	3e-176	PREDICTED: protein FAM131A isoform X2 [Capra hircus]	gi|556772896|ref|XM_005981549.1|	2482	0	PREDICTED: Pantholops hodgsonii family with sequence similarity 131, member A (FAM131A), transcript variant X1, mRNA	Q8BWU3	468	3e-157	Protein FAM131A	.	.	.	.	pfam15010	FAM131	Putative cell signalling. The precise function of this protein family is unknown, however studies have shown it undergoes Protein N-myristoylation; a type of lipid modification in eukaryotic and viral proteins. Protein N-myristoylation is usually an irreversible co-translational protein modification which is useful in cell signal transduction pathways. This indicates that FAM131 may have some sor…	.	GO:0005576|extracellular region;	.	.	.
gene22195	99	85	65	77.8316	181	609	226	354.107	0.219797	-2.18576	7.30236e-07	0.000271133	down	yes	POMGNT2	protein_coding	chrNC_019476.2:15017226-15019222:+	gi|803184757|ref|XP_011954846.1|	1390	0	PREDICTED: LOW QUALITY PROTEIN: protein O-linked-mannose beta-1,4-N-acetylglucosaminyltransferase 2 [Ovis aries]	gi|556716772|ref|XM_005954245.1|	1836	0	PREDICTED: Pantholops hodgsonii protein O-linked-mannose beta-1,4-N-acetylglucosaminyltransferase 2-like (LOC102336358), mRNA	Q5NDF2	243	0	Protein O-linked-mannose beta-1,4-N-acetylglucosaminyltransferase 2	.	.	.	.	pfam04577	DUF563	Protein of unknown function (DUF563). Family of uncharacterized proteins.	GO:0001764|neuron migration;GO:0006493|protein O-linked glycosylation;GO:0035269|protein O-linked mannosylation;	GO:0005783|endoplasmic reticulum;GO:0005789|endoplasmic reticulum membrane;GO:0016021|integral component of membrane;	GO:0008375|acetylglucosaminyltransferase activity;GO:0097363|protein O-GlcNAc transferase activity;	K18207	GTDC2; protein O-mannose beta-1,4-N-acetylglucosaminyltransferase [EC:2.4.1.312]
gene2221	248	335	136	223.574	394	491	1368	759.429	0.294398	-1.76416	0.000832814	0.0679329	down	yes	VWA5B2	protein_coding	chrNC_019458.2:200985958-200997433:-	gi|803248760|ref|XP_011984359.1|	5133	0	PREDICTED: von Willebrand factor A domain-containing protein 5B2 isoform X3 [Ovis aries musimon]	gi|594065546|ref|XM_006056702.1|	3560	0	PREDICTED: Bubalus bubalis von Willebrand factor A domain containing 5B2 (VWA5B2), transcript variant X4, mRNA	Q8N398	1494	0	von Willebrand factor A domain-containing protein 5B2	.	.	.	.	pfam13768	VWA_3	von Willebrand factor type A domain.	GO:0006488|dolichol-linked oligosaccharide biosynthetic process;GO:0006486|protein glycosylation;	GO:0005789|endoplasmic reticulum membrane;GO:0016021|integral component of membrane;	GO:0000033|alpha-1,3-mannosyltransferase activity;GO:0052925|dol-P-Man:Man(5)GlcNAc(2)-PP-Dol alpha-1,3-mannosyltransferase activity;	.	.
gene22267	194	350	180	226.087	321	1036	765	732.18	0.308785	-1.69532	0.000546871	0.0509985	down	yes	BHLHE40	protein_coding	chrNC_019476.2:21326737-21330686:-	gi|193211387|ref|NP_001123213.1|	1966	0	class E basic helix-loop-helix protein 40 [Ovis aries]	gi|193211386|ref|NM_001129741.1|	1233	0	Ovis aries basic helix-loop-helix family, member e40 (BHLHE40), mRNA	B3F209	761	0	Class E basic helix-loop-helix protein 40	.	.	.	.	pfam00010	HLH	Helix-loop-helix DNA-binding domain.	GO:0045892|negative regulation of transcription, DNA-templated;GO:0048511|rhythmic process;GO:0006351|transcription, DNA-templated;	GO:0005737|cytoplasm;GO:0005634|nucleus;	GO:0070888|E-box binding;GO:0003714|transcription corepressor activity;	K03729	BHLHB2, DEC1; class B basic helix-loop-helix protein 2
gene22329	1589	1532	1990	1612.24	14709	15800	3952	11914.4	0.135319	-2.88557	3.49987e-26	2.97857e-22	down	yes	ADAMTS9	protein_coding	chrNC_019476.2:36797052-36959350:+	gi|803231777|ref|XP_011976088.1|	9970	0	PREDICTED: A disintegrin and metalloproteinase with thrombospondin motifs 9 isoform X5 [Ovis aries musimon]	gi|548515181|ref|XM_005695759.1|	7090	0	PREDICTED: Capra hircus ADAM metallopeptidase with thrombospondin type 1 motif, 9 (ADAMTS9), transcript variant X1, mRNA	Q9P2N4	3528	0	A disintegrin and metalloproteinase with thrombospondin motifs 9	.	.	.	.	pfam08685	GON	GON domain. The GON domain is found in the ADAMTS (a disintegrin and metalloproteinase domain with thrombospondin type-1 modules) family of proteins. It contains several conserved cysteine residues.	GO:0006516|glycoprotein catabolic process;GO:0007275|multicellular organismal development;GO:0045636|positive regulation of melanocyte differentiation;GO:0015031|protein transport;GO:0006508|proteolysis;GO:0016192|vesicle-mediated transport;	GO:0009986|cell surface;GO:0005783|endoplasmic reticulum;GO:0005615|extracellular space;GO:0005578|proteinaceous extracellular matrix;	GO:0004222|metalloendopeptidase activity;GO:0008237|metallopeptidase activity;GO:0008270|zinc ion binding;	K08624	ADAMTS9; a disintegrin and metalloproteinase with thrombospondin motifs 9 [EC:3.4.24.-]
gene22365	547	392	398	419.019	1843	1548	592	1369.54	0.305955	-1.70861	1.26866e-07	6.229e-05	down	yes	ABHD6	protein_coding	chrNC_019476.2:43043466-43112528:-	gi|426249341|ref|XP_004018408.1|	1815	0	PREDICTED: monoacylglycerol lipase ABHD6 [Ovis aries]	gi|556765273|ref|XM_005977840.1|	1997	0	PREDICTED: Pantholops hodgsonii abhydrolase domain containing 6 (ABHD6), mRNA	Q1LZ86	691	0	Monoacylglycerol lipase ABHD6	.	.	.	.	pfam12697	Abhydrolase_6	Alpha/beta hydrolase family. This family contains alpha/beta hydrolase enzymes of diverse specificity.	GO:0046464|acylglycerol catabolic process;GO:0060292|long term synaptic depression;GO:0030336|negative regulation of cell migration;GO:0009395|phospholipid catabolic process;GO:0046889|positive regulation of lipid biosynthetic process;GO:2000124|regulation of endocannabinoid signaling pathway;	GO:0032281|AMPA glutamate receptor complex;GO:0070062|extracellular exosome;GO:0016021|integral component of membrane;GO:0005739|mitochondrion;	GO:0047372|acylglycerol lipase activity;GO:0004620|phospholipase activity;	K13700	ABHD6; abhydrolase domain-containing protein 6 [EC:3.1.1.23]
gene22432	46	47	79	54.5256	172	171	74	143.532	0.379885	-1.39636	0.00501891	0.225798	down	yes	DNAH1	protein_coding	chrNC_019476.2:48474516-48571192:-	gi|803185970|ref|XP_011955347.1|	16250	0	PREDICTED: LOW QUALITY PROTEIN: dynein heavy chain 1, axonemal isoform X1 [Ovis aries]	gi|594038989|ref|XM_006044033.1|	11447	0	PREDICTED: Bubalus bubalis dynein, axonemal, heavy chain 1 (DNAH1), mRNA	Q9P2D7	603	7e-171	Dynein heavy chain 1, axonemal	YKR054c	390	3e-107	COG5245	pfam03028	Dynein_heavy	Dynein heavy chain and region D6 of dynein motor. This family represents the C-terminal region of dynein heavy chain. The chain also contains ATPase activity and microtubule binding ability and acts as a motor for the movement of organelles and vesicles along microtubules. Dynein is also involved in cilia and flagella movement. The dynein subunit consists of at least two heavy chains and a number…	GO:0060294|cilium movement involved in cell motility;GO:0060285|cilium-dependent cell motility;GO:0003351|epithelial cilium movement;GO:0030317|sperm motility;GO:0036159|inner dynein arm assembly;GO:0009612|response to mechanical stimulus;	GO:0005858|axonemal dynein complex;GO:0005737|cytoplasm;GO:0030286|dynein complex;GO:0036156|inner dynein arm;GO:0005874|microtubule;GO:0036126|sperm flagellum;	GO:0005524|ATP binding;GO:0016887|ATPase activity;GO:0003777|microtubule motor activity;	K10408	DNAH; dynein heavy chain, axonemal
gene22464	1483	1327	1519	1361.84	3192	5424	1822	3620.66	0.376131	-1.41069	1.12897e-06	0.000371926	down	yes	RAD54L2	protein_coding	chrNC_019476.2:49149040-49239277:-	gi|556747860|ref|XP_005969379.1|	6793	0	PREDICTED: helicase ARIP4 isoform X1 [Pantholops hodgsonii]	gi|594041012|ref|XM_006044997.1|	4593	0	PREDICTED: Bubalus bubalis RAD54-like 2 (S. cerevisiae) (RAD54L2), mRNA	Q9Y4B4	2506	0	Helicase ARIP4	SPAC15A10.03c	271	6e-74	COG0553	pfam00176	SNF2_N	SNF2 family N-terminal domain. This domain is found in proteins involved in a variety of processes including transcription regulation (e.g., SNF2, STH1, brahma, MOT1), DNA repair (e.g., ERCC6, RAD16, RAD5), DNA recombination (e.g., RAD54), and chromatin unwinding (e.g., ISWI) as well as a variety of other proteins with little functional information (e.g., lodestar, ETL1).	.	GO:0005634|nucleus;	GO:0005524|ATP binding;GO:0003677|DNA binding;GO:0004386|helicase activity;	K10876	RAD54L2; RAD54-like protein 2 [EC:3.6.4.12]
gene22512	12	19	14	14.1155	68	92	33	66.7495	0.21147	-2.24147	0.000777193	0.0649522	down	yes	AMIGO3	protein_coding	chrNC_019476.2:50443079-50445476:+	gi|556747897|ref|XP_005969397.1|	1733	0	PREDICTED: amphoterin-induced protein 3 [Pantholops hodgsonii]	gi|548515582|ref|XM_005695955.1|	1066	0	PREDICTED: Capra hircus adhesion molecule with Ig-like domain 3 (AMIGO3), mRNA	Q86WK7	108	6e-48	Amphoterin-induced protein 3	.	.	.	.	pfam13855	LRR_8	Leucine rich repeat.	GO:0007157|heterophilic cell-cell adhesion via plasma membrane cell adhesion molecules;GO:0051965|positive regulation of synapse assembly;	GO:0016021|integral component of membrane;	.	.	.
gene22677	472	682	414	490.198	758	1759	939	1195.97	0.409875	-1.28674	0.000175491	0.0222359	down	yes	SYN2	protein_coding	chrNC_019476.2:56772726-56927614:-	gi|803218633|ref|XP_011969663.1|	2023	0	PREDICTED: synapsin-2 isoform X3 [Ovis aries musimon]	gi|556767720|ref|XM_005979030.1|	2034	0	PREDICTED: Pantholops hodgsonii synapsin II (SYN2), mRNA	Q92777	67.4	4e-10	Synapsin-2	.	.	.	.	pfam02750	Synapsin_C	Synapsin, ATP binding domain. Ca dependent ATP binding in this ATP grasp fold. Function unknown.	GO:0007268|synaptic transmission;GO:0007269|neurotransmitter secretion;	GO:0030054|cell junction;GO:0045202|synapse;GO:0030672|synaptic vesicle membrane;	GO:0005524|ATP binding;GO:0003824|catalytic activity;	.	.
gene22689	3630	2914	3644	3206.58	9969	21920	7072	13553.5	0.236587	-2.07956	3.06414e-14	5.79498e-11	down	yes	SLC6A6	protein_coding	chrNC_019476.2:57643736-57697464:-	gi|803186989|ref|XP_004018599.2|	3675	0	PREDICTED: sodium- and chloride-dependent taurine transporter isoform X1 [Ovis aries]	gi|556772307|ref|XM_005981258.1|	1356	0	PREDICTED: Pantholops hodgsonii solute carrier family 6 (neurotransmitter transporter), member 6 (SLC6A6), mRNA	Q9MZ34	1003	0	Sodium- and chloride-dependent taurine transporter	MJ1319	98.6	3e-20	COG0733	pfam00209	SNF	Sodium:neurotransmitter symporter family.	GO:0003333|amino acid transmembrane transport;GO:0015734|taurine transport;	GO:0005887|integral component of plasma membrane;	GO:0005328|neurotransmitter:sodium symporter activity;GO:0005369|taurine:sodium symporter activity;	K05039	SLC6A6S; solute carrier family 6 (neurotransmitter transporter, GABA) member 6/8/11/12/13
gene22841	365	269	235	271.816	516	693	437	566.158	0.480106	-1.05858	0.00322014	0.173901	down	yes	PPARD	protein_coding	chrNC_019477.2:9361259-9448515:+	gi|426250183|ref|XP_004018817.1|	2054	0	PREDICTED: peroxisome proliferator-activated receptor delta isoform X1 [Ovis aries]	gi|556769164|ref|XM_005979729.1|	1404	0	PREDICTED: Pantholops hodgsonii peroxisome proliferator-activated receptor delta (PPARD), transcript variant X1, mRNA	Q0ZAQ8	760	0	Peroxisome proliferator-activated receptor delta	.	.	.	.	pfam00105	zf-C4	Zinc finger, C4 type (two domains). In nearly all cases, this is the DNA binding domain of a nuclear hormone receptor. The alignment contains two Zinc finger domains that are too dissimilar to be aligned with each other.	GO:0060612|adipose tissue development;GO:0097190|apoptotic signaling pathway;GO:0008366|axon ensheathment;GO:0030154|cell differentiation;GO:0031589|cell-substrate adhesion;GO:0071456|cellular response to hypoxia;GO:0007566|embryo implantation;GO:0006635|fatty acid beta-oxidation;GO:0015908|fatty acid transport;GO:0051546|keratinocyte migration;GO:0043616|keratinocyte proliferation;GO:0050680|neg…	GO:0000790|nuclear chromatin;	GO:0008144|drug binding;GO:0070539|linoleic acid binding;GO:0008289|lipid binding;GO:0004879|RNA polymerase II transcription factor activity, ligand-activated sequence-specific DNA binding;GO:0043565|sequence-specific DNA binding;GO:0003707|steroid hormone receptor activity;GO:0001227|transcriptional repressor activity, RNA polymerase II transcription regulatory region sequence-specific binding;G…	K04504	NR1C2, PPARD; peroxisome proliferator-activated receptor delta
gene22874	498	561	262	411.047	571	2010	1131	1286.78	0.319438	-1.64639	0.000302659	0.0332388	down	yes	CDKN1A	protein_coding	chrNC_019477.2:10615733-10632154:+	gi|803187067|ref|XP_011955811.1|	901	2e-115	PREDICTED: cyclin-dependent kinase inhibitor 1 isoform X2 [Ovis aries]	gi|556737477|ref|XM_005964267.1|	1399	0	PREDICTED: Pantholops hodgsonii cyclin-dependent kinase inhibitor 1A (p21, Cip1) (CDKN1A), mRNA	P38936	233	5e-77	Cyclin-dependent kinase inhibitor 1	.	.	.	.	pfam02234	CDI	Cyclin-dependent kinase inhibitor. Cell cycle progression is negatively controlled by cyclin-dependent kinases inhibitors (CDIs). CDIs are involved in cell cycle arrest at the G1 phase.	GO:0031100|organ regeneration;GO:0007050|cell cycle arrest;GO:0034198|cellular response to amino acid starvation;GO:0006974|cellular response to DNA damage stimulus;GO:0031668|cellular response to extracellular stimulus;GO:0034605|cellular response to heat;GO:0071479|cellular response to ionizing radiation;GO:0071493|cellular response to UV-B;GO:0090398|cellular senescence;GO:0006977|DNA damage r…	GO:0000307|cyclin-dependent protein kinase holoenzyme complex;GO:0005829|cytosol;GO:0005730|nucleolus;GO:0005654|nucleoplasm;GO:0005634|nucleus;GO:0070557|PCNA-p21 complex;GO:0048471|perinuclear region of cytoplasm;GO:0043234|protein complex;	GO:0019912|cyclin-dependent protein kinase activating kinase activity;GO:0004861|cyclin-dependent protein serine/threonine kinase inhibitor activity;GO:0046872|metal ion binding;GO:0031625|ubiquitin protein ligase binding;	K06625	CDKN1A, P21, CIP1; cyclin-dependent kinase inhibitor 1A
gene22884	253	387	282	289.104	401	1283	338	707.092	0.408863	-1.29031	0.000530586	0.049843	down	yes	PIM1	protein_coding	chrNC_019477.2:11095214-11099560:+	gi|223712706|gb|ACN22070.1|	1618	0	Pim-1 oncogene 44 kDa isoform [Ovis aries]	gi|594114367|ref|XM_006079848.1|	1294	0	PREDICTED: Bubalus bubalis pim-1 oncogene (PIM1), partial mRNA	P11309	619	0	Serine/threonine-protein kinase pim-1	.	.	.	.	pfam00069	Pkinase	Protein kinase domain.	GO:0006915|apoptotic process;GO:0007049|cell cycle;GO:0008283|cell proliferation;GO:0043066|negative regulation of apoptotic process;GO:0043433|negative regulation of sequence-specific DNA binding transcription factor activity;GO:0046777|protein autophosphorylation;GO:0007346|regulation of mitotic cell cycle;GO:0070561|vitamin D receptor signaling pathway;	GO:0005737|cytoplasm;GO:0005634|nucleus;	GO:0005524|ATP binding;GO:0030145|manganese ion binding;GO:0004674|protein serine/threonine kinase activity;GO:0043024|ribosomal small subunit binding;	K04702	PIM1; proto-oncogene serine/threonine-protein kinase Pim-1 [EC:2.7.11.1]
gene22926	221	163	130	160.574	26	13	22	20.6409	7.77941	2.95966	2.37681e-06	0.00068569	up	yes	TREM1	protein_coding	chrNC_019477.2:15157140-15171622:-	gi|803187618|ref|XP_011956030.1|	1167	2e-157	PREDICTED: triggering receptor expressed on myeloid cells 1 isoform X1 [Ovis aries]	gi|548517047|ref|XM_005696302.1|	1065	0	PREDICTED: Capra hircus triggering receptor expressed on myeloid cells 1 (TREM1), mRNA	Q6QUN5	311	9e-104	Triggering receptor expressed on myeloid cells 1	.	.	.	.	pfam07686	V-set	Immunoglobulin V-set domain. This domain is found in antibodies as well as neural protein P0 and CTL4 amongst others.	.	GO:0016021|integral component of membrane;	.	K14362	TREM1; triggering receptor expressed on myeloid cells 1
gene22966	1111	943	941	939.731	2693	1363	2199	2117.59	0.443774	-1.1721	3.39397e-05	0.00593514	down	yes	SRF	protein_coding	chrNC_019477.2:16775521-16782006:+	gi|554532661|ref|XP_005861089.1|	1339	5e-172	PREDICTED: serum response factor [Myotis brandtii]	gi|548517103|ref|XM_005696330.1|	1112	0	PREDICTED: Capra hircus serum response factor (c-fos serum response element-binding transcription factor) (SRF), mRNA	Q9JM73	505	1e-165	Serum response factor	YMR043w	72	1e-12	COG5068	pfam00319	SRF-TF	SRF-type transcription factor (DNA-binding and dimerization domain).	GO:0030036|actin cytoskeleton organization;GO:0007015|actin filament organization;GO:0008306|associative learning;GO:0070830|bicellular tight junction assembly;GO:0060532|bronchus cartilage development;GO:0055003|cardiac myofibril assembly;GO:0060947|cardiac vascular smooth muscle cell differentiation;GO:0002042|cell migration involved in sprouting angiogenesis;GO:0007160|cell-matrix adhesion;GO:…	GO:0005737|cytoplasm;GO:0000790|nuclear chromatin;GO:0005634|nucleus;	GO:0003682|chromatin binding;GO:0031490|chromatin DNA binding;GO:0003677|DNA binding;GO:0070878|primary miRNA binding;GO:0042803|protein homodimerization activity;GO:0000978|RNA polymerase II core promoter proximal region sequence-specific DNA binding;GO:0043565|sequence-specific DNA binding;GO:0010736|serum response element binding;GO:0000983|transcription factor activity, RNA polymerase II core…	K04378	SRF; serum response factor
gene23043	0	29	30	18.7659	0	1	3	1.34812	13.92	3.79909	0.00804661	0.29672	up	yes	DEFB110	protein_coding	chrNC_019477.2:22351501-22356634:-	gi|803188052|ref|XP_011956206.1|	352	2e-38	PREDICTED: beta-defensin 110 [Ovis aries]	gi|635094527|ref|XM_007972281.1|	287	3e-147	PREDICTED: Chlorocebus sabaeus defensin, beta 110 locus (DEFB110), mRNA	Q30KL6	113	1e-29	Beta-defensin 110	.	.	.	.	pfam13841	Defensin_beta_2	Beta defensin. The beta defensins are antimicrobial peptides implicated in the resistance of epithelial surfaces to microbial colonisation.	GO:0042742|defense response to bacterium;GO:0045087|innate immune response;	GO:0009986|cell surface;GO:0005576|extracellular region;	.	.	.
gene23061	417	219	156	246.439	330	1098	979	828.009	0.297628	-1.74842	0.00507298	0.226822	down	yes	GSTA1-1	protein_coding	chrNC_019477.2:24799848-24813464:-	gi|803188134|ref|XP_011956243.1|	1108	3e-149	PREDICTED: glutathione S-transferase A2 [Ovis aries]	gi|556723629|ref|XM_005957570.1|	984	0	PREDICTED: Pantholops hodgsonii glutathione S-transferase alpha 2 (GSTA2), mRNA	O18879	412	5e-143	Glutathione S-transferase A2	.	.	.	.	pfam02798	GST_N	Glutathione S-transferase, N-terminal domain. Function: conjugation of reduced glutathione to a variety of targets. Also included in the alignment, but are not GSTs: * S-crystallins from squid. Similarity to GST previously noted. * Eukaryotic elongation factors 1-gamma. Not known to have GST activity; similarity not previously recognized. * HSP26 family of stress-related proteins. including auxin…	GO:0006749|glutathione metabolic process;	GO:0005737|cytoplasm;	GO:0004364|glutathione transferase activity;	K00799	GST, gst; glutathione S-transferase [EC:2.5.1.18]
gene23096	27	202	23	77.7947	1	6	5	4.14006	18.7907	4.23195	8.43156e-06	0.00188009	up	yes	C20H6orf10	protein_coding	chrNC_019477.2:25992319-26059677:+	gi|594044163|ref|XP_006046582.1|	3027	0	PREDICTED: uncharacterized protein C6orf10-like [Bubalus bubalis]	gi|594044162|ref|XM_006046520.1|	1771	0	PREDICTED: Bubalus bubalis uncharacterized LOC102416374 (LOC102416374), mRNA	Q5SRN2	142	2e-33	Uncharacterized protein C6orf10	.	.	.	.	pfam03157	Glutenin_hmw	High molecular weight glutenin subunit. Members of this family include high molecular weight subunits of glutenin. This group of gluten proteins is thought to be largely responsible for the elastic properties of gluten, and hence, doughs. Indeed, glutenin high molecular weight subunits are classified as elastomeric proteins, because the glutenin network can withstand significant deformations with…	.	GO:0016021|integral component of membrane;GO:0005634|nucleus;	.	.	.
gene23110	27	46	24	30.2882	36	107	151	100.298	0.301981	-1.72747	0.00248355	0.146103	down	yes	PRRT1	protein_coding	chrNC_019477.2:26277006-26280921:+	gi|119623993|gb|EAX03588.1|	459	2e-82	proline-rich transmembrane protein 1, isoform CRA_a, partial [Homo sapiens]	gi|594070693|ref|XM_006059164.1|	1216	0	PREDICTED: Bubalus bubalis proline-rich transmembrane protein 1 (PRRT1), transcript variant X2, mRNA	O35449	205	5e-58	Proline-rich transmembrane protein 1	.	.	.	.	pfam04505	Dispanin	Interferon-induced transmembrane protein. This family includes the human leukocyte antigen CD225, which is an interferon inducible transmembrane protein, and is associated with interferon induced cell growth suppression.	GO:0009607|response to biotic stimulus;	GO:0030054|cell junction;GO:0016021|integral component of membrane;GO:0005886|plasma membrane;GO:0045202|synapse;	.	.	.
gene23121	363	427	424	381.854	616	1328	573	872.797	0.437506	-1.19263	0.000609033	0.0552381	down	yes	STK19	protein_coding	chrNC_019477.2:26427797-26436537:-	gi|803188300|ref|XP_011956310.1|	1454	0	PREDICTED: LOW QUALITY PROTEIN: serine/threonine-protein kinase 19 isoform X1 [Ovis aries]	gi|548517902|ref|XM_005709527.1|	813	0	PREDICTED: Capra hircus serine/threonine kinase 19 (STK19), mRNA	P49842	410	7e-138	Serine/threonine-protein kinase 19	.	.	.	.	pfam10494	Stk19	Serine-threonine protein kinase 19. This serine-threonine protein kinase number 19 is expressed from the MHC and predominantly in the nucleus. Protein kinases are involved in signal transduction pathways and play fundamental roles in the regulation of cell functions. This is a novel Ser/Thr protein kinase, that has Mn2+-dependent protein kinase activity that phosphorylates alpha -casein at Ser/Th…	GO:0006468|protein phosphorylation;	GO:0005634|nucleus;	GO:0005524|ATP binding;GO:0004674|protein serine/threonine kinase activity;	K08880	STK19; serine/threonine kinase 19 [EC:2.7.11.1]
gene23195	85	139	89	97.9934	180	315	192	236.87	0.413702	-1.27334	0.00399361	0.197411	down	yes	IER3	protein_coding	chrNC_019477.2:27255853-27257183:+	gi|545838351|ref|XP_001927586.2|	629	3e-76	PREDICTED: radiation-inducible immediate-early gene IEX-1 [Sus scrofa]	gi|556739850|ref|XM_005965415.1|	1130	0	PREDICTED: Pantholops hodgsonii immediate early response 3 (IER3), mRNA	P46695	181	1e-53	Radiation-inducible immediate-early gene IEX-1	.	.	.	.	pfam15265	FAM196	FAM196 family. This protein family is a domain of unknown function. This family of proteins is found in eukaryotes and are typically between 441 and 534 amino acids in length.	GO:0009653|anatomical structure morphogenesis;GO:0006915|apoptotic process;GO:0043066|negative regulation of apoptotic process;GO:0014066|regulation of phosphatidylinositol 3-kinase signaling;GO:2001020|regulation of response to DNA damage stimulus;	GO:0005829|cytosol;GO:0016021|integral component of membrane;GO:0005634|nucleus;	.	.	.
gene23208	222	132	157	160.261	422	492	344	431.732	0.371204	-1.42972	0.0002008	0.0244587	down	yes	PRR3	protein_coding	chrNC_019477.2:27400643-27405746:+	gi|852792607|ref|XP_012886675.1|	561	6e-64	PREDICTED: proline-rich protein 3 isoform X1 [Dipodomys ordii]	gi|594056398|ref|XM_006052342.1|	1087	0	PREDICTED: Bubalus bubalis protein phosphatase 1, regulatory subunit 10 (PPP1R10), mRNA	P79522	173	6e-49	Proline-rich protein 3	.	.	.	.	pfam00642	zf-CCCH	Zinc finger C-x8-C-x5-C-x3-H type (and similar).	.	.	GO:0046872|metal ion binding;GO:0044822|poly(A) RNA binding;	.	.
gene23235	54	47	18	36.9042	8	4	9	7.08615	5.20794	2.38071	0.00931593	0.320862	up	yes	LOC101113705	protein_coding	chrNC_019477.2:28008092-28010421:-	gi|594075903|ref|XP_006061716.1|	920	1e-120	PREDICTED: ubiquitin D-like [Bubalus bubalis]	gi|548518101|ref|XM_005696655.1|	939	0	PREDICTED: Capra hircus ubiquitin D-like (LOC102176375), mRNA	O15205	237	1e-75	Ubiquitin D	.	.	.	.	pfam00240	ubiquitin	Ubiquitin family. This family contains a number of ubiquitin-like proteins: SUMO (smt3 homologue) Nedd8, Elongin B, Rub1, and Parkin. A number of them are thought to carry a distinctive five-residue motif termed the proteasome-interacting motif (PIM), which may have a biologically significant role in protein delivery to proteasomes and recruitment of proteasomes to transcription sites.	GO:0070842|aggresome assembly;GO:0043011|myeloid dendritic cell differentiation;GO:0043065|positive regulation of apoptotic process;GO:0043123|positive regulation of I-kappaB kinase/NF-kappaB signaling;GO:0032446|protein modification by small protein conjugation;GO:0016567|protein ubiquitination;GO:0006508|proteolysis;GO:0034341|response to interferon-gamma;GO:0034612|response to tumor necrosis f…	GO:0016235|aggresome;GO:0005737|cytoplasm;GO:0005730|nucleolus;GO:0005634|nucleus;	GO:0070628|proteasome binding;	K12157	UBD, FAT10; ubiquitin D
gene2338	186	166	166	162.603	112	223	701	348.728	0.466274	-1.10075	0.0098698	0.330408	down	yes	SERPINI1	protein_coding	chrNC_019458.2:217502688-217582276:-	gi|426217994|ref|XP_004003235.1|	1985	0	PREDICTED: neuroserpin isoform X1 [Ovis aries]	gi|555987787|ref|XM_005905678.1|	1575	0	PREDICTED: Bos mutus serpin peptidase inhibitor, clade I (neuroserpin), member 1 (SERPINI1), transcript variant X1, mRNA	Q99574	712	0	Neuroserpin	MA3388	177	2e-48	COG4826	pfam00079	Serpin	Serpin (serine protease inhibitor). Structure is a multi-domain fold containing a bundle of helices and a beta sandwich.	GO:0007417|central nervous system development;GO:0007422|peripheral nervous system development;GO:0030155|regulation of cell adhesion;	GO:0070062|extracellular exosome;GO:0005615|extracellular space;	GO:0004867|serine-type endopeptidase inhibitor activity;	.	.
gene23659	42	43	29	35.6161	162	76	111	118.218	0.301276	-1.73084	0.00131004	0.0932975	down	yes	RNF182	protein_coding	chrNC_019477.2:41652314-41697759:-	gi|426250909|ref|XP_004019175.1|	1020	1e-128	PREDICTED: E3 ubiquitin-protein ligase RNF182 [Ovis aries]	gi|594067824|ref|XM_006057790.1|	1180	0	PREDICTED: Bubalus bubalis ring finger protein 182 (RNF182), transcript variant X1, mRNA	Q8N6D2	363	4e-117	E3 ubiquitin-protein ligase RNF182	.	.	.	.	pfam14634	zf-RING_5	zinc-RING finger domain.	GO:0016567|protein ubiquitination;	GO:0005737|cytoplasm;GO:0016021|integral component of membrane;	GO:0016874|ligase activity;GO:0004842|ubiquitin-protein transferase activity;GO:0008270|zinc ion binding;	K11983	RNF182; E3 ubiquitin-protein ligase RNF182 [EC:2.3.2.27]
gene23736	33	78	57	52.8022	88	228	105	146.076	0.361471	-1.46805	0.00497862	0.225386	down	yes	PXDC1	protein_coding	chrNC_019477.2:49030800-49036455:+	gi|803333477|ref|XP_012024838.1|	1590	0	PREDICTED: PX domain-containing protein 1 isoform X2, partial [Ovis aries musimon]	gi|556752855|ref|XM_005971751.1|	885	0	PREDICTED: Pantholops hodgsonii PX domain containing 1 (PXDC1), mRNA	Q08D85	283	7e-91	PX domain-containing protein 1	.	.	.	.	pfam15240	Pro-rich	Proline-rich. This family includes several eukaryotic proline-rich proteins.	.	.	GO:0035091|phosphatidylinositol binding;	.	.
gene23741	155	196	128	149.784	246	276	404	314.839	0.47575	-1.07172	0.00818909	0.298259	down	yes	LOC101122734	protein_coding	chrNC_019477.2:49309226-49313269:+	gi|573893550|ref|XP_006634527.1|	2193	0	PREDICTED: tubulin beta-2B chain-like isoform X2 [Lepisosteus oculatus]	gi|528924696|ref|XM_002702957.3|	1427	0	PREDICTED: Bos taurus tubulin beta-2A chain (LOC100295973), mRNA	P02554	848	0	Tubulin beta chain	ECU03g0820i	719	0	COG5023	pfam03953	Tubulin_C	Tubulin C-terminal domain. This family includes the tubulin alpha, beta and gamma chains. Members of this family are involved in polymer formation. Tubulins are GTPases. FtsZ can polymerize into tubes, sheets, and rings in vitro and is ubiquitous in eubacteria and archaea. Tubulin is the major component of microtubules. (The FtsZ GTPases have been split into their won family).	GO:0007017|microtubule-based process;	GO:0005737|cytoplasm;GO:0005874|microtubule;	GO:0005525|GTP binding;GO:0003924|GTPase activity;GO:0005200|structural constituent of cytoskeleton;	.	.
gene23747	718	299	445	458.436	1886	3081	792	2001.01	0.229102	-2.12594	0.000176676	0.0223307	down	yes	LOC101123244	protein_coding	chrNC_019477.2:49482647-49489450:+	gi|803189503|ref|XP_011956764.1|	1898	0	PREDICTED: serpin B9 isoform X1 [Ovis aries]	gi|556733801|ref|XM_005962482.1|	1017	0	PREDICTED: Pantholops hodgsonii serpin peptidase inhibitor, clade B (ovalbumin), member 9 (SERPINB9), mRNA	P50453	479	3e-166	Serpin B9	all0778	167	3e-46	COG4826	pfam00079	Serpin	Serpin (serine protease inhibitor). Structure is a multi-domain fold containing a bundle of helices and a beta sandwich.	GO:0071391|cellular response to estrogen stimulus;GO:0006955|immune response;GO:0002448|mast cell mediated immunity;GO:0033668|negative regulation by symbiont of host apoptotic process;GO:0043066|negative regulation of apoptotic process;GO:0010951|negative regulation of endopeptidase activity;GO:0010628|positive regulation of gene expression;GO:0042270|protection from natural killer cell mediated…	GO:0005737|cytoplasm;GO:0005829|cytosol;GO:0070062|extracellular exosome;GO:0005615|extracellular space;GO:0005622|intracellular;GO:0016020|membrane;GO:0005634|nucleus;	GO:0043027|cysteine-type endopeptidase inhibitor activity involved in apoptotic process;GO:0002020|protease binding;GO:0004867|serine-type endopeptidase inhibitor activity;	K13963	SERPINB; serpin B
gene23748	2243	2553	2637	2338.91	5097	6393	3019	5002.2	0.467577	-1.09672	7.11943e-05	0.0110498	down	yes	SERPINB1	protein_coding	chrNC_019477.2:49512572-49521212:+	gi|525507194|ref|NP_001267636.1|	1923	0	leukocyte elastase inhibitor [Ovis aries]	gi|548518679|ref|XM_005696927.1|	1836	0	PREDICTED: Capra hircus serpin peptidase inhibitor, clade B (ovalbumin), member 1 (SERPINB1), mRNA	Q1JPB0	687	0	Leukocyte elastase inhibitor	MA3388	206	4e-58	COG4826	pfam00079	Serpin	Serpin (serine protease inhibitor). Structure is a multi-domain fold containing a bundle of helices and a beta sandwich.	.	GO:0005737|cytoplasm;GO:0005615|extracellular space;	GO:0004867|serine-type endopeptidase inhibitor activity;	K13963	SERPINB; serpin B
gene23771	409	155	197	237.853	693	1373	308	827.465	0.287448	-1.79863	0.00884414	0.311669	down	yes	LOC105603956	misc_RNA	chrNC_019478.2:790661-868672:+	gi|803320316|ref|XP_012018367.1|	150	3e-10	PREDICTED: myosin IC heavy chain-like [Ovis aries musimon]	gi|548526598|ref|XR_311193.1|	208	9e-104	PREDICTED: Capra hircus uncharacterized LOC102173639 (LOC102173639), misc_RNA	.	.	.	.	.	.	.	.	pfam15279	SOBP	Sine oculis-binding protein. SOBP is associated with syndromic and nonsyndromic intellectual disability. It carries a zinc-finger of the zf-C2H2 type at the N-terminus, and a highly characteristic C-terminal PhPhPhPhPhPh motif. The deduced 873-amino acid protein contains an N-terminal nuclear localisation signal (NLS), followed by 2 FCS-type zinc finger motifs, a proline-rich region (PR1), a puta…	.	.	.	.	.
gene23778	98	94	59	78.3099	178	410	72	230.809	0.339284	-1.55943	0.00124496	0.0899963	down	yes	FAT3	protein_coding	chrNC_019478.2:1466104-2178733:-	gi|803191713|ref|XP_011957652.1|	20381	0	PREDICTED: protocadherin Fat 3 isoform X1 [Ovis aries]	gi|556764644|ref|XM_005977529.1|	12313	0	PREDICTED: Pantholops hodgsonii FAT atypical cadherin 3 (FAT3), mRNA	Q8TDW7	197	0	Protocadherin Fat 3	.	.	.	.	pfam00028	Cadherin	Cadherin domain.	GO:0007156|homophilic cell adhesion via plasma membrane adhesion molecules;GO:0007275|multicellular organismal development;	GO:0016021|integral component of membrane;GO:0005886|plasma membrane;	GO:0005509|calcium ion binding;	K16506	FAT1_2_3; protocadherin Fat 1/2/3
gene23818	478	566	432	462.393	1722	567	726	1020.45	0.453129	-1.14201	0.000798688	0.0662069	down	yes	PRSS23	protein_coding	chrNC_019478.2:8130426-8152373:-	gi|426251475|ref|XP_004019447.1|	2024	0	PREDICTED: serine protease 23 [Ovis aries]	gi|548526663|ref|XM_005699435.1|	1466	0	PREDICTED: Capra hircus protease, serine, 23 (PRSS23), mRNA	Q1LZE9	751	0	Serine protease 23	mll3306	55.5	6e-07	COG3591	pfam00089	Trypsin	Trypsin.	.	GO:0070062|extracellular exosome;GO:0005634|nucleus;	GO:0004252|serine-type endopeptidase activity;	K09627	PRSS23; protease, serine, 23 [EC:3.4.21.-]
gene23831	1654	1711	1688	1587.68	8414	2811	3939	5129.71	0.309506	-1.69196	1.78522e-09	1.5717e-06	down	yes	SYTL2	protein_coding	chrNC_019478.2:9144837-9268661:+	gi|803190056|ref|XP_011957025.1|	8512	0	PREDICTED: synaptotagmin-like protein 2 isoform X1 [Ovis aries]	gi|548526693|ref|XM_005699450.1|	4260	0	PREDICTED: Capra hircus synaptotagmin-like 2 (SYTL2), transcript variant X1, mRNA	A6QP06	321	0	Synaptotagmin-like protein 2	.	.	.	.	pfam00168	C2	C2 domain.	GO:0006887|exocytosis;GO:0006886|intracellular protein transport;GO:0006906|vesicle fusion;	GO:0070382|exocytic vesicle;GO:0005886|plasma membrane;	GO:0005509|calcium ion binding;GO:0005544|calcium-dependent phospholipid binding;GO:0030276|clathrin binding;GO:0019905|syntaxin binding;	K17598	SYTL; synaptotagmin-like protein
gene23988	0	35	27	19.6184	0	0	0	0	Inf	Inf	0.000200571	0.0244587	up	yes	LOC101107400	pseudogene	chrNC_019478.2:26371510-26372425:-	gi|556716258|ref|XP_005954054.1|	579	4e-75	PREDICTED: olfactory receptor 8B3-like [Pantholops hodgsonii]	gi|556716257|ref|XM_005953992.1|	574	0	PREDICTED: Pantholops hodgsonii olfactory receptor 8B3-like (LOC102321143), mRNA	Q96RD0	56.2	1e-07	Olfactory receptor 8B2	.	.	.	.	pfam13853	7tm_4	Olfactory receptor. The members of this family are transmembrane olfactory receptors.	GO:0007186|G-protein coupled receptor signaling pathway;	GO:0016021|integral component of membrane;GO:0005886|plasma membrane;	GO:0004930|G-protein coupled receptor activity;GO:0005549|odorant binding;GO:0004984|olfactory receptor activity;	K04257	OLFR; olfactory receptor
gene23989	0	56	56	35.6021	0	0	1	0.329535	108.037	6.75539	8.82395e-06	0.00194214	up	yes	LOC101107648	pseudogene	chrNC_019478.2:26381804-26382725:-	gi|297491850|ref|XP_002699202.1|	573	5e-109	PREDICTED: olfactory receptor 145 [Bos taurus]	gi|297491861|ref|XM_002699139.1|	652	0	PREDICTED: Bos taurus olfactory receptor 8B3 (LOC516940), mRNA	Q60882	180	3e-81	Olfactory receptor 145	.	.	.	.	pfam13853	7tm_4	Olfactory receptor. The members of this family are transmembrane olfactory receptors.	GO:0007186|G-protein coupled receptor signaling pathway;GO:0007608|sensory perception of smell;	GO:0016021|integral component of membrane;GO:0005886|plasma membrane;	GO:0004930|G-protein coupled receptor activity;GO:0005549|odorant binding;GO:0004984|olfactory receptor activity;	K04257	OLFR; olfactory receptor
gene23990	0	159	151	98.4516	0	0	0	0	Inf	Inf	3.84171e-12	5.60484e-09	up	yes	LOC101107914	protein_coding	chrNC_019478.2:26388111-26402910:-	gi|511851756|ref|XP_004750201.1|	547	2e-103	PREDICTED: olfactory receptor 8B3-like [Mustela putorius furo]	gi|119922470|ref|XM_001250927.1|	534	0	PREDICTED: Bos taurus olfactory receptor 8B3 (LOC782297), mRNA	Q60886	70.9	6e-78	Olfactory receptor 147	.	.	.	.	pfam13853	7tm_4	Olfactory receptor. The members of this family are transmembrane olfactory receptors.	GO:0007186|G-protein coupled receptor signaling pathway;GO:0007608|sensory perception of smell;	GO:0016021|integral component of membrane;GO:0005886|plasma membrane;	GO:0004930|G-protein coupled receptor activity;GO:0005549|odorant binding;GO:0004984|olfactory receptor activity;	K04257	OLFR; olfactory receptor
gene23991	0	99	77	55.6989	0	0	0	0	Inf	Inf	1.31065e-08	8.92345e-06	up	yes	LOC101102436	protein_coding	chrNC_019478.2:26405241-26406173:-	gi|426251653|ref|XP_004019536.1|	1521	0	PREDICTED: olfactory receptor 8B3-like isoform X1 [Ovis aries]	gi|548526913|ref|XM_005699557.1|	887	0	PREDICTED: Capra hircus olfactory receptor 8B3-like (LOC102174190), mRNA	Q8NGG8	424	3e-147	Olfactory receptor 8B3	.	.	.	.	pfam13853	7tm_4	Olfactory receptor. The members of this family are transmembrane olfactory receptors.	GO:0007186|G-protein coupled receptor signaling pathway;	GO:0016021|integral component of membrane;GO:0005886|plasma membrane;	GO:0004930|G-protein coupled receptor activity;GO:0005549|odorant binding;GO:0004984|olfactory receptor activity;	K04257	OLFR; olfactory receptor
gene23992	0	66	48	36.0356	0	0	0	0	Inf	Inf	1.46011e-06	0.000457409	up	yes	LOC101108438	pseudogene	chrNC_019478.2:26415685-26417430:-	gi|742226757|ref|XP_010827802.1|	545	3e-65	PREDICTED: LOW QUALITY PROTEIN: olfactory receptor 145-like [Bison bison bison]	gi|594064160|ref|XM_006056037.1|	323	3e-167	PREDICTED: Bubalus bubalis olfactory receptor 8B3-like (LOC102404289), mRNA	Q8NGG8	129	1e-55	Olfactory receptor 8B3	.	.	.	.	pfam13853	7tm_4	Olfactory receptor. The members of this family are transmembrane olfactory receptors.	GO:0007186|G-protein coupled receptor signaling pathway;	GO:0016021|integral component of membrane;GO:0005886|plasma membrane;	GO:0004930|G-protein coupled receptor activity;GO:0005549|odorant binding;GO:0004984|olfactory receptor activity;	K04257	OLFR; olfactory receptor
gene23993	0	113	88	63.6121	0	0	0	0	Inf	Inf	2.4495e-09	2.0174e-06	up	yes	LOC101108704	pseudogene	chrNC_019478.2:26424771-26426071:-	gi|594064259|ref|XP_006056148.1|	519	1e-103	PREDICTED: olfactory receptor 8B3-like [Bubalus bubalis]	gi|594064242|ref|XM_006056078.1|	615	0	PREDICTED: Bubalus bubalis olfactory receptor 8B3-like (LOC102389638), mRNA	Q8NG78	68.9	2e-74	Olfactory receptor 8G5	.	.	.	.	pfam13853	7tm_4	Olfactory receptor. The members of this family are transmembrane olfactory receptors.	GO:0007186|G-protein coupled receptor signaling pathway;	GO:0016021|integral component of membrane;GO:0005886|plasma membrane;	GO:0004930|G-protein coupled receptor activity;GO:0005549|odorant binding;GO:0004984|olfactory receptor activity;	K04257	OLFR; olfactory receptor
gene23994	0	58	38	30.2913	0	0	0	0	Inf	Inf	7.3438e-06	0.00168917	up	yes	LOC101108970	protein_coding	chrNC_019478.2:26431351-26432262:-	gi|426252306|ref|XP_004019855.1|	1433	0	PREDICTED: olfactory receptor 145-like isoform X1 [Ovis aries]	gi|548527403|ref|XM_005699697.1|	760	0	PREDICTED: Capra hircus olfactory receptor 145-like (LOC102172038), mRNA	Q60882	403	3e-139	Olfactory receptor 145	.	.	.	.	pfam13853	7tm_4	Olfactory receptor. The members of this family are transmembrane olfactory receptors.	GO:0007186|G-protein coupled receptor signaling pathway;GO:0007608|sensory perception of smell;	GO:0016021|integral component of membrane;GO:0005886|plasma membrane;	GO:0004930|G-protein coupled receptor activity;GO:0005549|odorant binding;GO:0004984|olfactory receptor activity;	K04257	OLFR; olfactory receptor
gene24060	149	145	141	136.583	179	818	174	411.44	0.331964	-1.5909	0.000162097	0.0206929	down	yes	PKNOX2	protein_coding	chrNC_019478.2:27766224-28060836:+	gi|548526978|ref|XP_005699646.1|	2151	0	PREDICTED: homeobox protein PKNOX2 isoform X1 [Capra hircus]	gi|556766286|ref|XM_005978334.1|	1716	0	PREDICTED: Pantholops hodgsonii PBX/knotted 1 homeobox 2 (PKNOX2), transcript variant X1, mRNA	Q96KN3	768	0	Homeobox protein PKNOX2	.	.	.	.	pfam05920	Homeobox_KN	Homeobox KN domain. This is a homeobox transcription factor KN domain conserved from fungi to human and plants.	GO:0006357|regulation of transcription from RNA polymerase II promoter;	GO:0015629|actin cytoskeleton;GO:0005737|cytoplasm;GO:0015630|microtubule cytoskeleton;GO:0005634|nucleus;	GO:0000977|RNA polymerase II regulatory region sequence-specific DNA binding;	.	.
[truncated: 221 more rows]

## Sheet: mRNA-SP42A_SPLP42A
Gene	SP42A1_count	SP42A2_count	SP42A3_count	SP42A_normalize	SPLP42A1_count	SPLP42A2_count	SPLP42A3_count	SPLP42A_normalize	FoldChange	Log2FoldChange	pval	padj	Up/Down	Significant	GeneName	Biotype	Position	NR:Seq-id	NR:Score	NR:Evalue	NR:Description	NT:Seq-id	NT:Score	NT:Evalue	NT:Description	Uniprot:UniProtKB-AC	Uniprot:Score	Uniprot:Evalue	Uniprot:Description	COG:gene	COG:Score	COG:Eval	COG:num	Pfam:pfam_ID	Pfam:pfam_Name	Pfam:pfam_Description	GO:biological_process	GO:cellular_component	GO:molecular_function	KEGG:KO	KEGG:Description
[truncated: 506 more rows]

[truncated: 3 more sheets: miRNA-LP42A_SPLP42A, miRNA-SP42A_LP42A, miRNA-SP42A_SPLP42A]
