# Supplementary material for: Identification of photoperiod-induced specific miRNAs in the adrenal glands of Sunite sheep (Ovis aries)
Source: Front Vet Sci. 2022 Jul 22;9:888207. doi: 10.3389/fvets.2022.888207 (PMC9354845; doi:10.3389/fvets.2022.888207)
Supplement: Supplementary file 1 [file Data_Sheet_1.ZIP › Supplementary file/S8-miRNA target gene.xlsx]

## Sheet: LP42A_SPLP42A.target.aln_info
miRNA	Target	Position	NR:Seq-id	NR:Score	NR:Evalue	NR:Description	NT:Seq-id	NT:Score	NT:Evalue	NT:Description	Uniprot:UniProtKB-AC	Uniprot:Score	Uniprot:Evalue	Uniprot:Description	COG:gene	COG:Score	COG:Eval	COG:num	Pfam:pfam_ID	Pfam:pfam_Name	Pfam:pfam_Description	GO:biological_process	GO:cellular_component	GO:molecular_function	KEGG:KO	KEGG:Description
Novel_329	gene1908	chrNC_019458.2:169696712-170068340:-	gi|332164766|ref|NP_001193721.1|	217	5e-15	natural cytotoxicity triggering receptor 3 ligand 1 precursor [Bos taurus]	gi|16554313|gb|AC080097.20|	475	0	Homo sapiens 3 NOVECTOR RP11-784F16 (Roswell Park Cancer Institute Human BAC Library) complete sequence	.	.	.	.	.	.	.	.	pfam10326	7TM_GPCR_Str	Serpentine type 7TM GPCR chemoreceptor Str. Chemoreception is mediated in Caenorhabditis elegans by members of the seven-transmembrane G-protein-coupled receptor class (7TM GPCRs) of proteins which are of the serpentine type. Str is a member of the Str superfamily of chemoreceptors. Almost a quarter (22.5%) of str and srj family genes and pseudogenes in C. elegans appear to have been newly formed…	.	.	.	.	.
Novel_338	gene1908	chrNC_019458.2:169696712-170068340:-	gi|332164766|ref|NP_001193721.1|	217	5e-15	natural cytotoxicity triggering receptor 3 ligand 1 precursor [Bos taurus]	gi|16554313|gb|AC080097.20|	475	0	Homo sapiens 3 NOVECTOR RP11-784F16 (Roswell Park Cancer Institute Human BAC Library) complete sequence	.	.	.	.	.	.	.	.	pfam10326	7TM_GPCR_Str	Serpentine type 7TM GPCR chemoreceptor Str. Chemoreception is mediated in Caenorhabditis elegans by members of the seven-transmembrane G-protein-coupled receptor class (7TM GPCRs) of proteins which are of the serpentine type. Str is a member of the Str superfamily of chemoreceptors. Almost a quarter (22.5%) of str and srj family genes and pseudogenes in C. elegans appear to have been newly formed…	.	.	.	.	.
Novel_556	gene6582	chrNC_019460.2:149706982-149713846:+	gi|803046131|ref|XP_012029971.1|	1429	8e-178	PREDICTED: leucine-rich repeat-containing protein 10 [Ovis aries]	gi|594069063|ref|XM_006058384.1|	1418	0	PREDICTED: Bubalus bubalis leucine rich repeat containing 10 (LRRC10), mRNA	Q24K06	498	2e-159	Leucine-rich repeat-containing protein 10	MA2301_1	94.7	1e-19	COG4886	pfam13855	LRR_8	Leucine rich repeat.	GO:0055013|cardiac muscle cell development;	GO:0005856|cytoskeleton;GO:0005739|mitochondrion;GO:0005634|nucleus;GO:0030017|sarcomere;	.	.	.
Novel_331	gene10036	chrNC_019462.2:62378561-62396436:+	gi|667275178|ref|XP_008572237.1|	652	4e-72	PREDICTED: adenosine deaminase-like protein isoform X2 [Galeopterus variegatus]	gi|545549641|ref|XM_005638330.1|	295	2e-150	PREDICTED: Canis lupus familiaris adenosine deaminase-like (ADAL), transcript variant X5, mRNA	Q6DHV7	238	3e-66	Adenosine deaminase-like protein	.	.	.	.	pfam01529	zf-DHHC	DHHC palmitoyltransferase. This family includes the well known DHHC zinc binding domain as well as three of the four conserved transmembrane regions found in this family of palmitoyltransferase enzymes.	GO:0006154|adenosine catabolic process;GO:0017144|drug metabolic process;GO:0046103|inosine biosynthetic process;GO:0009117|nucleotide metabolic process;GO:0043101|purine-containing compound salvage;	GO:0005829|cytosol;	GO:0004000|adenosine deaminase activity;GO:0046872|metal ion binding;	.	.
Novel_556	gene17695	chrNC_019471.2:19033318-19082387:+	gi|197944870|gb|ACH79982.1|	136	8e-07	hypothetical protein [Bos taurus]	gi|594065372|ref|XR_327398.1|	240	1e-120	PREDICTED: Bubalus bubalis uncharacterized LOC102396667 (LOC102396667), transcript variant X2, misc_RNA	.	.	.	.	.	.	.	.	pfam11881	DUF3401	Domain of unknown function (DUF3401). This domain is functionally uncharacterized. This domain is found in eukaryotes. This presumed domain is typically between 231 to 250 amino acids in length. This domain is found associated with pfam02145, pfam00595.	.	.	.	.	.
Novel_336	gene1908	chrNC_019458.2:169696712-170068340:-	gi|332164766|ref|NP_001193721.1|	217	5e-15	natural cytotoxicity triggering receptor 3 ligand 1 precursor [Bos taurus]	gi|16554313|gb|AC080097.20|	475	0	Homo sapiens 3 NOVECTOR RP11-784F16 (Roswell Park Cancer Institute Human BAC Library) complete sequence	.	.	.	.	.	.	.	.	pfam10326	7TM_GPCR_Str	Serpentine type 7TM GPCR chemoreceptor Str. Chemoreception is mediated in Caenorhabditis elegans by members of the seven-transmembrane G-protein-coupled receptor class (7TM GPCRs) of proteins which are of the serpentine type. Str is a member of the Str superfamily of chemoreceptors. Almost a quarter (22.5%) of str and srj family genes and pseudogenes in C. elegans appear to have been newly formed…	.	.	.	.	.
Novel_556	gene6927	chrNC_019460.2:171298829-171336281:+	gi|440900091|gb|ELR51300.1|	152	5e-08	PR domain zinc finger protein 12, partial [Bos mutus]	gi|293337377|gb|GQ386770.1|	87	1e-35	Bos taurus breed Angus bone morphogenetic protein 2 kinase (BMP2K) gene, exons 2 through 4, 7, 9 through 13, 15 and partial cds	.	.	.	.	.	.	.	.	pfam01824	MatK_N	MatK/TrnK amino terminal region. The function of this region is unknown.	.	.	.	.	.
Novel_340	gene1966	chrNC_019458.2:175903801-175919134:+	gi|426217461|ref|XP_004002972.1|	1539	0	PREDICTED: GTP-binding protein 8 isoform X1 [Ovis aries]	gi|594102011|ref|XM_006074021.1|	1100	0	PREDICTED: Bubalus bubalis GTP-binding protein 8 (putative) (GTPBP8), transcript variant X1, mRNA	Q0P5E7	554	0	GTP-binding protein 8	aq_1815	119	2e-29	COG0218	pfam01926	MMR_HSR1	50S ribosome-binding GTPase. The full-length GTPase protein is required for the complete activity of the protein of interacting with the 50S ribosome and binding of both adenine and guanine nucleotides, with a preference for guanine nucleotide.	.	GO:0005739|mitochondrion;	GO:0005525|GTP binding;GO:0003924|GTPase activity;GO:0046872|metal ion binding;	.	.
Novel_292	gene3572	chrNC_019459.2:86208903-86214076:+	gi|742191260|ref|XP_010855494.1|	213	4e-14	PREDICTED: LOW QUALITY PROTEIN: cohesin subunit SA-2 [Bison bison bison]	gi|57634397|gb|AC146967.3|	142	7e-66	Bos taurus clone RP42-279M12, complete sequence	.	.	.	.	.	.	.	.	pfam01270	Glyco_hydro_8	Glycosyl hydrolases family 8.	.	.	.	.	.
Novel_556	gene22097	chrNC_019476.2:7122589-7189146:+	gi|803186865|ref|XP_011955702.1|	2684	0	PREDICTED: LOW QUALITY PROTEIN: E3 ubiquitin-protein ligase TRIM71 isoform X1, partial [Ovis aries]	gi|466057913|ref|XM_004279694.1|	1743	0	PREDICTED: Orcinus orca tripartite motif containing 71, E3 ubiquitin protein ligase (TRIM71), mRNA	Q2Q1W2	93.6	2e-17	E3 ubiquitin-protein ligase TRIM71	.	.	.	.	pfam00630	Filamin	Filamin/ABP280 repeat.	GO:0061158|3'-UTR-mediated mRNA destabilization;GO:0008543|fibroblast growth factor receptor signaling pathway;GO:0000082|G1/S transition of mitotic cell cycle;GO:0035278|negative regulation of translation involved in gene silencing by miRNA;GO:0010586|miRNA metabolic process;GO:0017148|negative regulation of translation;GO:0001843|neural tube closure;GO:0021915|neural tube development;GO:2000637…	GO:0000932|cytoplasmic mRNA processing body;	GO:0016874|ligase activity;GO:0035198|miRNA binding;GO:0030371|translation repressor activity;GO:0061630|ubiquitin protein ligase activity;GO:0004842|ubiquitin-protein transferase activity;GO:0008270|zinc ion binding;	K12035	TRIM71; tripartite motif-containing protein 71 [EC:2.3.2.27]
Novel_330	gene3332	chrNC_019459.2:52273330-52278777:-	gi|593744455|ref|XP_007127598.1|	369	1e-89	PREDICTED: putative olfactory receptor ENSP00000348552-like [Physeter catodon]	gi|556749244|ref|XM_005969992.1|	582	0	PREDICTED: Pantholops hodgsonii putative olfactory receptor ENSP00000348552-like (LOC102344605), mRNA	Q9NQN1	37.7	3e-75	Olfactory receptor 2S2	.	.	.	.	pfam13853	7tm_4	Olfactory receptor. The members of this family are transmembrane olfactory receptors.	GO:0007186|G-protein coupled receptor signaling pathway;GO:0007608|sensory perception of smell;	GO:0016021|integral component of membrane;GO:0005886|plasma membrane;	GO:0004930|G-protein coupled receptor activity;GO:0004984|olfactory receptor activity;	K04257	OLFR; olfactory receptor
Novel_292	gene17362	chrNC_019470.2:74061630-74064468:-	gi|426242105|ref|XP_004014917.1|	837	1e-102	PREDICTED: spermatogenesis-associated protein 25 [Ovis aries]	gi|594054305|ref|XM_006051359.1|	1370	0	PREDICTED: Bubalus bubalis spermatogenesis associated 25 (SPATA25), mRNA	Q9BR10	233	6e-69	Spermatogenesis-associated protein 25	.	.	.	.	pfam15218	SPATA25	Spermatogenesis-associated protein 25. This family of proteins may be involved in spermatogenesis.	GO:0030154|cell differentiation;GO:0007283|spermatogenesis;	GO:0016021|integral component of membrane;	.	.	.
Novel_664	gene26611	chrNC_019482.2:26025366-26031013:+	gi|594094699|ref|XP_006070646.1|	363	5e-36	PREDICTED: HIG1 domain family member 1A, mitochondrial-like [Bubalus bubalis]	gi|116004446|ref|NM_001077114.1|	940	0	Bos taurus HIG1 hypoxia inducible domain family, member 1A (HIGD1A), mRNA	Q9JLR9	108	1e-25	HIG1 domain family member 1A, mitochondrial	.	.	.	.	pfam04588	HIG_1_N	Hypoxia induced protein conserved region. This family is found in proteins thought to be involved in the response to hypoxia. Family members mostly come from diverse eukaryotic organisms however eubacterial members have been identified. This region is found at the N-terminus of the member proteins which are predicted to be transmembrane.	GO:0042149|cellular response to glucose starvation;GO:0071456|cellular response to hypoxia;GO:0043066|negative regulation of apoptotic process;GO:0090201|negative regulation of release of cytochrome c from mitochondria;GO:0055114|oxidation-reduction process;GO:0071902|positive regulation of protein serine/threonine kinase activity;	GO:0016021|integral component of membrane;GO:0016020|membrane;GO:0005743|mitochondrial inner membrane;GO:0005739|mitochondrion;GO:0005634|nucleus;GO:0043234|protein complex;GO:0070469|respiratory chain;	.	.	.
Novel_329	gene10036	chrNC_019462.2:62378561-62396436:+	gi|667275178|ref|XP_008572237.1|	652	4e-72	PREDICTED: adenosine deaminase-like protein isoform X2 [Galeopterus variegatus]	gi|545549641|ref|XM_005638330.1|	295	2e-150	PREDICTED: Canis lupus familiaris adenosine deaminase-like (ADAL), transcript variant X5, mRNA	Q6DHV7	238	3e-66	Adenosine deaminase-like protein	.	.	.	.	pfam01529	zf-DHHC	DHHC palmitoyltransferase. This family includes the well known DHHC zinc binding domain as well as three of the four conserved transmembrane regions found in this family of palmitoyltransferase enzymes.	GO:0006154|adenosine catabolic process;GO:0017144|drug metabolic process;GO:0046103|inosine biosynthetic process;GO:0009117|nucleotide metabolic process;GO:0043101|purine-containing compound salvage;	GO:0005829|cytosol;	GO:0004000|adenosine deaminase activity;GO:0046872|metal ion binding;	.	.
Novel_335	gene22277	chrNC_019476.2:22371081-22417885:-	gi|426249250|ref|XP_004018363.1|	3748	0	PREDICTED: leucine-rich repeat neuronal protein 1 [Ovis aries]	gi|117553211|gb|EF093509.1|	5707	0	Bos taurus BTA22 scaffold190836_5512 genomic sequence contig containing highly polymorphic single nucleotide sites	A0N0X6	1442	0	Leucine-rich repeat neuronal protein 1	alr0124_1	89	5e-17	COG4886	pfam13855	LRR_8	Leucine rich repeat.	GO:0051965|positive regulation of synapse assembly;	GO:0016021|integral component of membrane;	.	.	.
Novel_556	gene6208	chrNC_019460.2:117002643-117511677:-	gi|803041858|ref|XP_012029394.1|	5822	0	PREDICTED: liprin-alpha-2 isoform X7 [Ovis aries]	gi|548464554|ref|XM_005679765.1|	5275	0	PREDICTED: Capra hircus protein tyrosine phosphatase, receptor type, f polypeptide (PTPRF), interacting protein (liprin), alpha 2 (PPFIA2), transcript variant X3, mRNA	O75334	2174	0	Liprin-alpha-2	.	.	.	.	pfam13868	Trichoplein	tumor suppressor, Mitostatin. Trichoplein or mitostatin, was first defined as a meiosis-specific nuclear structural protein. It has since been linked with mitochondrial movement. It is associated with the mitochondrial outer membrane, and over-expression leads to reduction in mitochondrial motility whereas lack of it enhances mitochondrial movement. The activity appears to be mediated through bin…	GO:0007160|cell-matrix adhesion;GO:0014047|glutamate secretion;GO:0007269|neurotransmitter secretion;	GO:0009986|cell surface;GO:0005737|cytoplasm;GO:0005829|cytosol;GO:0070062|extracellular exosome;GO:0048786|presynaptic active zone;	.	.	.
Novel_215	gene13353	chrNC_019466.2:50868083-50904078:+	gi|440906302|gb|ELR56579.1|	1358	1e-168	Peptidase inhibitor 15, partial [Bos mutus]	gi|548493517|ref|XM_005689105.1|	2337	0	PREDICTED: Capra hircus peptidase inhibitor 15 (PI15), mRNA	O43692	507	5e-163	Peptidase inhibitor 15	YJL079c	56.2	4e-07	COG2340	pfam00188	CAP	Cysteine-rich secretory protein family. This is a large family of cysteine-rich secretory proteins, antigen 5, and pathogenesis-related 1 proteins (CAP) that are found in a wide range of organisms, including prokaryotes and non-vertebrate eukaryotes, The nine subfamilies of the mammalian CAP 'super'family include: the human glioma pathogenesis-related 1 (GLIPR1), Golgi associated pathogenesis rel…	.	GO:0070062|extracellular exosome;	GO:0030414|peptidase inhibitor activity;	.	.
Novel_336	gene10036	chrNC_019462.2:62378561-62396436:+	gi|667275178|ref|XP_008572237.1|	652	4e-72	PREDICTED: adenosine deaminase-like protein isoform X2 [Galeopterus variegatus]	gi|545549641|ref|XM_005638330.1|	295	2e-150	PREDICTED: Canis lupus familiaris adenosine deaminase-like (ADAL), transcript variant X5, mRNA	Q6DHV7	238	3e-66	Adenosine deaminase-like protein	.	.	.	.	pfam01529	zf-DHHC	DHHC palmitoyltransferase. This family includes the well known DHHC zinc binding domain as well as three of the four conserved transmembrane regions found in this family of palmitoyltransferase enzymes.	GO:0006154|adenosine catabolic process;GO:0017144|drug metabolic process;GO:0046103|inosine biosynthetic process;GO:0009117|nucleotide metabolic process;GO:0043101|purine-containing compound salvage;	GO:0005829|cytosol;	GO:0004000|adenosine deaminase activity;GO:0046872|metal ion binding;	.	.
Novel_671	gene6762	chrNC_019460.2:162968459-162974589:+	.	.	.	.	gi|339333373|emb|FQ482125.7|	65	1e-23	B.taurus DNA sequence from clone CH240-487I9, complete sequence	P11369	53.5	3e-06	LINE-1 retrotransposable element ORF2 protein	.	.	.	.	pfam03348	Serinc	Serine incorporator (Serinc). This is a family of eukaryotic membrane proteins which incorporate serine into membranes and facilitate the synthesis of the serine-derived lipids phosphatidylserine and sphingolipid. Members of this family contain 11 transmembrane domains and form intracellular complexes with key enzymes involved in serine and sphingolipid biosynthesis.	GO:0006310|DNA recombination;	.	GO:0004519|endonuclease activity;GO:0046872|metal ion binding;GO:0003964|RNA-directed DNA polymerase activity;	.	.
Novel_664	gene14503	chrNC_019468.2:23209331-23218875:-	gi|724943294|ref|XP_010386831.1|	330	1e-29	PREDICTED: LOW QUALITY PROTEIN: uncharacterized protein LOC104682053 [Rhinopithecus roxellana]	gi|478518551|ref|XM_004433446.1|	206	2e-101	PREDICTED: Ceratotherium simum simum uncharacterized LOC101395949 (LOC101395949), mRNA	.	.	.	.	.	.	.	.	pfam14916	CCDC92	Coiled-coil domain of unknown function. This domain family is found in eukaryotes, and is approximately 60 amino acids in length. The function is not known and the proteins carry no other domains.	.	.	.	.	.
Novel_556	gene16852	chrNC_019470.2:44258498-44263211:+	gi|803098707|ref|XP_012038148.1|	148	6e-07	PREDICTED: glycoprotein endo-alpha-1,2-mannosidase isoform X1 [Ovis aries]	gi|57634397|gb|AC146967.3|	87	2e-35	Bos taurus clone RP42-279M12, complete sequence	.	.	.	.	.	.	.	.	pfam11162	DUF2946	Protein of unknown function (DUF2946). This family of proteins has no known function.	.	.	.	.	.
Novel_556	gene28200	chrNC_019484.2:110704272-111152271:+	gi|795401457|ref|XP_011943010.1|	3364	0	PREDICTED: kelch-like protein 13 isoform X1 [Cercocebus atys]	gi|548529407|ref|XM_005700270.1|	3050	0	PREDICTED: Capra hircus kelch-like protein 13-like (LOC102169462), transcript variant X1, mRNA	A6QQY2	1212	0	Kelch-like protein 13	.	.	.	.	pfam07707	BACK	BTB And C-terminal Kelch. This domain is found associated with pfam00651 and pfam01344. The BACK domain is found juxtaposed to the BTB domain; they are separated by as little as two residues. This family appears to be closely related to the BTB domain (Finn RD, personal observation).	GO:0000910|cytokinesis;GO:0007067|mitotic nuclear division;GO:0016567|protein ubiquitination;	GO:0031463|Cul3-RING ubiquitin ligase complex;GO:0030496|midbody;	GO:0004842|ubiquitin-protein transferase activity;	K10447	KLHL9_13; kelch-like protein 9/13
Novel_556	gene7823	chrNC_019461.2:24499612-24601860:-	gi|594113833|ref|XP_006079658.1|	178	7e-11	PREDICTED: CKLF-like MARVEL transmembrane domain-containing protein 6 isoform X1 [Bubalus bubalis]	gi|4309810|gb|AC006035.2|	800	0	Homo sapiens BAC clone RP11-196O16 from 7, complete sequence	.	.	.	.	.	.	.	.	pfam04276	DUF443	Protein of unknown function (DUF443). Family of uncharacterized proteins.	.	.	.	.	.
Novel_668	gene26611	chrNC_019482.2:26025366-26031013:+	gi|594094699|ref|XP_006070646.1|	363	5e-36	PREDICTED: HIG1 domain family member 1A, mitochondrial-like [Bubalus bubalis]	gi|116004446|ref|NM_001077114.1|	940	0	Bos taurus HIG1 hypoxia inducible domain family, member 1A (HIGD1A), mRNA	Q9JLR9	108	1e-25	HIG1 domain family member 1A, mitochondrial	.	.	.	.	pfam04588	HIG_1_N	Hypoxia induced protein conserved region. This family is found in proteins thought to be involved in the response to hypoxia. Family members mostly come from diverse eukaryotic organisms however eubacterial members have been identified. This region is found at the N-terminus of the member proteins which are predicted to be transmembrane.	GO:0042149|cellular response to glucose starvation;GO:0071456|cellular response to hypoxia;GO:0043066|negative regulation of apoptotic process;GO:0090201|negative regulation of release of cytochrome c from mitochondria;GO:0055114|oxidation-reduction process;GO:0071902|positive regulation of protein serine/threonine kinase activity;	GO:0016021|integral component of membrane;GO:0016020|membrane;GO:0005743|mitochondrial inner membrane;GO:0005739|mitochondrion;GO:0005634|nucleus;GO:0043234|protein complex;GO:0070469|respiratory chain;	.	.	.
Novel_556	gene985	chrNC_019458.2:91971194-92030167:+	gi|802988486|ref|XP_012034549.1|	2357	0	PREDICTED: vang-like protein 1 isoform X1 [Ovis aries]	gi|594069670|ref|XM_006058674.1|	4938	0	PREDICTED: Bubalus bubalis VANGL planar cell polarity protein 1 (VANGL1), transcript variant X1, mRNA	Q8TAA9	851	0	Vang-like protein 1	.	.	.	.	pfam06638	Strabismus	Strabismus protein. This family consists of several strabismus (STB) or Van Gogh-like (VANGL) proteins 1 and 2. The exact function of this family is unknown. It is thought, however that STB1 gene and STB2 may be potent tumor suppressor gene candidates.	GO:0007275|multicellular organismal development;GO:0060071|Wnt signaling pathway, planar cell polarity pathway;	GO:0016021|integral component of membrane;GO:0016328|lateral plasma membrane;	.	K04510	VANGL; vang-like
Novel_292	gene670	chrNC_019458.2:60452653-60540437:+	gi|426215848|ref|XP_004002181.1|	2145	0	PREDICTED: cAMP-dependent protein kinase catalytic subunit beta isoform X1 [Ovis aries]	gi|556745658|ref|XM_005968242.1|	4193	0	PREDICTED: Pantholops hodgsonii protein kinase, cAMP-dependent, catalytic, beta (PRKACB), transcript variant X2, mRNA	P05131	707	0	cAMP-dependent protein kinase catalytic subunit beta	.	.	.	.	pfam00069	Pkinase	Protein kinase domain.	GO:1901621|negative regulation of smoothened signaling pathway involved in dorsal/ventral neural tube patterning;GO:0001843|neural tube closure;GO:0070613|regulation of protein processing;	GO:0005813|centrosome;GO:0097546|ciliary base;GO:0005737|cytoplasm;GO:0070062|extracellular exosome;GO:0005634|nucleus;GO:0005886|plasma membrane;	GO:0005524|ATP binding;GO:0004691|cAMP-dependent protein kinase activity;GO:0000287|magnesium ion binding;	K04345	PKA; protein kinase A [EC:2.7.11.11]
Novel_668	gene20032	chrNC_019472.2:78813216-78814211:-	gi|556717553|ref|XP_005954686.1|	1340	0	PREDICTED: olfactory receptor 5B12-like [Pantholops hodgsonii]	gi|556717552|ref|XM_005954624.1|	809	0	PREDICTED: Pantholops hodgsonii olfactory receptor 5B12-like (LOC102342723), mRNA	Q96R08	53.1	1e-06	Olfactory receptor 5B12	.	.	.	.	pfam13853	7tm_4	Olfactory receptor. The members of this family are transmembrane olfactory receptors.	GO:0007186|G-protein coupled receptor signaling pathway;	GO:0016021|integral component of membrane;GO:0005886|plasma membrane;	GO:0004930|G-protein coupled receptor activity;GO:0005549|odorant binding;GO:0004984|olfactory receptor activity;	K04257	OLFR; olfactory receptor
Novel_668	gene20030	chrNC_019472.2:78794239-78795191:-	gi|803299121|ref|XP_012008065.1|	745	3e-132	PREDICTED: olfactory receptor 5B12-like [Ovis aries musimon]	gi|194673647|ref|XM_586731.4|	635	0	PREDICTED: Bos taurus uncharacterized LOC509710 (LOC509710), mRNA	A6NL26	194	8e-88	Olfactory receptor 5B21	.	.	.	.	pfam13853	7tm_4	Olfactory receptor. The members of this family are transmembrane olfactory receptors.	GO:0007186|G-protein coupled receptor signaling pathway;	GO:0016021|integral component of membrane;GO:0005886|plasma membrane;	GO:0004930|G-protein coupled receptor activity;GO:0005549|odorant binding;GO:0004984|olfactory receptor activity;	K04257	OLFR; olfactory receptor
Novel_668	gene20034	chrNC_019472.2:78846525-78848224:-	gi|803163355|ref|XP_011952052.1|	1363	0	PREDICTED: olfactory receptor 5B12-like [Ovis aries]	gi|548497239|ref|XM_005690325.1|	794	0	PREDICTED: Capra hircus olfactory receptor 5B12-like (LOC102189607), mRNA	Q96R08	52.8	2e-06	Olfactory receptor 5B12	.	.	.	.	pfam13853	7tm_4	Olfactory receptor. The members of this family are transmembrane olfactory receptors.	GO:0007186|G-protein coupled receptor signaling pathway;	GO:0016021|integral component of membrane;GO:0005886|plasma membrane;	GO:0004930|G-protein coupled receptor activity;GO:0005549|odorant binding;GO:0004984|olfactory receptor activity;	K04257	OLFR; olfactory receptor
Novel_668	gene18181	chrNC_019471.2:48076042-48077129:-	gi|537112757|gb|ERE61612.1|	308	3e-29	leucine-rich repeat and fibronectin type III domain-containing protein 1 [Cricetulus griseus]	gi|594090660|ref|XM_006068669.1|	900	0	PREDICTED: Bubalus bubalis leucine rich repeat and fibronectin type III domain containing 1 (LRFN1), transcript variant X4, mRNA	Q2WF71	76.6	6e-14	Leucine-rich repeat and fibronectin type III domain-containing protein 1	.	.	.	.	pfam15143	DUF4575	Domain of unknown function (DUF4575). This family of uncharacterized proteins is found in eukaryotes.	GO:0007409|axonogenesis;	GO:0030054|cell junction;GO:0009986|cell surface;GO:0016021|integral component of membrane;GO:0014069|postsynaptic density;GO:0045211|postsynaptic membrane;	.	K16354	LRFN1, SALM2; leucine-rich repeat and fibronectin type-III domain-containing protein 1
Novel_668	gene18182	chrNC_019471.2:48077477-48087714:-	gi|803152967|ref|XP_011950428.1|	1606	0	PREDICTED: leucine-rich repeat and fibronectin type III domain-containing protein 1 [Ovis aries]	gi|594090660|ref|XM_006068669.1|	2073	0	PREDICTED: Bubalus bubalis leucine rich repeat and fibronectin type III domain containing 1 (LRFN1), transcript variant X4, mRNA	P0C7J6	20	6e-07	Leucine-rich repeat and fibronectin type III domain-containing protein 1	.	.	.	.	pfam13855	LRR_8	Leucine rich repeat.	GO:0007409|axonogenesis;	GO:0030054|cell junction;GO:0009986|cell surface;GO:0016021|integral component of membrane;GO:0014069|postsynaptic density;GO:0045211|postsynaptic membrane;	.	K16354	LRFN1, SALM2; leucine-rich repeat and fibronectin type-III domain-containing protein 1
Novel_668	gene18279	chrNC_019471.2:50297983-50302451:-	gi|426242970|ref|XP_004015341.1|	1189	8e-161	PREDICTED: B-cell antigen receptor complex-associated protein alpha chain isoform X1 [Ovis aries]	gi|548504739|ref|XM_005692572.1|	1142	0	PREDICTED: Capra hircus CD79a molecule, immunoglobulin-associated alpha (CD79A), transcript variant X1, mRNA	P40293	333	3e-109	B-cell antigen receptor complex-associated protein alpha chain	.	.	.	.	pfam07686	V-set	Immunoglobulin V-set domain. This domain is found in antibodies as well as neural protein P0 and CTL4 amongst others.	GO:0002250|adaptive immune response;GO:0042113|B cell activation;GO:0030183|B cell differentiation;GO:0042100|B cell proliferation;GO:0050853|B cell receptor signaling pathway;	GO:0019815|B cell receptor complex;GO:0005737|cytoplasm;GO:0009897|external side of plasma membrane;GO:0005887|integral component of plasma membrane;GO:0045121|membrane raft;GO:0005771|multivesicular body;	GO:0004888|transmembrane signaling receptor activity;	K06506	CD79A, IGA; CD79A antigen
Novel_332	gene1908	chrNC_019458.2:169696712-170068340:-	gi|332164766|ref|NP_001193721.1|	217	5e-15	natural cytotoxicity triggering receptor 3 ligand 1 precursor [Bos taurus]	gi|16554313|gb|AC080097.20|	475	0	Homo sapiens 3 NOVECTOR RP11-784F16 (Roswell Park Cancer Institute Human BAC Library) complete sequence	.	.	.	.	.	.	.	.	pfam10326	7TM_GPCR_Str	Serpentine type 7TM GPCR chemoreceptor Str. Chemoreception is mediated in Caenorhabditis elegans by members of the seven-transmembrane G-protein-coupled receptor class (7TM GPCRs) of proteins which are of the serpentine type. Str is a member of the Str superfamily of chemoreceptors. Almost a quarter (22.5%) of str and srj family genes and pseudogenes in C. elegans appear to have been newly formed…	.	.	.	.	.
Novel_671	gene18182	chrNC_019471.2:48077477-48087714:-	gi|803152967|ref|XP_011950428.1|	1606	0	PREDICTED: leucine-rich repeat and fibronectin type III domain-containing protein 1 [Ovis aries]	gi|594090660|ref|XM_006068669.1|	2073	0	PREDICTED: Bubalus bubalis leucine rich repeat and fibronectin type III domain containing 1 (LRFN1), transcript variant X4, mRNA	P0C7J6	20	6e-07	Leucine-rich repeat and fibronectin type III domain-containing protein 1	.	.	.	.	pfam13855	LRR_8	Leucine rich repeat.	GO:0007409|axonogenesis;	GO:0030054|cell junction;GO:0009986|cell surface;GO:0016021|integral component of membrane;GO:0014069|postsynaptic density;GO:0045211|postsynaptic membrane;	.	K16354	LRFN1, SALM2; leucine-rich repeat and fibronectin type-III domain-containing protein 1
Novel_671	gene18181	chrNC_019471.2:48076042-48077129:-	gi|537112757|gb|ERE61612.1|	308	3e-29	leucine-rich repeat and fibronectin type III domain-containing protein 1 [Cricetulus griseus]	gi|594090660|ref|XM_006068669.1|	900	0	PREDICTED: Bubalus bubalis leucine rich repeat and fibronectin type III domain containing 1 (LRFN1), transcript variant X4, mRNA	Q2WF71	76.6	6e-14	Leucine-rich repeat and fibronectin type III domain-containing protein 1	.	.	.	.	pfam15143	DUF4575	Domain of unknown function (DUF4575). This family of uncharacterized proteins is found in eukaryotes.	GO:0007409|axonogenesis;	GO:0030054|cell junction;GO:0009986|cell surface;GO:0016021|integral component of membrane;GO:0014069|postsynaptic density;GO:0045211|postsynaptic membrane;	.	K16354	LRFN1, SALM2; leucine-rich repeat and fibronectin type-III domain-containing protein 1
Novel_556	gene3572	chrNC_019459.2:86208903-86214076:+	gi|742191260|ref|XP_010855494.1|	213	4e-14	PREDICTED: LOW QUALITY PROTEIN: cohesin subunit SA-2 [Bison bison bison]	gi|57634397|gb|AC146967.3|	142	7e-66	Bos taurus clone RP42-279M12, complete sequence	.	.	.	.	.	.	.	.	pfam01270	Glyco_hydro_8	Glycosyl hydrolases family 8.	.	.	.	.	.
Novel_331	gene17643	chrNC_019471.2:14205341-14217552:+	gi|426242298|ref|XP_004015011.1|	2131	0	PREDICTED: LOW QUALITY PROTEIN: differentially expressed in FDCP 8 homolog isoform X1 [Ovis aries]	gi|594078308|ref|XM_006062787.1|	3045	0	PREDICTED: Bubalus bubalis tigger transposable element-derived protein 1-like (LOC102401737), mRNA	A5PJM7	813	0	Differentially expressed in FDCP 8 homolog	.	.	.	.	pfam13901	DUF4206	Domain of unknown function (DUF4206). This is a family of cysteine-rich proteins. Many members also carry a pleckstrin-homology domain, pfam00169	GO:0035556|intracellular signal transduction;	GO:0005622|intracellular;	GO:0046872|metal ion binding;	.	.
Novel_331	gene14862	chrNC_019468.2:35377558-35381667:+	gi|548508592|ref|XP_005693707.1|	1399	0	PREDICTED: protein Tob1 [Capra hircus]	gi|514961942|ref|NM_001077075.3|	2058	0	Bos taurus transducer of ERBB2, 1 (TOB1), transcript variant 1, mRNA	P50616	536	3e-180	Protein Tob1	.	.	.	.	pfam07742	BTG	BTG family.	GO:0030509|BMP signaling pathway;GO:0030514|negative regulation of BMP signaling pathway;GO:0008285|negative regulation of cell proliferation;GO:0060212|negative regulation of nuclear-transcribed mRNA poly(A) tail shortening;GO:0045668|negative regulation of osteoblast differentiation;GO:0017148|negative regulation of translation;GO:1900153|positive regulation of nuclear-transcribed mRNA cataboli…	GO:0030014|CCR4-NOT complex;GO:0005737|cytoplasm;GO:0005634|nucleus;	GO:0030971|receptor tyrosine kinase binding;GO:0005070|SH3/SH2 adaptor activity;GO:0003714|transcription corepressor activity;	K14443	TOB; protein Tob/BTG
Novel_340	gene3898	chrNC_019459.2:129705486-129734413:-	gi|803236291|ref|XP_011978289.1|	141	6e-08	PREDICTED: protein FAM47E isoform X9 [Ovis aries musimon]	gi|63169154|gb|AY957499.1|	79	7e-32	Bos taurus glutamate-cysteine ligase catalytic subunit (GCLC), MHC class II antigen (DSB), MHC class II antigen (DYA), MHC class II antigen (DYB), MHC class II antigen (DOB), transporter 2 ATP-binding cassette sub-family B (TAP2), proteasome subunit beta type 8 (PSMB8), transporter 1 ATP-binding cassette sub-family B (TAP1), proteosome subunit beta type 9 (PSMB9), histone H2B-like (H2B), MHC clas…	.	.	.	.	.	.	.	.	pfam06734	UL97	UL97. This family represents a conserved region within viral UL97 phosphotransferases. UL97 participates in the phosphorylation of the nucleoside analog ganciclovir (GCV) to produce GCV-monophosphate.	.	.	.	.	.
Novel_335	gene10036	chrNC_019462.2:62378561-62396436:+	gi|667275178|ref|XP_008572237.1|	652	4e-72	PREDICTED: adenosine deaminase-like protein isoform X2 [Galeopterus variegatus]	gi|545549641|ref|XM_005638330.1|	295	2e-150	PREDICTED: Canis lupus familiaris adenosine deaminase-like (ADAL), transcript variant X5, mRNA	Q6DHV7	238	3e-66	Adenosine deaminase-like protein	.	.	.	.	pfam01529	zf-DHHC	DHHC palmitoyltransferase. This family includes the well known DHHC zinc binding domain as well as three of the four conserved transmembrane regions found in this family of palmitoyltransferase enzymes.	GO:0006154|adenosine catabolic process;GO:0017144|drug metabolic process;GO:0046103|inosine biosynthetic process;GO:0009117|nucleotide metabolic process;GO:0043101|purine-containing compound salvage;	GO:0005829|cytosol;	GO:0004000|adenosine deaminase activity;GO:0046872|metal ion binding;	.	.
Novel_556	gene18636	chrNC_019471.2:56931997-56937960:+	gi|308036506|dbj|BAJ21709.1|	811	2e-119	putative pheromone receptor sheepv1r21 [Ovis aries]	gi|308036505|dbj|AB519049.1|	569	0	Ovis aries sheepv1r21 gene for putative pheromone receptor sheepv1r21, partial cds	Q7Z5H5	94.4	2e-83	Vomeronasal type-1 receptor 4	.	.	.	.	pfam03402	V1R	Vomeronasal organ pheromone receptor family, V1R. This family represents one of two known vomeronasal organ receptor families, the V1R family.	GO:0019236|response to pheromone;	GO:0016021|integral component of membrane;GO:0005886|plasma membrane;	GO:0016503|pheromone receptor activity;	K04614	V1R; vomeronasal1 receptor
Novel_671	gene14503	chrNC_019468.2:23209331-23218875:-	gi|724943294|ref|XP_010386831.1|	330	1e-29	PREDICTED: LOW QUALITY PROTEIN: uncharacterized protein LOC104682053 [Rhinopithecus roxellana]	gi|478518551|ref|XM_004433446.1|	206	2e-101	PREDICTED: Ceratotherium simum simum uncharacterized LOC101395949 (LOC101395949), mRNA	.	.	.	.	.	.	.	.	pfam14916	CCDC92	Coiled-coil domain of unknown function. This domain family is found in eukaryotes, and is approximately 60 amino acids in length. The function is not known and the proteins carry no other domains.	.	.	.	.	.
Novel_671	gene20029	chrNC_019472.2:78770846-78787001:-	gi|803162915|ref|XP_004016874.2|	553	4e-104	PREDICTED: olfactory receptor 5B12-like [Ovis aries]	gi|555991315|ref|XM_005907382.1|	510	0	PREDICTED: Bos mutus olfactory receptor 5B12-like (LOC102275180), mRNA	Q96R08	173	8e-82	Olfactory receptor 5B12	.	.	.	.	pfam13853	7tm_4	Olfactory receptor. The members of this family are transmembrane olfactory receptors.	GO:0007186|G-protein coupled receptor signaling pathway;	GO:0016021|integral component of membrane;GO:0005886|plasma membrane;	GO:0004930|G-protein coupled receptor activity;GO:0005549|odorant binding;GO:0004984|olfactory receptor activity;	K04257	OLFR; olfactory receptor
Novel_556	gene13701	chrNC_019467.2:15876175-15911423:+	gi|803108670|ref|XP_012039782.1|	1685	0	PREDICTED: kidney mitochondrial carrier protein 1 isoform X2 [Ovis aries]	gi|548487908|ref|XM_005687432.1|	1839	0	PREDICTED: Capra hircus solute carrier family 25, member 30 (SLC25A30), transcript variant X1, mRNA	Q8HXE3	498	2e-173	Kidney mitochondrial carrier protein 1	.	.	.	.	pfam00153	Mito_carr	Mitochondrial carrier protein.	GO:0006839|mitochondrial transport;	GO:0016021|integral component of membrane;GO:0005743|mitochondrial inner membrane;	.	.	.
Novel_330	gene10036	chrNC_019462.2:62378561-62396436:+	gi|667275178|ref|XP_008572237.1|	652	4e-72	PREDICTED: adenosine deaminase-like protein isoform X2 [Galeopterus variegatus]	gi|545549641|ref|XM_005638330.1|	295	2e-150	PREDICTED: Canis lupus familiaris adenosine deaminase-like (ADAL), transcript variant X5, mRNA	Q6DHV7	238	3e-66	Adenosine deaminase-like protein	.	.	.	.	pfam01529	zf-DHHC	DHHC palmitoyltransferase. This family includes the well known DHHC zinc binding domain as well as three of the four conserved transmembrane regions found in this family of palmitoyltransferase enzymes.	GO:0006154|adenosine catabolic process;GO:0017144|drug metabolic process;GO:0046103|inosine biosynthetic process;GO:0009117|nucleotide metabolic process;GO:0043101|purine-containing compound salvage;	GO:0005829|cytosol;	GO:0004000|adenosine deaminase activity;GO:0046872|metal ion binding;	.	.
Novel_340	gene22069	chrNC_019476.2:1657846-1751785:-	gi|803182399|ref|XP_011954682.1|	4350	0	PREDICTED: LOW QUALITY PROTEIN: sodium bicarbonate cotransporter 3 isoform X1 [Ovis aries]	gi|594071134|ref|XM_006059374.1|	6712	0	PREDICTED: Bubalus bubalis solute carrier family 4, sodium bicarbonate cotransporter, member 7 (SLC4A7), transcript variant X5, mRNA	Q9R1N3	1552	0	Sodium bicarbonate cotransporter 3	.	.	.	.	pfam00955	HCO3_cotransp	HCO3- transporter family. This family contains Band 3 anion exchange proteins that exchange CL-/HCO3-. This family also includes cotransporters of Na+/HCO3-.	GO:0098656|anion transmembrane transport;GO:0060117|auditory receptor cell development;GO:0015701|bicarbonate transport;GO:0051453|regulation of intracellular pH;GO:0006814|sodium ion transport;	GO:0016324|apical plasma membrane;GO:0016323|basolateral plasma membrane;GO:0031410|cytoplasmic vesicle;GO:0005887|integral component of plasma membrane;GO:0005886|plasma membrane;GO:0032420|stereocilium;GO:0045202|synapse;	GO:0008509|anion transmembrane transporter activity;GO:0005452|inorganic anion exchanger activity;GO:0015293|symporter activity;	K13858	SLC4A7; solute carrier family 4 (sodium bicarbonate cotransporter), member 7
Novel_671	gene20030	chrNC_019472.2:78794239-78795191:-	gi|803299121|ref|XP_012008065.1|	745	3e-132	PREDICTED: olfactory receptor 5B12-like [Ovis aries musimon]	gi|194673647|ref|XM_586731.4|	635	0	PREDICTED: Bos taurus uncharacterized LOC509710 (LOC509710), mRNA	A6NL26	194	8e-88	Olfactory receptor 5B21	.	.	.	.	pfam13853	7tm_4	Olfactory receptor. The members of this family are transmembrane olfactory receptors.	GO:0007186|G-protein coupled receptor signaling pathway;	GO:0016021|integral component of membrane;GO:0005886|plasma membrane;	GO:0004930|G-protein coupled receptor activity;GO:0005549|odorant binding;GO:0004984|olfactory receptor activity;	K04257	OLFR; olfactory receptor
Novel_671	gene20032	chrNC_019472.2:78813216-78814211:-	gi|556717553|ref|XP_005954686.1|	1340	0	PREDICTED: olfactory receptor 5B12-like [Pantholops hodgsonii]	gi|556717552|ref|XM_005954624.1|	809	0	PREDICTED: Pantholops hodgsonii olfactory receptor 5B12-like (LOC102342723), mRNA	Q96R08	53.1	1e-06	Olfactory receptor 5B12	.	.	.	.	pfam13853	7tm_4	Olfactory receptor. The members of this family are transmembrane olfactory receptors.	GO:0007186|G-protein coupled receptor signaling pathway;	GO:0016021|integral component of membrane;GO:0005886|plasma membrane;	GO:0004930|G-protein coupled receptor activity;GO:0005549|odorant binding;GO:0004984|olfactory receptor activity;	K04257	OLFR; olfactory receptor
Novel_671	gene20034	chrNC_019472.2:78846525-78848224:-	gi|803163355|ref|XP_011952052.1|	1363	0	PREDICTED: olfactory receptor 5B12-like [Ovis aries]	gi|548497239|ref|XM_005690325.1|	794	0	PREDICTED: Capra hircus olfactory receptor 5B12-like (LOC102189607), mRNA	Q96R08	52.8	2e-06	Olfactory receptor 5B12	.	.	.	.	pfam13853	7tm_4	Olfactory receptor. The members of this family are transmembrane olfactory receptors.	GO:0007186|G-protein coupled receptor signaling pathway;	GO:0016021|integral component of membrane;GO:0005886|plasma membrane;	GO:0004930|G-protein coupled receptor activity;GO:0005549|odorant binding;GO:0004984|olfactory receptor activity;	K04257	OLFR; olfactory receptor
Novel_332	gene17643	chrNC_019471.2:14205341-14217552:+	gi|426242298|ref|XP_004015011.1|	2131	0	PREDICTED: LOW QUALITY PROTEIN: differentially expressed in FDCP 8 homolog isoform X1 [Ovis aries]	gi|594078308|ref|XM_006062787.1|	3045	0	PREDICTED: Bubalus bubalis tigger transposable element-derived protein 1-like (LOC102401737), mRNA	A5PJM7	813	0	Differentially expressed in FDCP 8 homolog	.	.	.	.	pfam13901	DUF4206	Domain of unknown function (DUF4206). This is a family of cysteine-rich proteins. Many members also carry a pleckstrin-homology domain, pfam00169	GO:0035556|intracellular signal transduction;	GO:0005622|intracellular;	GO:0046872|metal ion binding;	.	.
Novel_338	gene10036	chrNC_019462.2:62378561-62396436:+	gi|667275178|ref|XP_008572237.1|	652	4e-72	PREDICTED: adenosine deaminase-like protein isoform X2 [Galeopterus variegatus]	gi|545549641|ref|XM_005638330.1|	295	2e-150	PREDICTED: Canis lupus familiaris adenosine deaminase-like (ADAL), transcript variant X5, mRNA	Q6DHV7	238	3e-66	Adenosine deaminase-like protein	.	.	.	.	pfam01529	zf-DHHC	DHHC palmitoyltransferase. This family includes the well known DHHC zinc binding domain as well as three of the four conserved transmembrane regions found in this family of palmitoyltransferase enzymes.	GO:0006154|adenosine catabolic process;GO:0017144|drug metabolic process;GO:0046103|inosine biosynthetic process;GO:0009117|nucleotide metabolic process;GO:0043101|purine-containing compound salvage;	GO:0005829|cytosol;	GO:0004000|adenosine deaminase activity;GO:0046872|metal ion binding;	.	.
Novel_337	gene1908	chrNC_019458.2:169696712-170068340:-	gi|332164766|ref|NP_001193721.1|	217	5e-15	natural cytotoxicity triggering receptor 3 ligand 1 precursor [Bos taurus]	gi|16554313|gb|AC080097.20|	475	0	Homo sapiens 3 NOVECTOR RP11-784F16 (Roswell Park Cancer Institute Human BAC Library) complete sequence	.	.	.	.	.	.	.	.	pfam10326	7TM_GPCR_Str	Serpentine type 7TM GPCR chemoreceptor Str. Chemoreception is mediated in Caenorhabditis elegans by members of the seven-transmembrane G-protein-coupled receptor class (7TM GPCRs) of proteins which are of the serpentine type. Str is a member of the Str superfamily of chemoreceptors. Almost a quarter (22.5%) of str and srj family genes and pseudogenes in C. elegans appear to have been newly formed…	.	.	.	.	.
Novel_668	gene19037	chrNC_019472.2:21617170-21622192:-	gi|426244511|ref|XP_004016065.1|	3357	0	PREDICTED: ferredoxin-fold anticodon-binding domain-containing protein 1 [Ovis aries]	gi|548494286|ref|XM_005689433.1|	2134	0	PREDICTED: Capra hircus ferredoxin-fold anticodon binding domain containing 1 (FDXACB1), transcript variant X1, mRNA	Q9BRP7	973	0	Ferredoxin-fold anticodon-binding domain-containing protein 1	YPR047w_2	68.9	1e-12	COG0072	pfam10354	DUF2431	Domain of unknown function (DUF2431). This is the N-terminal domain of a family of proteins found from plants to humans. The function is not known.	GO:0070475|rRNA base methylation;GO:0008033|tRNA processing;	GO:0005737|cytoplasm;	GO:0005524|ATP binding;GO:0000287|magnesium ion binding;GO:0070042|rRNA (uridine-N3-)-methyltransferase activity;GO:0000049|tRNA binding;	.	.
Novel_338	gene26595	chrNC_019482.2:24977925-25036553:+	gi|594073118|ref|XP_006060384.1|	3375	0	PREDICTED: KIF1-binding protein [Bubalus bubalis]	gi|548525572|ref|XM_005699127.1|	2351	0	PREDICTED: Capra hircus KIAA1279 ortholog (KIAA1279), mRNA	Q3SYS9	1268	0	KIF1-binding protein	.	.	.	.	pfam12309	KBP_C	KIF-1 binding protein C terminal. This family of proteins is found in bacteria and eukaryotes. Proteins in this family are typically between 365 and 621 amino acids in length. There is a conserved LLP sequence motif. KBP is a binding partner for KIF1Balpha that is a regulator of its transport function and thus represents a type of kinesin interacting protein.	GO:0030154|cell differentiation;GO:0006839|mitochondrial transport;GO:0007399|nervous system development;	GO:0005856|cytoskeleton;GO:0005739|mitochondrion;	GO:0019894|kinesin binding;	.	.
Novel_292	gene8080	chrNC_019461.2:65533581-65550649:-	gi|548463465|ref|XP_005679301.1|	360	3e-35	PREDICTED: indolethylamine N-methyltransferase-like [Capra hircus]	gi|56089307|gb|AC092193.4|	600	0	Bos taurus clone RP42-459A17, complete sequence	P40936	72	2e-12	Indolethylamine N-methyltransferase	.	.	.	.	pfam01234	NNMT_PNMT_TEMT	NNMT/PNMT/TEMT family.	GO:0009308|amine metabolic process;GO:0032259|methylation;GO:0009636|response to toxic substance;GO:0001887|selenium compound metabolic process;	GO:0005829|cytosol;	GO:0030748|amine N-methyltransferase activity;GO:0098615|dimethyl selenide methyltransferase activity;GO:0004790|thioether S-methyltransferase activity;	K00562	INMT, TEMT; methyltransferase [EC:2.1.1.49 2.1.1.96]
Novel_667	gene19037	chrNC_019472.2:21617170-21622192:-	gi|426244511|ref|XP_004016065.1|	3357	0	PREDICTED: ferredoxin-fold anticodon-binding domain-containing protein 1 [Ovis aries]	gi|548494286|ref|XM_005689433.1|	2134	0	PREDICTED: Capra hircus ferredoxin-fold anticodon binding domain containing 1 (FDXACB1), transcript variant X1, mRNA	Q9BRP7	973	0	Ferredoxin-fold anticodon-binding domain-containing protein 1	YPR047w_2	68.9	1e-12	COG0072	pfam10354	DUF2431	Domain of unknown function (DUF2431). This is the N-terminal domain of a family of proteins found from plants to humans. The function is not known.	GO:0070475|rRNA base methylation;GO:0008033|tRNA processing;	GO:0005737|cytoplasm;	GO:0005524|ATP binding;GO:0000287|magnesium ion binding;GO:0070042|rRNA (uridine-N3-)-methyltransferase activity;GO:0000049|tRNA binding;	.	.
Novel_667	gene15396	chrNC_019468.2:51423414-51439479:-	gi|803125923|ref|XP_012041866.1|	4877	0	PREDICTED: lysosomal alpha-glucosidase isoform X1 [Ovis aries]	gi|548509909|ref|XM_005694082.1|	4065	0	PREDICTED: Capra hircus glucosidase, alpha; acid (GAA), transcript variant X2, mRNA	Q9MYM4	1752	0	Lysosomal alpha-glucosidase	alr4773	312	8e-90	COG1501	pfam01055	Glyco_hydro_31	Glycosyl hydrolases family 31. Glycosyl hydrolases are key enzymes of carbohydrate metabolizm. Family 31 comprises of enzymes that are, or similar to, alpha- galactosidases.	GO:0060048|cardiac muscle contraction;GO:0002086|diaphragm contraction;GO:0005980|glycogen catabolic process;GO:0003007|heart morphogenesis;GO:0007626|locomotory behavior;GO:0007040|lysosome organization;GO:0046716|muscle cell cellular homeostasis;GO:0050885|neuromuscular process controlling balance;GO:0050884|neuromuscular process controlling posture;GO:0002026|regulation of the force of heart c…	GO:0070062|extracellular exosome;GO:0005765|lysosomal membrane;	GO:0004558|alpha-1,4-glucosidase activity;GO:0030246|carbohydrate binding;GO:0032450|maltose alpha-glucosidase activity;GO:0004574|oligo-1,6-glucosidase activity;	K12316	GAA; lysosomal alpha-glucosidase [EC:3.2.1.20]
Novel_556	gene20400	chrNC_019473.2:36512351-36518010:-	gi|817290052|ref|XP_012315339.1|	201	6e-22	PREDICTED: GDNF antisense RNA 1 (head to head) [Aotus nancymaae]	gi|394999626|gb|JQ711177.1|	157	4e-74	Bos taurus growth hormone receptor gene, complete cds	.	.	.	.	.	.	.	.	pfam10325	7TM_GPCR_Srz	Serpentine type 7TM GPCR chemoreceptor Srz. Chemoreception is mediated in Caenorhabditis elegans by members of the seven-transmembrane G-protein-coupled receptor class (7TM GPCRs) of proteins which are of the serpentine type. Srz is a solo families amongst the superfamilies of chemoreceptors. Chemoperception is one of the central senses of soil nematodes like C. elegans which are otherwise 'blind…	.	.	.	.	.
Novel_332	gene10036	chrNC_019462.2:62378561-62396436:+	gi|667275178|ref|XP_008572237.1|	652	4e-72	PREDICTED: adenosine deaminase-like protein isoform X2 [Galeopterus variegatus]	gi|545549641|ref|XM_005638330.1|	295	2e-150	PREDICTED: Canis lupus familiaris adenosine deaminase-like (ADAL), transcript variant X5, mRNA	Q6DHV7	238	3e-66	Adenosine deaminase-like protein	.	.	.	.	pfam01529	zf-DHHC	DHHC palmitoyltransferase. This family includes the well known DHHC zinc binding domain as well as three of the four conserved transmembrane regions found in this family of palmitoyltransferase enzymes.	GO:0006154|adenosine catabolic process;GO:0017144|drug metabolic process;GO:0046103|inosine biosynthetic process;GO:0009117|nucleotide metabolic process;GO:0043101|purine-containing compound salvage;	GO:0005829|cytosol;	GO:0004000|adenosine deaminase activity;GO:0046872|metal ion binding;	.	.
Novel_337	gene10036	chrNC_019462.2:62378561-62396436:+	gi|667275178|ref|XP_008572237.1|	652	4e-72	PREDICTED: adenosine deaminase-like protein isoform X2 [Galeopterus variegatus]	gi|545549641|ref|XM_005638330.1|	295	2e-150	PREDICTED: Canis lupus familiaris adenosine deaminase-like (ADAL), transcript variant X5, mRNA	Q6DHV7	238	3e-66	Adenosine deaminase-like protein	.	.	.	.	pfam01529	zf-DHHC	DHHC palmitoyltransferase. This family includes the well known DHHC zinc binding domain as well as three of the four conserved transmembrane regions found in this family of palmitoyltransferase enzymes.	GO:0006154|adenosine catabolic process;GO:0017144|drug metabolic process;GO:0046103|inosine biosynthetic process;GO:0009117|nucleotide metabolic process;GO:0043101|purine-containing compound salvage;	GO:0005829|cytosol;	GO:0004000|adenosine deaminase activity;GO:0046872|metal ion binding;	.	.
Novel_556	gene8319	chrNC_019461.2:93480430-93604895:+	gi|741924383|ref|XP_010802764.1|	2089	0	PREDICTED: nuclear respiratory factor 1 isoform X1 [Bos taurus]	gi|594037676|ref|XM_006043404.1|	2846	0	PREDICTED: Bubalus bubalis nuclear respiratory factor 1 (NRF1), transcript variant X4, mRNA	Q9WU00	53.9	3e-06	Nuclear respiratory factor 1	.	.	.	.	pfam10491	Nrf1_DNA-bind	NLS-binding and DNA-binding and dimerization domains of Nrf1. In Drosophila, the erect wing (ewg) protein is required for proper development of the central nervous system and the indirect flight muscles. The fly ewg gene encodes a novel DNA-binding domain that is also found in four genes previously identified in sea urchin, chicken, zebrafish, and human. Nuclear respiratory factor-1 is a transcri…	GO:0007005|mitochondrion organization;GO:0007275|multicellular organismal development;GO:0045944|positive regulation of transcription from RNA polymerase II promoter;GO:0006357|regulation of transcription from RNA polymerase II promoter;	GO:0070062|extracellular exosome;GO:0005654|nucleoplasm;GO:0005634|nucleus;GO:0005667|transcription factor complex;	GO:0001046|core promoter sequence-specific DNA binding;GO:0042803|protein homodimerization activity;GO:0000978|RNA polymerase II core promoter proximal region sequence-specific DNA binding;GO:0003700|transcription factor activity, sequence-specific DNA binding;GO:0001077|transcriptional activator activity, RNA polymerase II core promoter proximal region sequence-specific binding;	K11831	NRF1; nuclear respiratory factor 1
Novel_340	gene2955	chrNC_019459.2:15622125-15656706:-	gi|803226084|ref|XP_011973348.1|	195	1e-12	PREDICTED: mitogen-activated protein kinase 7-like isoform X2 [Ovis aries musimon]	gi|171702072|emb|CU062606.10|	403	0	Pig DNA sequence from clone CH242-87M16 on chromosome 1, complete sequence	.	.	.	.	.	.	.	.	pfam06185	YecM	YecM protein. This family consists of several bacterial YecM proteins of unknown function.	.	.	.	.	.
Novel_665	gene26611	chrNC_019482.2:26025366-26031013:+	gi|594094699|ref|XP_006070646.1|	363	5e-36	PREDICTED: HIG1 domain family member 1A, mitochondrial-like [Bubalus bubalis]	gi|116004446|ref|NM_001077114.1|	940	0	Bos taurus HIG1 hypoxia inducible domain family, member 1A (HIGD1A), mRNA	Q9JLR9	108	1e-25	HIG1 domain family member 1A, mitochondrial	.	.	.	.	pfam04588	HIG_1_N	Hypoxia induced protein conserved region. This family is found in proteins thought to be involved in the response to hypoxia. Family members mostly come from diverse eukaryotic organisms however eubacterial members have been identified. This region is found at the N-terminus of the member proteins which are predicted to be transmembrane.	GO:0042149|cellular response to glucose starvation;GO:0071456|cellular response to hypoxia;GO:0043066|negative regulation of apoptotic process;GO:0090201|negative regulation of release of cytochrome c from mitochondria;GO:0055114|oxidation-reduction process;GO:0071902|positive regulation of protein serine/threonine kinase activity;	GO:0016021|integral component of membrane;GO:0016020|membrane;GO:0005743|mitochondrial inner membrane;GO:0005739|mitochondrion;GO:0005634|nucleus;GO:0043234|protein complex;GO:0070469|respiratory chain;	.	.	.
Novel_335	gene1908	chrNC_019458.2:169696712-170068340:-	gi|332164766|ref|NP_001193721.1|	217	5e-15	natural cytotoxicity triggering receptor 3 ligand 1 precursor [Bos taurus]	gi|16554313|gb|AC080097.20|	475	0	Homo sapiens 3 NOVECTOR RP11-784F16 (Roswell Park Cancer Institute Human BAC Library) complete sequence	.	.	.	.	.	.	.	.	pfam10326	7TM_GPCR_Str	Serpentine type 7TM GPCR chemoreceptor Str. Chemoreception is mediated in Caenorhabditis elegans by members of the seven-transmembrane G-protein-coupled receptor class (7TM GPCRs) of proteins which are of the serpentine type. Str is a member of the Str superfamily of chemoreceptors. Almost a quarter (22.5%) of str and srj family genes and pseudogenes in C. elegans appear to have been newly formed…	.	.	.	.	.
Novel_331	gene3332	chrNC_019459.2:52273330-52278777:-	gi|593744455|ref|XP_007127598.1|	369	1e-89	PREDICTED: putative olfactory receptor ENSP00000348552-like [Physeter catodon]	gi|556749244|ref|XM_005969992.1|	582	0	PREDICTED: Pantholops hodgsonii putative olfactory receptor ENSP00000348552-like (LOC102344605), mRNA	Q9NQN1	37.7	3e-75	Olfactory receptor 2S2	.	.	.	.	pfam13853	7tm_4	Olfactory receptor. The members of this family are transmembrane olfactory receptors.	GO:0007186|G-protein coupled receptor signaling pathway;GO:0007608|sensory perception of smell;	GO:0016021|integral component of membrane;GO:0005886|plasma membrane;	GO:0004930|G-protein coupled receptor activity;GO:0004984|olfactory receptor activity;	K04257	OLFR; olfactory receptor
Novel_292	gene21495	chrNC_019475.2:22551030-22567076:-	.	.	.	.	gi|594107485|ref|XR_329144.1|	598	0	PREDICTED: Bubalus bubalis uncharacterized LOC102392942 (LOC102392942), misc_RNA	.	.	.	.	.	.	.	.	pfam05287	PMG	PMG protein. This family consists of several mouse anagen-specific protein mKAP13 (PMG1 and PMG2). PMG1 and 2 contain characteristic repeats reminiscent of the keratin-associated proteins (KAPs). Both genes are expressed in growing hair follicles in skin as well as in sebaceous and eccrine sweat glands. Interestingly, expression is also detected in the mammary epithelium where it is limited to th…	.	.	.	.	.
Novel_668	gene20029	chrNC_019472.2:78770846-78787001:-	gi|803162915|ref|XP_004016874.2|	553	4e-104	PREDICTED: olfactory receptor 5B12-like [Ovis aries]	gi|555991315|ref|XM_005907382.1|	510	0	PREDICTED: Bos mutus olfactory receptor 5B12-like (LOC102275180), mRNA	Q96R08	173	8e-82	Olfactory receptor 5B12	.	.	.	.	pfam13853	7tm_4	Olfactory receptor. The members of this family are transmembrane olfactory receptors.	GO:0007186|G-protein coupled receptor signaling pathway;	GO:0016021|integral component of membrane;GO:0005886|plasma membrane;	GO:0004930|G-protein coupled receptor activity;GO:0005549|odorant binding;GO:0004984|olfactory receptor activity;	K04257	OLFR; olfactory receptor
Novel_556	gene25580	chrNC_019481.2:1537685-1550930:-	gi|803280243|ref|XP_011999796.1|	2036	0	PREDICTED: zinc finger protein 598 isoform X2 [Ovis aries musimon]	gi|593707119|ref|XM_007100147.1|	1076	0	PREDICTED: Physeter catodon zinc finger protein 598 (ZNF598), mRNA	Q80YR4	232	9e-142	Zinc finger protein 598	SPCC1223.01	75.1	1e-13	COG5236	pfam15449	Retinal	Retinal protein. This family of proteins is found in the photoreceptor cells of the retina. Mutations of the gene encoding this protein have been associated with retinal disorders such as retinitis pigmentosa and late-onset progressive retinal atrophy. The function of this family of proteins is unknown, but it is likely to be important in the development and function of the retina.	.	.	GO:0044822|poly(A) RNA binding;GO:0008270|zinc ion binding;	.	.
Novel_671	gene26611	chrNC_019482.2:26025366-26031013:+	gi|594094699|ref|XP_006070646.1|	363	5e-36	PREDICTED: HIG1 domain family member 1A, mitochondrial-like [Bubalus bubalis]	gi|116004446|ref|NM_001077114.1|	940	0	Bos taurus HIG1 hypoxia inducible domain family, member 1A (HIGD1A), mRNA	Q9JLR9	108	1e-25	HIG1 domain family member 1A, mitochondrial	.	.	.	.	pfam04588	HIG_1_N	Hypoxia induced protein conserved region. This family is found in proteins thought to be involved in the response to hypoxia. Family members mostly come from diverse eukaryotic organisms however eubacterial members have been identified. This region is found at the N-terminus of the member proteins which are predicted to be transmembrane.	GO:0042149|cellular response to glucose starvation;GO:0071456|cellular response to hypoxia;GO:0043066|negative regulation of apoptotic process;GO:0090201|negative regulation of release of cytochrome c from mitochondria;GO:0055114|oxidation-reduction process;GO:0071902|positive regulation of protein serine/threonine kinase activity;	GO:0016021|integral component of membrane;GO:0016020|membrane;GO:0005743|mitochondrial inner membrane;GO:0005739|mitochondrion;GO:0005634|nucleus;GO:0043234|protein complex;GO:0070469|respiratory chain;	.	.	.
Novel_556	gene6139	chrNC_019460.2:105938306-105988465:+	gi|803041575|ref|XP_012029299.1|	2698	0	PREDICTED: transmembrane protein 87B isoform X1 [Ovis aries]	gi|548485133|ref|XM_005686408.1|	4347	0	PREDICTED: Capra hircus transmembrane protein 87B (TMEM87B), partial mRNA	Q96K49	914	0	Transmembrane protein 87B	.	.	.	.	pfam06814	Lung_7-TM_R	Lung seven transmembrane receptor. This family represents a conserved region with eukaryotic lung seven transmembrane receptors and related proteins.	.	GO:0016021|integral component of membrane;	.	.	.
Novel_337	gene26595	chrNC_019482.2:24977925-25036553:+	gi|594073118|ref|XP_006060384.1|	3375	0	PREDICTED: KIF1-binding protein [Bubalus bubalis]	gi|548525572|ref|XM_005699127.1|	2351	0	PREDICTED: Capra hircus KIAA1279 ortholog (KIAA1279), mRNA	Q3SYS9	1268	0	KIF1-binding protein	.	.	.	.	pfam12309	KBP_C	KIF-1 binding protein C terminal. This family of proteins is found in bacteria and eukaryotes. Proteins in this family are typically between 365 and 621 amino acids in length. There is a conserved LLP sequence motif. KBP is a binding partner for KIF1Balpha that is a regulator of its transport function and thus represents a type of kinesin interacting protein.	GO:0030154|cell differentiation;GO:0006839|mitochondrial transport;GO:0007399|nervous system development;	GO:0005856|cytoskeleton;GO:0005739|mitochondrion;	GO:0019894|kinesin binding;	.	.
Novel_38	gene18636	chrNC_019471.2:56931997-56937960:+	gi|308036506|dbj|BAJ21709.1|	811	2e-119	putative pheromone receptor sheepv1r21 [Ovis aries]	gi|308036505|dbj|AB519049.1|	569	0	Ovis aries sheepv1r21 gene for putative pheromone receptor sheepv1r21, partial cds	Q7Z5H5	94.4	2e-83	Vomeronasal type-1 receptor 4	.	.	.	.	pfam03402	V1R	Vomeronasal organ pheromone receptor family, V1R. This family represents one of two known vomeronasal organ receptor families, the V1R family.	GO:0019236|response to pheromone;	GO:0016021|integral component of membrane;GO:0005886|plasma membrane;	GO:0016503|pheromone receptor activity;	K04614	V1R; vomeronasal1 receptor
Novel_667	gene18182	chrNC_019471.2:48077477-48087714:-	gi|803152967|ref|XP_011950428.1|	1606	0	PREDICTED: leucine-rich repeat and fibronectin type III domain-containing protein 1 [Ovis aries]	gi|594090660|ref|XM_006068669.1|	2073	0	PREDICTED: Bubalus bubalis leucine rich repeat and fibronectin type III domain containing 1 (LRFN1), transcript variant X4, mRNA	P0C7J6	20	6e-07	Leucine-rich repeat and fibronectin type III domain-containing protein 1	.	.	.	.	pfam13855	LRR_8	Leucine rich repeat.	GO:0007409|axonogenesis;	GO:0030054|cell junction;GO:0009986|cell surface;GO:0016021|integral component of membrane;GO:0014069|postsynaptic density;GO:0045211|postsynaptic membrane;	.	K16354	LRFN1, SALM2; leucine-rich repeat and fibronectin type-III domain-containing protein 1
Novel_667	gene18181	chrNC_019471.2:48076042-48077129:-	gi|537112757|gb|ERE61612.1|	308	3e-29	leucine-rich repeat and fibronectin type III domain-containing protein 1 [Cricetulus griseus]	gi|594090660|ref|XM_006068669.1|	900	0	PREDICTED: Bubalus bubalis leucine rich repeat and fibronectin type III domain containing 1 (LRFN1), transcript variant X4, mRNA	Q2WF71	76.6	6e-14	Leucine-rich repeat and fibronectin type III domain-containing protein 1	.	.	.	.	pfam15143	DUF4575	Domain of unknown function (DUF4575). This family of uncharacterized proteins is found in eukaryotes.	GO:0007409|axonogenesis;	GO:0030054|cell junction;GO:0009986|cell surface;GO:0016021|integral component of membrane;GO:0014069|postsynaptic density;GO:0045211|postsynaptic membrane;	.	K16354	LRFN1, SALM2; leucine-rich repeat and fibronectin type-III domain-containing protein 1
Novel_330	gene17643	chrNC_019471.2:14205341-14217552:+	gi|426242298|ref|XP_004015011.1|	2131	0	PREDICTED: LOW QUALITY PROTEIN: differentially expressed in FDCP 8 homolog isoform X1 [Ovis aries]	gi|594078308|ref|XM_006062787.1|	3045	0	PREDICTED: Bubalus bubalis tigger transposable element-derived protein 1-like (LOC102401737), mRNA	A5PJM7	813	0	Differentially expressed in FDCP 8 homolog	.	.	.	.	pfam13901	DUF4206	Domain of unknown function (DUF4206). This is a family of cysteine-rich proteins. Many members also carry a pleckstrin-homology domain, pfam00169	GO:0035556|intracellular signal transduction;	GO:0005622|intracellular;	GO:0046872|metal ion binding;	.	.
Novel_671	gene18279	chrNC_019471.2:50297983-50302451:-	gi|426242970|ref|XP_004015341.1|	1189	8e-161	PREDICTED: B-cell antigen receptor complex-associated protein alpha chain isoform X1 [Ovis aries]	gi|548504739|ref|XM_005692572.1|	1142	0	PREDICTED: Capra hircus CD79a molecule, immunoglobulin-associated alpha (CD79A), transcript variant X1, mRNA	P40293	333	3e-109	B-cell antigen receptor complex-associated protein alpha chain	.	.	.	.	pfam07686	V-set	Immunoglobulin V-set domain. This domain is found in antibodies as well as neural protein P0 and CTL4 amongst others.	GO:0002250|adaptive immune response;GO:0042113|B cell activation;GO:0030183|B cell differentiation;GO:0042100|B cell proliferation;GO:0050853|B cell receptor signaling pathway;	GO:0019815|B cell receptor complex;GO:0005737|cytoplasm;GO:0009897|external side of plasma membrane;GO:0005887|integral component of plasma membrane;GO:0045121|membrane raft;GO:0005771|multivesicular body;	GO:0004888|transmembrane signaling receptor activity;	K06506	CD79A, IGA; CD79A antigen
Novel_556	gene14747	chrNC_019468.2:28735751-28747936:-	gi|803260035|ref|XP_011989763.1|	224	2e-16	PREDICTED: EF-hand calcium-binding domain-containing protein 1 isoform X5 [Ovis aries musimon]	gi|29171462|gb|AC083783.8|	200	1e-97	Homo sapiens chromosome 17, clone RP11-462C21, complete sequence	.	.	.	.	.	.	.	.	pfam00332	Glyco_hydro_17	Glycosyl hydrolases family 17.	.	.	.	.	.
Novel_292	gene19714	chrNC_019472.2:56130057-56226270:-	gi|803161411|ref|XP_011951513.1|	4566	0	PREDICTED: leucine-rich repeat-containing G-protein coupled receptor 4 isoform X1 [Ovis aries]	gi|556744778|ref|XM_005967820.1|	4502	0	PREDICTED: Pantholops hodgsonii leucine-rich repeat containing G protein-coupled receptor 4 (LGR4), mRNA	F1MLX5	1702	0	Leucine-rich repeat-containing G-protein coupled receptor 4	alr0124_1	116	7e-26	COG4886	pfam13855	LRR_8	Leucine rich repeat.	GO:0030282|bone mineralization;GO:0046849|bone remodeling;GO:0032922|circadian regulation of gene expression;GO:0007186|G-protein coupled receptor signaling pathway;GO:0045087|innate immune response;GO:0050710|negative regulation of cytokine secretion;GO:0034122|negative regulation of toll-like receptor signaling pathway;GO:0001649|osteoblast differentiation;GO:0090263|positive regulation of cano…	GO:0005887|integral component of plasma membrane;	GO:0004888|transmembrane signaling receptor activity;	K04309	LGR4, GPR48; leucine-rich repeat-containing G protein-coupled receptor 4
Novel_332	gene14862	chrNC_019468.2:35377558-35381667:+	gi|548508592|ref|XP_005693707.1|	1399	0	PREDICTED: protein Tob1 [Capra hircus]	gi|514961942|ref|NM_001077075.3|	2058	0	Bos taurus transducer of ERBB2, 1 (TOB1), transcript variant 1, mRNA	P50616	536	3e-180	Protein Tob1	.	.	.	.	pfam07742	BTG	BTG family.	GO:0030509|BMP signaling pathway;GO:0030514|negative regulation of BMP signaling pathway;GO:0008285|negative regulation of cell proliferation;GO:0060212|negative regulation of nuclear-transcribed mRNA poly(A) tail shortening;GO:0045668|negative regulation of osteoblast differentiation;GO:0017148|negative regulation of translation;GO:1900153|positive regulation of nuclear-transcribed mRNA cataboli…	GO:0030014|CCR4-NOT complex;GO:0005737|cytoplasm;GO:0005634|nucleus;	GO:0030971|receptor tyrosine kinase binding;GO:0005070|SH3/SH2 adaptor activity;GO:0003714|transcription corepressor activity;	K14443	TOB; protein Tob/BTG
Novel_667	gene18279	chrNC_019471.2:50297983-50302451:-	gi|426242970|ref|XP_004015341.1|	1189	8e-161	PREDICTED: B-cell antigen receptor complex-associated protein alpha chain isoform X1 [Ovis aries]	gi|548504739|ref|XM_005692572.1|	1142	0	PREDICTED: Capra hircus CD79a molecule, immunoglobulin-associated alpha (CD79A), transcript variant X1, mRNA	P40293	333	3e-109	B-cell antigen receptor complex-associated protein alpha chain	.	.	.	.	pfam07686	V-set	Immunoglobulin V-set domain. This domain is found in antibodies as well as neural protein P0 and CTL4 amongst others.	GO:0002250|adaptive immune response;GO:0042113|B cell activation;GO:0030183|B cell differentiation;GO:0042100|B cell proliferation;GO:0050853|B cell receptor signaling pathway;	GO:0019815|B cell receptor complex;GO:0005737|cytoplasm;GO:0009897|external side of plasma membrane;GO:0005887|integral component of plasma membrane;GO:0045121|membrane raft;GO:0005771|multivesicular body;	GO:0004888|transmembrane signaling receptor activity;	K06506	CD79A, IGA; CD79A antigen
Novel_337	gene3332	chrNC_019459.2:52273330-52278777:-	gi|593744455|ref|XP_007127598.1|	369	1e-89	PREDICTED: putative olfactory receptor ENSP00000348552-like [Physeter catodon]	gi|556749244|ref|XM_005969992.1|	582	0	PREDICTED: Pantholops hodgsonii putative olfactory receptor ENSP00000348552-like (LOC102344605), mRNA	Q9NQN1	37.7	3e-75	Olfactory receptor 2S2	.	.	.	.	pfam13853	7tm_4	Olfactory receptor. The members of this family are transmembrane olfactory receptors.	GO:0007186|G-protein coupled receptor signaling pathway;GO:0007608|sensory perception of smell;	GO:0016021|integral component of membrane;GO:0005886|plasma membrane;	GO:0004930|G-protein coupled receptor activity;GO:0004984|olfactory receptor activity;	K04257	OLFR; olfactory receptor
Novel_338	gene3332	chrNC_019459.2:52273330-52278777:-	gi|593744455|ref|XP_007127598.1|	369	1e-89	PREDICTED: putative olfactory receptor ENSP00000348552-like [Physeter catodon]	gi|556749244|ref|XM_005969992.1|	582	0	PREDICTED: Pantholops hodgsonii putative olfactory receptor ENSP00000348552-like (LOC102344605), mRNA	Q9NQN1	37.7	3e-75	Olfactory receptor 2S2	.	.	.	.	pfam13853	7tm_4	Olfactory receptor. The members of this family are transmembrane olfactory receptors.	GO:0007186|G-protein coupled receptor signaling pathway;GO:0007608|sensory perception of smell;	GO:0016021|integral component of membrane;GO:0005886|plasma membrane;	GO:0004930|G-protein coupled receptor activity;GO:0004984|olfactory receptor activity;	K04257	OLFR; olfactory receptor
Novel_292	gene8630	chrNC_019461.2:113828600-113883962:+	gi|426228255|ref|XP_004008229.1|	2410	0	PREDICTED: inactive polypeptide N-acetylgalactosaminyltransferase-like protein 5 isoform X1 [Ovis aries]	gi|555991408|ref|XM_005907428.1|	1568	0	PREDICTED: Bos mutus UDP-N-acetyl-alpha-D-galactosamine:polypeptide N-acetylgalactosaminyltransferase-like 5 (GALNTL5), mRNA	Q95JX4	545	0	Inactive polypeptide N-acetylgalactosaminyltransferase-like protein 5	.	.	.	.	pfam00535	Glycos_transf_2	Glycosyl transferase family 2. Diverse family, transferring sugar from UDP-glucose, UDP-N-acetyl- galactosamine, GDP-mannose or CDP-abequose, to a range of substrates including cellulose, dolichol phosphate and teichoic acids.	GO:0007286|spermatid development;	GO:0016021|integral component of membrane;GO:0031902|late endosome membrane;	GO:0046872|metal ion binding;	K00710	GALNT; polypeptide N-acetylgalactosaminyltransferase [EC:2.4.1.41]
Novel_292	gene5908	chrNC_019460.2:86878040-86985905:+	gi|803040708|ref|XP_012028943.1|	3790	0	PREDICTED: striatin isoform X1 [Ovis aries]	gi|594065846|ref|XM_006056845.1|	4168	0	PREDICTED: Bubalus bubalis striatin, calmodulin binding protein (STRN), transcript variant X1, mRNA	O43815	1379	0	Striatin	.	.	.	.	pfam08232	Striatin	Striatin family. Striatin is an intracellular protein which has a caveolin-binding motif, a coiled-coil structure, a calmodulin-binding site, and a WD (pfam00400) repeat domain. It acts as a scaffold protein and is involved in signalling pathways.	GO:0070830|bicellular tight junction assembly;GO:0016358|dendrite development;GO:0007626|locomotory behavior;GO:0008285|negative regulation of cell proliferation;GO:0016055|Wnt signaling pathway;	GO:0005923|bicellular tight junction;GO:0005737|cytoplasm;GO:0043197|dendritic spine;GO:0016020|membrane;GO:0043025|neuronal cell body;GO:0014069|postsynaptic density;GO:0045211|postsynaptic membrane;	GO:0070016|armadillo repeat domain binding;GO:0005516|calmodulin binding;GO:0030331|estrogen receptor binding;GO:0032403|protein complex binding;GO:0051721|protein phosphatase 2A binding;	K17608	STRN1_3_4; striatin 1/3/4
Novel_556	gene2517	chrNC_019458.2:244589081-244666617:+	gi|803251898|ref|XP_011985891.1|	2854	0	PREDICTED: putative glycerol kinase 5 isoform X3 [Ovis aries musimon]	gi|548451868|ref|XM_005675587.1|	2646	0	PREDICTED: Capra hircus glycerol kinase 5 (putative) (GK5), mRNA	Q08D86	797	0	Putative glycerol kinase 5	TM1430	291	1e-86	COG0554	pfam00370	FGGY_N	FGGY family of carbohydrate kinases, N-terminal domain. This domain adopts a ribonuclease H-like fold and is structurally related to the C-terminal domain.	GO:0019563|glycerol catabolic process;GO:0016310|phosphorylation;	GO:0005737|cytoplasm;	GO:0005524|ATP binding;GO:0004370|glycerol kinase activity;GO:0016773|phosphotransferase activity, alcohol group as acceptor;	K19583	GK5; putative glycerol kinase 5 [EC:2.7.1.30]
Novel_556	gene22681	chrNC_019476.2:57116468-57230726:-	gi|803186737|ref|XP_011955647.1|	3286	0	PREDICTED: nuclear receptor subfamily 2 group C member 2 isoform X1 [Ovis aries]	gi|594112499|ref|XM_006078977.1|	2830	0	PREDICTED: Bubalus bubalis nuclear receptor subfamily 2, group C, member 2 (NR2C2), mRNA	P49116	58.5	6e-07	Nuclear receptor subfamily 2 group C member 2	.	.	.	.	pfam00105	zf-C4	Zinc finger, C4 type (two domains). In nearly all cases, this is the DNA binding domain of a nuclear hormone receptor. The alignment contains two Zinc finger domains that are too dissimilar to be aligned with each other.	GO:0030154|cell differentiation;GO:0021549|cerebellum development;GO:0051321|meiotic cell cycle;GO:0007399|nervous system development;GO:0038066|p38MAPK cascade;GO:0048520|positive regulation of behavior;GO:0040019|positive regulation of embryonic development;GO:0045663|positive regulation of myoblast differentiation;GO:0045944|positive regulation of transcription from RNA polymerase II promoter;…	GO:0005654|nucleoplasm;	GO:0046982|protein heterodimerization activity;GO:0004872|receptor activity;GO:0043565|sequence-specific DNA binding;GO:0003707|steroid hormone receptor activity;GO:0003713|transcription coactivator activity;GO:0003700|transcription factor activity, sequence-specific DNA binding;GO:0008270|zinc ion binding;	K08544	NR2C2, TR4; testicular receptor 4
Novel_667	gene20032	chrNC_019472.2:78813216-78814211:-	gi|556717553|ref|XP_005954686.1|	1340	0	PREDICTED: olfactory receptor 5B12-like [Pantholops hodgsonii]	gi|556717552|ref|XM_005954624.1|	809	0	PREDICTED: Pantholops hodgsonii olfactory receptor 5B12-like (LOC102342723), mRNA	Q96R08	53.1	1e-06	Olfactory receptor 5B12	.	.	.	.	pfam13853	7tm_4	Olfactory receptor. The members of this family are transmembrane olfactory receptors.	GO:0007186|G-protein coupled receptor signaling pathway;	GO:0016021|integral component of membrane;GO:0005886|plasma membrane;	GO:0004930|G-protein coupled receptor activity;GO:0005549|odorant binding;GO:0004984|olfactory receptor activity;	K04257	OLFR; olfactory receptor
Novel_292	gene20754	chrNC_019474.2:34424537-34499029:+	gi|426247089|ref|XP_004017319.1|	1546	0	PREDICTED: nucleoside diphosphate-linked moiety X motif 6 isoform X2 [Ovis aries]	gi|594112432|ref|XM_006078944.1|	1107	0	PREDICTED: Bubalus bubalis nudix (nucleoside diphosphate linked moiety X)-type motif 6 (NUDT6), transcript variant X1, mRNA	P53370	501	1e-160	Nucleoside diphosphate-linked moiety X motif 6	BS_yjhB	60.1	2e-09	COG1051	pfam00293	NUDIX	NUDIX domain.	.	GO:0005739|mitochondrion;GO:0005634|nucleus;	GO:0008083|growth factor activity;GO:0016787|hydrolase activity;	.	.
Novel_331	gene1908	chrNC_019458.2:169696712-170068340:-	gi|332164766|ref|NP_001193721.1|	217	5e-15	natural cytotoxicity triggering receptor 3 ligand 1 precursor [Bos taurus]	gi|16554313|gb|AC080097.20|	475	0	Homo sapiens 3 NOVECTOR RP11-784F16 (Roswell Park Cancer Institute Human BAC Library) complete sequence	.	.	.	.	.	.	.	.	pfam10326	7TM_GPCR_Str	Serpentine type 7TM GPCR chemoreceptor Str. Chemoreception is mediated in Caenorhabditis elegans by members of the seven-transmembrane G-protein-coupled receptor class (7TM GPCRs) of proteins which are of the serpentine type. Str is a member of the Str superfamily of chemoreceptors. Almost a quarter (22.5%) of str and srj family genes and pseudogenes in C. elegans appear to have been newly formed…	.	.	.	.	.
Novel_667	gene14503	chrNC_019468.2:23209331-23218875:-	gi|724943294|ref|XP_010386831.1|	330	1e-29	PREDICTED: LOW QUALITY PROTEIN: uncharacterized protein LOC104682053 [Rhinopithecus roxellana]	gi|478518551|ref|XM_004433446.1|	206	2e-101	PREDICTED: Ceratotherium simum simum uncharacterized LOC101395949 (LOC101395949), mRNA	.	.	.	.	.	.	.	.	pfam14916	CCDC92	Coiled-coil domain of unknown function. This domain family is found in eukaryotes, and is approximately 60 amino acids in length. The function is not known and the proteins carry no other domains.	.	.	.	.	.
Novel_668	gene6762	chrNC_019460.2:162968459-162974589:+	.	.	.	.	gi|339333373|emb|FQ482125.7|	65	1e-23	B.taurus DNA sequence from clone CH240-487I9, complete sequence	P11369	53.5	3e-06	LINE-1 retrotransposable element ORF2 protein	.	.	.	.	pfam03348	Serinc	Serine incorporator (Serinc). This is a family of eukaryotic membrane proteins which incorporate serine into membranes and facilitate the synthesis of the serine-derived lipids phosphatidylserine and sphingolipid. Members of this family contain 11 transmembrane domains and form intracellular complexes with key enzymes involved in serine and sphingolipid biosynthesis.	GO:0006310|DNA recombination;	.	GO:0004519|endonuclease activity;GO:0046872|metal ion binding;GO:0003964|RNA-directed DNA polymerase activity;	.	.
Novel_667	gene20030	chrNC_019472.2:78794239-78795191:-	gi|803299121|ref|XP_012008065.1|	745	3e-132	PREDICTED: olfactory receptor 5B12-like [Ovis aries musimon]	gi|194673647|ref|XM_586731.4|	635	0	PREDICTED: Bos taurus uncharacterized LOC509710 (LOC509710), mRNA	A6NL26	194	8e-88	Olfactory receptor 5B21	.	.	.	.	pfam13853	7tm_4	Olfactory receptor. The members of this family are transmembrane olfactory receptors.	GO:0007186|G-protein coupled receptor signaling pathway;	GO:0016021|integral component of membrane;GO:0005886|plasma membrane;	GO:0004930|G-protein coupled receptor activity;GO:0005549|odorant binding;GO:0004984|olfactory receptor activity;	K04257	OLFR; olfactory receptor
Novel_667	gene20034	chrNC_019472.2:78846525-78848224:-	gi|803163355|ref|XP_011952052.1|	1363	0	PREDICTED: olfactory receptor 5B12-like [Ovis aries]	gi|548497239|ref|XM_005690325.1|	794	0	PREDICTED: Capra hircus olfactory receptor 5B12-like (LOC102189607), mRNA	Q96R08	52.8	2e-06	Olfactory receptor 5B12	.	.	.	.	pfam13853	7tm_4	Olfactory receptor. The members of this family are transmembrane olfactory receptors.	GO:0007186|G-protein coupled receptor signaling pathway;	GO:0016021|integral component of membrane;GO:0005886|plasma membrane;	GO:0004930|G-protein coupled receptor activity;GO:0005549|odorant binding;GO:0004984|olfactory receptor activity;	K04257	OLFR; olfactory receptor
Novel_337	gene3028	chrNC_019459.2:24053052-24139259:-	gi|426219807|ref|XP_004004109.1|	4389	0	PREDICTED: semaphorin-4D isoform X1 [Ovis aries]	gi|548479154|ref|XM_005684375.1|	3975	0	PREDICTED: Capra hircus sema domain, immunoglobulin domain (Ig), transmembrane domain (TM) and short cytoplasmic domain, (semaphorin) 4D (SEMA4D), mRNA	Q92854	1442	0	Semaphorin-4D	.	.	.	.	pfam01403	Sema	Sema domain. The Sema domain occurs in semaphorins, which are a large family of secreted and transmembrane proteins, some of which function as repellent signals during axon guidance. Sema domains also occur in the hepatocyte growth factor receptor and human plexin A-3.	GO:0007155|cell adhesion;GO:0006955|immune response;GO:0070486|leukocyte aggregation;GO:0050919|negative chemotaxis;GO:0010693|negative regulation of alkaline phosphatase activity;GO:0043066|negative regulation of apoptotic process;GO:0048843|negative regulation of axon extension involved in axon guidance;GO:0007162|negative regulation of cell adhesion;GO:0045668|negative regulation of osteoblast…	GO:0005615|extracellular space;GO:0005887|integral component of plasma membrane;GO:0005886|plasma membrane;	GO:0045499|chemorepellent activity;GO:0004872|receptor activity;GO:0005102|receptor binding;GO:0030215|semaphorin receptor binding;GO:0004888|transmembrane signaling receptor activity;	K06521	SEMA4; semaphorin 4
Novel_667	gene26611	chrNC_019482.2:26025366-26031013:+	gi|594094699|ref|XP_006070646.1|	363	5e-36	PREDICTED: HIG1 domain family member 1A, mitochondrial-like [Bubalus bubalis]	gi|116004446|ref|NM_001077114.1|	940	0	Bos taurus HIG1 hypoxia inducible domain family, member 1A (HIGD1A), mRNA	Q9JLR9	108	1e-25	HIG1 domain family member 1A, mitochondrial	.	.	.	.	pfam04588	HIG_1_N	Hypoxia induced protein conserved region. This family is found in proteins thought to be involved in the response to hypoxia. Family members mostly come from diverse eukaryotic organisms however eubacterial members have been identified. This region is found at the N-terminus of the member proteins which are predicted to be transmembrane.	GO:0042149|cellular response to glucose starvation;GO:0071456|cellular response to hypoxia;GO:0043066|negative regulation of apoptotic process;GO:0090201|negative regulation of release of cytochrome c from mitochondria;GO:0055114|oxidation-reduction process;GO:0071902|positive regulation of protein serine/threonine kinase activity;	GO:0016021|integral component of membrane;GO:0016020|membrane;GO:0005743|mitochondrial inner membrane;GO:0005739|mitochondrion;GO:0005634|nucleus;GO:0043234|protein complex;GO:0070469|respiratory chain;	.	.	.
Novel_330	gene14862	chrNC_019468.2:35377558-35381667:+	gi|548508592|ref|XP_005693707.1|	1399	0	PREDICTED: protein Tob1 [Capra hircus]	gi|514961942|ref|NM_001077075.3|	2058	0	Bos taurus transducer of ERBB2, 1 (TOB1), transcript variant 1, mRNA	P50616	536	3e-180	Protein Tob1	.	.	.	.	pfam07742	BTG	BTG family.	GO:0030509|BMP signaling pathway;GO:0030514|negative regulation of BMP signaling pathway;GO:0008285|negative regulation of cell proliferation;GO:0060212|negative regulation of nuclear-transcribed mRNA poly(A) tail shortening;GO:0045668|negative regulation of osteoblast differentiation;GO:0017148|negative regulation of translation;GO:1900153|positive regulation of nuclear-transcribed mRNA cataboli…	GO:0030014|CCR4-NOT complex;GO:0005737|cytoplasm;GO:0005634|nucleus;	GO:0030971|receptor tyrosine kinase binding;GO:0005070|SH3/SH2 adaptor activity;GO:0003714|transcription corepressor activity;	K14443	TOB; protein Tob/BTG
Novel_665	gene14503	chrNC_019468.2:23209331-23218875:-	gi|724943294|ref|XP_010386831.1|	330	1e-29	PREDICTED: LOW QUALITY PROTEIN: uncharacterized protein LOC104682053 [Rhinopithecus roxellana]	gi|478518551|ref|XM_004433446.1|	206	2e-101	PREDICTED: Ceratotherium simum simum uncharacterized LOC101395949 (LOC101395949), mRNA	.	.	.	.	.	.	.	.	pfam14916	CCDC92	Coiled-coil domain of unknown function. This domain family is found in eukaryotes, and is approximately 60 amino acids in length. The function is not known and the proteins carry no other domains.	.	.	.	.	.
Novel_671	gene19155	chrNC_019472.2:29126315-29134261:-	gi|585175966|ref|XP_006739770.1|	1931	0	PREDICTED: UDP-N-acetylglucosamine--dolichyl-phosphate N-acetylglucosaminephosphotransferase [Leptonychotes weddellii]	gi|594111867|ref|XM_006078681.1|	2110	0	PREDICTED: Bubalus bubalis dolichyl-phosphate (UDP-N-acetylglucosamine) N-acetylglucosaminephosphotransferase 1 (GlcNAc-1-P transferase) (DPAGT1), mRNA	Q5EA65	659	0	UDP-N-acetylglucosamine--dolichyl-phosphate N-acetylglucosaminephosphotransferase	YBR243c	267	6e-77	COG0472	pfam00953	Glycos_transf_4	Glycosyl transferase family 4.	GO:0019408|dolichol biosynthetic process;GO:0019348|dolichol metabolic process;GO:0006488|dolichol-linked oligosaccharide biosynthetic process;GO:0006487|protein N-linked glycosylation;GO:0051259|protein oligomerization;GO:0006047|UDP-N-acetylglucosamine metabolic process;	GO:0005789|endoplasmic reticulum membrane;GO:0016021|integral component of membrane;GO:0016020|membrane;	GO:0008963|phospho-N-acetylmuramoyl-pentapeptide-transferase activity;GO:0016757|transferase activity, transferring glycosyl groups;GO:0003975|UDP-N-acetylglucosamine-dolichyl-phosphate N-acetylglucosaminephosphotransferase activity;GO:0003976|UDP-N-acetylglucosamine-lysosomal-enzyme N-acetylglucosaminephosphotransferase activity;	K01001	ALG7; UDP-N-acetylglucosamine--dolichyl-phosphate N-acetylglucosaminephosphotransferase [EC:2.7.8.15]
Novel_667	gene20029	chrNC_019472.2:78770846-78787001:-	gi|803162915|ref|XP_004016874.2|	553	4e-104	PREDICTED: olfactory receptor 5B12-like [Ovis aries]	gi|555991315|ref|XM_005907382.1|	510	0	PREDICTED: Bos mutus olfactory receptor 5B12-like (LOC102275180), mRNA	Q96R08	173	8e-82	Olfactory receptor 5B12	.	.	.	.	pfam13853	7tm_4	Olfactory receptor. The members of this family are transmembrane olfactory receptors.	GO:0007186|G-protein coupled receptor signaling pathway;	GO:0016021|integral component of membrane;GO:0005886|plasma membrane;	GO:0004930|G-protein coupled receptor activity;GO:0005549|odorant binding;GO:0004984|olfactory receptor activity;	K04257	OLFR; olfactory receptor
Novel_668	gene3334	chrNC_019459.2:52298201-52301763:+	gi|803013567|ref|XP_011976592.1|	1585	0	PREDICTED: olfactory receptor 2S2-like [Ovis aries]	gi|548477353|ref|XM_005683861.1|	912	0	PREDICTED: Capra hircus putative olfactory receptor ENSP00000348552-like (LOC102183691), mRNA	Q9NQN1	480	6e-158	Olfactory receptor 2S2	.	.	.	.	pfam13853	7tm_4	Olfactory receptor. The members of this family are transmembrane olfactory receptors.	GO:0007186|G-protein coupled receptor signaling pathway;GO:0007608|sensory perception of smell;	GO:0016021|integral component of membrane;GO:0005886|plasma membrane;	GO:0004930|G-protein coupled receptor activity;GO:0004984|olfactory receptor activity;	K04257	OLFR; olfactory receptor
Novel_338	gene3028	chrNC_019459.2:24053052-24139259:-	gi|426219807|ref|XP_004004109.1|	4389	0	PREDICTED: semaphorin-4D isoform X1 [Ovis aries]	gi|548479154|ref|XM_005684375.1|	3975	0	PREDICTED: Capra hircus sema domain, immunoglobulin domain (Ig), transmembrane domain (TM) and short cytoplasmic domain, (semaphorin) 4D (SEMA4D), mRNA	Q92854	1442	0	Semaphorin-4D	.	.	.	.	pfam01403	Sema	Sema domain. The Sema domain occurs in semaphorins, which are a large family of secreted and transmembrane proteins, some of which function as repellent signals during axon guidance. Sema domains also occur in the hepatocyte growth factor receptor and human plexin A-3.	GO:0007155|cell adhesion;GO:0006955|immune response;GO:0070486|leukocyte aggregation;GO:0050919|negative chemotaxis;GO:0010693|negative regulation of alkaline phosphatase activity;GO:0043066|negative regulation of apoptotic process;GO:0048843|negative regulation of axon extension involved in axon guidance;GO:0007162|negative regulation of cell adhesion;GO:0045668|negative regulation of osteoblast…	GO:0005615|extracellular space;GO:0005887|integral component of plasma membrane;GO:0005886|plasma membrane;	GO:0045499|chemorepellent activity;GO:0004872|receptor activity;GO:0005102|receptor binding;GO:0030215|semaphorin receptor binding;GO:0004888|transmembrane signaling receptor activity;	K06521	SEMA4; semaphorin 4
Novel_556	gene18423	chrNC_019471.2:53290216-53314335:+	gi|803153092|ref|XP_011950492.1|	3066	0	PREDICTED: LOW QUALITY PROTEIN: probable ATP-dependent RNA helicase DHX34 isoform X1 [Ovis aries]	gi|594088106|ref|XM_006067449.1|	2172	0	PREDICTED: Bubalus bubalis DEAH (Asp-Glu-Ala-His) box polypeptide 34 (DHX34), mRNA	Q14147	211	3e-83	Probable ATP-dependent RNA helicase DHX34	SPAC10F6.02c_2	320	2e-92	COG1643	pfam04408	HA2	Helicase associated domain (HA2). This presumed domain is about 90 amino acid residues in length. It is found is a diverse set of RNA helicases. Its function is unknown, however it seems likely to be involved in nucleic acid binding.	GO:2000623|negative regulation of nuclear-transcribed mRNA catabolic process, nonsense-mediated decay;GO:0000956|nuclear-transcribed mRNA catabolic process;GO:0006396|RNA processing;	GO:0016020|membrane;GO:0005739|mitochondrion;GO:0005634|nucleus;	GO:0005524|ATP binding;GO:0004004|ATP-dependent RNA helicase activity;GO:0044822|poly(A) RNA binding;	.	.
Novel_336	gene17643	chrNC_019471.2:14205341-14217552:+	gi|426242298|ref|XP_004015011.1|	2131	0	PREDICTED: LOW QUALITY PROTEIN: differentially expressed in FDCP 8 homolog isoform X1 [Ovis aries]	gi|594078308|ref|XM_006062787.1|	3045	0	PREDICTED: Bubalus bubalis tigger transposable element-derived protein 1-like (LOC102401737), mRNA	A5PJM7	813	0	Differentially expressed in FDCP 8 homolog	.	.	.	.	pfam13901	DUF4206	Domain of unknown function (DUF4206). This is a family of cysteine-rich proteins. Many members also carry a pleckstrin-homology domain, pfam00169	GO:0035556|intracellular signal transduction;	GO:0005622|intracellular;	GO:0046872|metal ion binding;	.	.
Novel_668	gene15396	chrNC_019468.2:51423414-51439479:-	gi|803125923|ref|XP_012041866.1|	4877	0	PREDICTED: lysosomal alpha-glucosidase isoform X1 [Ovis aries]	gi|548509909|ref|XM_005694082.1|	4065	0	PREDICTED: Capra hircus glucosidase, alpha; acid (GAA), transcript variant X2, mRNA	Q9MYM4	1752	0	Lysosomal alpha-glucosidase	alr4773	312	8e-90	COG1501	pfam01055	Glyco_hydro_31	Glycosyl hydrolases family 31. Glycosyl hydrolases are key enzymes of carbohydrate metabolizm. Family 31 comprises of enzymes that are, or similar to, alpha- galactosidases.	GO:0060048|cardiac muscle contraction;GO:0002086|diaphragm contraction;GO:0005980|glycogen catabolic process;GO:0003007|heart morphogenesis;GO:0007626|locomotory behavior;GO:0007040|lysosome organization;GO:0046716|muscle cell cellular homeostasis;GO:0050885|neuromuscular process controlling balance;GO:0050884|neuromuscular process controlling posture;GO:0002026|regulation of the force of heart c…	GO:0070062|extracellular exosome;GO:0005765|lysosomal membrane;	GO:0004558|alpha-1,4-glucosidase activity;GO:0030246|carbohydrate binding;GO:0032450|maltose alpha-glucosidase activity;GO:0004574|oligo-1,6-glucosidase activity;	K12316	GAA; lysosomal alpha-glucosidase [EC:3.2.1.20]
Novel_667	gene3334	chrNC_019459.2:52298201-52301763:+	gi|803013567|ref|XP_011976592.1|	1585	0	PREDICTED: olfactory receptor 2S2-like [Ovis aries]	gi|548477353|ref|XM_005683861.1|	912	0	PREDICTED: Capra hircus putative olfactory receptor ENSP00000348552-like (LOC102183691), mRNA	Q9NQN1	480	6e-158	Olfactory receptor 2S2	.	.	.	.	pfam13853	7tm_4	Olfactory receptor. The members of this family are transmembrane olfactory receptors.	GO:0007186|G-protein coupled receptor signaling pathway;GO:0007608|sensory perception of smell;	GO:0016021|integral component of membrane;GO:0005886|plasma membrane;	GO:0004930|G-protein coupled receptor activity;GO:0004984|olfactory receptor activity;	K04257	OLFR; olfactory receptor
Novel_292	gene13701	chrNC_019467.2:15876175-15911423:+	gi|803108670|ref|XP_012039782.1|	1685	0	PREDICTED: kidney mitochondrial carrier protein 1 isoform X2 [Ovis aries]	gi|548487908|ref|XM_005687432.1|	1839	0	PREDICTED: Capra hircus solute carrier family 25, member 30 (SLC25A30), transcript variant X1, mRNA	Q8HXE3	498	2e-173	Kidney mitochondrial carrier protein 1	.	.	.	.	pfam00153	Mito_carr	Mitochondrial carrier protein.	GO:0006839|mitochondrial transport;	GO:0016021|integral component of membrane;GO:0005743|mitochondrial inner membrane;	.	.	.
Novel_330	gene1908	chrNC_019458.2:169696712-170068340:-	gi|332164766|ref|NP_001193721.1|	217	5e-15	natural cytotoxicity triggering receptor 3 ligand 1 precursor [Bos taurus]	gi|16554313|gb|AC080097.20|	475	0	Homo sapiens 3 NOVECTOR RP11-784F16 (Roswell Park Cancer Institute Human BAC Library) complete sequence	.	.	.	.	.	.	.	.	pfam10326	7TM_GPCR_Str	Serpentine type 7TM GPCR chemoreceptor Str. Chemoreception is mediated in Caenorhabditis elegans by members of the seven-transmembrane G-protein-coupled receptor class (7TM GPCRs) of proteins which are of the serpentine type. Str is a member of the Str superfamily of chemoreceptors. Almost a quarter (22.5%) of str and srj family genes and pseudogenes in C. elegans appear to have been newly formed…	.	.	.	.	.
Novel_38	gene19985	chrNC_019472.2:77764087-77794107:-	gi|803162875|ref|XP_011951835.1|	2383	0	PREDICTED: solute carrier family 43 member 3 [Ovis aries]	gi|548496933|ref|XM_005690281.1|	2189	0	PREDICTED: Capra hircus solute carrier family 43, member 3 (SLC43A3), transcript variant X2, mRNA	Q1JPD8	814	0	Solute carrier family 43 member 3	.	.	.	.	pfam07690	MFS_1	Major Facilitator Superfamily.	GO:0055085|transmembrane transport;	GO:0016021|integral component of membrane;	.	K08230	SLC43A3; MFS transporter, LAT3 family, solute carrier family 43, member 3
Novel_556	gene11833	chrNC_019464.2:49552052-49687401:-	gi|803092338|ref|XP_012036852.1|	2133	0	PREDICTED: myocardial zonula adherens protein isoform X2 [Ovis aries]	gi|548483166|ref|XM_005685718.1|	2200	0	PREDICTED: Capra hircus myocardial zonula adherens protein (MYZAP), transcript variant X1, mRNA	P0CAP1	598	0	Myocardial zonula adherens protein	.	.	.	.	pfam15328	GCOM2	Putative GRINL1B complex locus protein 2. This protein family is named Putative GRINL1B complex locus protein 2. GRINL1B is short for: glutamate receptor, ionotropic, N-methyl D-aspartate-like 1B. The name indicates what sort of receptor it is thought to be, a ligand gated ion channel specific to the neurotransmitter Glutamate. This family of proteins is found in eukaryotes. Proteins in this fami…	GO:0035556|intracellular signal transduction;	GO:0030054|cell junction;GO:0030864|cortical actin cytoskeleton;GO:0031234|extrinsic component of cytoplasmic side of plasma membrane;GO:0031674|I band;GO:0030018|Z disc;	.	.	.
Novel_667	gene6762	chrNC_019460.2:162968459-162974589:+	.	.	.	.	gi|339333373|emb|FQ482125.7|	65	1e-23	B.taurus DNA sequence from clone CH240-487I9, complete sequence	P11369	53.5	3e-06	LINE-1 retrotransposable element ORF2 protein	.	.	.	.	pfam03348	Serinc	Serine incorporator (Serinc). This is a family of eukaryotic membrane proteins which incorporate serine into membranes and facilitate the synthesis of the serine-derived lipids phosphatidylserine and sphingolipid. Members of this family contain 11 transmembrane domains and form intracellular complexes with key enzymes involved in serine and sphingolipid biosynthesis.	GO:0006310|DNA recombination;	.	GO:0004519|endonuclease activity;GO:0046872|metal ion binding;GO:0003964|RNA-directed DNA polymerase activity;	.	.
Novel_671	gene19037	chrNC_019472.2:21617170-21622192:-	gi|426244511|ref|XP_004016065.1|	3357	0	PREDICTED: ferredoxin-fold anticodon-binding domain-containing protein 1 [Ovis aries]	gi|548494286|ref|XM_005689433.1|	2134	0	PREDICTED: Capra hircus ferredoxin-fold anticodon binding domain containing 1 (FDXACB1), transcript variant X1, mRNA	Q9BRP7	973	0	Ferredoxin-fold anticodon-binding domain-containing protein 1	YPR047w_2	68.9	1e-12	COG0072	pfam10354	DUF2431	Domain of unknown function (DUF2431). This is the N-terminal domain of a family of proteins found from plants to humans. The function is not known.	GO:0070475|rRNA base methylation;GO:0008033|tRNA processing;	GO:0005737|cytoplasm;	GO:0005524|ATP binding;GO:0000287|magnesium ion binding;GO:0070042|rRNA (uridine-N3-)-methyltransferase activity;GO:0000049|tRNA binding;	.	.
Novel_668	gene14503	chrNC_019468.2:23209331-23218875:-	gi|724943294|ref|XP_010386831.1|	330	1e-29	PREDICTED: LOW QUALITY PROTEIN: uncharacterized protein LOC104682053 [Rhinopithecus roxellana]	gi|478518551|ref|XM_004433446.1|	206	2e-101	PREDICTED: Ceratotherium simum simum uncharacterized LOC101395949 (LOC101395949), mRNA	.	.	.	.	.	.	.	.	pfam14916	CCDC92	Coiled-coil domain of unknown function. This domain family is found in eukaryotes, and is approximately 60 amino acids in length. The function is not known and the proteins carry no other domains.	.	.	.	.	.
Novel_332	gene3332	chrNC_019459.2:52273330-52278777:-	gi|593744455|ref|XP_007127598.1|	369	1e-89	PREDICTED: putative olfactory receptor ENSP00000348552-like [Physeter catodon]	gi|556749244|ref|XM_005969992.1|	582	0	PREDICTED: Pantholops hodgsonii putative olfactory receptor ENSP00000348552-like (LOC102344605), mRNA	Q9NQN1	37.7	3e-75	Olfactory receptor 2S2	.	.	.	.	pfam13853	7tm_4	Olfactory receptor. The members of this family are transmembrane olfactory receptors.	GO:0007186|G-protein coupled receptor signaling pathway;GO:0007608|sensory perception of smell;	GO:0016021|integral component of membrane;GO:0005886|plasma membrane;	GO:0004930|G-protein coupled receptor activity;GO:0004984|olfactory receptor activity;	K04257	OLFR; olfactory receptor
Novel_671	gene15396	chrNC_019468.2:51423414-51439479:-	gi|803125923|ref|XP_012041866.1|	4877	0	PREDICTED: lysosomal alpha-glucosidase isoform X1 [Ovis aries]	gi|548509909|ref|XM_005694082.1|	4065	0	PREDICTED: Capra hircus glucosidase, alpha; acid (GAA), transcript variant X2, mRNA	Q9MYM4	1752	0	Lysosomal alpha-glucosidase	alr4773	312	8e-90	COG1501	pfam01055	Glyco_hydro_31	Glycosyl hydrolases family 31. Glycosyl hydrolases are key enzymes of carbohydrate metabolizm. Family 31 comprises of enzymes that are, or similar to, alpha- galactosidases.	GO:0060048|cardiac muscle contraction;GO:0002086|diaphragm contraction;GO:0005980|glycogen catabolic process;GO:0003007|heart morphogenesis;GO:0007626|locomotory behavior;GO:0007040|lysosome organization;GO:0046716|muscle cell cellular homeostasis;GO:0050885|neuromuscular process controlling balance;GO:0050884|neuromuscular process controlling posture;GO:0002026|regulation of the force of heart c…	GO:0070062|extracellular exosome;GO:0005765|lysosomal membrane;	GO:0004558|alpha-1,4-glucosidase activity;GO:0030246|carbohydrate binding;GO:0032450|maltose alpha-glucosidase activity;GO:0004574|oligo-1,6-glucosidase activity;	K12316	GAA; lysosomal alpha-glucosidase [EC:3.2.1.20]
Novel_671	gene3334	chrNC_019459.2:52298201-52301763:+	gi|803013567|ref|XP_011976592.1|	1585	0	PREDICTED: olfactory receptor 2S2-like [Ovis aries]	gi|548477353|ref|XM_005683861.1|	912	0	PREDICTED: Capra hircus putative olfactory receptor ENSP00000348552-like (LOC102183691), mRNA	Q9NQN1	480	6e-158	Olfactory receptor 2S2	.	.	.	.	pfam13853	7tm_4	Olfactory receptor. The members of this family are transmembrane olfactory receptors.	GO:0007186|G-protein coupled receptor signaling pathway;GO:0007608|sensory perception of smell;	GO:0016021|integral component of membrane;GO:0005886|plasma membrane;	GO:0004930|G-protein coupled receptor activity;GO:0004984|olfactory receptor activity;	K04257	OLFR; olfactory receptor
Novel_292	gene15170	chrNC_019468.2:43052960-43081250:-	gi|803121772|ref|XP_004013016.2|	3181	0	PREDICTED: MAGUK p55 subfamily member 3 isoform X1 [Ovis aries]	gi|594044836|ref|XM_006046845.1|	3411	0	PREDICTED: Bubalus bubalis membrane protein, palmitoylated 3 (MAGUK p55 subfamily member 3) (MPP3), transcript variant X2, mRNA	Q13368	1035	0	MAGUK p55 subfamily member 3	SPBC1198.05	90.5	7e-19	COG0194	pfam00625	Guanylate_kin	Guanylate kinase.	GO:0007165|signal transduction;	GO:0005887|integral component of plasma membrane;	GO:0004385|guanylate kinase activity;	.	.
oar-miR-148a	gene23817	chrNC_019478.2:8008328-8017563:+	gi|803189979|ref|XP_011956991.1|	2695	0	PREDICTED: frizzled-4 isoform X1 [Ovis aries]	gi|548526661|ref|XM_005699434.1|	6095	0	PREDICTED: Capra hircus frizzled family receptor 4 (FZD4), mRNA	Q9ULV1	1034	0	Frizzled-4	.	.	.	.	pfam01534	Frizzled	Frizzled/Smoothened family membrane region. This family contains the membrane spanning region of frizzled and smoothened receptors. This membrane region is predicted to contain seven transmembrane alpha helices. Proteins related to Drosophila frizzled are receptors for Wnt (mediating the beta-catenin signalling pathway), but also the planar cell polarity (PCP) pathway and the Wnt/calcium pathway.…	GO:0060070|canonical Wnt signaling pathway;GO:0071300|cellular response to retinoic acid;GO:0061301|cerebellum vasculature morphogenesis;GO:0035426|extracellular matrix-cell signaling;GO:0031987|locomotion involved in locomotory behavior;GO:0010812|negative regulation of cell-substrate adhesion;GO:0030182|neuron differentiation;GO:0043507|positive regulation of JUN kinase activity;GO:0051091|posi…	GO:0009986|cell surface;GO:0005911|cell-cell junction;GO:0030669|clathrin-coated endocytic vesicle membrane;GO:0070062|extracellular exosome;GO:0016021|integral component of membrane;GO:0005887|integral component of plasma membrane;GO:0005886|plasma membrane;	GO:0019955|cytokine binding;GO:0004930|G-protein coupled receptor activity;GO:0030165|PDZ domain binding;GO:0046982|protein heterodimerization activity;GO:0042803|protein homodimerization activity;GO:0031625|ubiquitin protein ligase binding;GO:0042813|Wnt-activated receptor activity;GO:0017147|Wnt-protein binding;	K02354	FZD4, fz4; frizzled 4
oar-miR-148a	gene22914	chrNC_019477.2:14291448-14500123:-	gi|803189629|ref|XP_011956821.1|	1640	0	PREDICTED: leucine-rich repeat and fibronectin type-III domain-containing protein 2 isoform X1 [Ovis aries]	gi|594091620|ref|XM_006069123.1|	2051	0	PREDICTED: Bubalus bubalis leucine rich repeat and fibronectin type III domain containing 2 (LRFN2), mRNA	Q80TG9	75.5	9e-12	Leucine-rich repeat and fibronectin type-III domain-containing protein 2	.	.	.	.	pfam13855	LRR_8	Leucine rich repeat.	GO:0007409|axonogenesis;	GO:0030054|cell junction;GO:0009986|cell surface;GO:0016021|integral component of membrane;GO:0045211|postsynaptic membrane;	.	K16355	LRFN2, SALM1; leucine-rich repeat and fibronectin type-III domain-containing protein 2
oar-miR-148a	gene17137	chrNC_019470.2:61362638-61385581:+	gi|426241297|ref|XP_004014528.1|	4139	0	PREDICTED: DNA (cytosine-5)-methyltransferase 3B isoform X8 [Ovis aries]	gi|548490734|ref|XM_005688382.1|	3224	0	PREDICTED: Capra hircus DNA (cytosine-5-)-methyltransferase 3 beta (DNMT3B), transcript variant X3, mRNA	Q9UBC3	1216	0	DNA (cytosine-5)-methyltransferase 3B	.	.	.	.	pfam00855	PWWP	PWWP domain. The PWWP domain is named after a conserved Pro-Trp-Trp-Pro motif. The domain binds to Histone-4 methylated at lysine-20, H4K20me, suggesting that it is methyl-lysine recognition motif. Removal of two conserved aromatic residues in a hydrophobic cavity created by this domain within the full-length protein, Pdp1, abolishes the interaction o f the protein with H4K20me3. In fission yeast…	GO:0071549|cellular response to dexamethasone stimulus;GO:0071455|cellular response to hyperoxia;GO:0006306|DNA methylation;GO:0010424|DNA methylation on cytosine within a CG sequence;GO:0045814|negative regulation of gene expression, epigenetic;GO:0051573|negative regulation of histone H3-K9 methylation;GO:0000122|negative regulation of transcription from RNA polymerase II promoter;GO:0010628|po…	GO:0005737|cytoplasm;GO:0043231|intracellular membrane-bounded organelle;GO:0005654|nucleoplasm;GO:0005634|nucleus;	GO:0003682|chromatin binding;GO:0003886|DNA (cytosine-5-)-methyltransferase activity;GO:0051718|DNA (cytosine-5-)-methyltransferase activity, acting on CpG substrates;GO:0009008|DNA-methyltransferase activity;GO:0046872|metal ion binding;GO:0003714|transcription corepressor activity;GO:0045322|unmethylated CpG binding;	K17399	DNMT3B; DNA (cytosine-5)-methyltransferase 3B [EC:2.1.1.37]

## Sheet: SP42A_LP42A.target.aln_info
miRNA	Target	Position	NR:Seq-id	NR:Score	NR:Evalue	NR:Description	NT:Seq-id	NT:Score	NT:Evalue	NT:Description	Uniprot:UniProtKB-AC	Uniprot:Score	Uniprot:Evalue	Uniprot:Description	COG:gene	COG:Score	COG:Eval	COG:num	Pfam:pfam_ID	Pfam:pfam_Name	Pfam:pfam_Description	GO:biological_process	GO:cellular_component	GO:molecular_function	KEGG:KO	KEGG:Description
Novel_559	gene25580	chrNC_019481.2:1537685-1550930:-	gi|803280243|ref|XP_011999796.1|	2036	0	PREDICTED: zinc finger protein 598 isoform X2 [Ovis aries musimon]	gi|593707119|ref|XM_007100147.1|	1076	0	PREDICTED: Physeter catodon zinc finger protein 598 (ZNF598), mRNA	Q80YR4	232	9e-142	Zinc finger protein 598	SPCC1223.01	75.1	1e-13	COG5236	pfam15449	Retinal	Retinal protein. This family of proteins is found in the photoreceptor cells of the retina. Mutations of the gene encoding this protein have been associated with retinal disorders such as retinitis pigmentosa and late-onset progressive retinal atrophy. The function of this family of proteins is unknown, but it is likely to be important in the development and function of the retina.	.	.	GO:0044822|poly(A) RNA binding;GO:0008270|zinc ion binding;	.	.
Novel_559	gene14946	chrNC_019468.2:38130392-38137625:-	gi|803120682|ref|XP_012041379.1|	1357	4e-176	PREDICTED: leucine-rich repeat-containing protein 46 isoform X1 [Ovis aries]	gi|594102644|ref|XM_006074318.1|	1557	0	PREDICTED: Bubalus bubalis leucine rich repeat containing 46 (LRRC46), transcript variant X1, mRNA	Q96FV0	366	3e-116	Leucine-rich repeat-containing protein 46	SPAC4A8.12c	57.8	6e-08	COG4886	pfam13855	LRR_8	Leucine rich repeat.	GO:1903955|positive regulation of protein targeting to mitochondrion;GO:0031647|regulation of protein stability;	.	.	.	.
Novel_560	gene19775	chrNC_019472.2:63733339-63739080:+	gi|594077402|ref|XP_006062420.1|	423	4e-54	PREDICTED: CD44 antigen isoform X1 [Bubalus bubalis]	gi|594077425|ref|XM_006062370.1|	372	0	PREDICTED: Bubalus bubalis CD44 molecule (Indian blood group) (CD44), transcript variant X13, mRNA	.	.	.	.	.	.	.	.	pfam11318	DUF3120	Protein of unknown function (DUF3120). This family of proteins with unknown function appears to be restricted to Cyanobacteria.	.	.	.	.	.
Novel_560	gene18423	chrNC_019471.2:53290216-53314335:+	gi|803153092|ref|XP_011950492.1|	3066	0	PREDICTED: LOW QUALITY PROTEIN: probable ATP-dependent RNA helicase DHX34 isoform X1 [Ovis aries]	gi|594088106|ref|XM_006067449.1|	2172	0	PREDICTED: Bubalus bubalis DEAH (Asp-Glu-Ala-His) box polypeptide 34 (DHX34), mRNA	Q14147	211	3e-83	Probable ATP-dependent RNA helicase DHX34	SPAC10F6.02c_2	320	2e-92	COG1643	pfam04408	HA2	Helicase associated domain (HA2). This presumed domain is about 90 amino acid residues in length. It is found is a diverse set of RNA helicases. Its function is unknown, however it seems likely to be involved in nucleic acid binding.	GO:2000623|negative regulation of nuclear-transcribed mRNA catabolic process, nonsense-mediated decay;GO:0000956|nuclear-transcribed mRNA catabolic process;GO:0006396|RNA processing;	GO:0016020|membrane;GO:0005739|mitochondrion;GO:0005634|nucleus;	GO:0005524|ATP binding;GO:0004004|ATP-dependent RNA helicase activity;GO:0044822|poly(A) RNA binding;	.	.
Novel_554	gene6139	chrNC_019460.2:105938306-105988465:+	gi|803041575|ref|XP_012029299.1|	2698	0	PREDICTED: transmembrane protein 87B isoform X1 [Ovis aries]	gi|548485133|ref|XM_005686408.1|	4347	0	PREDICTED: Capra hircus transmembrane protein 87B (TMEM87B), partial mRNA	Q96K49	914	0	Transmembrane protein 87B	.	.	.	.	pfam06814	Lung_7-TM_R	Lung seven transmembrane receptor. This family represents a conserved region with eukaryotic lung seven transmembrane receptors and related proteins.	.	GO:0016021|integral component of membrane;	.	.	.
Novel_559	gene22606	chrNC_019476.2:52775349-52778897:-	gi|742213098|ref|XP_010860809.1|	438	5e-48	PREDICTED: uncharacterized protein LOC105004776 [Bison bison bison]	gi|306518630|ref|NM_001195442.1|	247	1e-124	Homo sapiens uncharacterized LOC100132146 (LOC100132146), mRNA	.	.	.	.	.	.	.	.	pfam12489	ARA70	Nuclear coactivator. This domain family is found in eukaryotes, and is typically between 127 and 138 amino acids in length. This family is ARA70, a nuclear coactivator which interacts with peroxisome proliferator-activated receptor gamma (PPARgamma) to regulate transcription and the addition of the PPARgamma ligand (prostaglandin J2) enhances this interaction.	.	.	.	.	.
Novel_559	gene7823	chrNC_019461.2:24499612-24601860:-	gi|594113833|ref|XP_006079658.1|	178	7e-11	PREDICTED: CKLF-like MARVEL transmembrane domain-containing protein 6 isoform X1 [Bubalus bubalis]	gi|4309810|gb|AC006035.2|	800	0	Homo sapiens BAC clone RP11-196O16 from 7, complete sequence	.	.	.	.	.	.	.	.	pfam04276	DUF443	Protein of unknown function (DUF443). Family of uncharacterized proteins.	.	.	.	.	.
Novel_559	gene26606	chrNC_019482.2:25583248-25587370:-	gi|795230081|ref|XP_011807171.1|	284	4e-24	PREDICTED: 40S ribosomal protein SA-like [Colobus angolensis palliatus]	gi|339333373|emb|FQ482125.7|	118	1e-52	B.taurus DNA sequence from clone CH240-487I9, complete sequence	A6YRY8	107	3e-23	40S ribosomal protein SA	SPAPJ698.02c	61.6	4e-09	COG0052	pfam03155	Alg6_Alg8	ALG6, ALG8 glycosyltransferase family. N-linked (asparagine-linked) glycosylation of proteins is mediated by a highly conserved pathway in eukaryotes, in which a lipid (dolichol phosphate)-linked oligosaccharide is assembled at the endoplasmic reticulum membrane prior to the transfer of the oligosaccharide moiety to the target asparagine residues. This oligosaccharide is composed of Glc(3)Man(9)G…	GO:0007155|cell adhesion;GO:0000028|ribosomal small subunit assembly;GO:0006412|translation;	GO:0005737|cytoplasm;GO:0022627|cytosolic small ribosomal subunit;GO:0005634|nucleus;GO:0005886|plasma membrane;	GO:0005055|laminin receptor activity;GO:0003735|structural constituent of ribosome;	K02998	RP-SAe, RPSA; small subunit ribosomal protein SAe
Novel_222	gene24973	chrNC_019479.2:41585595-41611366:-	gi|803193874|ref|XP_011958597.1|	2048	0	PREDICTED: uncharacterized protein C10orf88 isoform X1, partial [Ovis aries]	gi|556726709|ref|XM_005959056.1|	1892	0	PREDICTED: Pantholops hodgsonii chromosome unknown open reading frame, human C10orf88 (LOC102338481), mRNA	Q9H8K7	441	3e-143	Uncharacterized protein C10orf88	.	.	.	.	pfam14958	DUF4506	Domain of unknown function (DUF4506). This domain family is found in eukaryotes, and is approximately 140 amino acids in length.	.	GO:0005576|extracellular region;	.	.	.
Novel_223	gene13353	chrNC_019466.2:50868083-50904078:+	gi|440906302|gb|ELR56579.1|	1358	1e-168	Peptidase inhibitor 15, partial [Bos mutus]	gi|548493517|ref|XM_005689105.1|	2337	0	PREDICTED: Capra hircus peptidase inhibitor 15 (PI15), mRNA	O43692	507	5e-163	Peptidase inhibitor 15	YJL079c	56.2	4e-07	COG2340	pfam00188	CAP	Cysteine-rich secretory protein family. This is a large family of cysteine-rich secretory proteins, antigen 5, and pathogenesis-related 1 proteins (CAP) that are found in a wide range of organisms, including prokaryotes and non-vertebrate eukaryotes, The nine subfamilies of the mammalian CAP 'super'family include: the human glioma pathogenesis-related 1 (GLIPR1), Golgi associated pathogenesis rel…	.	GO:0070062|extracellular exosome;	GO:0030414|peptidase inhibitor activity;	.	.
Novel_555	gene8319	chrNC_019461.2:93480430-93604895:+	gi|741924383|ref|XP_010802764.1|	2089	0	PREDICTED: nuclear respiratory factor 1 isoform X1 [Bos taurus]	gi|594037676|ref|XM_006043404.1|	2846	0	PREDICTED: Bubalus bubalis nuclear respiratory factor 1 (NRF1), transcript variant X4, mRNA	Q9WU00	53.9	3e-06	Nuclear respiratory factor 1	.	.	.	.	pfam10491	Nrf1_DNA-bind	NLS-binding and DNA-binding and dimerization domains of Nrf1. In Drosophila, the erect wing (ewg) protein is required for proper development of the central nervous system and the indirect flight muscles. The fly ewg gene encodes a novel DNA-binding domain that is also found in four genes previously identified in sea urchin, chicken, zebrafish, and human. Nuclear respiratory factor-1 is a transcri…	GO:0007005|mitochondrion organization;GO:0007275|multicellular organismal development;GO:0045944|positive regulation of transcription from RNA polymerase II promoter;GO:0006357|regulation of transcription from RNA polymerase II promoter;	GO:0070062|extracellular exosome;GO:0005654|nucleoplasm;GO:0005634|nucleus;GO:0005667|transcription factor complex;	GO:0001046|core promoter sequence-specific DNA binding;GO:0042803|protein homodimerization activity;GO:0000978|RNA polymerase II core promoter proximal region sequence-specific DNA binding;GO:0003700|transcription factor activity, sequence-specific DNA binding;GO:0001077|transcriptional activator activity, RNA polymerase II core promoter proximal region sequence-specific binding;	K11831	NRF1; nuclear respiratory factor 1
Novel_557	gene189	chrNC_019458.2:12468259-12492869:-	gi|823411217|ref|XP_012418649.1|	2578	0	PREDICTED: splicing factor 3A subunit 3 isoform X1 [Odobenus rosmarus divergens]	gi|548461502|ref|XM_005678676.1|	1781	0	PREDICTED: Capra hircus splicing factor 3a, subunit 3, 60kDa (SF3A3), mRNA	Q12874	978	0	Splicing factor 3A subunit 3	SPBC36.09	253	4e-74	COG5188	pfam11931	DUF3449	Domain of unknown function (DUF3449). This presumed domain is functionally uncharacterized. This domain is found in eukaryotes. This domain is typically between 181 to 207 amino acids in length. This domain has two conserved sequence motifs: PIP and CEICG. The domain carries a zinc-finger domain of the C2H2-type.	GO:0000389|mRNA 3'-splice site recognition;GO:0006397|mRNA processing;GO:0000398|mRNA splicing, via spliceosome;GO:0008380|RNA splicing;GO:0000375|RNA splicing, via transesterification reactions;	GO:0071013|catalytic step 2 spliceosome;GO:0016607|nuclear speck;GO:0005654|nucleoplasm;GO:0005681|spliceosomal complex;	GO:0044822|poly(A) RNA binding;GO:0003723|RNA binding;GO:0008270|zinc ion binding;	K12827	SF3A3, SAP61, PRP9; splicing factor 3A subunit 3
Novel_557	gene22256	chrNC_019476.2:18525586-19471906:-	gi|548514953|ref|XP_005695706.1|	4725	0	PREDICTED: metabotropic glutamate receptor 7 isoform X1 [Capra hircus]	gi|594092326|ref|XM_006069460.1|	3990	0	PREDICTED: Bubalus bubalis glutamate receptor, metabotropic 7 (GRM7), transcript variant X2, mRNA	P35400	1769	0	Metabotropic glutamate receptor 7	.	.	.	.	pfam00003	7tm_3	7 transmembrane sweet-taste receptor of 3 GCPR. This is a domain of seven transmembrane regions that forms the C-terminus of some subclass 3 G-coupled-protein receptors. It is often associated with a downstream cysteine-rich linker domain, NCD3G pfam07562, which is the human sweet-taste receptor, and the N-terminal domain, ANF_receptor pfam01094. The seven TM regions assemble in such a way as to …	GO:0007196|adenylate cyclase-inhibiting G-protein coupled glutamate receptor signaling pathway;GO:0007608|sensory perception of smell;	GO:0016021|integral component of membrane;GO:0005886|plasma membrane;	GO:0008066|glutamate receptor activity;GO:0001642|group III metabotropic glutamate receptor activity;	K04608	GRM6_7_8; metabotropic glutamate receptor 6/7/8
Novel_557	gene6208	chrNC_019460.2:117002643-117511677:-	gi|803041858|ref|XP_012029394.1|	5822	0	PREDICTED: liprin-alpha-2 isoform X7 [Ovis aries]	gi|548464554|ref|XM_005679765.1|	5275	0	PREDICTED: Capra hircus protein tyrosine phosphatase, receptor type, f polypeptide (PTPRF), interacting protein (liprin), alpha 2 (PPFIA2), transcript variant X3, mRNA	O75334	2174	0	Liprin-alpha-2	.	.	.	.	pfam13868	Trichoplein	tumor suppressor, Mitostatin. Trichoplein or mitostatin, was first defined as a meiosis-specific nuclear structural protein. It has since been linked with mitochondrial movement. It is associated with the mitochondrial outer membrane, and over-expression leads to reduction in mitochondrial motility whereas lack of it enhances mitochondrial movement. The activity appears to be mediated through bin…	GO:0007160|cell-matrix adhesion;GO:0014047|glutamate secretion;GO:0007269|neurotransmitter secretion;	GO:0009986|cell surface;GO:0005737|cytoplasm;GO:0005829|cytosol;GO:0070062|extracellular exosome;GO:0048786|presynaptic active zone;	.	.	.
Novel_554	gene16852	chrNC_019470.2:44258498-44263211:+	gi|803098707|ref|XP_012038148.1|	148	6e-07	PREDICTED: glycoprotein endo-alpha-1,2-mannosidase isoform X1 [Ovis aries]	gi|57634397|gb|AC146967.3|	87	2e-35	Bos taurus clone RP42-279M12, complete sequence	.	.	.	.	.	.	.	.	pfam11162	DUF2946	Protein of unknown function (DUF2946). This family of proteins has no known function.	.	.	.	.	.
Novel_560	gene6139	chrNC_019460.2:105938306-105988465:+	gi|803041575|ref|XP_012029299.1|	2698	0	PREDICTED: transmembrane protein 87B isoform X1 [Ovis aries]	gi|548485133|ref|XM_005686408.1|	4347	0	PREDICTED: Capra hircus transmembrane protein 87B (TMEM87B), partial mRNA	Q96K49	914	0	Transmembrane protein 87B	.	.	.	.	pfam06814	Lung_7-TM_R	Lung seven transmembrane receptor. This family represents a conserved region with eukaryotic lung seven transmembrane receptors and related proteins.	.	GO:0016021|integral component of membrane;	.	.	.
Novel_664	gene26611	chrNC_019482.2:26025366-26031013:+	gi|594094699|ref|XP_006070646.1|	363	5e-36	PREDICTED: HIG1 domain family member 1A, mitochondrial-like [Bubalus bubalis]	gi|116004446|ref|NM_001077114.1|	940	0	Bos taurus HIG1 hypoxia inducible domain family, member 1A (HIGD1A), mRNA	Q9JLR9	108	1e-25	HIG1 domain family member 1A, mitochondrial	.	.	.	.	pfam04588	HIG_1_N	Hypoxia induced protein conserved region. This family is found in proteins thought to be involved in the response to hypoxia. Family members mostly come from diverse eukaryotic organisms however eubacterial members have been identified. This region is found at the N-terminus of the member proteins which are predicted to be transmembrane.	GO:0042149|cellular response to glucose starvation;GO:0071456|cellular response to hypoxia;GO:0043066|negative regulation of apoptotic process;GO:0090201|negative regulation of release of cytochrome c from mitochondria;GO:0055114|oxidation-reduction process;GO:0071902|positive regulation of protein serine/threonine kinase activity;	GO:0016021|integral component of membrane;GO:0016020|membrane;GO:0005743|mitochondrial inner membrane;GO:0005739|mitochondrion;GO:0005634|nucleus;GO:0043234|protein complex;GO:0070469|respiratory chain;	.	.	.
Novel_663	gene14503	chrNC_019468.2:23209331-23218875:-	gi|724943294|ref|XP_010386831.1|	330	1e-29	PREDICTED: LOW QUALITY PROTEIN: uncharacterized protein LOC104682053 [Rhinopithecus roxellana]	gi|478518551|ref|XM_004433446.1|	206	2e-101	PREDICTED: Ceratotherium simum simum uncharacterized LOC101395949 (LOC101395949), mRNA	.	.	.	.	.	.	.	.	pfam14916	CCDC92	Coiled-coil domain of unknown function. This domain family is found in eukaryotes, and is approximately 60 amino acids in length. The function is not known and the proteins carry no other domains.	.	.	.	.	.
Novel_559	gene8319	chrNC_019461.2:93480430-93604895:+	gi|741924383|ref|XP_010802764.1|	2089	0	PREDICTED: nuclear respiratory factor 1 isoform X1 [Bos taurus]	gi|594037676|ref|XM_006043404.1|	2846	0	PREDICTED: Bubalus bubalis nuclear respiratory factor 1 (NRF1), transcript variant X4, mRNA	Q9WU00	53.9	3e-06	Nuclear respiratory factor 1	.	.	.	.	pfam10491	Nrf1_DNA-bind	NLS-binding and DNA-binding and dimerization domains of Nrf1. In Drosophila, the erect wing (ewg) protein is required for proper development of the central nervous system and the indirect flight muscles. The fly ewg gene encodes a novel DNA-binding domain that is also found in four genes previously identified in sea urchin, chicken, zebrafish, and human. Nuclear respiratory factor-1 is a transcri…	GO:0007005|mitochondrion organization;GO:0007275|multicellular organismal development;GO:0045944|positive regulation of transcription from RNA polymerase II promoter;GO:0006357|regulation of transcription from RNA polymerase II promoter;	GO:0070062|extracellular exosome;GO:0005654|nucleoplasm;GO:0005634|nucleus;GO:0005667|transcription factor complex;	GO:0001046|core promoter sequence-specific DNA binding;GO:0042803|protein homodimerization activity;GO:0000978|RNA polymerase II core promoter proximal region sequence-specific DNA binding;GO:0003700|transcription factor activity, sequence-specific DNA binding;GO:0001077|transcriptional activator activity, RNA polymerase II core promoter proximal region sequence-specific binding;	K11831	NRF1; nuclear respiratory factor 1
Novel_559	gene5556	chrNC_019460.2:43226123-43242486:+	gi|803177168|ref|XP_011953488.1|	204	6e-14	PREDICTED: uncharacterized protein LOC105602960 [Ovis aries]	gi|594058850|ref|XR_327108.1|	505	0	PREDICTED: Bubalus bubalis uncharacterized LOC102400088 (LOC102400088), misc_RNA	.	.	.	.	.	.	.	.	pfam15498	Dendrin	Nephrin and CD2AP-binding protein, Dendrin. Dendrin is a family of eukaryotic proteins found in the podocytes of the kidneys. Dendrin, originally identified in telencephalic dendrites, is a constituent of the slit diaphragm, SD, complex of podocytes, where it directly binds to nephrin and CD2AP. Kidney podocytes and their slit diaphragms (SDs) form the final barrier to urinary protein loss. SD pr…	.	.	.	.	.
Novel_560	gene14946	chrNC_019468.2:38130392-38137625:-	gi|803120682|ref|XP_012041379.1|	1357	4e-176	PREDICTED: leucine-rich repeat-containing protein 46 isoform X1 [Ovis aries]	gi|594102644|ref|XM_006074318.1|	1557	0	PREDICTED: Bubalus bubalis leucine rich repeat containing 46 (LRRC46), transcript variant X1, mRNA	Q96FV0	366	3e-116	Leucine-rich repeat-containing protein 46	SPAC4A8.12c	57.8	6e-08	COG4886	pfam13855	LRR_8	Leucine rich repeat.	GO:1903955|positive regulation of protein targeting to mitochondrion;GO:0031647|regulation of protein stability;	.	.	.	.
Novel_557	gene18423	chrNC_019471.2:53290216-53314335:+	gi|803153092|ref|XP_011950492.1|	3066	0	PREDICTED: LOW QUALITY PROTEIN: probable ATP-dependent RNA helicase DHX34 isoform X1 [Ovis aries]	gi|594088106|ref|XM_006067449.1|	2172	0	PREDICTED: Bubalus bubalis DEAH (Asp-Glu-Ala-His) box polypeptide 34 (DHX34), mRNA	Q14147	211	3e-83	Probable ATP-dependent RNA helicase DHX34	SPAC10F6.02c_2	320	2e-92	COG1643	pfam04408	HA2	Helicase associated domain (HA2). This presumed domain is about 90 amino acid residues in length. It is found is a diverse set of RNA helicases. Its function is unknown, however it seems likely to be involved in nucleic acid binding.	GO:2000623|negative regulation of nuclear-transcribed mRNA catabolic process, nonsense-mediated decay;GO:0000956|nuclear-transcribed mRNA catabolic process;GO:0006396|RNA processing;	GO:0016020|membrane;GO:0005739|mitochondrion;GO:0005634|nucleus;	GO:0005524|ATP binding;GO:0004004|ATP-dependent RNA helicase activity;GO:0044822|poly(A) RNA binding;	.	.
Novel_559	gene16852	chrNC_019470.2:44258498-44263211:+	gi|803098707|ref|XP_012038148.1|	148	6e-07	PREDICTED: glycoprotein endo-alpha-1,2-mannosidase isoform X1 [Ovis aries]	gi|57634397|gb|AC146967.3|	87	2e-35	Bos taurus clone RP42-279M12, complete sequence	.	.	.	.	.	.	.	.	pfam11162	DUF2946	Protein of unknown function (DUF2946). This family of proteins has no known function.	.	.	.	.	.
Novel_554	gene17695	chrNC_019471.2:19033318-19082387:+	gi|197944870|gb|ACH79982.1|	136	8e-07	hypothetical protein [Bos taurus]	gi|594065372|ref|XR_327398.1|	240	1e-120	PREDICTED: Bubalus bubalis uncharacterized LOC102396667 (LOC102396667), transcript variant X2, misc_RNA	.	.	.	.	.	.	.	.	pfam11881	DUF3401	Domain of unknown function (DUF3401). This domain is functionally uncharacterized. This domain is found in eukaryotes. This presumed domain is typically between 231 to 250 amino acids in length. This domain is found associated with pfam02145, pfam00595.	.	.	.	.	.
Novel_560	gene6582	chrNC_019460.2:149706982-149713846:+	gi|803046131|ref|XP_012029971.1|	1429	8e-178	PREDICTED: leucine-rich repeat-containing protein 10 [Ovis aries]	gi|594069063|ref|XM_006058384.1|	1418	0	PREDICTED: Bubalus bubalis leucine rich repeat containing 10 (LRRC10), mRNA	Q24K06	498	2e-159	Leucine-rich repeat-containing protein 10	MA2301_1	94.7	1e-19	COG4886	pfam13855	LRR_8	Leucine rich repeat.	GO:0055013|cardiac muscle cell development;	GO:0005856|cytoskeleton;GO:0005739|mitochondrion;GO:0005634|nucleus;GO:0030017|sarcomere;	.	.	.
Novel_559	gene16187	chrNC_019469.2:52733414-52891787:-	gi|803128477|ref|XP_004013852.2|	2146	0	PREDICTED: arylacetamide deacetylase-like 3 isoform X4 [Ovis aries]	gi|594080121|ref|XM_006063641.1|	1334	0	PREDICTED: Bubalus bubalis arylacetamide deacetylase-like 3-like (LOC102410758), transcript variant X1, mRNA	Q5VUY0	546	0	Arylacetamide deacetylase-like 3	Rv1400c	108	3e-25	COG0657	pfam07859	Abhydrolase_3	alpha/beta hydrolase fold. This catalytic domain is found in a very wide range of enzymes.	GO:0009056|catabolic process;	.	GO:0016787|hydrolase activity;	K14351	AADACL3_4; arylacetamide deacetylase-like 3/4 [EC:3.1.1.-]
Novel_667	gene6762	chrNC_019460.2:162968459-162974589:+	.	.	.	.	gi|339333373|emb|FQ482125.7|	65	1e-23	B.taurus DNA sequence from clone CH240-487I9, complete sequence	P11369	53.5	3e-06	LINE-1 retrotransposable element ORF2 protein	.	.	.	.	pfam03348	Serinc	Serine incorporator (Serinc). This is a family of eukaryotic membrane proteins which incorporate serine into membranes and facilitate the synthesis of the serine-derived lipids phosphatidylserine and sphingolipid. Members of this family contain 11 transmembrane domains and form intracellular complexes with key enzymes involved in serine and sphingolipid biosynthesis.	GO:0006310|DNA recombination;	.	GO:0004519|endonuclease activity;GO:0046872|metal ion binding;GO:0003964|RNA-directed DNA polymerase activity;	.	.
Novel_555	gene22681	chrNC_019476.2:57116468-57230726:-	gi|803186737|ref|XP_011955647.1|	3286	0	PREDICTED: nuclear receptor subfamily 2 group C member 2 isoform X1 [Ovis aries]	gi|594112499|ref|XM_006078977.1|	2830	0	PREDICTED: Bubalus bubalis nuclear receptor subfamily 2, group C, member 2 (NR2C2), mRNA	P49116	58.5	6e-07	Nuclear receptor subfamily 2 group C member 2	.	.	.	.	pfam00105	zf-C4	Zinc finger, C4 type (two domains). In nearly all cases, this is the DNA binding domain of a nuclear hormone receptor. The alignment contains two Zinc finger domains that are too dissimilar to be aligned with each other.	GO:0030154|cell differentiation;GO:0021549|cerebellum development;GO:0051321|meiotic cell cycle;GO:0007399|nervous system development;GO:0038066|p38MAPK cascade;GO:0048520|positive regulation of behavior;GO:0040019|positive regulation of embryonic development;GO:0045663|positive regulation of myoblast differentiation;GO:0045944|positive regulation of transcription from RNA polymerase II promoter;…	GO:0005654|nucleoplasm;	GO:0046982|protein heterodimerization activity;GO:0004872|receptor activity;GO:0043565|sequence-specific DNA binding;GO:0003707|steroid hormone receptor activity;GO:0003713|transcription coactivator activity;GO:0003700|transcription factor activity, sequence-specific DNA binding;GO:0008270|zinc ion binding;	K08544	NR2C2, TR4; testicular receptor 4
Novel_560	gene15170	chrNC_019468.2:43052960-43081250:-	gi|803121772|ref|XP_004013016.2|	3181	0	PREDICTED: MAGUK p55 subfamily member 3 isoform X1 [Ovis aries]	gi|594044836|ref|XM_006046845.1|	3411	0	PREDICTED: Bubalus bubalis membrane protein, palmitoylated 3 (MAGUK p55 subfamily member 3) (MPP3), transcript variant X2, mRNA	Q13368	1035	0	MAGUK p55 subfamily member 3	SPBC1198.05	90.5	7e-19	COG0194	pfam00625	Guanylate_kin	Guanylate kinase.	GO:0007165|signal transduction;	GO:0005887|integral component of plasma membrane;	GO:0004385|guanylate kinase activity;	.	.
Novel_560	gene20490	chrNC_019473.2:57119625-57455985:-	gi|803170547|ref|XP_004017192.2|	2107	0	PREDICTED: LOW QUALITY PROTEIN: F-box/LRR-repeat protein 7 isoform X1 [Ovis aries]	gi|556773904|ref|XM_005982036.1|	3488	0	PREDICTED: Pantholops hodgsonii F-box and leucine-rich repeat protein 7 (FBXL7), mRNA	Q9UJT9	96.3	7e-19	F-box/LRR-repeat protein 7	.	.	.	.	pfam12937	F-box-like	F-box-like. This is an F-box-like family.	GO:0051301|cell division;GO:0008283|cell proliferation;GO:0000086|G2/M transition of mitotic cell cycle;GO:0007067|mitotic nuclear division;GO:0016567|protein ubiquitination;GO:0031146|SCF-dependent proteasomal ubiquitin-dependent protein catabolic process;GO:0006511|ubiquitin-dependent protein catabolic process;	GO:0005813|centrosome;GO:0005737|cytoplasm;GO:0019005|SCF ubiquitin ligase complex;GO:0000151|ubiquitin ligase complex;	GO:0004842|ubiquitin-protein transferase activity;	K10273	FBXL7; F-box and leucine-rich repeat protein 7
Novel_559	gene2517	chrNC_019458.2:244589081-244666617:+	gi|803251898|ref|XP_011985891.1|	2854	0	PREDICTED: putative glycerol kinase 5 isoform X3 [Ovis aries musimon]	gi|548451868|ref|XM_005675587.1|	2646	0	PREDICTED: Capra hircus glycerol kinase 5 (putative) (GK5), mRNA	Q08D86	797	0	Putative glycerol kinase 5	TM1430	291	1e-86	COG0554	pfam00370	FGGY_N	FGGY family of carbohydrate kinases, N-terminal domain. This domain adopts a ribonuclease H-like fold and is structurally related to the C-terminal domain.	GO:0019563|glycerol catabolic process;GO:0016310|phosphorylation;	GO:0005737|cytoplasm;	GO:0005524|ATP binding;GO:0004370|glycerol kinase activity;GO:0016773|phosphotransferase activity, alcohol group as acceptor;	K19583	GK5; putative glycerol kinase 5 [EC:2.7.1.30]
Novel_667	gene3334	chrNC_019459.2:52298201-52301763:+	gi|803013567|ref|XP_011976592.1|	1585	0	PREDICTED: olfactory receptor 2S2-like [Ovis aries]	gi|548477353|ref|XM_005683861.1|	912	0	PREDICTED: Capra hircus putative olfactory receptor ENSP00000348552-like (LOC102183691), mRNA	Q9NQN1	480	6e-158	Olfactory receptor 2S2	.	.	.	.	pfam13853	7tm_4	Olfactory receptor. The members of this family are transmembrane olfactory receptors.	GO:0007186|G-protein coupled receptor signaling pathway;GO:0007608|sensory perception of smell;	GO:0016021|integral component of membrane;GO:0005886|plasma membrane;	GO:0004930|G-protein coupled receptor activity;GO:0004984|olfactory receptor activity;	K04257	OLFR; olfactory receptor
Novel_555	gene2517	chrNC_019458.2:244589081-244666617:+	gi|803251898|ref|XP_011985891.1|	2854	0	PREDICTED: putative glycerol kinase 5 isoform X3 [Ovis aries musimon]	gi|548451868|ref|XM_005675587.1|	2646	0	PREDICTED: Capra hircus glycerol kinase 5 (putative) (GK5), mRNA	Q08D86	797	0	Putative glycerol kinase 5	TM1430	291	1e-86	COG0554	pfam00370	FGGY_N	FGGY family of carbohydrate kinases, N-terminal domain. This domain adopts a ribonuclease H-like fold and is structurally related to the C-terminal domain.	GO:0019563|glycerol catabolic process;GO:0016310|phosphorylation;	GO:0005737|cytoplasm;	GO:0005524|ATP binding;GO:0004370|glycerol kinase activity;GO:0016773|phosphotransferase activity, alcohol group as acceptor;	K19583	GK5; putative glycerol kinase 5 [EC:2.7.1.30]
Novel_664	gene14503	chrNC_019468.2:23209331-23218875:-	gi|724943294|ref|XP_010386831.1|	330	1e-29	PREDICTED: LOW QUALITY PROTEIN: uncharacterized protein LOC104682053 [Rhinopithecus roxellana]	gi|478518551|ref|XM_004433446.1|	206	2e-101	PREDICTED: Ceratotherium simum simum uncharacterized LOC101395949 (LOC101395949), mRNA	.	.	.	.	.	.	.	.	pfam14916	CCDC92	Coiled-coil domain of unknown function. This domain family is found in eukaryotes, and is approximately 60 amino acids in length. The function is not known and the proteins carry no other domains.	.	.	.	.	.
Novel_560	gene23015	chrNC_019477.2:19850189-19878431:+	gi|525507166|ref|NP_001267621.1|	1519	0	mitochondrial uncoupling protein 4 [Ovis aries]	gi|594693225|ref|XM_007193827.1|	2000	0	PREDICTED: Balaenoptera acutorostrata scammoni solute carrier family 25, member 27 (SLC25A27), transcript variant X1, mRNA	O95847	502	6e-163	Mitochondrial uncoupling protein 4	.	.	.	.	pfam00153	Mito_carr	Mitochondrial carrier protein.	GO:0035356|cellular triglyceride homeostasis;GO:0006091|generation of precursor metabolites and energy;GO:0048839|inner ear development;GO:0043066|negative regulation of apoptotic process;GO:0051562|negative regulation of mitochondrial calcium ion concentration;GO:0010917|negative regulation of mitochondrial membrane potential;GO:0070997|neuron death;GO:0008284|positive regulation of cell prolife…	GO:0045177|apical part of cell;GO:0016021|integral component of membrane;GO:0005743|mitochondrial inner membrane;GO:0005739|mitochondrion;GO:0043025|neuronal cell body;	GO:0003735|structural constituent of ribosome;	K15112	SLC25A27, UCP4; solute carrier family 25 (mitochondrial uncoupling protein), member 27
Novel_667	gene14503	chrNC_019468.2:23209331-23218875:-	gi|724943294|ref|XP_010386831.1|	330	1e-29	PREDICTED: LOW QUALITY PROTEIN: uncharacterized protein LOC104682053 [Rhinopithecus roxellana]	gi|478518551|ref|XM_004433446.1|	206	2e-101	PREDICTED: Ceratotherium simum simum uncharacterized LOC101395949 (LOC101395949), mRNA	.	.	.	.	.	.	.	.	pfam14916	CCDC92	Coiled-coil domain of unknown function. This domain family is found in eukaryotes, and is approximately 60 amino acids in length. The function is not known and the proteins carry no other domains.	.	.	.	.	.
Novel_313	gene19007	chrNC_019472.2:17300492-17454856:+	gi|803153904|ref|XP_011950790.1|	16427	0	PREDICTED: serine-protein kinase ATM isoform X2 [Ovis aries]	gi|556719499|ref|XM_005955572.1|	9040	0	PREDICTED: Pantholops hodgsonii ataxia telangiectasia mutated (ATM), mRNA	Q13315	123	3e-26	Serine-protein kinase ATM	.	.	.	.	pfam02259	FAT	FAT domain. The FAT domain is named after FRAP, ATM and TRRAP.	GO:0007420|brain development;GO:0007050|cell cycle arrest;GO:0006974|cellular response to DNA damage stimulus;GO:0071480|cellular response to gamma radiation;GO:0071500|cellular response to nitrosative stress;GO:0071481|cellular response to X-ray;GO:0008340|determination of adult lifespan;GO:0006975|DNA damage induced protein phosphorylation;GO:0006977|DNA damage response, signal transduction by …	GO:0016023|cytoplasmic membrane-bounded vesicle;GO:1990391|DNA repair complex;GO:0005654|nucleoplasm;GO:0005634|nucleus;GO:0005819|spindle;	GO:0016303|1-phosphatidylinositol-3-kinase activity;GO:0005524|ATP binding;GO:0003677|DNA binding;GO:0004677|DNA-dependent protein kinase activity;GO:0032403|protein complex binding;GO:0046983|protein dimerization activity;GO:0047485|protein N-terminus binding;GO:0004674|protein serine/threonine kinase activity;	K04728	ATM, TEL1; ataxia telangiectasia mutated family protein [EC:2.7.11.1]
Novel_560	gene22606	chrNC_019476.2:52775349-52778897:-	gi|742213098|ref|XP_010860809.1|	438	5e-48	PREDICTED: uncharacterized protein LOC105004776 [Bison bison bison]	gi|306518630|ref|NM_001195442.1|	247	1e-124	Homo sapiens uncharacterized LOC100132146 (LOC100132146), mRNA	.	.	.	.	.	.	.	.	pfam12489	ARA70	Nuclear coactivator. This domain family is found in eukaryotes, and is typically between 127 and 138 amino acids in length. This family is ARA70, a nuclear coactivator which interacts with peroxisome proliferator-activated receptor gamma (PPARgamma) to regulate transcription and the addition of the PPARgamma ligand (prostaglandin J2) enhances this interaction.	.	.	.	.	.
Novel_557	gene26606	chrNC_019482.2:25583248-25587370:-	gi|795230081|ref|XP_011807171.1|	284	4e-24	PREDICTED: 40S ribosomal protein SA-like [Colobus angolensis palliatus]	gi|339333373|emb|FQ482125.7|	118	1e-52	B.taurus DNA sequence from clone CH240-487I9, complete sequence	A6YRY8	107	3e-23	40S ribosomal protein SA	SPAPJ698.02c	61.6	4e-09	COG0052	pfam03155	Alg6_Alg8	ALG6, ALG8 glycosyltransferase family. N-linked (asparagine-linked) glycosylation of proteins is mediated by a highly conserved pathway in eukaryotes, in which a lipid (dolichol phosphate)-linked oligosaccharide is assembled at the endoplasmic reticulum membrane prior to the transfer of the oligosaccharide moiety to the target asparagine residues. This oligosaccharide is composed of Glc(3)Man(9)G…	GO:0007155|cell adhesion;GO:0000028|ribosomal small subunit assembly;GO:0006412|translation;	GO:0005737|cytoplasm;GO:0022627|cytosolic small ribosomal subunit;GO:0005634|nucleus;GO:0005886|plasma membrane;	GO:0005055|laminin receptor activity;GO:0003735|structural constituent of ribosome;	K02998	RP-SAe, RPSA; small subunit ribosomal protein SAe
Novel_555	gene28200	chrNC_019484.2:110704272-111152271:+	gi|795401457|ref|XP_011943010.1|	3364	0	PREDICTED: kelch-like protein 13 isoform X1 [Cercocebus atys]	gi|548529407|ref|XM_005700270.1|	3050	0	PREDICTED: Capra hircus kelch-like protein 13-like (LOC102169462), transcript variant X1, mRNA	A6QQY2	1212	0	Kelch-like protein 13	.	.	.	.	pfam07707	BACK	BTB And C-terminal Kelch. This domain is found associated with pfam00651 and pfam01344. The BACK domain is found juxtaposed to the BTB domain; they are separated by as little as two residues. This family appears to be closely related to the BTB domain (Finn RD, personal observation).	GO:0000910|cytokinesis;GO:0007067|mitotic nuclear division;GO:0016567|protein ubiquitination;	GO:0031463|Cul3-RING ubiquitin ligase complex;GO:0030496|midbody;	GO:0004842|ubiquitin-protein transferase activity;	K10447	KLHL9_13; kelch-like protein 9/13
Novel_557	gene16573	chrNC_019470.2:16699829-16726949:+	gi|803131787|ref|XP_012043596.1|	4705	0	PREDICTED: serine/threonine-protein kinase greatwall isoform X1 [Ovis aries]	gi|556753611|ref|XM_005972120.1|	3561	0	PREDICTED: Pantholops hodgsonii microtubule associated serine/threonine kinase-like (MASTL), transcript variant X2, mRNA	E1BFR5	1712	0	Serine/threonine-protein kinase greatwall	.	.	.	.	pfam00069	Pkinase	Protein kinase domain.	GO:0051301|cell division;GO:0006974|cellular response to DNA damage stimulus;GO:0000086|G2/M transition of mitotic cell cycle;GO:0035556|intracellular signal transduction;GO:0007067|mitotic nuclear division;GO:0034048|negative regulation of protein phosphatase type 2A activity;GO:0018105|peptidyl-serine phosphorylation;	GO:0005813|centrosome;GO:0032154|cleavage furrow;GO:0005737|cytoplasm;GO:0005634|nucleus;	GO:0005524|ATP binding;GO:0051721|protein phosphatase 2A binding;GO:0004674|protein serine/threonine kinase activity;	.	.
Novel_560	gene16573	chrNC_019470.2:16699829-16726949:+	gi|803131787|ref|XP_012043596.1|	4705	0	PREDICTED: serine/threonine-protein kinase greatwall isoform X1 [Ovis aries]	gi|556753611|ref|XM_005972120.1|	3561	0	PREDICTED: Pantholops hodgsonii microtubule associated serine/threonine kinase-like (MASTL), transcript variant X2, mRNA	E1BFR5	1712	0	Serine/threonine-protein kinase greatwall	.	.	.	.	pfam00069	Pkinase	Protein kinase domain.	GO:0051301|cell division;GO:0006974|cellular response to DNA damage stimulus;GO:0000086|G2/M transition of mitotic cell cycle;GO:0035556|intracellular signal transduction;GO:0007067|mitotic nuclear division;GO:0034048|negative regulation of protein phosphatase type 2A activity;GO:0018105|peptidyl-serine phosphorylation;	GO:0005813|centrosome;GO:0032154|cleavage furrow;GO:0005737|cytoplasm;GO:0005634|nucleus;	GO:0005524|ATP binding;GO:0051721|protein phosphatase 2A binding;GO:0004674|protein serine/threonine kinase activity;	.	.
Novel_559	gene20627	chrNC_019474.2:9524955-9531860:+	gi|332164766|ref|NP_001193721.1|	204	2e-13	natural cytotoxicity triggering receptor 3 ligand 1 precursor [Bos taurus]	gi|262331544|ref|NG_013350.1|	141	3e-65	Homo sapiens nuclear receptor subfamily 3, group C, member 2 (NR3C2), RefSeqGene on chromosome 4	.	.	.	.	.	.	.	.	pfam10324	7TM_GPCR_Srw	Serpentine type 7TM GPCR chemoreceptor Srw. Chemoreception is mediated in Caenorhabditis elegans by members of the seven-transmembrane G-protein-coupled receptor class (7TM GPCRs) of proteins which are of the serpentine type. Srw is a solo family amongst the superfamilies of chemoreceptors. Chemoperception is one of the central senses of soil nematodes like C. elegans which are otherwise 'blind' …	.	.	.	.	.
Novel_671	gene19155	chrNC_019472.2:29126315-29134261:-	gi|585175966|ref|XP_006739770.1|	1931	0	PREDICTED: UDP-N-acetylglucosamine--dolichyl-phosphate N-acetylglucosaminephosphotransferase [Leptonychotes weddellii]	gi|594111867|ref|XM_006078681.1|	2110	0	PREDICTED: Bubalus bubalis dolichyl-phosphate (UDP-N-acetylglucosamine) N-acetylglucosaminephosphotransferase 1 (GlcNAc-1-P transferase) (DPAGT1), mRNA	Q5EA65	659	0	UDP-N-acetylglucosamine--dolichyl-phosphate N-acetylglucosaminephosphotransferase	YBR243c	267	6e-77	COG0472	pfam00953	Glycos_transf_4	Glycosyl transferase family 4.	GO:0019408|dolichol biosynthetic process;GO:0019348|dolichol metabolic process;GO:0006488|dolichol-linked oligosaccharide biosynthetic process;GO:0006487|protein N-linked glycosylation;GO:0051259|protein oligomerization;GO:0006047|UDP-N-acetylglucosamine metabolic process;	GO:0005789|endoplasmic reticulum membrane;GO:0016021|integral component of membrane;GO:0016020|membrane;	GO:0008963|phospho-N-acetylmuramoyl-pentapeptide-transferase activity;GO:0016757|transferase activity, transferring glycosyl groups;GO:0003975|UDP-N-acetylglucosamine-dolichyl-phosphate N-acetylglucosaminephosphotransferase activity;GO:0003976|UDP-N-acetylglucosamine-lysosomal-enzyme N-acetylglucosaminephosphotransferase activity;	K01001	ALG7; UDP-N-acetylglucosamine--dolichyl-phosphate N-acetylglucosaminephosphotransferase [EC:2.7.8.15]
Novel_670	gene19155	chrNC_019472.2:29126315-29134261:-	gi|585175966|ref|XP_006739770.1|	1931	0	PREDICTED: UDP-N-acetylglucosamine--dolichyl-phosphate N-acetylglucosaminephosphotransferase [Leptonychotes weddellii]	gi|594111867|ref|XM_006078681.1|	2110	0	PREDICTED: Bubalus bubalis dolichyl-phosphate (UDP-N-acetylglucosamine) N-acetylglucosaminephosphotransferase 1 (GlcNAc-1-P transferase) (DPAGT1), mRNA	Q5EA65	659	0	UDP-N-acetylglucosamine--dolichyl-phosphate N-acetylglucosaminephosphotransferase	YBR243c	267	6e-77	COG0472	pfam00953	Glycos_transf_4	Glycosyl transferase family 4.	GO:0019408|dolichol biosynthetic process;GO:0019348|dolichol metabolic process;GO:0006488|dolichol-linked oligosaccharide biosynthetic process;GO:0006487|protein N-linked glycosylation;GO:0051259|protein oligomerization;GO:0006047|UDP-N-acetylglucosamine metabolic process;	GO:0005789|endoplasmic reticulum membrane;GO:0016021|integral component of membrane;GO:0016020|membrane;	GO:0008963|phospho-N-acetylmuramoyl-pentapeptide-transferase activity;GO:0016757|transferase activity, transferring glycosyl groups;GO:0003975|UDP-N-acetylglucosamine-dolichyl-phosphate N-acetylglucosaminephosphotransferase activity;GO:0003976|UDP-N-acetylglucosamine-lysosomal-enzyme N-acetylglucosaminephosphotransferase activity;	K01001	ALG7; UDP-N-acetylglucosamine--dolichyl-phosphate N-acetylglucosaminephosphotransferase [EC:2.7.8.15]
Novel_667	gene19037	chrNC_019472.2:21617170-21622192:-	gi|426244511|ref|XP_004016065.1|	3357	0	PREDICTED: ferredoxin-fold anticodon-binding domain-containing protein 1 [Ovis aries]	gi|548494286|ref|XM_005689433.1|	2134	0	PREDICTED: Capra hircus ferredoxin-fold anticodon binding domain containing 1 (FDXACB1), transcript variant X1, mRNA	Q9BRP7	973	0	Ferredoxin-fold anticodon-binding domain-containing protein 1	YPR047w_2	68.9	1e-12	COG0072	pfam10354	DUF2431	Domain of unknown function (DUF2431). This is the N-terminal domain of a family of proteins found from plants to humans. The function is not known.	GO:0070475|rRNA base methylation;GO:0008033|tRNA processing;	GO:0005737|cytoplasm;	GO:0005524|ATP binding;GO:0000287|magnesium ion binding;GO:0070042|rRNA (uridine-N3-)-methyltransferase activity;GO:0000049|tRNA binding;	.	.
Novel_663	gene26611	chrNC_019482.2:26025366-26031013:+	gi|594094699|ref|XP_006070646.1|	363	5e-36	PREDICTED: HIG1 domain family member 1A, mitochondrial-like [Bubalus bubalis]	gi|116004446|ref|NM_001077114.1|	940	0	Bos taurus HIG1 hypoxia inducible domain family, member 1A (HIGD1A), mRNA	Q9JLR9	108	1e-25	HIG1 domain family member 1A, mitochondrial	.	.	.	.	pfam04588	HIG_1_N	Hypoxia induced protein conserved region. This family is found in proteins thought to be involved in the response to hypoxia. Family members mostly come from diverse eukaryotic organisms however eubacterial members have been identified. This region is found at the N-terminus of the member proteins which are predicted to be transmembrane.	GO:0042149|cellular response to glucose starvation;GO:0071456|cellular response to hypoxia;GO:0043066|negative regulation of apoptotic process;GO:0090201|negative regulation of release of cytochrome c from mitochondria;GO:0055114|oxidation-reduction process;GO:0071902|positive regulation of protein serine/threonine kinase activity;	GO:0016021|integral component of membrane;GO:0016020|membrane;GO:0005743|mitochondrial inner membrane;GO:0005739|mitochondrion;GO:0005634|nucleus;GO:0043234|protein complex;GO:0070469|respiratory chain;	.	.	.
Novel_560	gene28275	chrNC_019484.2:121724607-121726414:-	gi|426257777|ref|XP_004022499.1|	333	4e-35	PREDICTED: WW domain-binding protein 5 [Ovis aries]	gi|556731302|ref|XM_005961277.1|	742	0	PREDICTED: Pantholops hodgsonii WW domain binding protein 5 (WBP5), mRNA	Q9UHQ7	120	7e-32	Transcription elongation factor A protein-like 9	.	.	.	.	pfam04538	BEX	Brain expressed X-linked like family. This is a family of transcription elongation factors which includes those referred to as Bex proteins as well as those named TCEAL7. Bex1 was shown to be a novel link between neurotrophin signalling, the cell cycle, and neuronal differentiation, suggesting it might function by coordinating internal cellular states with the ability of cells to respond to exter…	GO:0006357|regulation of transcription from RNA polymerase II promoter;GO:0006351|transcription, DNA-templated;	GO:0005634|nucleus;	GO:0050699|WW domain binding;	.	.
Novel_559	gene20400	chrNC_019473.2:36512351-36518010:-	gi|817290052|ref|XP_012315339.1|	201	6e-22	PREDICTED: GDNF antisense RNA 1 (head to head) [Aotus nancymaae]	gi|394999626|gb|JQ711177.1|	157	4e-74	Bos taurus growth hormone receptor gene, complete cds	.	.	.	.	.	.	.	.	pfam10325	7TM_GPCR_Srz	Serpentine type 7TM GPCR chemoreceptor Srz. Chemoreception is mediated in Caenorhabditis elegans by members of the seven-transmembrane G-protein-coupled receptor class (7TM GPCRs) of proteins which are of the serpentine type. Srz is a solo families amongst the superfamilies of chemoreceptors. Chemoperception is one of the central senses of soil nematodes like C. elegans which are otherwise 'blind…	.	.	.	.	.
Novel_555	gene16852	chrNC_019470.2:44258498-44263211:+	gi|803098707|ref|XP_012038148.1|	148	6e-07	PREDICTED: glycoprotein endo-alpha-1,2-mannosidase isoform X1 [Ovis aries]	gi|57634397|gb|AC146967.3|	87	2e-35	Bos taurus clone RP42-279M12, complete sequence	.	.	.	.	.	.	.	.	pfam11162	DUF2946	Protein of unknown function (DUF2946). This family of proteins has no known function.	.	.	.	.	.
Novel_669	gene26611	chrNC_019482.2:26025366-26031013:+	gi|594094699|ref|XP_006070646.1|	363	5e-36	PREDICTED: HIG1 domain family member 1A, mitochondrial-like [Bubalus bubalis]	gi|116004446|ref|NM_001077114.1|	940	0	Bos taurus HIG1 hypoxia inducible domain family, member 1A (HIGD1A), mRNA	Q9JLR9	108	1e-25	HIG1 domain family member 1A, mitochondrial	.	.	.	.	pfam04588	HIG_1_N	Hypoxia induced protein conserved region. This family is found in proteins thought to be involved in the response to hypoxia. Family members mostly come from diverse eukaryotic organisms however eubacterial members have been identified. This region is found at the N-terminus of the member proteins which are predicted to be transmembrane.	GO:0042149|cellular response to glucose starvation;GO:0071456|cellular response to hypoxia;GO:0043066|negative regulation of apoptotic process;GO:0090201|negative regulation of release of cytochrome c from mitochondria;GO:0055114|oxidation-reduction process;GO:0071902|positive regulation of protein serine/threonine kinase activity;	GO:0016021|integral component of membrane;GO:0016020|membrane;GO:0005743|mitochondrial inner membrane;GO:0005739|mitochondrion;GO:0005634|nucleus;GO:0043234|protein complex;GO:0070469|respiratory chain;	.	.	.
Novel_559	gene14747	chrNC_019468.2:28735751-28747936:-	gi|803260035|ref|XP_011989763.1|	224	2e-16	PREDICTED: EF-hand calcium-binding domain-containing protein 1 isoform X5 [Ovis aries musimon]	gi|29171462|gb|AC083783.8|	200	1e-97	Homo sapiens chromosome 17, clone RP11-462C21, complete sequence	.	.	.	.	.	.	.	.	pfam00332	Glyco_hydro_17	Glycosyl hydrolases family 17.	.	.	.	.	.
Novel_555	gene6582	chrNC_019460.2:149706982-149713846:+	gi|803046131|ref|XP_012029971.1|	1429	8e-178	PREDICTED: leucine-rich repeat-containing protein 10 [Ovis aries]	gi|594069063|ref|XM_006058384.1|	1418	0	PREDICTED: Bubalus bubalis leucine rich repeat containing 10 (LRRC10), mRNA	Q24K06	498	2e-159	Leucine-rich repeat-containing protein 10	MA2301_1	94.7	1e-19	COG4886	pfam13855	LRR_8	Leucine rich repeat.	GO:0055013|cardiac muscle cell development;	GO:0005856|cytoskeleton;GO:0005739|mitochondrion;GO:0005634|nucleus;GO:0030017|sarcomere;	.	.	.
Novel_555	gene11833	chrNC_019464.2:49552052-49687401:-	gi|803092338|ref|XP_012036852.1|	2133	0	PREDICTED: myocardial zonula adherens protein isoform X2 [Ovis aries]	gi|548483166|ref|XM_005685718.1|	2200	0	PREDICTED: Capra hircus myocardial zonula adherens protein (MYZAP), transcript variant X1, mRNA	P0CAP1	598	0	Myocardial zonula adherens protein	.	.	.	.	pfam15328	GCOM2	Putative GRINL1B complex locus protein 2. This protein family is named Putative GRINL1B complex locus protein 2. GRINL1B is short for: glutamate receptor, ionotropic, N-methyl D-aspartate-like 1B. The name indicates what sort of receptor it is thought to be, a ligand gated ion channel specific to the neurotransmitter Glutamate. This family of proteins is found in eukaryotes. Proteins in this fami…	GO:0035556|intracellular signal transduction;	GO:0030054|cell junction;GO:0030864|cortical actin cytoskeleton;GO:0031234|extrinsic component of cytoplasmic side of plasma membrane;GO:0031674|I band;GO:0030018|Z disc;	.	.	.
Novel_557	gene16187	chrNC_019469.2:52733414-52891787:-	gi|803128477|ref|XP_004013852.2|	2146	0	PREDICTED: arylacetamide deacetylase-like 3 isoform X4 [Ovis aries]	gi|594080121|ref|XM_006063641.1|	1334	0	PREDICTED: Bubalus bubalis arylacetamide deacetylase-like 3-like (LOC102410758), transcript variant X1, mRNA	Q5VUY0	546	0	Arylacetamide deacetylase-like 3	Rv1400c	108	3e-25	COG0657	pfam07859	Abhydrolase_3	alpha/beta hydrolase fold. This catalytic domain is found in a very wide range of enzymes.	GO:0009056|catabolic process;	.	GO:0016787|hydrolase activity;	K14351	AADACL3_4; arylacetamide deacetylase-like 3/4 [EC:3.1.1.-]
Novel_560	gene3572	chrNC_019459.2:86208903-86214076:+	gi|742191260|ref|XP_010855494.1|	213	4e-14	PREDICTED: LOW QUALITY PROTEIN: cohesin subunit SA-2 [Bison bison bison]	gi|57634397|gb|AC146967.3|	142	7e-66	Bos taurus clone RP42-279M12, complete sequence	.	.	.	.	.	.	.	.	pfam01270	Glyco_hydro_8	Glycosyl hydrolases family 8.	.	.	.	.	.
Novel_560	gene16187	chrNC_019469.2:52733414-52891787:-	gi|803128477|ref|XP_004013852.2|	2146	0	PREDICTED: arylacetamide deacetylase-like 3 isoform X4 [Ovis aries]	gi|594080121|ref|XM_006063641.1|	1334	0	PREDICTED: Bubalus bubalis arylacetamide deacetylase-like 3-like (LOC102410758), transcript variant X1, mRNA	Q5VUY0	546	0	Arylacetamide deacetylase-like 3	Rv1400c	108	3e-25	COG0657	pfam07859	Abhydrolase_3	alpha/beta hydrolase fold. This catalytic domain is found in a very wide range of enzymes.	GO:0009056|catabolic process;	.	GO:0016787|hydrolase activity;	K14351	AADACL3_4; arylacetamide deacetylase-like 3/4 [EC:3.1.1.-]
Novel_557	gene14586	chrNC_019468.2:25825762-25843684:-	gi|556745121|ref|XP_005968047.1|	284	7e-23	PREDICTED: rab GTPase-binding effector protein 1 [Pantholops hodgsonii]	gi|114155075|gb|AY563862.1|	224	1e-111	Bos taurus clone NG010006B10A09 mRNA, complete sequence	.	.	.	.	.	.	.	.	pfam10325	7TM_GPCR_Srz	Serpentine type 7TM GPCR chemoreceptor Srz. Chemoreception is mediated in Caenorhabditis elegans by members of the seven-transmembrane G-protein-coupled receptor class (7TM GPCRs) of proteins which are of the serpentine type. Srz is a solo families amongst the superfamilies of chemoreceptors. Chemoperception is one of the central senses of soil nematodes like C. elegans which are otherwise 'blind…	.	.	.	.	.
Novel_555	gene17695	chrNC_019471.2:19033318-19082387:+	gi|197944870|gb|ACH79982.1|	136	8e-07	hypothetical protein [Bos taurus]	gi|594065372|ref|XR_327398.1|	240	1e-120	PREDICTED: Bubalus bubalis uncharacterized LOC102396667 (LOC102396667), transcript variant X2, misc_RNA	.	.	.	.	.	.	.	.	pfam11881	DUF3401	Domain of unknown function (DUF3401). This domain is functionally uncharacterized. This domain is found in eukaryotes. This presumed domain is typically between 231 to 250 amino acids in length. This domain is found associated with pfam02145, pfam00595.	.	.	.	.	.
Novel_667	gene26611	chrNC_019482.2:26025366-26031013:+	gi|594094699|ref|XP_006070646.1|	363	5e-36	PREDICTED: HIG1 domain family member 1A, mitochondrial-like [Bubalus bubalis]	gi|116004446|ref|NM_001077114.1|	940	0	Bos taurus HIG1 hypoxia inducible domain family, member 1A (HIGD1A), mRNA	Q9JLR9	108	1e-25	HIG1 domain family member 1A, mitochondrial	.	.	.	.	pfam04588	HIG_1_N	Hypoxia induced protein conserved region. This family is found in proteins thought to be involved in the response to hypoxia. Family members mostly come from diverse eukaryotic organisms however eubacterial members have been identified. This region is found at the N-terminus of the member proteins which are predicted to be transmembrane.	GO:0042149|cellular response to glucose starvation;GO:0071456|cellular response to hypoxia;GO:0043066|negative regulation of apoptotic process;GO:0090201|negative regulation of release of cytochrome c from mitochondria;GO:0055114|oxidation-reduction process;GO:0071902|positive regulation of protein serine/threonine kinase activity;	GO:0016021|integral component of membrane;GO:0016020|membrane;GO:0005743|mitochondrial inner membrane;GO:0005739|mitochondrion;GO:0005634|nucleus;GO:0043234|protein complex;GO:0070469|respiratory chain;	.	.	.
Novel_554	gene22097	chrNC_019476.2:7122589-7189146:+	gi|803186865|ref|XP_011955702.1|	2684	0	PREDICTED: LOW QUALITY PROTEIN: E3 ubiquitin-protein ligase TRIM71 isoform X1, partial [Ovis aries]	gi|466057913|ref|XM_004279694.1|	1743	0	PREDICTED: Orcinus orca tripartite motif containing 71, E3 ubiquitin protein ligase (TRIM71), mRNA	Q2Q1W2	93.6	2e-17	E3 ubiquitin-protein ligase TRIM71	.	.	.	.	pfam00630	Filamin	Filamin/ABP280 repeat.	GO:0061158|3'-UTR-mediated mRNA destabilization;GO:0008543|fibroblast growth factor receptor signaling pathway;GO:0000082|G1/S transition of mitotic cell cycle;GO:0035278|negative regulation of translation involved in gene silencing by miRNA;GO:0010586|miRNA metabolic process;GO:0017148|negative regulation of translation;GO:0001843|neural tube closure;GO:0021915|neural tube development;GO:2000637…	GO:0000932|cytoplasmic mRNA processing body;	GO:0016874|ligase activity;GO:0035198|miRNA binding;GO:0030371|translation repressor activity;GO:0061630|ubiquitin protein ligase activity;GO:0004842|ubiquitin-protein transferase activity;GO:0008270|zinc ion binding;	K12035	TRIM71; tripartite motif-containing protein 71 [EC:2.3.2.27]
Novel_559	gene22097	chrNC_019476.2:7122589-7189146:+	gi|803186865|ref|XP_011955702.1|	2684	0	PREDICTED: LOW QUALITY PROTEIN: E3 ubiquitin-protein ligase TRIM71 isoform X1, partial [Ovis aries]	gi|466057913|ref|XM_004279694.1|	1743	0	PREDICTED: Orcinus orca tripartite motif containing 71, E3 ubiquitin protein ligase (TRIM71), mRNA	Q2Q1W2	93.6	2e-17	E3 ubiquitin-protein ligase TRIM71	.	.	.	.	pfam00630	Filamin	Filamin/ABP280 repeat.	GO:0061158|3'-UTR-mediated mRNA destabilization;GO:0008543|fibroblast growth factor receptor signaling pathway;GO:0000082|G1/S transition of mitotic cell cycle;GO:0035278|negative regulation of translation involved in gene silencing by miRNA;GO:0010586|miRNA metabolic process;GO:0017148|negative regulation of translation;GO:0001843|neural tube closure;GO:0021915|neural tube development;GO:2000637…	GO:0000932|cytoplasmic mRNA processing body;	GO:0016874|ligase activity;GO:0035198|miRNA binding;GO:0030371|translation repressor activity;GO:0061630|ubiquitin protein ligase activity;GO:0004842|ubiquitin-protein transferase activity;GO:0008270|zinc ion binding;	K12035	TRIM71; tripartite motif-containing protein 71 [EC:2.3.2.27]
Novel_560	gene21873	chrNC_019475.2:59009003-59010951:-	.	.	.	.	gi|556716159|ref|XR_318307.1|	668	0	PREDICTED: Pantholops hodgsonii uncharacterized LOC102329546 (LOC102329546), misc_RNA	.	.	.	.	.	.	.	.	pfam15242	FAM53	Family of FAM53. The FAM53 protein family refers to a family of proteins, which bind to a transcriptional regulator that modulates cell proliferation. It is known to be highly important in neural tube development. It is found in eukaryotes and is typically between 303 and 413 amino acids in length.	.	.	.	.	.
Novel_554	gene3572	chrNC_019459.2:86208903-86214076:+	gi|742191260|ref|XP_010855494.1|	213	4e-14	PREDICTED: LOW QUALITY PROTEIN: cohesin subunit SA-2 [Bison bison bison]	gi|57634397|gb|AC146967.3|	142	7e-66	Bos taurus clone RP42-279M12, complete sequence	.	.	.	.	.	.	.	.	pfam01270	Glyco_hydro_8	Glycosyl hydrolases family 8.	.	.	.	.	.
Novel_559	gene16573	chrNC_019470.2:16699829-16726949:+	gi|803131787|ref|XP_012043596.1|	4705	0	PREDICTED: serine/threonine-protein kinase greatwall isoform X1 [Ovis aries]	gi|556753611|ref|XM_005972120.1|	3561	0	PREDICTED: Pantholops hodgsonii microtubule associated serine/threonine kinase-like (MASTL), transcript variant X2, mRNA	E1BFR5	1712	0	Serine/threonine-protein kinase greatwall	.	.	.	.	pfam00069	Pkinase	Protein kinase domain.	GO:0051301|cell division;GO:0006974|cellular response to DNA damage stimulus;GO:0000086|G2/M transition of mitotic cell cycle;GO:0035556|intracellular signal transduction;GO:0007067|mitotic nuclear division;GO:0034048|negative regulation of protein phosphatase type 2A activity;GO:0018105|peptidyl-serine phosphorylation;	GO:0005813|centrosome;GO:0032154|cleavage furrow;GO:0005737|cytoplasm;GO:0005634|nucleus;	GO:0005524|ATP binding;GO:0051721|protein phosphatase 2A binding;GO:0004674|protein serine/threonine kinase activity;	.	.
Novel_555	gene18423	chrNC_019471.2:53290216-53314335:+	gi|803153092|ref|XP_011950492.1|	3066	0	PREDICTED: LOW QUALITY PROTEIN: probable ATP-dependent RNA helicase DHX34 isoform X1 [Ovis aries]	gi|594088106|ref|XM_006067449.1|	2172	0	PREDICTED: Bubalus bubalis DEAH (Asp-Glu-Ala-His) box polypeptide 34 (DHX34), mRNA	Q14147	211	3e-83	Probable ATP-dependent RNA helicase DHX34	SPAC10F6.02c_2	320	2e-92	COG1643	pfam04408	HA2	Helicase associated domain (HA2). This presumed domain is about 90 amino acid residues in length. It is found is a diverse set of RNA helicases. Its function is unknown, however it seems likely to be involved in nucleic acid binding.	GO:2000623|negative regulation of nuclear-transcribed mRNA catabolic process, nonsense-mediated decay;GO:0000956|nuclear-transcribed mRNA catabolic process;GO:0006396|RNA processing;	GO:0016020|membrane;GO:0005739|mitochondrion;GO:0005634|nucleus;	GO:0005524|ATP binding;GO:0004004|ATP-dependent RNA helicase activity;GO:0044822|poly(A) RNA binding;	.	.
Novel_555	gene6139	chrNC_019460.2:105938306-105988465:+	gi|803041575|ref|XP_012029299.1|	2698	0	PREDICTED: transmembrane protein 87B isoform X1 [Ovis aries]	gi|548485133|ref|XM_005686408.1|	4347	0	PREDICTED: Capra hircus transmembrane protein 87B (TMEM87B), partial mRNA	Q96K49	914	0	Transmembrane protein 87B	.	.	.	.	pfam06814	Lung_7-TM_R	Lung seven transmembrane receptor. This family represents a conserved region with eukaryotic lung seven transmembrane receptors and related proteins.	.	GO:0016021|integral component of membrane;	.	.	.
Novel_554	gene18423	chrNC_019471.2:53290216-53314335:+	gi|803153092|ref|XP_011950492.1|	3066	0	PREDICTED: LOW QUALITY PROTEIN: probable ATP-dependent RNA helicase DHX34 isoform X1 [Ovis aries]	gi|594088106|ref|XM_006067449.1|	2172	0	PREDICTED: Bubalus bubalis DEAH (Asp-Glu-Ala-His) box polypeptide 34 (DHX34), mRNA	Q14147	211	3e-83	Probable ATP-dependent RNA helicase DHX34	SPAC10F6.02c_2	320	2e-92	COG1643	pfam04408	HA2	Helicase associated domain (HA2). This presumed domain is about 90 amino acid residues in length. It is found is a diverse set of RNA helicases. Its function is unknown, however it seems likely to be involved in nucleic acid binding.	GO:2000623|negative regulation of nuclear-transcribed mRNA catabolic process, nonsense-mediated decay;GO:0000956|nuclear-transcribed mRNA catabolic process;GO:0006396|RNA processing;	GO:0016020|membrane;GO:0005739|mitochondrion;GO:0005634|nucleus;	GO:0005524|ATP binding;GO:0004004|ATP-dependent RNA helicase activity;GO:0044822|poly(A) RNA binding;	.	.
Novel_560	gene14747	chrNC_019468.2:28735751-28747936:-	gi|803260035|ref|XP_011989763.1|	224	2e-16	PREDICTED: EF-hand calcium-binding domain-containing protein 1 isoform X5 [Ovis aries musimon]	gi|29171462|gb|AC083783.8|	200	1e-97	Homo sapiens chromosome 17, clone RP11-462C21, complete sequence	.	.	.	.	.	.	.	.	pfam00332	Glyco_hydro_17	Glycosyl hydrolases family 17.	.	.	.	.	.
Novel_555	gene6208	chrNC_019460.2:117002643-117511677:-	gi|803041858|ref|XP_012029394.1|	5822	0	PREDICTED: liprin-alpha-2 isoform X7 [Ovis aries]	gi|548464554|ref|XM_005679765.1|	5275	0	PREDICTED: Capra hircus protein tyrosine phosphatase, receptor type, f polypeptide (PTPRF), interacting protein (liprin), alpha 2 (PPFIA2), transcript variant X3, mRNA	O75334	2174	0	Liprin-alpha-2	.	.	.	.	pfam13868	Trichoplein	tumor suppressor, Mitostatin. Trichoplein or mitostatin, was first defined as a meiosis-specific nuclear structural protein. It has since been linked with mitochondrial movement. It is associated with the mitochondrial outer membrane, and over-expression leads to reduction in mitochondrial motility whereas lack of it enhances mitochondrial movement. The activity appears to be mediated through bin…	GO:0007160|cell-matrix adhesion;GO:0014047|glutamate secretion;GO:0007269|neurotransmitter secretion;	GO:0009986|cell surface;GO:0005737|cytoplasm;GO:0005829|cytosol;GO:0070062|extracellular exosome;GO:0048786|presynaptic active zone;	.	.	.
Novel_559	gene6582	chrNC_019460.2:149706982-149713846:+	gi|803046131|ref|XP_012029971.1|	1429	8e-178	PREDICTED: leucine-rich repeat-containing protein 10 [Ovis aries]	gi|594069063|ref|XM_006058384.1|	1418	0	PREDICTED: Bubalus bubalis leucine rich repeat containing 10 (LRRC10), mRNA	Q24K06	498	2e-159	Leucine-rich repeat-containing protein 10	MA2301_1	94.7	1e-19	COG4886	pfam13855	LRR_8	Leucine rich repeat.	GO:0055013|cardiac muscle cell development;	GO:0005856|cytoskeleton;GO:0005739|mitochondrion;GO:0005634|nucleus;GO:0030017|sarcomere;	.	.	.
Novel_670	gene18279	chrNC_019471.2:50297983-50302451:-	gi|426242970|ref|XP_004015341.1|	1189	8e-161	PREDICTED: B-cell antigen receptor complex-associated protein alpha chain isoform X1 [Ovis aries]	gi|548504739|ref|XM_005692572.1|	1142	0	PREDICTED: Capra hircus CD79a molecule, immunoglobulin-associated alpha (CD79A), transcript variant X1, mRNA	P40293	333	3e-109	B-cell antigen receptor complex-associated protein alpha chain	.	.	.	.	pfam07686	V-set	Immunoglobulin V-set domain. This domain is found in antibodies as well as neural protein P0 and CTL4 amongst others.	GO:0002250|adaptive immune response;GO:0042113|B cell activation;GO:0030183|B cell differentiation;GO:0042100|B cell proliferation;GO:0050853|B cell receptor signaling pathway;	GO:0019815|B cell receptor complex;GO:0005737|cytoplasm;GO:0009897|external side of plasma membrane;GO:0005887|integral component of plasma membrane;GO:0045121|membrane raft;GO:0005771|multivesicular body;	GO:0004888|transmembrane signaling receptor activity;	K06506	CD79A, IGA; CD79A antigen
Novel_559	gene14586	chrNC_019468.2:25825762-25843684:-	gi|556745121|ref|XP_005968047.1|	284	7e-23	PREDICTED: rab GTPase-binding effector protein 1 [Pantholops hodgsonii]	gi|114155075|gb|AY563862.1|	224	1e-111	Bos taurus clone NG010006B10A09 mRNA, complete sequence	.	.	.	.	.	.	.	.	pfam10325	7TM_GPCR_Srz	Serpentine type 7TM GPCR chemoreceptor Srz. Chemoreception is mediated in Caenorhabditis elegans by members of the seven-transmembrane G-protein-coupled receptor class (7TM GPCRs) of proteins which are of the serpentine type. Srz is a solo families amongst the superfamilies of chemoreceptors. Chemoperception is one of the central senses of soil nematodes like C. elegans which are otherwise 'blind…	.	.	.	.	.
Novel_554	gene8319	chrNC_019461.2:93480430-93604895:+	gi|741924383|ref|XP_010802764.1|	2089	0	PREDICTED: nuclear respiratory factor 1 isoform X1 [Bos taurus]	gi|594037676|ref|XM_006043404.1|	2846	0	PREDICTED: Bubalus bubalis nuclear respiratory factor 1 (NRF1), transcript variant X4, mRNA	Q9WU00	53.9	3e-06	Nuclear respiratory factor 1	.	.	.	.	pfam10491	Nrf1_DNA-bind	NLS-binding and DNA-binding and dimerization domains of Nrf1. In Drosophila, the erect wing (ewg) protein is required for proper development of the central nervous system and the indirect flight muscles. The fly ewg gene encodes a novel DNA-binding domain that is also found in four genes previously identified in sea urchin, chicken, zebrafish, and human. Nuclear respiratory factor-1 is a transcri…	GO:0007005|mitochondrion organization;GO:0007275|multicellular organismal development;GO:0045944|positive regulation of transcription from RNA polymerase II promoter;GO:0006357|regulation of transcription from RNA polymerase II promoter;	GO:0070062|extracellular exosome;GO:0005654|nucleoplasm;GO:0005634|nucleus;GO:0005667|transcription factor complex;	GO:0001046|core promoter sequence-specific DNA binding;GO:0042803|protein homodimerization activity;GO:0000978|RNA polymerase II core promoter proximal region sequence-specific DNA binding;GO:0003700|transcription factor activity, sequence-specific DNA binding;GO:0001077|transcriptional activator activity, RNA polymerase II core promoter proximal region sequence-specific binding;	K11831	NRF1; nuclear respiratory factor 1
Novel_560	gene15880	chrNC_019469.2:33092306-33110643:+	gi|528760981|gb|EPY80640.1|	235	3e-30	protein-L-isoaspartate(D-aspartate) O-methyltransferase isoform 8 [Camelus ferus]	gi|560918562|ref|XM_006185450.1|	247	2e-124	PREDICTED: Camelus ferus protein-L-isoaspartate (D-aspartate) O-methyltransferase (PCMT1), transcript variant X2, mRNA	P80895	102	1e-22	Protein-L-isoaspartate(D-aspartate) O-methyltransferase	SPAC869.08	47.4	3e-08	COG2518	pfam01135	PCMT	Protein-L-isoaspartate(D-aspartate) O-methyltransferase (PCMT).	.	GO:0005737|cytoplasm;	GO:0004719|protein-L-isoaspartate (D-aspartate) O-methyltransferase activity;	K00573	E2.1.1.77, pcm; protein-L-isoaspartate(D-aspartate) O-methyltransferase [EC:2.1.1.77]
Novel_222	gene13353	chrNC_019466.2:50868083-50904078:+	gi|440906302|gb|ELR56579.1|	1358	1e-168	Peptidase inhibitor 15, partial [Bos mutus]	gi|548493517|ref|XM_005689105.1|	2337	0	PREDICTED: Capra hircus peptidase inhibitor 15 (PI15), mRNA	O43692	507	5e-163	Peptidase inhibitor 15	YJL079c	56.2	4e-07	COG2340	pfam00188	CAP	Cysteine-rich secretory protein family. This is a large family of cysteine-rich secretory proteins, antigen 5, and pathogenesis-related 1 proteins (CAP) that are found in a wide range of organisms, including prokaryotes and non-vertebrate eukaryotes, The nine subfamilies of the mammalian CAP 'super'family include: the human glioma pathogenesis-related 1 (GLIPR1), Golgi associated pathogenesis rel…	.	GO:0070062|extracellular exosome;	GO:0030414|peptidase inhibitor activity;	.	.
Novel_670	gene19037	chrNC_019472.2:21617170-21622192:-	gi|426244511|ref|XP_004016065.1|	3357	0	PREDICTED: ferredoxin-fold anticodon-binding domain-containing protein 1 [Ovis aries]	gi|548494286|ref|XM_005689433.1|	2134	0	PREDICTED: Capra hircus ferredoxin-fold anticodon binding domain containing 1 (FDXACB1), transcript variant X1, mRNA	Q9BRP7	973	0	Ferredoxin-fold anticodon-binding domain-containing protein 1	YPR047w_2	68.9	1e-12	COG0072	pfam10354	DUF2431	Domain of unknown function (DUF2431). This is the N-terminal domain of a family of proteins found from plants to humans. The function is not known.	GO:0070475|rRNA base methylation;GO:0008033|tRNA processing;	GO:0005737|cytoplasm;	GO:0005524|ATP binding;GO:0000287|magnesium ion binding;GO:0070042|rRNA (uridine-N3-)-methyltransferase activity;GO:0000049|tRNA binding;	.	.
Novel_559	gene18423	chrNC_019471.2:53290216-53314335:+	gi|803153092|ref|XP_011950492.1|	3066	0	PREDICTED: LOW QUALITY PROTEIN: probable ATP-dependent RNA helicase DHX34 isoform X1 [Ovis aries]	gi|594088106|ref|XM_006067449.1|	2172	0	PREDICTED: Bubalus bubalis DEAH (Asp-Glu-Ala-His) box polypeptide 34 (DHX34), mRNA	Q14147	211	3e-83	Probable ATP-dependent RNA helicase DHX34	SPAC10F6.02c_2	320	2e-92	COG1643	pfam04408	HA2	Helicase associated domain (HA2). This presumed domain is about 90 amino acid residues in length. It is found is a diverse set of RNA helicases. Its function is unknown, however it seems likely to be involved in nucleic acid binding.	GO:2000623|negative regulation of nuclear-transcribed mRNA catabolic process, nonsense-mediated decay;GO:0000956|nuclear-transcribed mRNA catabolic process;GO:0006396|RNA processing;	GO:0016020|membrane;GO:0005739|mitochondrion;GO:0005634|nucleus;	GO:0005524|ATP binding;GO:0004004|ATP-dependent RNA helicase activity;GO:0044822|poly(A) RNA binding;	.	.
Novel_557	gene23015	chrNC_019477.2:19850189-19878431:+	gi|525507166|ref|NP_001267621.1|	1519	0	mitochondrial uncoupling protein 4 [Ovis aries]	gi|594693225|ref|XM_007193827.1|	2000	0	PREDICTED: Balaenoptera acutorostrata scammoni solute carrier family 25, member 27 (SLC25A27), transcript variant X1, mRNA	O95847	502	6e-163	Mitochondrial uncoupling protein 4	.	.	.	.	pfam00153	Mito_carr	Mitochondrial carrier protein.	GO:0035356|cellular triglyceride homeostasis;GO:0006091|generation of precursor metabolites and energy;GO:0048839|inner ear development;GO:0043066|negative regulation of apoptotic process;GO:0051562|negative regulation of mitochondrial calcium ion concentration;GO:0010917|negative regulation of mitochondrial membrane potential;GO:0070997|neuron death;GO:0008284|positive regulation of cell prolife…	GO:0045177|apical part of cell;GO:0016021|integral component of membrane;GO:0005743|mitochondrial inner membrane;GO:0005739|mitochondrion;GO:0043025|neuronal cell body;	GO:0003735|structural constituent of ribosome;	K15112	SLC25A27, UCP4; solute carrier family 25 (mitochondrial uncoupling protein), member 27
Novel_670	gene26611	chrNC_019482.2:26025366-26031013:+	gi|594094699|ref|XP_006070646.1|	363	5e-36	PREDICTED: HIG1 domain family member 1A, mitochondrial-like [Bubalus bubalis]	gi|116004446|ref|NM_001077114.1|	940	0	Bos taurus HIG1 hypoxia inducible domain family, member 1A (HIGD1A), mRNA	Q9JLR9	108	1e-25	HIG1 domain family member 1A, mitochondrial	.	.	.	.	pfam04588	HIG_1_N	Hypoxia induced protein conserved region. This family is found in proteins thought to be involved in the response to hypoxia. Family members mostly come from diverse eukaryotic organisms however eubacterial members have been identified. This region is found at the N-terminus of the member proteins which are predicted to be transmembrane.	GO:0042149|cellular response to glucose starvation;GO:0071456|cellular response to hypoxia;GO:0043066|negative regulation of apoptotic process;GO:0090201|negative regulation of release of cytochrome c from mitochondria;GO:0055114|oxidation-reduction process;GO:0071902|positive regulation of protein serine/threonine kinase activity;	GO:0016021|integral component of membrane;GO:0016020|membrane;GO:0005743|mitochondrial inner membrane;GO:0005739|mitochondrion;GO:0005634|nucleus;GO:0043234|protein complex;GO:0070469|respiratory chain;	.	.	.
Novel_557	gene3572	chrNC_019459.2:86208903-86214076:+	gi|742191260|ref|XP_010855494.1|	213	4e-14	PREDICTED: LOW QUALITY PROTEIN: cohesin subunit SA-2 [Bison bison bison]	gi|57634397|gb|AC146967.3|	142	7e-66	Bos taurus clone RP42-279M12, complete sequence	.	.	.	.	.	.	.	.	pfam01270	Glyco_hydro_8	Glycosyl hydrolases family 8.	.	.	.	.	.
Novel_670	gene15396	chrNC_019468.2:51423414-51439479:-	gi|803125923|ref|XP_012041866.1|	4877	0	PREDICTED: lysosomal alpha-glucosidase isoform X1 [Ovis aries]	gi|548509909|ref|XM_005694082.1|	4065	0	PREDICTED: Capra hircus glucosidase, alpha; acid (GAA), transcript variant X2, mRNA	Q9MYM4	1752	0	Lysosomal alpha-glucosidase	alr4773	312	8e-90	COG1501	pfam01055	Glyco_hydro_31	Glycosyl hydrolases family 31. Glycosyl hydrolases are key enzymes of carbohydrate metabolizm. Family 31 comprises of enzymes that are, or similar to, alpha- galactosidases.	GO:0060048|cardiac muscle contraction;GO:0002086|diaphragm contraction;GO:0005980|glycogen catabolic process;GO:0003007|heart morphogenesis;GO:0007626|locomotory behavior;GO:0007040|lysosome organization;GO:0046716|muscle cell cellular homeostasis;GO:0050885|neuromuscular process controlling balance;GO:0050884|neuromuscular process controlling posture;GO:0002026|regulation of the force of heart c…	GO:0070062|extracellular exosome;GO:0005765|lysosomal membrane;	GO:0004558|alpha-1,4-glucosidase activity;GO:0030246|carbohydrate binding;GO:0032450|maltose alpha-glucosidase activity;GO:0004574|oligo-1,6-glucosidase activity;	K12316	GAA; lysosomal alpha-glucosidase [EC:3.2.1.20]
Novel_554	gene6582	chrNC_019460.2:149706982-149713846:+	gi|803046131|ref|XP_012029971.1|	1429	8e-178	PREDICTED: leucine-rich repeat-containing protein 10 [Ovis aries]	gi|594069063|ref|XM_006058384.1|	1418	0	PREDICTED: Bubalus bubalis leucine rich repeat containing 10 (LRRC10), mRNA	Q24K06	498	2e-159	Leucine-rich repeat-containing protein 10	MA2301_1	94.7	1e-19	COG4886	pfam13855	LRR_8	Leucine rich repeat.	GO:0055013|cardiac muscle cell development;	GO:0005856|cytoskeleton;GO:0005739|mitochondrion;GO:0005634|nucleus;GO:0030017|sarcomere;	.	.	.
Novel_669	gene18182	chrNC_019471.2:48077477-48087714:-	gi|803152967|ref|XP_011950428.1|	1606	0	PREDICTED: leucine-rich repeat and fibronectin type III domain-containing protein 1 [Ovis aries]	gi|594090660|ref|XM_006068669.1|	2073	0	PREDICTED: Bubalus bubalis leucine rich repeat and fibronectin type III domain containing 1 (LRFN1), transcript variant X4, mRNA	P0C7J6	20	6e-07	Leucine-rich repeat and fibronectin type III domain-containing protein 1	.	.	.	.	pfam13855	LRR_8	Leucine rich repeat.	GO:0007409|axonogenesis;	GO:0030054|cell junction;GO:0009986|cell surface;GO:0016021|integral component of membrane;GO:0014069|postsynaptic density;GO:0045211|postsynaptic membrane;	.	K16354	LRFN1, SALM2; leucine-rich repeat and fibronectin type-III domain-containing protein 1
Novel_669	gene18181	chrNC_019471.2:48076042-48077129:-	gi|537112757|gb|ERE61612.1|	308	3e-29	leucine-rich repeat and fibronectin type III domain-containing protein 1 [Cricetulus griseus]	gi|594090660|ref|XM_006068669.1|	900	0	PREDICTED: Bubalus bubalis leucine rich repeat and fibronectin type III domain containing 1 (LRFN1), transcript variant X4, mRNA	Q2WF71	76.6	6e-14	Leucine-rich repeat and fibronectin type III domain-containing protein 1	.	.	.	.	pfam15143	DUF4575	Domain of unknown function (DUF4575). This family of uncharacterized proteins is found in eukaryotes.	GO:0007409|axonogenesis;	GO:0030054|cell junction;GO:0009986|cell surface;GO:0016021|integral component of membrane;GO:0014069|postsynaptic density;GO:0045211|postsynaptic membrane;	.	K16354	LRFN1, SALM2; leucine-rich repeat and fibronectin type-III domain-containing protein 1
Novel_554	gene6927	chrNC_019460.2:171298829-171336281:+	gi|440900091|gb|ELR51300.1|	152	5e-08	PR domain zinc finger protein 12, partial [Bos mutus]	gi|293337377|gb|GQ386770.1|	87	1e-35	Bos taurus breed Angus bone morphogenetic protein 2 kinase (BMP2K) gene, exons 2 through 4, 7, 9 through 13, 15 and partial cds	.	.	.	.	.	.	.	.	pfam01824	MatK_N	MatK/TrnK amino terminal region. The function of this region is unknown.	.	.	.	.	.
Novel_667	gene20032	chrNC_019472.2:78813216-78814211:-	gi|556717553|ref|XP_005954686.1|	1340	0	PREDICTED: olfactory receptor 5B12-like [Pantholops hodgsonii]	gi|556717552|ref|XM_005954624.1|	809	0	PREDICTED: Pantholops hodgsonii olfactory receptor 5B12-like (LOC102342723), mRNA	Q96R08	53.1	1e-06	Olfactory receptor 5B12	.	.	.	.	pfam13853	7tm_4	Olfactory receptor. The members of this family are transmembrane olfactory receptors.	GO:0007186|G-protein coupled receptor signaling pathway;	GO:0016021|integral component of membrane;GO:0005886|plasma membrane;	GO:0004930|G-protein coupled receptor activity;GO:0005549|odorant binding;GO:0004984|olfactory receptor activity;	K04257	OLFR; olfactory receptor
Novel_559	gene20490	chrNC_019473.2:57119625-57455985:-	gi|803170547|ref|XP_004017192.2|	2107	0	PREDICTED: LOW QUALITY PROTEIN: F-box/LRR-repeat protein 7 isoform X1 [Ovis aries]	gi|556773904|ref|XM_005982036.1|	3488	0	PREDICTED: Pantholops hodgsonii F-box and leucine-rich repeat protein 7 (FBXL7), mRNA	Q9UJT9	96.3	7e-19	F-box/LRR-repeat protein 7	.	.	.	.	pfam12937	F-box-like	F-box-like. This is an F-box-like family.	GO:0051301|cell division;GO:0008283|cell proliferation;GO:0000086|G2/M transition of mitotic cell cycle;GO:0007067|mitotic nuclear division;GO:0016567|protein ubiquitination;GO:0031146|SCF-dependent proteasomal ubiquitin-dependent protein catabolic process;GO:0006511|ubiquitin-dependent protein catabolic process;	GO:0005813|centrosome;GO:0005737|cytoplasm;GO:0019005|SCF ubiquitin ligase complex;GO:0000151|ubiquitin ligase complex;	GO:0004842|ubiquitin-protein transferase activity;	K10273	FBXL7; F-box and leucine-rich repeat protein 7
Novel_667	gene15396	chrNC_019468.2:51423414-51439479:-	gi|803125923|ref|XP_012041866.1|	4877	0	PREDICTED: lysosomal alpha-glucosidase isoform X1 [Ovis aries]	gi|548509909|ref|XM_005694082.1|	4065	0	PREDICTED: Capra hircus glucosidase, alpha; acid (GAA), transcript variant X2, mRNA	Q9MYM4	1752	0	Lysosomal alpha-glucosidase	alr4773	312	8e-90	COG1501	pfam01055	Glyco_hydro_31	Glycosyl hydrolases family 31. Glycosyl hydrolases are key enzymes of carbohydrate metabolizm. Family 31 comprises of enzymes that are, or similar to, alpha- galactosidases.	GO:0060048|cardiac muscle contraction;GO:0002086|diaphragm contraction;GO:0005980|glycogen catabolic process;GO:0003007|heart morphogenesis;GO:0007626|locomotory behavior;GO:0007040|lysosome organization;GO:0046716|muscle cell cellular homeostasis;GO:0050885|neuromuscular process controlling balance;GO:0050884|neuromuscular process controlling posture;GO:0002026|regulation of the force of heart c…	GO:0070062|extracellular exosome;GO:0005765|lysosomal membrane;	GO:0004558|alpha-1,4-glucosidase activity;GO:0030246|carbohydrate binding;GO:0032450|maltose alpha-glucosidase activity;GO:0004574|oligo-1,6-glucosidase activity;	K12316	GAA; lysosomal alpha-glucosidase [EC:3.2.1.20]
Novel_559	gene3361	chrNC_019459.2:52674340-52696126:-	gi|803013640|ref|XP_011977024.1|	5669	0	PREDICTED: LOW QUALITY PROTEIN: iporin isoform X1 [Ovis aries]	gi|556749288|ref|XM_005970014.1|	4344	0	PREDICTED: Pantholops hodgsonii RUN and SH3 domain containing 2 (RUSC2), transcript variant X2, mRNA	Q8N2Y8	1947	0	Iporin	.	.	.	.	pfam02759	RUN	RUN domain. This domain is present in several proteins that are linked to the functions of GTPases in the Rap and Rab families. They could hence play important roles in multiple Ras-like GTPase signalling pathways. The domain is comprises six conserved regions, which in some proteins have considerable insertions between them. The domain core is thought to take up a predominantly alpha fold, with …	.	GO:0031410|cytoplasmic vesicle;GO:0005829|cytosol;GO:0070062|extracellular exosome;	GO:0017137|Rab GTPase binding;	.	.
Novel_560	gene20627	chrNC_019474.2:9524955-9531860:+	gi|332164766|ref|NP_001193721.1|	204	2e-13	natural cytotoxicity triggering receptor 3 ligand 1 precursor [Bos taurus]	gi|262331544|ref|NG_013350.1|	141	3e-65	Homo sapiens nuclear receptor subfamily 3, group C, member 2 (NR3C2), RefSeqGene on chromosome 4	.	.	.	.	.	.	.	.	pfam10324	7TM_GPCR_Srw	Serpentine type 7TM GPCR chemoreceptor Srw. Chemoreception is mediated in Caenorhabditis elegans by members of the seven-transmembrane G-protein-coupled receptor class (7TM GPCRs) of proteins which are of the serpentine type. Srw is a solo family amongst the superfamilies of chemoreceptors. Chemoperception is one of the central senses of soil nematodes like C. elegans which are otherwise 'blind' …	.	.	.	.	.
Novel_560	gene6208	chrNC_019460.2:117002643-117511677:-	gi|803041858|ref|XP_012029394.1|	5822	0	PREDICTED: liprin-alpha-2 isoform X7 [Ovis aries]	gi|548464554|ref|XM_005679765.1|	5275	0	PREDICTED: Capra hircus protein tyrosine phosphatase, receptor type, f polypeptide (PTPRF), interacting protein (liprin), alpha 2 (PPFIA2), transcript variant X3, mRNA	O75334	2174	0	Liprin-alpha-2	.	.	.	.	pfam13868	Trichoplein	tumor suppressor, Mitostatin. Trichoplein or mitostatin, was first defined as a meiosis-specific nuclear structural protein. It has since been linked with mitochondrial movement. It is associated with the mitochondrial outer membrane, and over-expression leads to reduction in mitochondrial motility whereas lack of it enhances mitochondrial movement. The activity appears to be mediated through bin…	GO:0007160|cell-matrix adhesion;GO:0014047|glutamate secretion;GO:0007269|neurotransmitter secretion;	GO:0009986|cell surface;GO:0005737|cytoplasm;GO:0005829|cytosol;GO:0070062|extracellular exosome;GO:0048786|presynaptic active zone;	.	.	.
Novel_671	gene15396	chrNC_019468.2:51423414-51439479:-	gi|803125923|ref|XP_012041866.1|	4877	0	PREDICTED: lysosomal alpha-glucosidase isoform X1 [Ovis aries]	gi|548509909|ref|XM_005694082.1|	4065	0	PREDICTED: Capra hircus glucosidase, alpha; acid (GAA), transcript variant X2, mRNA	Q9MYM4	1752	0	Lysosomal alpha-glucosidase	alr4773	312	8e-90	COG1501	pfam01055	Glyco_hydro_31	Glycosyl hydrolases family 31. Glycosyl hydrolases are key enzymes of carbohydrate metabolizm. Family 31 comprises of enzymes that are, or similar to, alpha- galactosidases.	GO:0060048|cardiac muscle contraction;GO:0002086|diaphragm contraction;GO:0005980|glycogen catabolic process;GO:0003007|heart morphogenesis;GO:0007626|locomotory behavior;GO:0007040|lysosome organization;GO:0046716|muscle cell cellular homeostasis;GO:0050885|neuromuscular process controlling balance;GO:0050884|neuromuscular process controlling posture;GO:0002026|regulation of the force of heart c…	GO:0070062|extracellular exosome;GO:0005765|lysosomal membrane;	GO:0004558|alpha-1,4-glucosidase activity;GO:0030246|carbohydrate binding;GO:0032450|maltose alpha-glucosidase activity;GO:0004574|oligo-1,6-glucosidase activity;	K12316	GAA; lysosomal alpha-glucosidase [EC:3.2.1.20]
Novel_560	gene10901	chrNC_019463.2:95958370-95971949:+	gi|803328406|ref|XP_012022356.1|	192	2e-11	PREDICTED: protein NLRC5 isoform X7 [Ovis aries musimon]	gi|51556308|gb|AC150524.3|	110	6e-48	Bos taurus BAC CH240-89P8 (Children's Hospital Oakland Research Institute Bovine BAC Library (male)) complete sequence	.	.	.	.	.	.	.	.	pfam14264	Glucos_trans_II	Glucosyl transferase GtrII. This family includes glucosyl transferase II from the Shigella phage SfII, which mediates seroconversion of S. flexneri when the phage is integrated into the host chromosome.	.	.	.	.	.
Novel_559	gene6139	chrNC_019460.2:105938306-105988465:+	gi|803041575|ref|XP_012029299.1|	2698	0	PREDICTED: transmembrane protein 87B isoform X1 [Ovis aries]	gi|548485133|ref|XM_005686408.1|	4347	0	PREDICTED: Capra hircus transmembrane protein 87B (TMEM87B), partial mRNA	Q96K49	914	0	Transmembrane protein 87B	.	.	.	.	pfam06814	Lung_7-TM_R	Lung seven transmembrane receptor. This family represents a conserved region with eukaryotic lung seven transmembrane receptors and related proteins.	.	GO:0016021|integral component of membrane;	.	.	.
Novel_557	gene7823	chrNC_019461.2:24499612-24601860:-	gi|594113833|ref|XP_006079658.1|	178	7e-11	PREDICTED: CKLF-like MARVEL transmembrane domain-containing protein 6 isoform X1 [Bubalus bubalis]	gi|4309810|gb|AC006035.2|	800	0	Homo sapiens BAC clone RP11-196O16 from 7, complete sequence	.	.	.	.	.	.	.	.	pfam04276	DUF443	Protein of unknown function (DUF443). Family of uncharacterized proteins.	.	.	.	.	.
Novel_557	gene22606	chrNC_019476.2:52775349-52778897:-	gi|742213098|ref|XP_010860809.1|	438	5e-48	PREDICTED: uncharacterized protein LOC105004776 [Bison bison bison]	gi|306518630|ref|NM_001195442.1|	247	1e-124	Homo sapiens uncharacterized LOC100132146 (LOC100132146), mRNA	.	.	.	.	.	.	.	.	pfam12489	ARA70	Nuclear coactivator. This domain family is found in eukaryotes, and is typically between 127 and 138 amino acids in length. This family is ARA70, a nuclear coactivator which interacts with peroxisome proliferator-activated receptor gamma (PPARgamma) to regulate transcription and the addition of the PPARgamma ligand (prostaglandin J2) enhances this interaction.	.	.	.	.	.
Novel_560	gene25580	chrNC_019481.2:1537685-1550930:-	gi|803280243|ref|XP_011999796.1|	2036	0	PREDICTED: zinc finger protein 598 isoform X2 [Ovis aries musimon]	gi|593707119|ref|XM_007100147.1|	1076	0	PREDICTED: Physeter catodon zinc finger protein 598 (ZNF598), mRNA	Q80YR4	232	9e-142	Zinc finger protein 598	SPCC1223.01	75.1	1e-13	COG5236	pfam15449	Retinal	Retinal protein. This family of proteins is found in the photoreceptor cells of the retina. Mutations of the gene encoding this protein have been associated with retinal disorders such as retinitis pigmentosa and late-onset progressive retinal atrophy. The function of this family of proteins is unknown, but it is likely to be important in the development and function of the retina.	.	.	GO:0044822|poly(A) RNA binding;GO:0008270|zinc ion binding;	.	.
Novel_559	gene10202	chrNC_019462.2:91348981-91366050:+	gi|555964763|ref|XP_005894445.1|	258	4e-20	PREDICTED: taste receptor type 2 member 42-like, partial [Bos mutus]	gi|32329538|gb|AC008534.7|	1204	0	Homo sapiens chromosome 5 clone CTC-484P3, complete sequence	.	.	.	.	.	.	.	.	pfam04764	DUF613	Protein of unknown function (DUF613). Family of chloroplast proteins of unknown function. Some members have two copies of the conserved region.	.	.	.	.	.
Novel_669	gene6762	chrNC_019460.2:162968459-162974589:+	.	.	.	.	gi|339333373|emb|FQ482125.7|	65	1e-23	B.taurus DNA sequence from clone CH240-487I9, complete sequence	P11369	53.5	3e-06	LINE-1 retrotransposable element ORF2 protein	.	.	.	.	pfam03348	Serinc	Serine incorporator (Serinc). This is a family of eukaryotic membrane proteins which incorporate serine into membranes and facilitate the synthesis of the serine-derived lipids phosphatidylserine and sphingolipid. Members of this family contain 11 transmembrane domains and form intracellular complexes with key enzymes involved in serine and sphingolipid biosynthesis.	GO:0006310|DNA recombination;	.	GO:0004519|endonuclease activity;GO:0046872|metal ion binding;GO:0003964|RNA-directed DNA polymerase activity;	.	.
Novel_560	gene7823	chrNC_019461.2:24499612-24601860:-	gi|594113833|ref|XP_006079658.1|	178	7e-11	PREDICTED: CKLF-like MARVEL transmembrane domain-containing protein 6 isoform X1 [Bubalus bubalis]	gi|4309810|gb|AC006035.2|	800	0	Homo sapiens BAC clone RP11-196O16 from 7, complete sequence	.	.	.	.	.	.	.	.	pfam04276	DUF443	Protein of unknown function (DUF443). Family of uncharacterized proteins.	.	.	.	.	.
Novel_559	gene11833	chrNC_019464.2:49552052-49687401:-	gi|803092338|ref|XP_012036852.1|	2133	0	PREDICTED: myocardial zonula adherens protein isoform X2 [Ovis aries]	gi|548483166|ref|XM_005685718.1|	2200	0	PREDICTED: Capra hircus myocardial zonula adherens protein (MYZAP), transcript variant X1, mRNA	P0CAP1	598	0	Myocardial zonula adherens protein	.	.	.	.	pfam15328	GCOM2	Putative GRINL1B complex locus protein 2. This protein family is named Putative GRINL1B complex locus protein 2. GRINL1B is short for: glutamate receptor, ionotropic, N-methyl D-aspartate-like 1B. The name indicates what sort of receptor it is thought to be, a ligand gated ion channel specific to the neurotransmitter Glutamate. This family of proteins is found in eukaryotes. Proteins in this fami…	GO:0035556|intracellular signal transduction;	GO:0030054|cell junction;GO:0030864|cortical actin cytoskeleton;GO:0031234|extrinsic component of cytoplasmic side of plasma membrane;GO:0031674|I band;GO:0030018|Z disc;	.	.	.
Novel_667	gene18181	chrNC_019471.2:48076042-48077129:-	gi|537112757|gb|ERE61612.1|	308	3e-29	leucine-rich repeat and fibronectin type III domain-containing protein 1 [Cricetulus griseus]	gi|594090660|ref|XM_006068669.1|	900	0	PREDICTED: Bubalus bubalis leucine rich repeat and fibronectin type III domain containing 1 (LRFN1), transcript variant X4, mRNA	Q2WF71	76.6	6e-14	Leucine-rich repeat and fibronectin type III domain-containing protein 1	.	.	.	.	pfam15143	DUF4575	Domain of unknown function (DUF4575). This family of uncharacterized proteins is found in eukaryotes.	GO:0007409|axonogenesis;	GO:0030054|cell junction;GO:0009986|cell surface;GO:0016021|integral component of membrane;GO:0014069|postsynaptic density;GO:0045211|postsynaptic membrane;	.	K16354	LRFN1, SALM2; leucine-rich repeat and fibronectin type-III domain-containing protein 1
Novel_667	gene18182	chrNC_019471.2:48077477-48087714:-	gi|803152967|ref|XP_011950428.1|	1606	0	PREDICTED: leucine-rich repeat and fibronectin type III domain-containing protein 1 [Ovis aries]	gi|594090660|ref|XM_006068669.1|	2073	0	PREDICTED: Bubalus bubalis leucine rich repeat and fibronectin type III domain containing 1 (LRFN1), transcript variant X4, mRNA	P0C7J6	20	6e-07	Leucine-rich repeat and fibronectin type III domain-containing protein 1	.	.	.	.	pfam13855	LRR_8	Leucine rich repeat.	GO:0007409|axonogenesis;	GO:0030054|cell junction;GO:0009986|cell surface;GO:0016021|integral component of membrane;GO:0014069|postsynaptic density;GO:0045211|postsynaptic membrane;	.	K16354	LRFN1, SALM2; leucine-rich repeat and fibronectin type-III domain-containing protein 1
Novel_557	gene20490	chrNC_019473.2:57119625-57455985:-	gi|803170547|ref|XP_004017192.2|	2107	0	PREDICTED: LOW QUALITY PROTEIN: F-box/LRR-repeat protein 7 isoform X1 [Ovis aries]	gi|556773904|ref|XM_005982036.1|	3488	0	PREDICTED: Pantholops hodgsonii F-box and leucine-rich repeat protein 7 (FBXL7), mRNA	Q9UJT9	96.3	7e-19	F-box/LRR-repeat protein 7	.	.	.	.	pfam12937	F-box-like	F-box-like. This is an F-box-like family.	GO:0051301|cell division;GO:0008283|cell proliferation;GO:0000086|G2/M transition of mitotic cell cycle;GO:0007067|mitotic nuclear division;GO:0016567|protein ubiquitination;GO:0031146|SCF-dependent proteasomal ubiquitin-dependent protein catabolic process;GO:0006511|ubiquitin-dependent protein catabolic process;	GO:0005813|centrosome;GO:0005737|cytoplasm;GO:0019005|SCF ubiquitin ligase complex;GO:0000151|ubiquitin ligase complex;	GO:0004842|ubiquitin-protein transferase activity;	K10273	FBXL7; F-box and leucine-rich repeat protein 7
Novel_557	gene6927	chrNC_019460.2:171298829-171336281:+	gi|440900091|gb|ELR51300.1|	152	5e-08	PR domain zinc finger protein 12, partial [Bos mutus]	gi|293337377|gb|GQ386770.1|	87	1e-35	Bos taurus breed Angus bone morphogenetic protein 2 kinase (BMP2K) gene, exons 2 through 4, 7, 9 through 13, 15 and partial cds	.	.	.	.	.	.	.	.	pfam01824	MatK_N	MatK/TrnK amino terminal region. The function of this region is unknown.	.	.	.	.	.
Novel_557	gene21873	chrNC_019475.2:59009003-59010951:-	.	.	.	.	gi|556716159|ref|XR_318307.1|	668	0	PREDICTED: Pantholops hodgsonii uncharacterized LOC102329546 (LOC102329546), misc_RNA	.	.	.	.	.	.	.	.	pfam15242	FAM53	Family of FAM53. The FAM53 protein family refers to a family of proteins, which bind to a transcriptional regulator that modulates cell proliferation. It is known to be highly important in neural tube development. It is found in eukaryotes and is typically between 303 and 413 amino acids in length.	.	.	.	.	.
Novel_560	gene20400	chrNC_019473.2:36512351-36518010:-	gi|817290052|ref|XP_012315339.1|	201	6e-22	PREDICTED: GDNF antisense RNA 1 (head to head) [Aotus nancymaae]	gi|394999626|gb|JQ711177.1|	157	4e-74	Bos taurus growth hormone receptor gene, complete cds	.	.	.	.	.	.	.	.	pfam10325	7TM_GPCR_Srz	Serpentine type 7TM GPCR chemoreceptor Srz. Chemoreception is mediated in Caenorhabditis elegans by members of the seven-transmembrane G-protein-coupled receptor class (7TM GPCRs) of proteins which are of the serpentine type. Srz is a solo families amongst the superfamilies of chemoreceptors. Chemoperception is one of the central senses of soil nematodes like C. elegans which are otherwise 'blind…	.	.	.	.	.
Novel_557	gene15880	chrNC_019469.2:33092306-33110643:+	gi|528760981|gb|EPY80640.1|	235	3e-30	protein-L-isoaspartate(D-aspartate) O-methyltransferase isoform 8 [Camelus ferus]	gi|560918562|ref|XM_006185450.1|	247	2e-124	PREDICTED: Camelus ferus protein-L-isoaspartate (D-aspartate) O-methyltransferase (PCMT1), transcript variant X2, mRNA	P80895	102	1e-22	Protein-L-isoaspartate(D-aspartate) O-methyltransferase	SPAC869.08	47.4	3e-08	COG2518	pfam01135	PCMT	Protein-L-isoaspartate(D-aspartate) O-methyltransferase (PCMT).	.	GO:0005737|cytoplasm;	GO:0004719|protein-L-isoaspartate (D-aspartate) O-methyltransferase activity;	K00573	E2.1.1.77, pcm; protein-L-isoaspartate(D-aspartate) O-methyltransferase [EC:2.1.1.77]
Novel_557	gene28200	chrNC_019484.2:110704272-111152271:+	gi|795401457|ref|XP_011943010.1|	3364	0	PREDICTED: kelch-like protein 13 isoform X1 [Cercocebus atys]	gi|548529407|ref|XM_005700270.1|	3050	0	PREDICTED: Capra hircus kelch-like protein 13-like (LOC102169462), transcript variant X1, mRNA	A6QQY2	1212	0	Kelch-like protein 13	.	.	.	.	pfam07707	BACK	BTB And C-terminal Kelch. This domain is found associated with pfam00651 and pfam01344. The BACK domain is found juxtaposed to the BTB domain; they are separated by as little as two residues. This family appears to be closely related to the BTB domain (Finn RD, personal observation).	GO:0000910|cytokinesis;GO:0007067|mitotic nuclear division;GO:0016567|protein ubiquitination;	GO:0031463|Cul3-RING ubiquitin ligase complex;GO:0030496|midbody;	GO:0004842|ubiquitin-protein transferase activity;	K10447	KLHL9_13; kelch-like protein 9/13
Novel_554	gene18636	chrNC_019471.2:56931997-56937960:+	gi|308036506|dbj|BAJ21709.1|	811	2e-119	putative pheromone receptor sheepv1r21 [Ovis aries]	gi|308036505|dbj|AB519049.1|	569	0	Ovis aries sheepv1r21 gene for putative pheromone receptor sheepv1r21, partial cds	Q7Z5H5	94.4	2e-83	Vomeronasal type-1 receptor 4	.	.	.	.	pfam03402	V1R	Vomeronasal organ pheromone receptor family, V1R. This family represents one of two known vomeronasal organ receptor families, the V1R family.	GO:0019236|response to pheromone;	GO:0016021|integral component of membrane;GO:0005886|plasma membrane;	GO:0016503|pheromone receptor activity;	K04614	V1R; vomeronasal1 receptor
Novel_557	gene17695	chrNC_019471.2:19033318-19082387:+	gi|197944870|gb|ACH79982.1|	136	8e-07	hypothetical protein [Bos taurus]	gi|594065372|ref|XR_327398.1|	240	1e-120	PREDICTED: Bubalus bubalis uncharacterized LOC102396667 (LOC102396667), transcript variant X2, misc_RNA	.	.	.	.	.	.	.	.	pfam11881	DUF3401	Domain of unknown function (DUF3401). This domain is functionally uncharacterized. This domain is found in eukaryotes. This presumed domain is typically between 231 to 250 amino acids in length. This domain is found associated with pfam02145, pfam00595.	.	.	.	.	.
Novel_559	gene15880	chrNC_019469.2:33092306-33110643:+	gi|528760981|gb|EPY80640.1|	235	3e-30	protein-L-isoaspartate(D-aspartate) O-methyltransferase isoform 8 [Camelus ferus]	gi|560918562|ref|XM_006185450.1|	247	2e-124	PREDICTED: Camelus ferus protein-L-isoaspartate (D-aspartate) O-methyltransferase (PCMT1), transcript variant X2, mRNA	P80895	102	1e-22	Protein-L-isoaspartate(D-aspartate) O-methyltransferase	SPAC869.08	47.4	3e-08	COG2518	pfam01135	PCMT	Protein-L-isoaspartate(D-aspartate) O-methyltransferase (PCMT).	.	GO:0005737|cytoplasm;	GO:0004719|protein-L-isoaspartate (D-aspartate) O-methyltransferase activity;	K00573	E2.1.1.77, pcm; protein-L-isoaspartate(D-aspartate) O-methyltransferase [EC:2.1.1.77]
Novel_560	gene6927	chrNC_019460.2:171298829-171336281:+	gi|440900091|gb|ELR51300.1|	152	5e-08	PR domain zinc finger protein 12, partial [Bos mutus]	gi|293337377|gb|GQ386770.1|	87	1e-35	Bos taurus breed Angus bone morphogenetic protein 2 kinase (BMP2K) gene, exons 2 through 4, 7, 9 through 13, 15 and partial cds	.	.	.	.	.	.	.	.	pfam01824	MatK_N	MatK/TrnK amino terminal region. The function of this region is unknown.	.	.	.	.	.
Novel_669	gene20030	chrNC_019472.2:78794239-78795191:-	gi|803299121|ref|XP_012008065.1|	745	3e-132	PREDICTED: olfactory receptor 5B12-like [Ovis aries musimon]	gi|194673647|ref|XM_586731.4|	635	0	PREDICTED: Bos taurus uncharacterized LOC509710 (LOC509710), mRNA	A6NL26	194	8e-88	Olfactory receptor 5B21	.	.	.	.	pfam13853	7tm_4	Olfactory receptor. The members of this family are transmembrane olfactory receptors.	GO:0007186|G-protein coupled receptor signaling pathway;	GO:0016021|integral component of membrane;GO:0005886|plasma membrane;	GO:0004930|G-protein coupled receptor activity;GO:0005549|odorant binding;GO:0004984|olfactory receptor activity;	K04257	OLFR; olfactory receptor
Novel_669	gene20032	chrNC_019472.2:78813216-78814211:-	gi|556717553|ref|XP_005954686.1|	1340	0	PREDICTED: olfactory receptor 5B12-like [Pantholops hodgsonii]	gi|556717552|ref|XM_005954624.1|	809	0	PREDICTED: Pantholops hodgsonii olfactory receptor 5B12-like (LOC102342723), mRNA	Q96R08	53.1	1e-06	Olfactory receptor 5B12	.	.	.	.	pfam13853	7tm_4	Olfactory receptor. The members of this family are transmembrane olfactory receptors.	GO:0007186|G-protein coupled receptor signaling pathway;	GO:0016021|integral component of membrane;GO:0005886|plasma membrane;	GO:0004930|G-protein coupled receptor activity;GO:0005549|odorant binding;GO:0004984|olfactory receptor activity;	K04257	OLFR; olfactory receptor
Novel_669	gene20034	chrNC_019472.2:78846525-78848224:-	gi|803163355|ref|XP_011952052.1|	1363	0	PREDICTED: olfactory receptor 5B12-like [Ovis aries]	gi|548497239|ref|XM_005690325.1|	794	0	PREDICTED: Capra hircus olfactory receptor 5B12-like (LOC102189607), mRNA	Q96R08	52.8	2e-06	Olfactory receptor 5B12	.	.	.	.	pfam13853	7tm_4	Olfactory receptor. The members of this family are transmembrane olfactory receptors.	GO:0007186|G-protein coupled receptor signaling pathway;	GO:0016021|integral component of membrane;GO:0005886|plasma membrane;	GO:0004930|G-protein coupled receptor activity;GO:0005549|odorant binding;GO:0004984|olfactory receptor activity;	K04257	OLFR; olfactory receptor
Novel_670	gene6762	chrNC_019460.2:162968459-162974589:+	.	.	.	.	gi|339333373|emb|FQ482125.7|	65	1e-23	B.taurus DNA sequence from clone CH240-487I9, complete sequence	P11369	53.5	3e-06	LINE-1 retrotransposable element ORF2 protein	.	.	.	.	pfam03348	Serinc	Serine incorporator (Serinc). This is a family of eukaryotic membrane proteins which incorporate serine into membranes and facilitate the synthesis of the serine-derived lipids phosphatidylserine and sphingolipid. Members of this family contain 11 transmembrane domains and form intracellular complexes with key enzymes involved in serine and sphingolipid biosynthesis.	GO:0006310|DNA recombination;	.	GO:0004519|endonuclease activity;GO:0046872|metal ion binding;GO:0003964|RNA-directed DNA polymerase activity;	.	.
Novel_560	gene22097	chrNC_019476.2:7122589-7189146:+	gi|803186865|ref|XP_011955702.1|	2684	0	PREDICTED: LOW QUALITY PROTEIN: E3 ubiquitin-protein ligase TRIM71 isoform X1, partial [Ovis aries]	gi|466057913|ref|XM_004279694.1|	1743	0	PREDICTED: Orcinus orca tripartite motif containing 71, E3 ubiquitin protein ligase (TRIM71), mRNA	Q2Q1W2	93.6	2e-17	E3 ubiquitin-protein ligase TRIM71	.	.	.	.	pfam00630	Filamin	Filamin/ABP280 repeat.	GO:0061158|3'-UTR-mediated mRNA destabilization;GO:0008543|fibroblast growth factor receptor signaling pathway;GO:0000082|G1/S transition of mitotic cell cycle;GO:0035278|negative regulation of translation involved in gene silencing by miRNA;GO:0010586|miRNA metabolic process;GO:0017148|negative regulation of translation;GO:0001843|neural tube closure;GO:0021915|neural tube development;GO:2000637…	GO:0000932|cytoplasmic mRNA processing body;	GO:0016874|ligase activity;GO:0035198|miRNA binding;GO:0030371|translation repressor activity;GO:0061630|ubiquitin protein ligase activity;GO:0004842|ubiquitin-protein transferase activity;GO:0008270|zinc ion binding;	K12035	TRIM71; tripartite motif-containing protein 71 [EC:2.3.2.27]
Novel_557	gene10202	chrNC_019462.2:91348981-91366050:+	gi|555964763|ref|XP_005894445.1|	258	4e-20	PREDICTED: taste receptor type 2 member 42-like, partial [Bos mutus]	gi|32329538|gb|AC008534.7|	1204	0	Homo sapiens chromosome 5 clone CTC-484P3, complete sequence	.	.	.	.	.	.	.	.	pfam04764	DUF613	Protein of unknown function (DUF613). Family of chloroplast proteins of unknown function. Some members have two copies of the conserved region.	.	.	.	.	.
Novel_667	gene20034	chrNC_019472.2:78846525-78848224:-	gi|803163355|ref|XP_011952052.1|	1363	0	PREDICTED: olfactory receptor 5B12-like [Ovis aries]	gi|548497239|ref|XM_005690325.1|	794	0	PREDICTED: Capra hircus olfactory receptor 5B12-like (LOC102189607), mRNA	Q96R08	52.8	2e-06	Olfactory receptor 5B12	.	.	.	.	pfam13853	7tm_4	Olfactory receptor. The members of this family are transmembrane olfactory receptors.	GO:0007186|G-protein coupled receptor signaling pathway;	GO:0016021|integral component of membrane;GO:0005886|plasma membrane;	GO:0004930|G-protein coupled receptor activity;GO:0005549|odorant binding;GO:0004984|olfactory receptor activity;	K04257	OLFR; olfactory receptor
Novel_667	gene20030	chrNC_019472.2:78794239-78795191:-	gi|803299121|ref|XP_012008065.1|	745	3e-132	PREDICTED: olfactory receptor 5B12-like [Ovis aries musimon]	gi|194673647|ref|XM_586731.4|	635	0	PREDICTED: Bos taurus uncharacterized LOC509710 (LOC509710), mRNA	A6NL26	194	8e-88	Olfactory receptor 5B21	.	.	.	.	pfam13853	7tm_4	Olfactory receptor. The members of this family are transmembrane olfactory receptors.	GO:0007186|G-protein coupled receptor signaling pathway;	GO:0016021|integral component of membrane;GO:0005886|plasma membrane;	GO:0004930|G-protein coupled receptor activity;GO:0005549|odorant binding;GO:0004984|olfactory receptor activity;	K04257	OLFR; olfactory receptor
Novel_560	gene13701	chrNC_019467.2:15876175-15911423:+	gi|803108670|ref|XP_012039782.1|	1685	0	PREDICTED: kidney mitochondrial carrier protein 1 isoform X2 [Ovis aries]	gi|548487908|ref|XM_005687432.1|	1839	0	PREDICTED: Capra hircus solute carrier family 25, member 30 (SLC25A30), transcript variant X1, mRNA	Q8HXE3	498	2e-173	Kidney mitochondrial carrier protein 1	.	.	.	.	pfam00153	Mito_carr	Mitochondrial carrier protein.	GO:0006839|mitochondrial transport;	GO:0016021|integral component of membrane;GO:0005743|mitochondrial inner membrane;	.	.	.
Novel_219	gene24973	chrNC_019479.2:41585595-41611366:-	gi|803193874|ref|XP_011958597.1|	2048	0	PREDICTED: uncharacterized protein C10orf88 isoform X1, partial [Ovis aries]	gi|556726709|ref|XM_005959056.1|	1892	0	PREDICTED: Pantholops hodgsonii chromosome unknown open reading frame, human C10orf88 (LOC102338481), mRNA	Q9H8K7	441	3e-143	Uncharacterized protein C10orf88	.	.	.	.	pfam14958	DUF4506	Domain of unknown function (DUF4506). This domain family is found in eukaryotes, and is approximately 140 amino acids in length.	.	GO:0005576|extracellular region;	.	.	.
Novel_554	gene2517	chrNC_019458.2:244589081-244666617:+	gi|803251898|ref|XP_011985891.1|	2854	0	PREDICTED: putative glycerol kinase 5 isoform X3 [Ovis aries musimon]	gi|548451868|ref|XM_005675587.1|	2646	0	PREDICTED: Capra hircus glycerol kinase 5 (putative) (GK5), mRNA	Q08D86	797	0	Putative glycerol kinase 5	TM1430	291	1e-86	COG0554	pfam00370	FGGY_N	FGGY family of carbohydrate kinases, N-terminal domain. This domain adopts a ribonuclease H-like fold and is structurally related to the C-terminal domain.	GO:0019563|glycerol catabolic process;GO:0016310|phosphorylation;	GO:0005737|cytoplasm;	GO:0005524|ATP binding;GO:0004370|glycerol kinase activity;GO:0016773|phosphotransferase activity, alcohol group as acceptor;	K19583	GK5; putative glycerol kinase 5 [EC:2.7.1.30]
Novel_560	gene18636	chrNC_019471.2:56931997-56937960:+	gi|308036506|dbj|BAJ21709.1|	811	2e-119	putative pheromone receptor sheepv1r21 [Ovis aries]	gi|308036505|dbj|AB519049.1|	569	0	Ovis aries sheepv1r21 gene for putative pheromone receptor sheepv1r21, partial cds	Q7Z5H5	94.4	2e-83	Vomeronasal type-1 receptor 4	.	.	.	.	pfam03402	V1R	Vomeronasal organ pheromone receptor family, V1R. This family represents one of two known vomeronasal organ receptor families, the V1R family.	GO:0019236|response to pheromone;	GO:0016021|integral component of membrane;GO:0005886|plasma membrane;	GO:0016503|pheromone receptor activity;	K04614	V1R; vomeronasal1 receptor
Novel_554	gene7823	chrNC_019461.2:24499612-24601860:-	gi|594113833|ref|XP_006079658.1|	178	7e-11	PREDICTED: CKLF-like MARVEL transmembrane domain-containing protein 6 isoform X1 [Bubalus bubalis]	gi|4309810|gb|AC006035.2|	800	0	Homo sapiens BAC clone RP11-196O16 from 7, complete sequence	.	.	.	.	.	.	.	.	pfam04276	DUF443	Protein of unknown function (DUF443). Family of uncharacterized proteins.	.	.	.	.	.
Novel_555	gene3572	chrNC_019459.2:86208903-86214076:+	gi|742191260|ref|XP_010855494.1|	213	4e-14	PREDICTED: LOW QUALITY PROTEIN: cohesin subunit SA-2 [Bison bison bison]	gi|57634397|gb|AC146967.3|	142	7e-66	Bos taurus clone RP42-279M12, complete sequence	.	.	.	.	.	.	.	.	pfam01270	Glyco_hydro_8	Glycosyl hydrolases family 8.	.	.	.	.	.
Novel_557	gene14747	chrNC_019468.2:28735751-28747936:-	gi|803260035|ref|XP_011989763.1|	224	2e-16	PREDICTED: EF-hand calcium-binding domain-containing protein 1 isoform X5 [Ovis aries musimon]	gi|29171462|gb|AC083783.8|	200	1e-97	Homo sapiens chromosome 17, clone RP11-462C21, complete sequence	.	.	.	.	.	.	.	.	pfam00332	Glyco_hydro_17	Glycosyl hydrolases family 17.	.	.	.	.	.
Novel_559	gene21873	chrNC_019475.2:59009003-59010951:-	.	.	.	.	gi|556716159|ref|XR_318307.1|	668	0	PREDICTED: Pantholops hodgsonii uncharacterized LOC102329546 (LOC102329546), misc_RNA	.	.	.	.	.	.	.	.	pfam15242	FAM53	Family of FAM53. The FAM53 protein family refers to a family of proteins, which bind to a transcriptional regulator that modulates cell proliferation. It is known to be highly important in neural tube development. It is found in eukaryotes and is typically between 303 and 413 amino acids in length.	.	.	.	.	.
Novel_559	gene15170	chrNC_019468.2:43052960-43081250:-	gi|803121772|ref|XP_004013016.2|	3181	0	PREDICTED: MAGUK p55 subfamily member 3 isoform X1 [Ovis aries]	gi|594044836|ref|XM_006046845.1|	3411	0	PREDICTED: Bubalus bubalis membrane protein, palmitoylated 3 (MAGUK p55 subfamily member 3) (MPP3), transcript variant X2, mRNA	Q13368	1035	0	MAGUK p55 subfamily member 3	SPBC1198.05	90.5	7e-19	COG0194	pfam00625	Guanylate_kin	Guanylate kinase.	GO:0007165|signal transduction;	GO:0005887|integral component of plasma membrane;	GO:0004385|guanylate kinase activity;	.	.
Novel_555	gene13701	chrNC_019467.2:15876175-15911423:+	gi|803108670|ref|XP_012039782.1|	1685	0	PREDICTED: kidney mitochondrial carrier protein 1 isoform X2 [Ovis aries]	gi|548487908|ref|XM_005687432.1|	1839	0	PREDICTED: Capra hircus solute carrier family 25, member 30 (SLC25A30), transcript variant X1, mRNA	Q8HXE3	498	2e-173	Kidney mitochondrial carrier protein 1	.	.	.	.	pfam00153	Mito_carr	Mitochondrial carrier protein.	GO:0006839|mitochondrial transport;	GO:0016021|integral component of membrane;GO:0005743|mitochondrial inner membrane;	.	.	.
Novel_559	gene17695	chrNC_019471.2:19033318-19082387:+	gi|197944870|gb|ACH79982.1|	136	8e-07	hypothetical protein [Bos taurus]	gi|594065372|ref|XR_327398.1|	240	1e-120	PREDICTED: Bubalus bubalis uncharacterized LOC102396667 (LOC102396667), transcript variant X2, misc_RNA	.	.	.	.	.	.	.	.	pfam11881	DUF3401	Domain of unknown function (DUF3401). This domain is functionally uncharacterized. This domain is found in eukaryotes. This presumed domain is typically between 231 to 250 amino acids in length. This domain is found associated with pfam02145, pfam00595.	.	.	.	.	.
Novel_669	gene19155	chrNC_019472.2:29126315-29134261:-	gi|585175966|ref|XP_006739770.1|	1931	0	PREDICTED: UDP-N-acetylglucosamine--dolichyl-phosphate N-acetylglucosaminephosphotransferase [Leptonychotes weddellii]	gi|594111867|ref|XM_006078681.1|	2110	0	PREDICTED: Bubalus bubalis dolichyl-phosphate (UDP-N-acetylglucosamine) N-acetylglucosaminephosphotransferase 1 (GlcNAc-1-P transferase) (DPAGT1), mRNA	Q5EA65	659	0	UDP-N-acetylglucosamine--dolichyl-phosphate N-acetylglucosaminephosphotransferase	YBR243c	267	6e-77	COG0472	pfam00953	Glycos_transf_4	Glycosyl transferase family 4.	GO:0019408|dolichol biosynthetic process;GO:0019348|dolichol metabolic process;GO:0006488|dolichol-linked oligosaccharide biosynthetic process;GO:0006487|protein N-linked glycosylation;GO:0051259|protein oligomerization;GO:0006047|UDP-N-acetylglucosamine metabolic process;	GO:0005789|endoplasmic reticulum membrane;GO:0016021|integral component of membrane;GO:0016020|membrane;	GO:0008963|phospho-N-acetylmuramoyl-pentapeptide-transferase activity;GO:0016757|transferase activity, transferring glycosyl groups;GO:0003975|UDP-N-acetylglucosamine-dolichyl-phosphate N-acetylglucosaminephosphotransferase activity;GO:0003976|UDP-N-acetylglucosamine-lysosomal-enzyme N-acetylglucosaminephosphotransferase activity;	K01001	ALG7; UDP-N-acetylglucosamine--dolichyl-phosphate N-acetylglucosaminephosphotransferase [EC:2.7.8.15]
Novel_559	gene3572	chrNC_019459.2:86208903-86214076:+	gi|742191260|ref|XP_010855494.1|	213	4e-14	PREDICTED: LOW QUALITY PROTEIN: cohesin subunit SA-2 [Bison bison bison]	gi|57634397|gb|AC146967.3|	142	7e-66	Bos taurus clone RP42-279M12, complete sequence	.	.	.	.	.	.	.	.	pfam01270	Glyco_hydro_8	Glycosyl hydrolases family 8.	.	.	.	.	.
Novel_671	gene19037	chrNC_019472.2:21617170-21622192:-	gi|426244511|ref|XP_004016065.1|	3357	0	PREDICTED: ferredoxin-fold anticodon-binding domain-containing protein 1 [Ovis aries]	gi|548494286|ref|XM_005689433.1|	2134	0	PREDICTED: Capra hircus ferredoxin-fold anticodon binding domain containing 1 (FDXACB1), transcript variant X1, mRNA	Q9BRP7	973	0	Ferredoxin-fold anticodon-binding domain-containing protein 1	YPR047w_2	68.9	1e-12	COG0072	pfam10354	DUF2431	Domain of unknown function (DUF2431). This is the N-terminal domain of a family of proteins found from plants to humans. The function is not known.	GO:0070475|rRNA base methylation;GO:0008033|tRNA processing;	GO:0005737|cytoplasm;	GO:0005524|ATP binding;GO:0000287|magnesium ion binding;GO:0070042|rRNA (uridine-N3-)-methyltransferase activity;GO:0000049|tRNA binding;	.	.
Novel_563	gene8271	chrNC_019461.2:88406260-88413906:-	gi|297473990|ref|XP_002686961.1|	878	1e-101	PREDICTED: transmembrane protein 229A isoform X2 [Bos taurus]	gi|548463832|ref|XM_005709496.1|	1437	0	PREDICTED: Capra hircus transmembrane protein 229A (TMEM229A), mRNA	B9EJI9	60.5	1e-07	Transmembrane protein 229A	.	.	.	.	pfam06541	DUF1113	Protein of unknown function (DUF1113). This family consists of several bacterial proteins of unknown function.	.	GO:0016021|integral component of membrane;	.	.	.
Novel_313	gene25296	chrNC_019480.2:41743534-41841756:+	gi|426253749|ref|XP_004020555.1|	9014	0	PREDICTED: ankyrin repeat domain-containing protein 12 isoform X1 [Ovis aries]	gi|556748298|ref|XM_005969531.1|	8528	0	PREDICTED: Pantholops hodgsonii ankyrin repeat domain 12 (ANKRD12), transcript variant X1, mRNA	Q6UB98	2454	0	Ankyrin repeat domain-containing protein 12	.	.	.	.	pfam12796	Ank_2	Ankyrin repeats (3 copies).	.	GO:0005737|cytoplasm;GO:0005654|nucleoplasm;	.	.	.
Novel_560	gene14586	chrNC_019468.2:25825762-25843684:-	gi|556745121|ref|XP_005968047.1|	284	7e-23	PREDICTED: rab GTPase-binding effector protein 1 [Pantholops hodgsonii]	gi|114155075|gb|AY563862.1|	224	1e-111	Bos taurus clone NG010006B10A09 mRNA, complete sequence	.	.	.	.	.	.	.	.	pfam10325	7TM_GPCR_Srz	Serpentine type 7TM GPCR chemoreceptor Srz. Chemoreception is mediated in Caenorhabditis elegans by members of the seven-transmembrane G-protein-coupled receptor class (7TM GPCRs) of proteins which are of the serpentine type. Srz is a solo families amongst the superfamilies of chemoreceptors. Chemoperception is one of the central senses of soil nematodes like C. elegans which are otherwise 'blind…	.	.	.	.	.
Novel_671	gene3334	chrNC_019459.2:52298201-52301763:+	gi|803013567|ref|XP_011976592.1|	1585	0	PREDICTED: olfactory receptor 2S2-like [Ovis aries]	gi|548477353|ref|XM_005683861.1|	912	0	PREDICTED: Capra hircus putative olfactory receptor ENSP00000348552-like (LOC102183691), mRNA	Q9NQN1	480	6e-158	Olfactory receptor 2S2	.	.	.	.	pfam13853	7tm_4	Olfactory receptor. The members of this family are transmembrane olfactory receptors.	GO:0007186|G-protein coupled receptor signaling pathway;GO:0007608|sensory perception of smell;	GO:0016021|integral component of membrane;GO:0005886|plasma membrane;	GO:0004930|G-protein coupled receptor activity;GO:0004984|olfactory receptor activity;	K04257	OLFR; olfactory receptor
Novel_559	gene19775	chrNC_019472.2:63733339-63739080:+	gi|594077402|ref|XP_006062420.1|	423	4e-54	PREDICTED: CD44 antigen isoform X1 [Bubalus bubalis]	gi|594077425|ref|XM_006062370.1|	372	0	PREDICTED: Bubalus bubalis CD44 molecule (Indian blood group) (CD44), transcript variant X13, mRNA	.	.	.	.	.	.	.	.	pfam11318	DUF3120	Protein of unknown function (DUF3120). This family of proteins with unknown function appears to be restricted to Cyanobacteria.	.	.	.	.	.
Novel_557	gene2517	chrNC_019458.2:244589081-244666617:+	gi|803251898|ref|XP_011985891.1|	2854	0	PREDICTED: putative glycerol kinase 5 isoform X3 [Ovis aries musimon]	gi|548451868|ref|XM_005675587.1|	2646	0	PREDICTED: Capra hircus glycerol kinase 5 (putative) (GK5), mRNA	Q08D86	797	0	Putative glycerol kinase 5	TM1430	291	1e-86	COG0554	pfam00370	FGGY_N	FGGY family of carbohydrate kinases, N-terminal domain. This domain adopts a ribonuclease H-like fold and is structurally related to the C-terminal domain.	GO:0019563|glycerol catabolic process;GO:0016310|phosphorylation;	GO:0005737|cytoplasm;	GO:0005524|ATP binding;GO:0004370|glycerol kinase activity;GO:0016773|phosphotransferase activity, alcohol group as acceptor;	K19583	GK5; putative glycerol kinase 5 [EC:2.7.1.30]
Novel_557	gene19775	chrNC_019472.2:63733339-63739080:+	gi|594077402|ref|XP_006062420.1|	423	4e-54	PREDICTED: CD44 antigen isoform X1 [Bubalus bubalis]	gi|594077425|ref|XM_006062370.1|	372	0	PREDICTED: Bubalus bubalis CD44 molecule (Indian blood group) (CD44), transcript variant X13, mRNA	.	.	.	.	.	.	.	.	pfam11318	DUF3120	Protein of unknown function (DUF3120). This family of proteins with unknown function appears to be restricted to Cyanobacteria.	.	.	.	.	.
Novel_669	gene20029	chrNC_019472.2:78770846-78787001:-	gi|803162915|ref|XP_004016874.2|	553	4e-104	PREDICTED: olfactory receptor 5B12-like [Ovis aries]	gi|555991315|ref|XM_005907382.1|	510	0	PREDICTED: Bos mutus olfactory receptor 5B12-like (LOC102275180), mRNA	Q96R08	173	8e-82	Olfactory receptor 5B12	.	.	.	.	pfam13853	7tm_4	Olfactory receptor. The members of this family are transmembrane olfactory receptors.	GO:0007186|G-protein coupled receptor signaling pathway;	GO:0016021|integral component of membrane;GO:0005886|plasma membrane;	GO:0004930|G-protein coupled receptor activity;GO:0005549|odorant binding;GO:0004984|olfactory receptor activity;	K04257	OLFR; olfactory receptor
Novel_313	gene11129	chrNC_019464.2:3878415-3882022:-	gi|440909889|gb|ELR59748.1|	217	4e-15	hypothetical protein M91_15431, partial [Bos mutus]	gi|545800090|ref|XM_003480338.2|	170	1e-81	PREDICTED: Sus scrofa ribosomal protein S27-like (RPS27L), transcript variant X1, mRNA	Q3T0B7	62.8	4e-10	40S ribosomal protein S27-like	SPBC1685.10	58.5	4e-09	COG2051	pfam01667	Ribosomal_S27e	Ribosomal protein S27.	GO:0000028|ribosomal small subunit assembly;GO:0006412|translation;	GO:0022627|cytosolic small ribosomal subunit;	GO:0046872|metal ion binding;GO:0003735|structural constituent of ribosome;	K02978	RP-S27e, RPS27; small subunit ribosomal protein S27e
Novel_555	gene7823	chrNC_019461.2:24499612-24601860:-	gi|594113833|ref|XP_006079658.1|	178	7e-11	PREDICTED: CKLF-like MARVEL transmembrane domain-containing protein 6 isoform X1 [Bubalus bubalis]	gi|4309810|gb|AC006035.2|	800	0	Homo sapiens BAC clone RP11-196O16 from 7, complete sequence	.	.	.	.	.	.	.	.	pfam04276	DUF443	Protein of unknown function (DUF443). Family of uncharacterized proteins.	.	.	.	.	.
Novel_557	gene6668	chrNC_019460.2:160241797-160287856:+	gi|803047115|ref|XP_012030031.1|	5280	0	PREDICTED: leucine-rich repeats and immunoglobulin-like domains protein 3 isoform X1 [Ovis aries]	gi|556750522|ref|XM_005970615.1|	3874	0	PREDICTED: Pantholops hodgsonii leucine-rich repeats and immunoglobulin-like domains 3 (LRIG3), partial mRNA	Q6UXM1	1855	0	Leucine-rich repeats and immunoglobulin-like domains protein 3	SPy1798	75.9	8e-13	COG4886	pfam07679	I-set	Immunoglobulin I-set domain.	GO:0032474|otolith morphogenesis;	GO:0030659|cytoplasmic vesicle membrane;GO:0005615|extracellular space;GO:0016021|integral component of membrane;GO:0005886|plasma membrane;	.	.	.
Novel_670	gene18181	chrNC_019471.2:48076042-48077129:-	gi|537112757|gb|ERE61612.1|	308	3e-29	leucine-rich repeat and fibronectin type III domain-containing protein 1 [Cricetulus griseus]	gi|594090660|ref|XM_006068669.1|	900	0	PREDICTED: Bubalus bubalis leucine rich repeat and fibronectin type III domain containing 1 (LRFN1), transcript variant X4, mRNA	Q2WF71	76.6	6e-14	Leucine-rich repeat and fibronectin type III domain-containing protein 1	.	.	.	.	pfam15143	DUF4575	Domain of unknown function (DUF4575). This family of uncharacterized proteins is found in eukaryotes.	GO:0007409|axonogenesis;	GO:0030054|cell junction;GO:0009986|cell surface;GO:0016021|integral component of membrane;GO:0014069|postsynaptic density;GO:0045211|postsynaptic membrane;	.	K16354	LRFN1, SALM2; leucine-rich repeat and fibronectin type-III domain-containing protein 1
Novel_670	gene18182	chrNC_019471.2:48077477-48087714:-	gi|803152967|ref|XP_011950428.1|	1606	0	PREDICTED: leucine-rich repeat and fibronectin type III domain-containing protein 1 [Ovis aries]	gi|594090660|ref|XM_006068669.1|	2073	0	PREDICTED: Bubalus bubalis leucine rich repeat and fibronectin type III domain containing 1 (LRFN1), transcript variant X4, mRNA	P0C7J6	20	6e-07	Leucine-rich repeat and fibronectin type III domain-containing protein 1	.	.	.	.	pfam13855	LRR_8	Leucine rich repeat.	GO:0007409|axonogenesis;	GO:0030054|cell junction;GO:0009986|cell surface;GO:0016021|integral component of membrane;GO:0014069|postsynaptic density;GO:0045211|postsynaptic membrane;	.	K16354	LRFN1, SALM2; leucine-rich repeat and fibronectin type-III domain-containing protein 1
Novel_557	gene6582	chrNC_019460.2:149706982-149713846:+	gi|803046131|ref|XP_012029971.1|	1429	8e-178	PREDICTED: leucine-rich repeat-containing protein 10 [Ovis aries]	gi|594069063|ref|XM_006058384.1|	1418	0	PREDICTED: Bubalus bubalis leucine rich repeat containing 10 (LRRC10), mRNA	Q24K06	498	2e-159	Leucine-rich repeat-containing protein 10	MA2301_1	94.7	1e-19	COG4886	pfam13855	LRR_8	Leucine rich repeat.	GO:0055013|cardiac muscle cell development;	GO:0005856|cytoskeleton;GO:0005739|mitochondrion;GO:0005634|nucleus;GO:0030017|sarcomere;	.	.	.
Novel_559	gene13701	chrNC_019467.2:15876175-15911423:+	gi|803108670|ref|XP_012039782.1|	1685	0	PREDICTED: kidney mitochondrial carrier protein 1 isoform X2 [Ovis aries]	gi|548487908|ref|XM_005687432.1|	1839	0	PREDICTED: Capra hircus solute carrier family 25, member 30 (SLC25A30), transcript variant X1, mRNA	Q8HXE3	498	2e-173	Kidney mitochondrial carrier protein 1	.	.	.	.	pfam00153	Mito_carr	Mitochondrial carrier protein.	GO:0006839|mitochondrial transport;	GO:0016021|integral component of membrane;GO:0005743|mitochondrial inner membrane;	.	.	.
Novel_671	gene18181	chrNC_019471.2:48076042-48077129:-	gi|537112757|gb|ERE61612.1|	308	3e-29	leucine-rich repeat and fibronectin type III domain-containing protein 1 [Cricetulus griseus]	gi|594090660|ref|XM_006068669.1|	900	0	PREDICTED: Bubalus bubalis leucine rich repeat and fibronectin type III domain containing 1 (LRFN1), transcript variant X4, mRNA	Q2WF71	76.6	6e-14	Leucine-rich repeat and fibronectin type III domain-containing protein 1	.	.	.	.	pfam15143	DUF4575	Domain of unknown function (DUF4575). This family of uncharacterized proteins is found in eukaryotes.	GO:0007409|axonogenesis;	GO:0030054|cell junction;GO:0009986|cell surface;GO:0016021|integral component of membrane;GO:0014069|postsynaptic density;GO:0045211|postsynaptic membrane;	.	K16354	LRFN1, SALM2; leucine-rich repeat and fibronectin type-III domain-containing protein 1
Novel_671	gene18182	chrNC_019471.2:48077477-48087714:-	gi|803152967|ref|XP_011950428.1|	1606	0	PREDICTED: leucine-rich repeat and fibronectin type III domain-containing protein 1 [Ovis aries]	gi|594090660|ref|XM_006068669.1|	2073	0	PREDICTED: Bubalus bubalis leucine rich repeat and fibronectin type III domain containing 1 (LRFN1), transcript variant X4, mRNA	P0C7J6	20	6e-07	Leucine-rich repeat and fibronectin type III domain-containing protein 1	.	.	.	.	pfam13855	LRR_8	Leucine rich repeat.	GO:0007409|axonogenesis;	GO:0030054|cell junction;GO:0009986|cell surface;GO:0016021|integral component of membrane;GO:0014069|postsynaptic density;GO:0045211|postsynaptic membrane;	.	K16354	LRFN1, SALM2; leucine-rich repeat and fibronectin type-III domain-containing protein 1
Novel_555	gene14747	chrNC_019468.2:28735751-28747936:-	gi|803260035|ref|XP_011989763.1|	224	2e-16	PREDICTED: EF-hand calcium-binding domain-containing protein 1 isoform X5 [Ovis aries musimon]	gi|29171462|gb|AC083783.8|	200	1e-97	Homo sapiens chromosome 17, clone RP11-462C21, complete sequence	.	.	.	.	.	.	.	.	pfam00332	Glyco_hydro_17	Glycosyl hydrolases family 17.	.	.	.	.	.
Novel_560	gene985	chrNC_019458.2:91971194-92030167:+	gi|802988486|ref|XP_012034549.1|	2357	0	PREDICTED: vang-like protein 1 isoform X1 [Ovis aries]	gi|594069670|ref|XM_006058674.1|	4938	0	PREDICTED: Bubalus bubalis VANGL planar cell polarity protein 1 (VANGL1), transcript variant X1, mRNA	Q8TAA9	851	0	Vang-like protein 1	.	.	.	.	pfam06638	Strabismus	Strabismus protein. This family consists of several strabismus (STB) or Van Gogh-like (VANGL) proteins 1 and 2. The exact function of this family is unknown. It is thought, however that STB1 gene and STB2 may be potent tumor suppressor gene candidates.	GO:0007275|multicellular organismal development;GO:0060071|Wnt signaling pathway, planar cell polarity pathway;	GO:0016021|integral component of membrane;GO:0016328|lateral plasma membrane;	.	K04510	VANGL; vang-like
Novel_560	gene26606	chrNC_019482.2:25583248-25587370:-	gi|795230081|ref|XP_011807171.1|	284	4e-24	PREDICTED: 40S ribosomal protein SA-like [Colobus angolensis palliatus]	gi|339333373|emb|FQ482125.7|	118	1e-52	B.taurus DNA sequence from clone CH240-487I9, complete sequence	A6YRY8	107	3e-23	40S ribosomal protein SA	SPAPJ698.02c	61.6	4e-09	COG0052	pfam03155	Alg6_Alg8	ALG6, ALG8 glycosyltransferase family. N-linked (asparagine-linked) glycosylation of proteins is mediated by a highly conserved pathway in eukaryotes, in which a lipid (dolichol phosphate)-linked oligosaccharide is assembled at the endoplasmic reticulum membrane prior to the transfer of the oligosaccharide moiety to the target asparagine residues. This oligosaccharide is composed of Glc(3)Man(9)G…	GO:0007155|cell adhesion;GO:0000028|ribosomal small subunit assembly;GO:0006412|translation;	GO:0005737|cytoplasm;GO:0022627|cytosolic small ribosomal subunit;GO:0005634|nucleus;GO:0005886|plasma membrane;	GO:0005055|laminin receptor activity;GO:0003735|structural constituent of ribosome;	K02998	RP-SAe, RPSA; small subunit ribosomal protein SAe
Novel_670	gene3334	chrNC_019459.2:52298201-52301763:+	gi|803013567|ref|XP_011976592.1|	1585	0	PREDICTED: olfactory receptor 2S2-like [Ovis aries]	gi|548477353|ref|XM_005683861.1|	912	0	PREDICTED: Capra hircus putative olfactory receptor ENSP00000348552-like (LOC102183691), mRNA	Q9NQN1	480	6e-158	Olfactory receptor 2S2	.	.	.	.	pfam13853	7tm_4	Olfactory receptor. The members of this family are transmembrane olfactory receptors.	GO:0007186|G-protein coupled receptor signaling pathway;GO:0007608|sensory perception of smell;	GO:0016021|integral component of membrane;GO:0005886|plasma membrane;	GO:0004930|G-protein coupled receptor activity;GO:0004984|olfactory receptor activity;	K04257	OLFR; olfactory receptor
Novel_557	gene18636	chrNC_019471.2:56931997-56937960:+	gi|308036506|dbj|BAJ21709.1|	811	2e-119	putative pheromone receptor sheepv1r21 [Ovis aries]	gi|308036505|dbj|AB519049.1|	569	0	Ovis aries sheepv1r21 gene for putative pheromone receptor sheepv1r21, partial cds	Q7Z5H5	94.4	2e-83	Vomeronasal type-1 receptor 4	.	.	.	.	pfam03402	V1R	Vomeronasal organ pheromone receptor family, V1R. This family represents one of two known vomeronasal organ receptor families, the V1R family.	GO:0019236|response to pheromone;	GO:0016021|integral component of membrane;GO:0005886|plasma membrane;	GO:0016503|pheromone receptor activity;	K04614	V1R; vomeronasal1 receptor
Novel_557	gene14946	chrNC_019468.2:38130392-38137625:-	gi|803120682|ref|XP_012041379.1|	1357	4e-176	PREDICTED: leucine-rich repeat-containing protein 46 isoform X1 [Ovis aries]	gi|594102644|ref|XM_006074318.1|	1557	0	PREDICTED: Bubalus bubalis leucine rich repeat containing 46 (LRRC46), transcript variant X1, mRNA	Q96FV0	366	3e-116	Leucine-rich repeat-containing protein 46	SPAC4A8.12c	57.8	6e-08	COG4886	pfam13855	LRR_8	Leucine rich repeat.	GO:1903955|positive regulation of protein targeting to mitochondrion;GO:0031647|regulation of protein stability;	.	.	.	.
Novel_313	gene26680	chrNC_019482.2:29768347-29788932:-	gi|634847500|ref|XP_007938785.1|	2290	0	PREDICTED: AP-3 complex subunit mu-1 isoform X1 [Orycteropus afer afer]	gi|556746063|ref|XM_005968444.1|	3401	0	PREDICTED: Pantholops hodgsonii adaptor-related protein complex 3, mu 1 subunit (AP3M1), transcript variant X2, mRNA	Q5R478	860	0	AP-3 complex subunit mu-1	.	.	.	.	pfam00928	Adap_comp_sub	Adaptor complexes medium subunit family. This family also contains members which are coatomer subunits.	GO:0008089|anterograde axon cargo transport;GO:0048490|anterograde synaptic vesicle transport;GO:0006886|intracellular protein transport;	GO:1904115|axon cytoplasm;GO:0030131|clathrin adaptor complex;GO:0030659|cytoplasmic vesicle membrane;GO:0005794|Golgi apparatus;GO:0005765|lysosomal membrane;	.	K12398	AP3M; AP-3 complex subunit mu
Novel_557	gene10901	chrNC_019463.2:95958370-95971949:+	gi|803328406|ref|XP_012022356.1|	192	2e-11	PREDICTED: protein NLRC5 isoform X7 [Ovis aries musimon]	gi|51556308|gb|AC150524.3|	110	6e-48	Bos taurus BAC CH240-89P8 (Children's Hospital Oakland Research Institute Bovine BAC Library (male)) complete sequence	.	.	.	.	.	.	.	.	pfam14264	Glucos_trans_II	Glucosyl transferase GtrII. This family includes glucosyl transferase II from the Shigella phage SfII, which mediates seroconversion of S. flexneri when the phage is integrated into the host chromosome.	.	.	.	.	.
Novel_670	gene20032	chrNC_019472.2:78813216-78814211:-	gi|556717553|ref|XP_005954686.1|	1340	0	PREDICTED: olfactory receptor 5B12-like [Pantholops hodgsonii]	gi|556717552|ref|XM_005954624.1|	809	0	PREDICTED: Pantholops hodgsonii olfactory receptor 5B12-like (LOC102342723), mRNA	Q96R08	53.1	1e-06	Olfactory receptor 5B12	.	.	.	.	pfam13853	7tm_4	Olfactory receptor. The members of this family are transmembrane olfactory receptors.	GO:0007186|G-protein coupled receptor signaling pathway;	GO:0016021|integral component of membrane;GO:0005886|plasma membrane;	GO:0004930|G-protein coupled receptor activity;GO:0005549|odorant binding;GO:0004984|olfactory receptor activity;	K04257	OLFR; olfactory receptor
Novel_670	gene20030	chrNC_019472.2:78794239-78795191:-	gi|803299121|ref|XP_012008065.1|	745	3e-132	PREDICTED: olfactory receptor 5B12-like [Ovis aries musimon]	gi|194673647|ref|XM_586731.4|	635	0	PREDICTED: Bos taurus uncharacterized LOC509710 (LOC509710), mRNA	A6NL26	194	8e-88	Olfactory receptor 5B21	.	.	.	.	pfam13853	7tm_4	Olfactory receptor. The members of this family are transmembrane olfactory receptors.	GO:0007186|G-protein coupled receptor signaling pathway;	GO:0016021|integral component of membrane;GO:0005886|plasma membrane;	GO:0004930|G-protein coupled receptor activity;GO:0005549|odorant binding;GO:0004984|olfactory receptor activity;	K04257	OLFR; olfactory receptor
Novel_670	gene20034	chrNC_019472.2:78846525-78848224:-	gi|803163355|ref|XP_011952052.1|	1363	0	PREDICTED: olfactory receptor 5B12-like [Ovis aries]	gi|548497239|ref|XM_005690325.1|	794	0	PREDICTED: Capra hircus olfactory receptor 5B12-like (LOC102189607), mRNA	Q96R08	52.8	2e-06	Olfactory receptor 5B12	.	.	.	.	pfam13853	7tm_4	Olfactory receptor. The members of this family are transmembrane olfactory receptors.	GO:0007186|G-protein coupled receptor signaling pathway;	GO:0016021|integral component of membrane;GO:0005886|plasma membrane;	GO:0004930|G-protein coupled receptor activity;GO:0005549|odorant binding;GO:0004984|olfactory receptor activity;	K04257	OLFR; olfactory receptor
Novel_557	gene22681	chrNC_019476.2:57116468-57230726:-	gi|803186737|ref|XP_011955647.1|	3286	0	PREDICTED: nuclear receptor subfamily 2 group C member 2 isoform X1 [Ovis aries]	gi|594112499|ref|XM_006078977.1|	2830	0	PREDICTED: Bubalus bubalis nuclear receptor subfamily 2, group C, member 2 (NR2C2), mRNA	P49116	58.5	6e-07	Nuclear receptor subfamily 2 group C member 2	.	.	.	.	pfam00105	zf-C4	Zinc finger, C4 type (two domains). In nearly all cases, this is the DNA binding domain of a nuclear hormone receptor. The alignment contains two Zinc finger domains that are too dissimilar to be aligned with each other.	GO:0030154|cell differentiation;GO:0021549|cerebellum development;GO:0051321|meiotic cell cycle;GO:0007399|nervous system development;GO:0038066|p38MAPK cascade;GO:0048520|positive regulation of behavior;GO:0040019|positive regulation of embryonic development;GO:0045663|positive regulation of myoblast differentiation;GO:0045944|positive regulation of transcription from RNA polymerase II promoter;…	GO:0005654|nucleoplasm;	GO:0046982|protein heterodimerization activity;GO:0004872|receptor activity;GO:0043565|sequence-specific DNA binding;GO:0003707|steroid hormone receptor activity;GO:0003713|transcription coactivator activity;GO:0003700|transcription factor activity, sequence-specific DNA binding;GO:0008270|zinc ion binding;	K08544	NR2C2, TR4; testicular receptor 4
Novel_670	gene14503	chrNC_019468.2:23209331-23218875:-	gi|724943294|ref|XP_010386831.1|	330	1e-29	PREDICTED: LOW QUALITY PROTEIN: uncharacterized protein LOC104682053 [Rhinopithecus roxellana]	gi|478518551|ref|XM_004433446.1|	206	2e-101	PREDICTED: Ceratotherium simum simum uncharacterized LOC101395949 (LOC101395949), mRNA	.	.	.	.	.	.	.	.	pfam14916	CCDC92	Coiled-coil domain of unknown function. This domain family is found in eukaryotes, and is approximately 60 amino acids in length. The function is not known and the proteins carry no other domains.	.	.	.	.	.
Novel_555	gene985	chrNC_019458.2:91971194-92030167:+	gi|802988486|ref|XP_012034549.1|	2357	0	PREDICTED: vang-like protein 1 isoform X1 [Ovis aries]	gi|594069670|ref|XM_006058674.1|	4938	0	PREDICTED: Bubalus bubalis VANGL planar cell polarity protein 1 (VANGL1), transcript variant X1, mRNA	Q8TAA9	851	0	Vang-like protein 1	.	.	.	.	pfam06638	Strabismus	Strabismus protein. This family consists of several strabismus (STB) or Van Gogh-like (VANGL) proteins 1 and 2. The exact function of this family is unknown. It is thought, however that STB1 gene and STB2 may be potent tumor suppressor gene candidates.	GO:0007275|multicellular organismal development;GO:0060071|Wnt signaling pathway, planar cell polarity pathway;	GO:0016021|integral component of membrane;GO:0016328|lateral plasma membrane;	.	K04510	VANGL; vang-like
Novel_560	gene189	chrNC_019458.2:12468259-12492869:-	gi|823411217|ref|XP_012418649.1|	2578	0	PREDICTED: splicing factor 3A subunit 3 isoform X1 [Odobenus rosmarus divergens]	gi|548461502|ref|XM_005678676.1|	1781	0	PREDICTED: Capra hircus splicing factor 3a, subunit 3, 60kDa (SF3A3), mRNA	Q12874	978	0	Splicing factor 3A subunit 3	SPBC36.09	253	4e-74	COG5188	pfam11931	DUF3449	Domain of unknown function (DUF3449). This presumed domain is functionally uncharacterized. This domain is found in eukaryotes. This domain is typically between 181 to 207 amino acids in length. This domain has two conserved sequence motifs: PIP and CEICG. The domain carries a zinc-finger domain of the C2H2-type.	GO:0000389|mRNA 3'-splice site recognition;GO:0006397|mRNA processing;GO:0000398|mRNA splicing, via spliceosome;GO:0008380|RNA splicing;GO:0000375|RNA splicing, via transesterification reactions;	GO:0071013|catalytic step 2 spliceosome;GO:0016607|nuclear speck;GO:0005654|nucleoplasm;GO:0005681|spliceosomal complex;	GO:0044822|poly(A) RNA binding;GO:0003723|RNA binding;GO:0008270|zinc ion binding;	K12827	SF3A3, SAP61, PRP9; splicing factor 3A subunit 3
Novel_554	gene25580	chrNC_019481.2:1537685-1550930:-	gi|803280243|ref|XP_011999796.1|	2036	0	PREDICTED: zinc finger protein 598 isoform X2 [Ovis aries musimon]	gi|593707119|ref|XM_007100147.1|	1076	0	PREDICTED: Physeter catodon zinc finger protein 598 (ZNF598), mRNA	Q80YR4	232	9e-142	Zinc finger protein 598	SPCC1223.01	75.1	1e-13	COG5236	pfam15449	Retinal	Retinal protein. This family of proteins is found in the photoreceptor cells of the retina. Mutations of the gene encoding this protein have been associated with retinal disorders such as retinitis pigmentosa and late-onset progressive retinal atrophy. The function of this family of proteins is unknown, but it is likely to be important in the development and function of the retina.	.	.	GO:0044822|poly(A) RNA binding;GO:0008270|zinc ion binding;	.	.
Novel_559	gene985	chrNC_019458.2:91971194-92030167:+	gi|802988486|ref|XP_012034549.1|	2357	0	PREDICTED: vang-like protein 1 isoform X1 [Ovis aries]	gi|594069670|ref|XM_006058674.1|	4938	0	PREDICTED: Bubalus bubalis VANGL planar cell polarity protein 1 (VANGL1), transcript variant X1, mRNA	Q8TAA9	851	0	Vang-like protein 1	.	.	.	.	pfam06638	Strabismus	Strabismus protein. This family consists of several strabismus (STB) or Van Gogh-like (VANGL) proteins 1 and 2. The exact function of this family is unknown. It is thought, however that STB1 gene and STB2 may be potent tumor suppressor gene candidates.	GO:0007275|multicellular organismal development;GO:0060071|Wnt signaling pathway, planar cell polarity pathway;	GO:0016021|integral component of membrane;GO:0016328|lateral plasma membrane;	.	K04510	VANGL; vang-like
Novel_554	gene20400	chrNC_019473.2:36512351-36518010:-	gi|817290052|ref|XP_012315339.1|	201	6e-22	PREDICTED: GDNF antisense RNA 1 (head to head) [Aotus nancymaae]	gi|394999626|gb|JQ711177.1|	157	4e-74	Bos taurus growth hormone receptor gene, complete cds	.	.	.	.	.	.	.	.	pfam10325	7TM_GPCR_Srz	Serpentine type 7TM GPCR chemoreceptor Srz. Chemoreception is mediated in Caenorhabditis elegans by members of the seven-transmembrane G-protein-coupled receptor class (7TM GPCRs) of proteins which are of the serpentine type. Srz is a solo families amongst the superfamilies of chemoreceptors. Chemoperception is one of the central senses of soil nematodes like C. elegans which are otherwise 'blind…	.	.	.	.	.
Novel_557	gene3361	chrNC_019459.2:52674340-52696126:-	gi|803013640|ref|XP_011977024.1|	5669	0	PREDICTED: LOW QUALITY PROTEIN: iporin isoform X1 [Ovis aries]	gi|556749288|ref|XM_005970014.1|	4344	0	PREDICTED: Pantholops hodgsonii RUN and SH3 domain containing 2 (RUSC2), transcript variant X2, mRNA	Q8N2Y8	1947	0	Iporin	.	.	.	.	pfam02759	RUN	RUN domain. This domain is present in several proteins that are linked to the functions of GTPases in the Rap and Rab families. They could hence play important roles in multiple Ras-like GTPase signalling pathways. The domain is comprises six conserved regions, which in some proteins have considerable insertions between them. The domain core is thought to take up a predominantly alpha fold, with …	.	GO:0031410|cytoplasmic vesicle;GO:0005829|cytosol;GO:0070062|extracellular exosome;	GO:0017137|Rab GTPase binding;	.	.
Novel_557	gene15170	chrNC_019468.2:43052960-43081250:-	gi|803121772|ref|XP_004013016.2|	3181	0	PREDICTED: MAGUK p55 subfamily member 3 isoform X1 [Ovis aries]	gi|594044836|ref|XM_006046845.1|	3411	0	PREDICTED: Bubalus bubalis membrane protein, palmitoylated 3 (MAGUK p55 subfamily member 3) (MPP3), transcript variant X2, mRNA	Q13368	1035	0	MAGUK p55 subfamily member 3	SPBC1198.05	90.5	7e-19	COG0194	pfam00625	Guanylate_kin	Guanylate kinase.	GO:0007165|signal transduction;	GO:0005887|integral component of plasma membrane;	GO:0004385|guanylate kinase activity;	.	.
Novel_223	gene24973	chrNC_019479.2:41585595-41611366:-	gi|803193874|ref|XP_011958597.1|	2048	0	PREDICTED: uncharacterized protein C10orf88 isoform X1, partial [Ovis aries]	gi|556726709|ref|XM_005959056.1|	1892	0	PREDICTED: Pantholops hodgsonii chromosome unknown open reading frame, human C10orf88 (LOC102338481), mRNA	Q9H8K7	441	3e-143	Uncharacterized protein C10orf88	.	.	.	.	pfam14958	DUF4506	Domain of unknown function (DUF4506). This domain family is found in eukaryotes, and is approximately 140 amino acids in length.	.	GO:0005576|extracellular region;	.	.	.
Novel_669	gene18279	chrNC_019471.2:50297983-50302451:-	gi|426242970|ref|XP_004015341.1|	1189	8e-161	PREDICTED: B-cell antigen receptor complex-associated protein alpha chain isoform X1 [Ovis aries]	gi|548504739|ref|XM_005692572.1|	1142	0	PREDICTED: Capra hircus CD79a molecule, immunoglobulin-associated alpha (CD79A), transcript variant X1, mRNA	P40293	333	3e-109	B-cell antigen receptor complex-associated protein alpha chain	.	.	.	.	pfam07686	V-set	Immunoglobulin V-set domain. This domain is found in antibodies as well as neural protein P0 and CTL4 amongst others.	GO:0002250|adaptive immune response;GO:0042113|B cell activation;GO:0030183|B cell differentiation;GO:0042100|B cell proliferation;GO:0050853|B cell receptor signaling pathway;	GO:0019815|B cell receptor complex;GO:0005737|cytoplasm;GO:0009897|external side of plasma membrane;GO:0005887|integral component of plasma membrane;GO:0045121|membrane raft;GO:0005771|multivesicular body;	GO:0004888|transmembrane signaling receptor activity;	K06506	CD79A, IGA; CD79A antigen
Novel_557	gene8319	chrNC_019461.2:93480430-93604895:+	gi|741924383|ref|XP_010802764.1|	2089	0	PREDICTED: nuclear respiratory factor 1 isoform X1 [Bos taurus]	gi|594037676|ref|XM_006043404.1|	2846	0	PREDICTED: Bubalus bubalis nuclear respiratory factor 1 (NRF1), transcript variant X4, mRNA	Q9WU00	53.9	3e-06	Nuclear respiratory factor 1	.	.	.	.	pfam10491	Nrf1_DNA-bind	NLS-binding and DNA-binding and dimerization domains of Nrf1. In Drosophila, the erect wing (ewg) protein is required for proper development of the central nervous system and the indirect flight muscles. The fly ewg gene encodes a novel DNA-binding domain that is also found in four genes previously identified in sea urchin, chicken, zebrafish, and human. Nuclear respiratory factor-1 is a transcri…	GO:0007005|mitochondrion organization;GO:0007275|multicellular organismal development;GO:0045944|positive regulation of transcription from RNA polymerase II promoter;GO:0006357|regulation of transcription from RNA polymerase II promoter;	GO:0070062|extracellular exosome;GO:0005654|nucleoplasm;GO:0005634|nucleus;GO:0005667|transcription factor complex;	GO:0001046|core promoter sequence-specific DNA binding;GO:0042803|protein homodimerization activity;GO:0000978|RNA polymerase II core promoter proximal region sequence-specific DNA binding;GO:0003700|transcription factor activity, sequence-specific DNA binding;GO:0001077|transcriptional activator activity, RNA polymerase II core promoter proximal region sequence-specific binding;	K11831	NRF1; nuclear respiratory factor 1
Novel_559	gene7299	chrNC_019460.2:204988682-205002524:+	gi|803055678|ref|XP_012030820.1|	1123	5e-147	PREDICTED: LOW QUALITY PROTEIN: killer cell lectin-like receptor subfamily B member 1 [Ovis aries]	gi|594042365|ref|XM_006045657.1|	585	0	PREDICTED: Bubalus bubalis killer cell lectin-like receptor subfamily B member 1-like (LOC102389810), transcript variant X1, mRNA	Q12918	252	5e-77	Killer cell lectin-like receptor subfamily B member 1	.	.	.	.	pfam00059	Lectin_C	Lectin C-type domain. This family includes both long and short form C-type	GO:0007166|cell surface receptor signaling pathway;GO:0050776|regulation of immune response;	GO:0016021|integral component of membrane;GO:0005886|plasma membrane;	GO:0030246|carbohydrate binding;GO:0004888|transmembrane signaling receptor activity;	K06543	KLRB; killer cell lectin-like receptor subfamily B
Novel_669	gene19037	chrNC_019472.2:21617170-21622192:-	gi|426244511|ref|XP_004016065.1|	3357	0	PREDICTED: ferredoxin-fold anticodon-binding domain-containing protein 1 [Ovis aries]	gi|548494286|ref|XM_005689433.1|	2134	0	PREDICTED: Capra hircus ferredoxin-fold anticodon binding domain containing 1 (FDXACB1), transcript variant X1, mRNA	Q9BRP7	973	0	Ferredoxin-fold anticodon-binding domain-containing protein 1	YPR047w_2	68.9	1e-12	COG0072	pfam10354	DUF2431	Domain of unknown function (DUF2431). This is the N-terminal domain of a family of proteins found from plants to humans. The function is not known.	GO:0070475|rRNA base methylation;GO:0008033|tRNA processing;	GO:0005737|cytoplasm;	GO:0005524|ATP binding;GO:0000287|magnesium ion binding;GO:0070042|rRNA (uridine-N3-)-methyltransferase activity;GO:0000049|tRNA binding;	.	.
Novel_555	gene25580	chrNC_019481.2:1537685-1550930:-	gi|803280243|ref|XP_011999796.1|	2036	0	PREDICTED: zinc finger protein 598 isoform X2 [Ovis aries musimon]	gi|593707119|ref|XM_007100147.1|	1076	0	PREDICTED: Physeter catodon zinc finger protein 598 (ZNF598), mRNA	Q80YR4	232	9e-142	Zinc finger protein 598	SPCC1223.01	75.1	1e-13	COG5236	pfam15449	Retinal	Retinal protein. This family of proteins is found in the photoreceptor cells of the retina. Mutations of the gene encoding this protein have been associated with retinal disorders such as retinitis pigmentosa and late-onset progressive retinal atrophy. The function of this family of proteins is unknown, but it is likely to be important in the development and function of the retina.	.	.	GO:0044822|poly(A) RNA binding;GO:0008270|zinc ion binding;	.	.
Novel_557	gene22097	chrNC_019476.2:7122589-7189146:+	gi|803186865|ref|XP_011955702.1|	2684	0	PREDICTED: LOW QUALITY PROTEIN: E3 ubiquitin-protein ligase TRIM71 isoform X1, partial [Ovis aries]	gi|466057913|ref|XM_004279694.1|	1743	0	PREDICTED: Orcinus orca tripartite motif containing 71, E3 ubiquitin protein ligase (TRIM71), mRNA	Q2Q1W2	93.6	2e-17	E3 ubiquitin-protein ligase TRIM71	.	.	.	.	pfam00630	Filamin	Filamin/ABP280 repeat.	GO:0061158|3'-UTR-mediated mRNA destabilization;GO:0008543|fibroblast growth factor receptor signaling pathway;GO:0000082|G1/S transition of mitotic cell cycle;GO:0035278|negative regulation of translation involved in gene silencing by miRNA;GO:0010586|miRNA metabolic process;GO:0017148|negative regulation of translation;GO:0001843|neural tube closure;GO:0021915|neural tube development;GO:2000637…	GO:0000932|cytoplasmic mRNA processing body;	GO:0016874|ligase activity;GO:0035198|miRNA binding;GO:0030371|translation repressor activity;GO:0061630|ubiquitin protein ligase activity;GO:0004842|ubiquitin-protein transferase activity;GO:0008270|zinc ion binding;	K12035	TRIM71; tripartite motif-containing protein 71 [EC:2.3.2.27]
Novel_557	gene13701	chrNC_019467.2:15876175-15911423:+	gi|803108670|ref|XP_012039782.1|	1685	0	PREDICTED: kidney mitochondrial carrier protein 1 isoform X2 [Ovis aries]	gi|548487908|ref|XM_005687432.1|	1839	0	PREDICTED: Capra hircus solute carrier family 25, member 30 (SLC25A30), transcript variant X1, mRNA	Q8HXE3	498	2e-173	Kidney mitochondrial carrier protein 1	.	.	.	.	pfam00153	Mito_carr	Mitochondrial carrier protein.	GO:0006839|mitochondrial transport;	GO:0016021|integral component of membrane;GO:0005743|mitochondrial inner membrane;	.	.	.
Novel_557	gene7299	chrNC_019460.2:204988682-205002524:+	gi|803055678|ref|XP_012030820.1|	1123	5e-147	PREDICTED: LOW QUALITY PROTEIN: killer cell lectin-like receptor subfamily B member 1 [Ovis aries]	gi|594042365|ref|XM_006045657.1|	585	0	PREDICTED: Bubalus bubalis killer cell lectin-like receptor subfamily B member 1-like (LOC102389810), transcript variant X1, mRNA	Q12918	252	5e-77	Killer cell lectin-like receptor subfamily B member 1	.	.	.	.	pfam00059	Lectin_C	Lectin C-type domain. This family includes both long and short form C-type	GO:0007166|cell surface receptor signaling pathway;GO:0050776|regulation of immune response;	GO:0016021|integral component of membrane;GO:0005886|plasma membrane;	GO:0030246|carbohydrate binding;GO:0004888|transmembrane signaling receptor activity;	K06543	KLRB; killer cell lectin-like receptor subfamily B
Novel_560	gene22256	chrNC_019476.2:18525586-19471906:-	gi|548514953|ref|XP_005695706.1|	4725	0	PREDICTED: metabotropic glutamate receptor 7 isoform X1 [Capra hircus]	gi|594092326|ref|XM_006069460.1|	3990	0	PREDICTED: Bubalus bubalis glutamate receptor, metabotropic 7 (GRM7), transcript variant X2, mRNA	P35400	1769	0	Metabotropic glutamate receptor 7	.	.	.	.	pfam00003	7tm_3	7 transmembrane sweet-taste receptor of 3 GCPR. This is a domain of seven transmembrane regions that forms the C-terminus of some subclass 3 G-coupled-protein receptors. It is often associated with a downstream cysteine-rich linker domain, NCD3G pfam07562, which is the human sweet-taste receptor, and the N-terminal domain, ANF_receptor pfam01094. The seven TM regions assemble in such a way as to …	GO:0007196|adenylate cyclase-inhibiting G-protein coupled glutamate receptor signaling pathway;GO:0007608|sensory perception of smell;	GO:0016021|integral component of membrane;GO:0005886|plasma membrane;	GO:0008066|glutamate receptor activity;GO:0001642|group III metabotropic glutamate receptor activity;	K04608	GRM6_7_8; metabotropic glutamate receptor 6/7/8
Novel_560	gene22681	chrNC_019476.2:57116468-57230726:-	gi|803186737|ref|XP_011955647.1|	3286	0	PREDICTED: nuclear receptor subfamily 2 group C member 2 isoform X1 [Ovis aries]	gi|594112499|ref|XM_006078977.1|	2830	0	PREDICTED: Bubalus bubalis nuclear receptor subfamily 2, group C, member 2 (NR2C2), mRNA	P49116	58.5	6e-07	Nuclear receptor subfamily 2 group C member 2	.	.	.	.	pfam00105	zf-C4	Zinc finger, C4 type (two domains). In nearly all cases, this is the DNA binding domain of a nuclear hormone receptor. The alignment contains two Zinc finger domains that are too dissimilar to be aligned with each other.	GO:0030154|cell differentiation;GO:0021549|cerebellum development;GO:0051321|meiotic cell cycle;GO:0007399|nervous system development;GO:0038066|p38MAPK cascade;GO:0048520|positive regulation of behavior;GO:0040019|positive regulation of embryonic development;GO:0045663|positive regulation of myoblast differentiation;GO:0045944|positive regulation of transcription from RNA polymerase II promoter;…	GO:0005654|nucleoplasm;	GO:0046982|protein heterodimerization activity;GO:0004872|receptor activity;GO:0043565|sequence-specific DNA binding;GO:0003707|steroid hormone receptor activity;GO:0003713|transcription coactivator activity;GO:0003700|transcription factor activity, sequence-specific DNA binding;GO:0008270|zinc ion binding;	K08544	NR2C2, TR4; testicular receptor 4
Novel_559	gene6668	chrNC_019460.2:160241797-160287856:+	gi|803047115|ref|XP_012030031.1|	5280	0	PREDICTED: leucine-rich repeats and immunoglobulin-like domains protein 3 isoform X1 [Ovis aries]	gi|556750522|ref|XM_005970615.1|	3874	0	PREDICTED: Pantholops hodgsonii leucine-rich repeats and immunoglobulin-like domains 3 (LRIG3), partial mRNA	Q6UXM1	1855	0	Leucine-rich repeats and immunoglobulin-like domains protein 3	SPy1798	75.9	8e-13	COG4886	pfam07679	I-set	Immunoglobulin I-set domain.	GO:0032474|otolith morphogenesis;	GO:0030659|cytoplasmic vesicle membrane;GO:0005615|extracellular space;GO:0016021|integral component of membrane;GO:0005886|plasma membrane;	.	.	.
Novel_555	gene6927	chrNC_019460.2:171298829-171336281:+	gi|440900091|gb|ELR51300.1|	152	5e-08	PR domain zinc finger protein 12, partial [Bos mutus]	gi|293337377|gb|GQ386770.1|	87	1e-35	Bos taurus breed Angus bone morphogenetic protein 2 kinase (BMP2K) gene, exons 2 through 4, 7, 9 through 13, 15 and partial cds	.	.	.	.	.	.	.	.	pfam01824	MatK_N	MatK/TrnK amino terminal region. The function of this region is unknown.	.	.	.	.	.
Novel_670	gene20029	chrNC_019472.2:78770846-78787001:-	gi|803162915|ref|XP_004016874.2|	553	4e-104	PREDICTED: olfactory receptor 5B12-like [Ovis aries]	gi|555991315|ref|XM_005907382.1|	510	0	PREDICTED: Bos mutus olfactory receptor 5B12-like (LOC102275180), mRNA	Q96R08	173	8e-82	Olfactory receptor 5B12	.	.	.	.	pfam13853	7tm_4	Olfactory receptor. The members of this family are transmembrane olfactory receptors.	GO:0007186|G-protein coupled receptor signaling pathway;	GO:0016021|integral component of membrane;GO:0005886|plasma membrane;	GO:0004930|G-protein coupled receptor activity;GO:0005549|odorant binding;GO:0004984|olfactory receptor activity;	K04257	OLFR; olfactory receptor
Novel_554	gene11833	chrNC_019464.2:49552052-49687401:-	gi|803092338|ref|XP_012036852.1|	2133	0	PREDICTED: myocardial zonula adherens protein isoform X2 [Ovis aries]	gi|548483166|ref|XM_005685718.1|	2200	0	PREDICTED: Capra hircus myocardial zonula adherens protein (MYZAP), transcript variant X1, mRNA	P0CAP1	598	0	Myocardial zonula adherens protein	.	.	.	.	pfam15328	GCOM2	Putative GRINL1B complex locus protein 2. This protein family is named Putative GRINL1B complex locus protein 2. GRINL1B is short for: glutamate receptor, ionotropic, N-methyl D-aspartate-like 1B. The name indicates what sort of receptor it is thought to be, a ligand gated ion channel specific to the neurotransmitter Glutamate. This family of proteins is found in eukaryotes. Proteins in this fami…	GO:0035556|intracellular signal transduction;	GO:0030054|cell junction;GO:0030864|cortical actin cytoskeleton;GO:0031234|extrinsic component of cytoplasmic side of plasma membrane;GO:0031674|I band;GO:0030018|Z disc;	.	.	.
Novel_559	gene6927	chrNC_019460.2:171298829-171336281:+	gi|440900091|gb|ELR51300.1|	152	5e-08	PR domain zinc finger protein 12, partial [Bos mutus]	gi|293337377|gb|GQ386770.1|	87	1e-35	Bos taurus breed Angus bone morphogenetic protein 2 kinase (BMP2K) gene, exons 2 through 4, 7, 9 through 13, 15 and partial cds	.	.	.	.	.	.	.	.	pfam01824	MatK_N	MatK/TrnK amino terminal region. The function of this region is unknown.	.	.	.	.	.
Novel_671	gene14503	chrNC_019468.2:23209331-23218875:-	gi|724943294|ref|XP_010386831.1|	330	1e-29	PREDICTED: LOW QUALITY PROTEIN: uncharacterized protein LOC104682053 [Rhinopithecus roxellana]	gi|478518551|ref|XM_004433446.1|	206	2e-101	PREDICTED: Ceratotherium simum simum uncharacterized LOC101395949 (LOC101395949), mRNA	.	.	.	.	.	.	.	.	pfam14916	CCDC92	Coiled-coil domain of unknown function. This domain family is found in eukaryotes, and is approximately 60 amino acids in length. The function is not known and the proteins carry no other domains.	.	.	.	.	.
Novel_557	gene5556	chrNC_019460.2:43226123-43242486:+	gi|803177168|ref|XP_011953488.1|	204	6e-14	PREDICTED: uncharacterized protein LOC105602960 [Ovis aries]	gi|594058850|ref|XR_327108.1|	505	0	PREDICTED: Bubalus bubalis uncharacterized LOC102400088 (LOC102400088), misc_RNA	.	.	.	.	.	.	.	.	pfam15498	Dendrin	Nephrin and CD2AP-binding protein, Dendrin. Dendrin is a family of eukaryotic proteins found in the podocytes of the kidneys. Dendrin, originally identified in telencephalic dendrites, is a constituent of the slit diaphragm, SD, complex of podocytes, where it directly binds to nephrin and CD2AP. Kidney podocytes and their slit diaphragms (SDs) form the final barrier to urinary protein loss. SD pr…	.	.	.	.	.
Novel_563	gene2443	chrNC_019458.2:234620126-234668938:+	gi|426218125|ref|XP_004003300.1|	1632	0	PREDICTED: P2Y purinoceptor 12 [Ovis aries]	gi|594093982|ref|XM_006070239.1|	2620	0	PREDICTED: Bubalus bubalis purinergic receptor P2Y, G-protein coupled, 12 (P2RY12), transcript variant X4, mRNA	Q95KC3	581	0	P2Y purinoceptor 12	.	.	.	.	pfam00001	7tm_1	7 transmembrane receptor (rhodopsin family). This family contains, amongst other G-protein-coupled receptors (GCPRs), members of the opsin family, which have been considered to be typical members of the rhodopsin superfamily. They share several motifs, mainly the seven transmembrane helices, GCPRs of the rhodopsin superfamily. All opsins bind a chromophore, such as 11-cis-retinal. The function of…	GO:0007193|adenylate cyclase-inhibiting G-protein coupled receptor signaling pathway;GO:0070527|platelet aggregation;	GO:0016021|integral component of membrane;GO:0031224|intrinsic component of membrane;GO:0005886|plasma membrane;	GO:0001621|ADP receptor activity;	.	.
Novel_554	gene985	chrNC_019458.2:91971194-92030167:+	gi|802988486|ref|XP_012034549.1|	2357	0	PREDICTED: vang-like protein 1 isoform X1 [Ovis aries]	gi|594069670|ref|XM_006058674.1|	4938	0	PREDICTED: Bubalus bubalis VANGL planar cell polarity protein 1 (VANGL1), transcript variant X1, mRNA	Q8TAA9	851	0	Vang-like protein 1	.	.	.	.	pfam06638	Strabismus	Strabismus protein. This family consists of several strabismus (STB) or Van Gogh-like (VANGL) proteins 1 and 2. The exact function of this family is unknown. It is thought, however that STB1 gene and STB2 may be potent tumor suppressor gene candidates.	GO:0007275|multicellular organismal development;GO:0060071|Wnt signaling pathway, planar cell polarity pathway;	GO:0016021|integral component of membrane;GO:0016328|lateral plasma membrane;	.	K04510	VANGL; vang-like
Novel_219	gene13353	chrNC_019466.2:50868083-50904078:+	gi|440906302|gb|ELR56579.1|	1358	1e-168	Peptidase inhibitor 15, partial [Bos mutus]	gi|548493517|ref|XM_005689105.1|	2337	0	PREDICTED: Capra hircus peptidase inhibitor 15 (PI15), mRNA	O43692	507	5e-163	Peptidase inhibitor 15	YJL079c	56.2	4e-07	COG2340	pfam00188	CAP	Cysteine-rich secretory protein family. This is a large family of cysteine-rich secretory proteins, antigen 5, and pathogenesis-related 1 proteins (CAP) that are found in a wide range of organisms, including prokaryotes and non-vertebrate eukaryotes, The nine subfamilies of the mammalian CAP 'super'family include: the human glioma pathogenesis-related 1 (GLIPR1), Golgi associated pathogenesis rel…	.	GO:0070062|extracellular exosome;	GO:0030414|peptidase inhibitor activity;	.	.
Novel_555	gene20400	chrNC_019473.2:36512351-36518010:-	gi|817290052|ref|XP_012315339.1|	201	6e-22	PREDICTED: GDNF antisense RNA 1 (head to head) [Aotus nancymaae]	gi|394999626|gb|JQ711177.1|	157	4e-74	Bos taurus growth hormone receptor gene, complete cds	.	.	.	.	.	.	.	.	pfam10325	7TM_GPCR_Srz	Serpentine type 7TM GPCR chemoreceptor Srz. Chemoreception is mediated in Caenorhabditis elegans by members of the seven-transmembrane G-protein-coupled receptor class (7TM GPCRs) of proteins which are of the serpentine type. Srz is a solo families amongst the superfamilies of chemoreceptors. Chemoperception is one of the central senses of soil nematodes like C. elegans which are otherwise 'blind…	.	.	.	.	.
Novel_559	gene28200	chrNC_019484.2:110704272-111152271:+	gi|795401457|ref|XP_011943010.1|	3364	0	PREDICTED: kelch-like protein 13 isoform X1 [Cercocebus atys]	gi|548529407|ref|XM_005700270.1|	3050	0	PREDICTED: Capra hircus kelch-like protein 13-like (LOC102169462), transcript variant X1, mRNA	A6QQY2	1212	0	Kelch-like protein 13	.	.	.	.	pfam07707	BACK	BTB And C-terminal Kelch. This domain is found associated with pfam00651 and pfam01344. The BACK domain is found juxtaposed to the BTB domain; they are separated by as little as two residues. This family appears to be closely related to the BTB domain (Finn RD, personal observation).	GO:0000910|cytokinesis;GO:0007067|mitotic nuclear division;GO:0016567|protein ubiquitination;	GO:0031463|Cul3-RING ubiquitin ligase complex;GO:0030496|midbody;	GO:0004842|ubiquitin-protein transferase activity;	K10447	KLHL9_13; kelch-like protein 9/13
Novel_554	gene13701	chrNC_019467.2:15876175-15911423:+	gi|803108670|ref|XP_012039782.1|	1685	0	PREDICTED: kidney mitochondrial carrier protein 1 isoform X2 [Ovis aries]	gi|548487908|ref|XM_005687432.1|	1839	0	PREDICTED: Capra hircus solute carrier family 25, member 30 (SLC25A30), transcript variant X1, mRNA	Q8HXE3	498	2e-173	Kidney mitochondrial carrier protein 1	.	.	.	.	pfam00153	Mito_carr	Mitochondrial carrier protein.	GO:0006839|mitochondrial transport;	GO:0016021|integral component of membrane;GO:0005743|mitochondrial inner membrane;	.	.	.
Novel_671	gene20029	chrNC_019472.2:78770846-78787001:-	gi|803162915|ref|XP_004016874.2|	553	4e-104	PREDICTED: olfactory receptor 5B12-like [Ovis aries]	gi|555991315|ref|XM_005907382.1|	510	0	PREDICTED: Bos mutus olfactory receptor 5B12-like (LOC102275180), mRNA	Q96R08	173	8e-82	Olfactory receptor 5B12	.	.	.	.	pfam13853	7tm_4	Olfactory receptor. The members of this family are transmembrane olfactory receptors.	GO:0007186|G-protein coupled receptor signaling pathway;	GO:0016021|integral component of membrane;GO:0005886|plasma membrane;	GO:0004930|G-protein coupled receptor activity;GO:0005549|odorant binding;GO:0004984|olfactory receptor activity;	K04257	OLFR; olfactory receptor
Novel_559	gene22256	chrNC_019476.2:18525586-19471906:-	gi|548514953|ref|XP_005695706.1|	4725	0	PREDICTED: metabotropic glutamate receptor 7 isoform X1 [Capra hircus]	gi|594092326|ref|XM_006069460.1|	3990	0	PREDICTED: Bubalus bubalis glutamate receptor, metabotropic 7 (GRM7), transcript variant X2, mRNA	P35400	1769	0	Metabotropic glutamate receptor 7	.	.	.	.	pfam00003	7tm_3	7 transmembrane sweet-taste receptor of 3 GCPR. This is a domain of seven transmembrane regions that forms the C-terminus of some subclass 3 G-coupled-protein receptors. It is often associated with a downstream cysteine-rich linker domain, NCD3G pfam07562, which is the human sweet-taste receptor, and the N-terminal domain, ANF_receptor pfam01094. The seven TM regions assemble in such a way as to …	GO:0007196|adenylate cyclase-inhibiting G-protein coupled glutamate receptor signaling pathway;GO:0007608|sensory perception of smell;	GO:0016021|integral component of membrane;GO:0005886|plasma membrane;	GO:0008066|glutamate receptor activity;GO:0001642|group III metabotropic glutamate receptor activity;	K04608	GRM6_7_8; metabotropic glutamate receptor 6/7/8
Novel_557	gene20400	chrNC_019473.2:36512351-36518010:-	gi|817290052|ref|XP_012315339.1|	201	6e-22	PREDICTED: GDNF antisense RNA 1 (head to head) [Aotus nancymaae]	gi|394999626|gb|JQ711177.1|	157	4e-74	Bos taurus growth hormone receptor gene, complete cds	.	.	.	.	.	.	.	.	pfam10325	7TM_GPCR_Srz	Serpentine type 7TM GPCR chemoreceptor Srz. Chemoreception is mediated in Caenorhabditis elegans by members of the seven-transmembrane G-protein-coupled receptor class (7TM GPCRs) of proteins which are of the serpentine type. Srz is a solo families amongst the superfamilies of chemoreceptors. Chemoperception is one of the central senses of soil nematodes like C. elegans which are otherwise 'blind…	.	.	.	.	.
Novel_560	gene28200	chrNC_019484.2:110704272-111152271:+	gi|795401457|ref|XP_011943010.1|	3364	0	PREDICTED: kelch-like protein 13 isoform X1 [Cercocebus atys]	gi|548529407|ref|XM_005700270.1|	3050	0	PREDICTED: Capra hircus kelch-like protein 13-like (LOC102169462), transcript variant X1, mRNA	A6QQY2	1212	0	Kelch-like protein 13	.	.	.	.	pfam07707	BACK	BTB And C-terminal Kelch. This domain is found associated with pfam00651 and pfam01344. The BACK domain is found juxtaposed to the BTB domain; they are separated by as little as two residues. This family appears to be closely related to the BTB domain (Finn RD, personal observation).	GO:0000910|cytokinesis;GO:0007067|mitotic nuclear division;GO:0016567|protein ubiquitination;	GO:0031463|Cul3-RING ubiquitin ligase complex;GO:0030496|midbody;	GO:0004842|ubiquitin-protein transferase activity;	K10447	KLHL9_13; kelch-like protein 9/13
Novel_554	gene28200	chrNC_019484.2:110704272-111152271:+	gi|795401457|ref|XP_011943010.1|	3364	0	PREDICTED: kelch-like protein 13 isoform X1 [Cercocebus atys]	gi|548529407|ref|XM_005700270.1|	3050	0	PREDICTED: Capra hircus kelch-like protein 13-like (LOC102169462), transcript variant X1, mRNA	A6QQY2	1212	0	Kelch-like protein 13	.	.	.	.	pfam07707	BACK	BTB And C-terminal Kelch. This domain is found associated with pfam00651 and pfam01344. The BACK domain is found juxtaposed to the BTB domain; they are separated by as little as two residues. This family appears to be closely related to the BTB domain (Finn RD, personal observation).	GO:0000910|cytokinesis;GO:0007067|mitotic nuclear division;GO:0016567|protein ubiquitination;	GO:0031463|Cul3-RING ubiquitin ligase complex;GO:0030496|midbody;	GO:0004842|ubiquitin-protein transferase activity;	K10447	KLHL9_13; kelch-like protein 9/13
Novel_560	gene2517	chrNC_019458.2:244589081-244666617:+	gi|803251898|ref|XP_011985891.1|	2854	0	PREDICTED: putative glycerol kinase 5 isoform X3 [Ovis aries musimon]	gi|548451868|ref|XM_005675587.1|	2646	0	PREDICTED: Capra hircus glycerol kinase 5 (putative) (GK5), mRNA	Q08D86	797	0	Putative glycerol kinase 5	TM1430	291	1e-86	COG0554	pfam00370	FGGY_N	FGGY family of carbohydrate kinases, N-terminal domain. This domain adopts a ribonuclease H-like fold and is structurally related to the C-terminal domain.	GO:0019563|glycerol catabolic process;GO:0016310|phosphorylation;	GO:0005737|cytoplasm;	GO:0005524|ATP binding;GO:0004370|glycerol kinase activity;GO:0016773|phosphotransferase activity, alcohol group as acceptor;	K19583	GK5; putative glycerol kinase 5 [EC:2.7.1.30]
Novel_560	gene7299	chrNC_019460.2:204988682-205002524:+	gi|803055678|ref|XP_012030820.1|	1123	5e-147	PREDICTED: LOW QUALITY PROTEIN: killer cell lectin-like receptor subfamily B member 1 [Ovis aries]	gi|594042365|ref|XM_006045657.1|	585	0	PREDICTED: Bubalus bubalis killer cell lectin-like receptor subfamily B member 1-like (LOC102389810), transcript variant X1, mRNA	Q12918	252	5e-77	Killer cell lectin-like receptor subfamily B member 1	.	.	.	.	pfam00059	Lectin_C	Lectin C-type domain. This family includes both long and short form C-type	GO:0007166|cell surface receptor signaling pathway;GO:0050776|regulation of immune response;	GO:0016021|integral component of membrane;GO:0005886|plasma membrane;	GO:0030246|carbohydrate binding;GO:0004888|transmembrane signaling receptor activity;	K06543	KLRB; killer cell lectin-like receptor subfamily B
Novel_555	gene22097	chrNC_019476.2:7122589-7189146:+	gi|803186865|ref|XP_011955702.1|	2684	0	PREDICTED: LOW QUALITY PROTEIN: E3 ubiquitin-protein ligase TRIM71 isoform X1, partial [Ovis aries]	gi|466057913|ref|XM_004279694.1|	1743	0	PREDICTED: Orcinus orca tripartite motif containing 71, E3 ubiquitin protein ligase (TRIM71), mRNA	Q2Q1W2	93.6	2e-17	E3 ubiquitin-protein ligase TRIM71	.	.	.	.	pfam00630	Filamin	Filamin/ABP280 repeat.	GO:0061158|3'-UTR-mediated mRNA destabilization;GO:0008543|fibroblast growth factor receptor signaling pathway;GO:0000082|G1/S transition of mitotic cell cycle;GO:0035278|negative regulation of translation involved in gene silencing by miRNA;GO:0010586|miRNA metabolic process;GO:0017148|negative regulation of translation;GO:0001843|neural tube closure;GO:0021915|neural tube development;GO:2000637…	GO:0000932|cytoplasmic mRNA processing body;	GO:0016874|ligase activity;GO:0035198|miRNA binding;GO:0030371|translation repressor activity;GO:0061630|ubiquitin protein ligase activity;GO:0004842|ubiquitin-protein transferase activity;GO:0008270|zinc ion binding;	K12035	TRIM71; tripartite motif-containing protein 71 [EC:2.3.2.27]
Novel_557	gene6139	chrNC_019460.2:105938306-105988465:+	gi|803041575|ref|XP_012029299.1|	2698	0	PREDICTED: transmembrane protein 87B isoform X1 [Ovis aries]	gi|548485133|ref|XM_005686408.1|	4347	0	PREDICTED: Capra hircus transmembrane protein 87B (TMEM87B), partial mRNA	Q96K49	914	0	Transmembrane protein 87B	.	.	.	.	pfam06814	Lung_7-TM_R	Lung seven transmembrane receptor. This family represents a conserved region with eukaryotic lung seven transmembrane receptors and related proteins.	.	GO:0016021|integral component of membrane;	.	.	.
Novel_669	gene15396	chrNC_019468.2:51423414-51439479:-	gi|803125923|ref|XP_012041866.1|	4877	0	PREDICTED: lysosomal alpha-glucosidase isoform X1 [Ovis aries]	gi|548509909|ref|XM_005694082.1|	4065	0	PREDICTED: Capra hircus glucosidase, alpha; acid (GAA), transcript variant X2, mRNA	Q9MYM4	1752	0	Lysosomal alpha-glucosidase	alr4773	312	8e-90	COG1501	pfam01055	Glyco_hydro_31	Glycosyl hydrolases family 31. Glycosyl hydrolases are key enzymes of carbohydrate metabolizm. Family 31 comprises of enzymes that are, or similar to, alpha- galactosidases.	GO:0060048|cardiac muscle contraction;GO:0002086|diaphragm contraction;GO:0005980|glycogen catabolic process;GO:0003007|heart morphogenesis;GO:0007626|locomotory behavior;GO:0007040|lysosome organization;GO:0046716|muscle cell cellular homeostasis;GO:0050885|neuromuscular process controlling balance;GO:0050884|neuromuscular process controlling posture;GO:0002026|regulation of the force of heart c…	GO:0070062|extracellular exosome;GO:0005765|lysosomal membrane;	GO:0004558|alpha-1,4-glucosidase activity;GO:0030246|carbohydrate binding;GO:0032450|maltose alpha-glucosidase activity;GO:0004574|oligo-1,6-glucosidase activity;	K12316	GAA; lysosomal alpha-glucosidase [EC:3.2.1.20]
Novel_557	gene20627	chrNC_019474.2:9524955-9531860:+	gi|332164766|ref|NP_001193721.1|	204	2e-13	natural cytotoxicity triggering receptor 3 ligand 1 precursor [Bos taurus]	gi|262331544|ref|NG_013350.1|	141	3e-65	Homo sapiens nuclear receptor subfamily 3, group C, member 2 (NR3C2), RefSeqGene on chromosome 4	.	.	.	.	.	.	.	.	pfam10324	7TM_GPCR_Srw	Serpentine type 7TM GPCR chemoreceptor Srw. Chemoreception is mediated in Caenorhabditis elegans by members of the seven-transmembrane G-protein-coupled receptor class (7TM GPCRs) of proteins which are of the serpentine type. Srw is a solo family amongst the superfamilies of chemoreceptors. Chemoperception is one of the central senses of soil nematodes like C. elegans which are otherwise 'blind' …	.	.	.	.	.
Novel_560	gene8319	chrNC_019461.2:93480430-93604895:+	gi|741924383|ref|XP_010802764.1|	2089	0	PREDICTED: nuclear respiratory factor 1 isoform X1 [Bos taurus]	gi|594037676|ref|XM_006043404.1|	2846	0	PREDICTED: Bubalus bubalis nuclear respiratory factor 1 (NRF1), transcript variant X4, mRNA	Q9WU00	53.9	3e-06	Nuclear respiratory factor 1	.	.	.	.	pfam10491	Nrf1_DNA-bind	NLS-binding and DNA-binding and dimerization domains of Nrf1. In Drosophila, the erect wing (ewg) protein is required for proper development of the central nervous system and the indirect flight muscles. The fly ewg gene encodes a novel DNA-binding domain that is also found in four genes previously identified in sea urchin, chicken, zebrafish, and human. Nuclear respiratory factor-1 is a transcri…	GO:0007005|mitochondrion organization;GO:0007275|multicellular organismal development;GO:0045944|positive regulation of transcription from RNA polymerase II promoter;GO:0006357|regulation of transcription from RNA polymerase II promoter;	GO:0070062|extracellular exosome;GO:0005654|nucleoplasm;GO:0005634|nucleus;GO:0005667|transcription factor complex;	GO:0001046|core promoter sequence-specific DNA binding;GO:0042803|protein homodimerization activity;GO:0000978|RNA polymerase II core promoter proximal region sequence-specific DNA binding;GO:0003700|transcription factor activity, sequence-specific DNA binding;GO:0001077|transcriptional activator activity, RNA polymerase II core promoter proximal region sequence-specific binding;	K11831	NRF1; nuclear respiratory factor 1
Novel_671	gene26611	chrNC_019482.2:26025366-26031013:+	gi|594094699|ref|XP_006070646.1|	363	5e-36	PREDICTED: HIG1 domain family member 1A, mitochondrial-like [Bubalus bubalis]	gi|116004446|ref|NM_001077114.1|	940	0	Bos taurus HIG1 hypoxia inducible domain family, member 1A (HIGD1A), mRNA	Q9JLR9	108	1e-25	HIG1 domain family member 1A, mitochondrial	.	.	.	.	pfam04588	HIG_1_N	Hypoxia induced protein conserved region. This family is found in proteins thought to be involved in the response to hypoxia. Family members mostly come from diverse eukaryotic organisms however eubacterial members have been identified. This region is found at the N-terminus of the member proteins which are predicted to be transmembrane.	GO:0042149|cellular response to glucose starvation;GO:0071456|cellular response to hypoxia;GO:0043066|negative regulation of apoptotic process;GO:0090201|negative regulation of release of cytochrome c from mitochondria;GO:0055114|oxidation-reduction process;GO:0071902|positive regulation of protein serine/threonine kinase activity;	GO:0016021|integral component of membrane;GO:0016020|membrane;GO:0005743|mitochondrial inner membrane;GO:0005739|mitochondrion;GO:0005634|nucleus;GO:0043234|protein complex;GO:0070469|respiratory chain;	.	.	.
Novel_557	gene11833	chrNC_019464.2:49552052-49687401:-	gi|803092338|ref|XP_012036852.1|	2133	0	PREDICTED: myocardial zonula adherens protein isoform X2 [Ovis aries]	gi|548483166|ref|XM_005685718.1|	2200	0	PREDICTED: Capra hircus myocardial zonula adherens protein (MYZAP), transcript variant X1, mRNA	P0CAP1	598	0	Myocardial zonula adherens protein	.	.	.	.	pfam15328	GCOM2	Putative GRINL1B complex locus protein 2. This protein family is named Putative GRINL1B complex locus protein 2. GRINL1B is short for: glutamate receptor, ionotropic, N-methyl D-aspartate-like 1B. The name indicates what sort of receptor it is thought to be, a ligand gated ion channel specific to the neurotransmitter Glutamate. This family of proteins is found in eukaryotes. Proteins in this fami…	GO:0035556|intracellular signal transduction;	GO:0030054|cell junction;GO:0030864|cortical actin cytoskeleton;GO:0031234|extrinsic component of cytoplasmic side of plasma membrane;GO:0031674|I band;GO:0030018|Z disc;	.	.	.
Novel_559	gene22681	chrNC_019476.2:57116468-57230726:-	gi|803186737|ref|XP_011955647.1|	3286	0	PREDICTED: nuclear receptor subfamily 2 group C member 2 isoform X1 [Ovis aries]	gi|594112499|ref|XM_006078977.1|	2830	0	PREDICTED: Bubalus bubalis nuclear receptor subfamily 2, group C, member 2 (NR2C2), mRNA	P49116	58.5	6e-07	Nuclear receptor subfamily 2 group C member 2	.	.	.	.	pfam00105	zf-C4	Zinc finger, C4 type (two domains). In nearly all cases, this is the DNA binding domain of a nuclear hormone receptor. The alignment contains two Zinc finger domains that are too dissimilar to be aligned with each other.	GO:0030154|cell differentiation;GO:0021549|cerebellum development;GO:0051321|meiotic cell cycle;GO:0007399|nervous system development;GO:0038066|p38MAPK cascade;GO:0048520|positive regulation of behavior;GO:0040019|positive regulation of embryonic development;GO:0045663|positive regulation of myoblast differentiation;GO:0045944|positive regulation of transcription from RNA polymerase II promoter;…	GO:0005654|nucleoplasm;	GO:0046982|protein heterodimerization activity;GO:0004872|receptor activity;GO:0043565|sequence-specific DNA binding;GO:0003707|steroid hormone receptor activity;GO:0003713|transcription coactivator activity;GO:0003700|transcription factor activity, sequence-specific DNA binding;GO:0008270|zinc ion binding;	K08544	NR2C2, TR4; testicular receptor 4
Novel_557	gene25580	chrNC_019481.2:1537685-1550930:-	gi|803280243|ref|XP_011999796.1|	2036	0	PREDICTED: zinc finger protein 598 isoform X2 [Ovis aries musimon]	gi|593707119|ref|XM_007100147.1|	1076	0	PREDICTED: Physeter catodon zinc finger protein 598 (ZNF598), mRNA	Q80YR4	232	9e-142	Zinc finger protein 598	SPCC1223.01	75.1	1e-13	COG5236	pfam15449	Retinal	Retinal protein. This family of proteins is found in the photoreceptor cells of the retina. Mutations of the gene encoding this protein have been associated with retinal disorders such as retinitis pigmentosa and late-onset progressive retinal atrophy. The function of this family of proteins is unknown, but it is likely to be important in the development and function of the retina.	.	.	GO:0044822|poly(A) RNA binding;GO:0008270|zinc ion binding;	.	.
Novel_560	gene5556	chrNC_019460.2:43226123-43242486:+	gi|803177168|ref|XP_011953488.1|	204	6e-14	PREDICTED: uncharacterized protein LOC105602960 [Ovis aries]	gi|594058850|ref|XR_327108.1|	505	0	PREDICTED: Bubalus bubalis uncharacterized LOC102400088 (LOC102400088), misc_RNA	.	.	.	.	.	.	.	.	pfam15498	Dendrin	Nephrin and CD2AP-binding protein, Dendrin. Dendrin is a family of eukaryotic proteins found in the podocytes of the kidneys. Dendrin, originally identified in telencephalic dendrites, is a constituent of the slit diaphragm, SD, complex of podocytes, where it directly binds to nephrin and CD2AP. Kidney podocytes and their slit diaphragms (SDs) form the final barrier to urinary protein loss. SD pr…	.	.	.	.	.
Novel_555	gene18636	chrNC_019471.2:56931997-56937960:+	gi|308036506|dbj|BAJ21709.1|	811	2e-119	putative pheromone receptor sheepv1r21 [Ovis aries]	gi|308036505|dbj|AB519049.1|	569	0	Ovis aries sheepv1r21 gene for putative pheromone receptor sheepv1r21, partial cds	Q7Z5H5	94.4	2e-83	Vomeronasal type-1 receptor 4	.	.	.	.	pfam03402	V1R	Vomeronasal organ pheromone receptor family, V1R. This family represents one of two known vomeronasal organ receptor families, the V1R family.	GO:0019236|response to pheromone;	GO:0016021|integral component of membrane;GO:0005886|plasma membrane;	GO:0016503|pheromone receptor activity;	K04614	V1R; vomeronasal1 receptor
Novel_669	gene14503	chrNC_019468.2:23209331-23218875:-	gi|724943294|ref|XP_010386831.1|	330	1e-29	PREDICTED: LOW QUALITY PROTEIN: uncharacterized protein LOC104682053 [Rhinopithecus roxellana]	gi|478518551|ref|XM_004433446.1|	206	2e-101	PREDICTED: Ceratotherium simum simum uncharacterized LOC101395949 (LOC101395949), mRNA	.	.	.	.	.	.	.	.	pfam14916	CCDC92	Coiled-coil domain of unknown function. This domain family is found in eukaryotes, and is approximately 60 amino acids in length. The function is not known and the proteins carry no other domains.	.	.	.	.	.
Novel_560	gene16852	chrNC_019470.2:44258498-44263211:+	gi|803098707|ref|XP_012038148.1|	148	6e-07	PREDICTED: glycoprotein endo-alpha-1,2-mannosidase isoform X1 [Ovis aries]	gi|57634397|gb|AC146967.3|	87	2e-35	Bos taurus clone RP42-279M12, complete sequence	.	.	.	.	.	.	.	.	pfam11162	DUF2946	Protein of unknown function (DUF2946). This family of proteins has no known function.	.	.	.	.	.
Novel_563	gene23821	chrNC_019478.2:8408751-8410651:-	.	.	.	.	gi|89274849|gb|DQ405273.1|	58	1e-19	Bos taurus chromosome 9 clone BAC CHORI-21B24, complete sequence	.	.	.	.	.	.	.	.	.	.	.	.	.	.	.	.
Novel_313	gene8068	chrNC_019461.2:63887361-63967132:-	gi|426227724|ref|XP_004007966.1|	3129	0	PREDICTED: late secretory pathway protein AVL9 homolog isoform X1 [Ovis aries]	gi|594085665|ref|XM_006066292.1|	5822	0	PREDICTED: Bubalus bubalis AVL9 homolog (S. cerevisiase) (AVL9), transcript variant X1, mRNA	Q8NBF6	1112	0	Late secretory pathway protein AVL9 homolog	.	.	.	.	pfam09794	Avl9	Transport protein Avl9. Avl9 is a protein involved in exocytic transport from the Golgi. It has been speculated that Avl9 could play a role in deforming membranes for vesicle fission and/or in recruiting cargo.	GO:0016477|cell migration;	GO:0016021|integral component of membrane;GO:0055037|recycling endosome;	.	.	.
Novel_671	gene6762	chrNC_019460.2:162968459-162974589:+	.	.	.	.	gi|339333373|emb|FQ482125.7|	65	1e-23	B.taurus DNA sequence from clone CH240-487I9, complete sequence	P11369	53.5	3e-06	LINE-1 retrotransposable element ORF2 protein	.	.	.	.	pfam03348	Serinc	Serine incorporator (Serinc). This is a family of eukaryotic membrane proteins which incorporate serine into membranes and facilitate the synthesis of the serine-derived lipids phosphatidylserine and sphingolipid. Members of this family contain 11 transmembrane domains and form intracellular complexes with key enzymes involved in serine and sphingolipid biosynthesis.	GO:0006310|DNA recombination;	.	GO:0004519|endonuclease activity;GO:0046872|metal ion binding;GO:0003964|RNA-directed DNA polymerase activity;	.	.
Novel_559	gene28275	chrNC_019484.2:121724607-121726414:-	gi|426257777|ref|XP_004022499.1|	333	4e-35	PREDICTED: WW domain-binding protein 5 [Ovis aries]	gi|556731302|ref|XM_005961277.1|	742	0	PREDICTED: Pantholops hodgsonii WW domain binding protein 5 (WBP5), mRNA	Q9UHQ7	120	7e-32	Transcription elongation factor A protein-like 9	.	.	.	.	pfam04538	BEX	Brain expressed X-linked like family. This is a family of transcription elongation factors which includes those referred to as Bex proteins as well as those named TCEAL7. Bex1 was shown to be a novel link between neurotrophin signalling, the cell cycle, and neuronal differentiation, suggesting it might function by coordinating internal cellular states with the ability of cells to respond to exter…	GO:0006357|regulation of transcription from RNA polymerase II promoter;GO:0006351|transcription, DNA-templated;	GO:0005634|nucleus;	GO:0050699|WW domain binding;	.	.
Novel_554	gene22681	chrNC_019476.2:57116468-57230726:-	gi|803186737|ref|XP_011955647.1|	3286	0	PREDICTED: nuclear receptor subfamily 2 group C member 2 isoform X1 [Ovis aries]	gi|594112499|ref|XM_006078977.1|	2830	0	PREDICTED: Bubalus bubalis nuclear receptor subfamily 2, group C, member 2 (NR2C2), mRNA	P49116	58.5	6e-07	Nuclear receptor subfamily 2 group C member 2	.	.	.	.	pfam00105	zf-C4	Zinc finger, C4 type (two domains). In nearly all cases, this is the DNA binding domain of a nuclear hormone receptor. The alignment contains two Zinc finger domains that are too dissimilar to be aligned with each other.	GO:0030154|cell differentiation;GO:0021549|cerebellum development;GO:0051321|meiotic cell cycle;GO:0007399|nervous system development;GO:0038066|p38MAPK cascade;GO:0048520|positive regulation of behavior;GO:0040019|positive regulation of embryonic development;GO:0045663|positive regulation of myoblast differentiation;GO:0045944|positive regulation of transcription from RNA polymerase II promoter;…	GO:0005654|nucleoplasm;	GO:0046982|protein heterodimerization activity;GO:0004872|receptor activity;GO:0043565|sequence-specific DNA binding;GO:0003707|steroid hormone receptor activity;GO:0003713|transcription coactivator activity;GO:0003700|transcription factor activity, sequence-specific DNA binding;GO:0008270|zinc ion binding;	K08544	NR2C2, TR4; testicular receptor 4
Novel_560	gene11833	chrNC_019464.2:49552052-49687401:-	gi|803092338|ref|XP_012036852.1|	2133	0	PREDICTED: myocardial zonula adherens protein isoform X2 [Ovis aries]	gi|548483166|ref|XM_005685718.1|	2200	0	PREDICTED: Capra hircus myocardial zonula adherens protein (MYZAP), transcript variant X1, mRNA	P0CAP1	598	0	Myocardial zonula adherens protein	.	.	.	.	pfam15328	GCOM2	Putative GRINL1B complex locus protein 2. This protein family is named Putative GRINL1B complex locus protein 2. GRINL1B is short for: glutamate receptor, ionotropic, N-methyl D-aspartate-like 1B. The name indicates what sort of receptor it is thought to be, a ligand gated ion channel specific to the neurotransmitter Glutamate. This family of proteins is found in eukaryotes. Proteins in this fami…	GO:0035556|intracellular signal transduction;	GO:0030054|cell junction;GO:0030864|cortical actin cytoskeleton;GO:0031234|extrinsic component of cytoplasmic side of plasma membrane;GO:0031674|I band;GO:0030018|Z disc;	.	.	.
Novel_671	gene18279	chrNC_019471.2:50297983-50302451:-	gi|426242970|ref|XP_004015341.1|	1189	8e-161	PREDICTED: B-cell antigen receptor complex-associated protein alpha chain isoform X1 [Ovis aries]	gi|548504739|ref|XM_005692572.1|	1142	0	PREDICTED: Capra hircus CD79a molecule, immunoglobulin-associated alpha (CD79A), transcript variant X1, mRNA	P40293	333	3e-109	B-cell antigen receptor complex-associated protein alpha chain	.	.	.	.	pfam07686	V-set	Immunoglobulin V-set domain. This domain is found in antibodies as well as neural protein P0 and CTL4 amongst others.	GO:0002250|adaptive immune response;GO:0042113|B cell activation;GO:0030183|B cell differentiation;GO:0042100|B cell proliferation;GO:0050853|B cell receptor signaling pathway;	GO:0019815|B cell receptor complex;GO:0005737|cytoplasm;GO:0009897|external side of plasma membrane;GO:0005887|integral component of plasma membrane;GO:0045121|membrane raft;GO:0005771|multivesicular body;	GO:0004888|transmembrane signaling receptor activity;	K06506	CD79A, IGA; CD79A antigen
Novel_563	gene18913	chrNC_019472.2:936390-952052:-	gi|803330023|ref|XP_012023124.1|	1888	0	PREDICTED: probable G-protein coupled receptor 83 isoform X2 [Ovis aries musimon]	gi|594097266|ref|XM_006071813.1|	2409	0	PREDICTED: Bubalus bubalis G protein-coupled receptor 83 (GPR83), mRNA	Q9NYM4	663	0	Probable G-protein coupled receptor 83	.	.	.	.	pfam00001	7tm_1	7 transmembrane receptor (rhodopsin family). This family contains, amongst other G-protein-coupled receptors (GCPRs), members of the opsin family, which have been considered to be typical members of the rhodopsin superfamily. They share several motifs, mainly the seven transmembrane helices, GCPRs of the rhodopsin superfamily. All opsins bind a chromophore, such as 11-cis-retinal. The function of…	GO:0007166|cell surface receptor signaling pathway;GO:0051384|response to glucocorticoid;	GO:0005887|integral component of plasma membrane;GO:0031513|nonmotile primary cilium;GO:0005886|plasma membrane;	GO:0004930|G-protein coupled receptor activity;GO:0004983|neuropeptide Y receptor activity;	K04210	GPR83, GPR72; G protein-coupled receptor 83
Novel_671	gene20034	chrNC_019472.2:78846525-78848224:-	gi|803163355|ref|XP_011952052.1|	1363	0	PREDICTED: olfactory receptor 5B12-like [Ovis aries]	gi|548497239|ref|XM_005690325.1|	794	0	PREDICTED: Capra hircus olfactory receptor 5B12-like (LOC102189607), mRNA	Q96R08	52.8	2e-06	Olfactory receptor 5B12	.	.	.	.	pfam13853	7tm_4	Olfactory receptor. The members of this family are transmembrane olfactory receptors.	GO:0007186|G-protein coupled receptor signaling pathway;	GO:0016021|integral component of membrane;GO:0005886|plasma membrane;	GO:0004930|G-protein coupled receptor activity;GO:0005549|odorant binding;GO:0004984|olfactory receptor activity;	K04257	OLFR; olfactory receptor
Novel_671	gene20032	chrNC_019472.2:78813216-78814211:-	gi|556717553|ref|XP_005954686.1|	1340	0	PREDICTED: olfactory receptor 5B12-like [Pantholops hodgsonii]	gi|556717552|ref|XM_005954624.1|	809	0	PREDICTED: Pantholops hodgsonii olfactory receptor 5B12-like (LOC102342723), mRNA	Q96R08	53.1	1e-06	Olfactory receptor 5B12	.	.	.	.	pfam13853	7tm_4	Olfactory receptor. The members of this family are transmembrane olfactory receptors.	GO:0007186|G-protein coupled receptor signaling pathway;	GO:0016021|integral component of membrane;GO:0005886|plasma membrane;	GO:0004930|G-protein coupled receptor activity;GO:0005549|odorant binding;GO:0004984|olfactory receptor activity;	K04257	OLFR; olfactory receptor
Novel_671	gene20030	chrNC_019472.2:78794239-78795191:-	gi|803299121|ref|XP_012008065.1|	745	3e-132	PREDICTED: olfactory receptor 5B12-like [Ovis aries musimon]	gi|194673647|ref|XM_586731.4|	635	0	PREDICTED: Bos taurus uncharacterized LOC509710 (LOC509710), mRNA	A6NL26	194	8e-88	Olfactory receptor 5B21	.	.	.	.	pfam13853	7tm_4	Olfactory receptor. The members of this family are transmembrane olfactory receptors.	GO:0007186|G-protein coupled receptor signaling pathway;	GO:0016021|integral component of membrane;GO:0005886|plasma membrane;	GO:0004930|G-protein coupled receptor activity;GO:0005549|odorant binding;GO:0004984|olfactory receptor activity;	K04257	OLFR; olfactory receptor
Novel_554	gene6208	chrNC_019460.2:117002643-117511677:-	gi|803041858|ref|XP_012029394.1|	5822	0	PREDICTED: liprin-alpha-2 isoform X7 [Ovis aries]	gi|548464554|ref|XM_005679765.1|	5275	0	PREDICTED: Capra hircus protein tyrosine phosphatase, receptor type, f polypeptide (PTPRF), interacting protein (liprin), alpha 2 (PPFIA2), transcript variant X3, mRNA	O75334	2174	0	Liprin-alpha-2	.	.	.	.	pfam13868	Trichoplein	tumor suppressor, Mitostatin. Trichoplein or mitostatin, was first defined as a meiosis-specific nuclear structural protein. It has since been linked with mitochondrial movement. It is associated with the mitochondrial outer membrane, and over-expression leads to reduction in mitochondrial motility whereas lack of it enhances mitochondrial movement. The activity appears to be mediated through bin…	GO:0007160|cell-matrix adhesion;GO:0014047|glutamate secretion;GO:0007269|neurotransmitter secretion;	GO:0009986|cell surface;GO:0005737|cytoplasm;GO:0005829|cytosol;GO:0070062|extracellular exosome;GO:0048786|presynaptic active zone;	.	.	.
Novel_559	gene23015	chrNC_019477.2:19850189-19878431:+	gi|525507166|ref|NP_001267621.1|	1519	0	mitochondrial uncoupling protein 4 [Ovis aries]	gi|594693225|ref|XM_007193827.1|	2000	0	PREDICTED: Balaenoptera acutorostrata scammoni solute carrier family 25, member 27 (SLC25A27), transcript variant X1, mRNA	O95847	502	6e-163	Mitochondrial uncoupling protein 4	.	.	.	.	pfam00153	Mito_carr	Mitochondrial carrier protein.	GO:0035356|cellular triglyceride homeostasis;GO:0006091|generation of precursor metabolites and energy;GO:0048839|inner ear development;GO:0043066|negative regulation of apoptotic process;GO:0051562|negative regulation of mitochondrial calcium ion concentration;GO:0010917|negative regulation of mitochondrial membrane potential;GO:0070997|neuron death;GO:0008284|positive regulation of cell prolife…	GO:0045177|apical part of cell;GO:0016021|integral component of membrane;GO:0005743|mitochondrial inner membrane;GO:0005739|mitochondrion;GO:0043025|neuronal cell body;	GO:0003735|structural constituent of ribosome;	K15112	SLC25A27, UCP4; solute carrier family 25 (mitochondrial uncoupling protein), member 27
Novel_560	gene10202	chrNC_019462.2:91348981-91366050:+	gi|555964763|ref|XP_005894445.1|	258	4e-20	PREDICTED: taste receptor type 2 member 42-like, partial [Bos mutus]	gi|32329538|gb|AC008534.7|	1204	0	Homo sapiens chromosome 5 clone CTC-484P3, complete sequence	.	.	.	.	.	.	.	.	pfam04764	DUF613	Protein of unknown function (DUF613). Family of chloroplast proteins of unknown function. Some members have two copies of the conserved region.	.	.	.	.	.
Novel_559	gene189	chrNC_019458.2:12468259-12492869:-	gi|823411217|ref|XP_012418649.1|	2578	0	PREDICTED: splicing factor 3A subunit 3 isoform X1 [Odobenus rosmarus divergens]	gi|548461502|ref|XM_005678676.1|	1781	0	PREDICTED: Capra hircus splicing factor 3a, subunit 3, 60kDa (SF3A3), mRNA	Q12874	978	0	Splicing factor 3A subunit 3	SPBC36.09	253	4e-74	COG5188	pfam11931	DUF3449	Domain of unknown function (DUF3449). This presumed domain is functionally uncharacterized. This domain is found in eukaryotes. This domain is typically between 181 to 207 amino acids in length. This domain has two conserved sequence motifs: PIP and CEICG. The domain carries a zinc-finger domain of the C2H2-type.	GO:0000389|mRNA 3'-splice site recognition;GO:0006397|mRNA processing;GO:0000398|mRNA splicing, via spliceosome;GO:0008380|RNA splicing;GO:0000375|RNA splicing, via transesterification reactions;	GO:0071013|catalytic step 2 spliceosome;GO:0016607|nuclear speck;GO:0005654|nucleoplasm;GO:0005681|spliceosomal complex;	GO:0044822|poly(A) RNA binding;GO:0003723|RNA binding;GO:0008270|zinc ion binding;	K12827	SF3A3, SAP61, PRP9; splicing factor 3A subunit 3
Novel_560	gene6668	chrNC_019460.2:160241797-160287856:+	gi|803047115|ref|XP_012030031.1|	5280	0	PREDICTED: leucine-rich repeats and immunoglobulin-like domains protein 3 isoform X1 [Ovis aries]	gi|556750522|ref|XM_005970615.1|	3874	0	PREDICTED: Pantholops hodgsonii leucine-rich repeats and immunoglobulin-like domains 3 (LRIG3), partial mRNA	Q6UXM1	1855	0	Leucine-rich repeats and immunoglobulin-like domains protein 3	SPy1798	75.9	8e-13	COG4886	pfam07679	I-set	Immunoglobulin I-set domain.	GO:0032474|otolith morphogenesis;	GO:0030659|cytoplasmic vesicle membrane;GO:0005615|extracellular space;GO:0016021|integral component of membrane;GO:0005886|plasma membrane;	.	.	.
Novel_559	gene18636	chrNC_019471.2:56931997-56937960:+	gi|308036506|dbj|BAJ21709.1|	811	2e-119	putative pheromone receptor sheepv1r21 [Ovis aries]	gi|308036505|dbj|AB519049.1|	569	0	Ovis aries sheepv1r21 gene for putative pheromone receptor sheepv1r21, partial cds	Q7Z5H5	94.4	2e-83	Vomeronasal type-1 receptor 4	.	.	.	.	pfam03402	V1R	Vomeronasal organ pheromone receptor family, V1R. This family represents one of two known vomeronasal organ receptor families, the V1R family.	GO:0019236|response to pheromone;	GO:0016021|integral component of membrane;GO:0005886|plasma membrane;	GO:0016503|pheromone receptor activity;	K04614	V1R; vomeronasal1 receptor
Novel_559	gene10901	chrNC_019463.2:95958370-95971949:+	gi|803328406|ref|XP_012022356.1|	192	2e-11	PREDICTED: protein NLRC5 isoform X7 [Ovis aries musimon]	gi|51556308|gb|AC150524.3|	110	6e-48	Bos taurus BAC CH240-89P8 (Children's Hospital Oakland Research Institute Bovine BAC Library (male)) complete sequence	.	.	.	.	.	.	.	.	pfam14264	Glucos_trans_II	Glucosyl transferase GtrII. This family includes glucosyl transferase II from the Shigella phage SfII, which mediates seroconversion of S. flexneri when the phage is integrated into the host chromosome.	.	.	.	.	.
Novel_557	gene16852	chrNC_019470.2:44258498-44263211:+	gi|803098707|ref|XP_012038148.1|	148	6e-07	PREDICTED: glycoprotein endo-alpha-1,2-mannosidase isoform X1 [Ovis aries]	gi|57634397|gb|AC146967.3|	87	2e-35	Bos taurus clone RP42-279M12, complete sequence	.	.	.	.	.	.	.	.	pfam11162	DUF2946	Protein of unknown function (DUF2946). This family of proteins has no known function.	.	.	.	.	.
Novel_667	gene18279	chrNC_019471.2:50297983-50302451:-	gi|426242970|ref|XP_004015341.1|	1189	8e-161	PREDICTED: B-cell antigen receptor complex-associated protein alpha chain isoform X1 [Ovis aries]	gi|548504739|ref|XM_005692572.1|	1142	0	PREDICTED: Capra hircus CD79a molecule, immunoglobulin-associated alpha (CD79A), transcript variant X1, mRNA	P40293	333	3e-109	B-cell antigen receptor complex-associated protein alpha chain	.	.	.	.	pfam07686	V-set	Immunoglobulin V-set domain. This domain is found in antibodies as well as neural protein P0 and CTL4 amongst others.	GO:0002250|adaptive immune response;GO:0042113|B cell activation;GO:0030183|B cell differentiation;GO:0042100|B cell proliferation;GO:0050853|B cell receptor signaling pathway;	GO:0019815|B cell receptor complex;GO:0005737|cytoplasm;GO:0009897|external side of plasma membrane;GO:0005887|integral component of plasma membrane;GO:0045121|membrane raft;GO:0005771|multivesicular body;	GO:0004888|transmembrane signaling receptor activity;	K06506	CD79A, IGA; CD79A antigen
Novel_669	gene3334	chrNC_019459.2:52298201-52301763:+	gi|803013567|ref|XP_011976592.1|	1585	0	PREDICTED: olfactory receptor 2S2-like [Ovis aries]	gi|548477353|ref|XM_005683861.1|	912	0	PREDICTED: Capra hircus putative olfactory receptor ENSP00000348552-like (LOC102183691), mRNA	Q9NQN1	480	6e-158	Olfactory receptor 2S2	.	.	.	.	pfam13853	7tm_4	Olfactory receptor. The members of this family are transmembrane olfactory receptors.	GO:0007186|G-protein coupled receptor signaling pathway;GO:0007608|sensory perception of smell;	GO:0016021|integral component of membrane;GO:0005886|plasma membrane;	GO:0004930|G-protein coupled receptor activity;GO:0004984|olfactory receptor activity;	K04257	OLFR; olfactory receptor
Novel_667	gene20029	chrNC_019472.2:78770846-78787001:-	gi|803162915|ref|XP_004016874.2|	553	4e-104	PREDICTED: olfactory receptor 5B12-like [Ovis aries]	gi|555991315|ref|XM_005907382.1|	510	0	PREDICTED: Bos mutus olfactory receptor 5B12-like (LOC102275180), mRNA	Q96R08	173	8e-82	Olfactory receptor 5B12	.	.	.	.	pfam13853	7tm_4	Olfactory receptor. The members of this family are transmembrane olfactory receptors.	GO:0007186|G-protein coupled receptor signaling pathway;	GO:0016021|integral component of membrane;GO:0005886|plasma membrane;	GO:0004930|G-protein coupled receptor activity;GO:0005549|odorant binding;GO:0004984|olfactory receptor activity;	K04257	OLFR; olfactory receptor
Novel_559	gene6208	chrNC_019460.2:117002643-117511677:-	gi|803041858|ref|XP_012029394.1|	5822	0	PREDICTED: liprin-alpha-2 isoform X7 [Ovis aries]	gi|548464554|ref|XM_005679765.1|	5275	0	PREDICTED: Capra hircus protein tyrosine phosphatase, receptor type, f polypeptide (PTPRF), interacting protein (liprin), alpha 2 (PPFIA2), transcript variant X3, mRNA	O75334	2174	0	Liprin-alpha-2	.	.	.	.	pfam13868	Trichoplein	tumor suppressor, Mitostatin. Trichoplein or mitostatin, was first defined as a meiosis-specific nuclear structural protein. It has since been linked with mitochondrial movement. It is associated with the mitochondrial outer membrane, and over-expression leads to reduction in mitochondrial motility whereas lack of it enhances mitochondrial movement. The activity appears to be mediated through bin…	GO:0007160|cell-matrix adhesion;GO:0014047|glutamate secretion;GO:0007269|neurotransmitter secretion;	GO:0009986|cell surface;GO:0005737|cytoplasm;GO:0005829|cytosol;GO:0070062|extracellular exosome;GO:0048786|presynaptic active zone;	.	.	.
Novel_557	gene28275	chrNC_019484.2:121724607-121726414:-	gi|426257777|ref|XP_004022499.1|	333	4e-35	PREDICTED: WW domain-binding protein 5 [Ovis aries]	gi|556731302|ref|XM_005961277.1|	742	0	PREDICTED: Pantholops hodgsonii WW domain binding protein 5 (WBP5), mRNA	Q9UHQ7	120	7e-32	Transcription elongation factor A protein-like 9	.	.	.	.	pfam04538	BEX	Brain expressed X-linked like family. This is a family of transcription elongation factors which includes those referred to as Bex proteins as well as those named TCEAL7. Bex1 was shown to be a novel link between neurotrophin signalling, the cell cycle, and neuronal differentiation, suggesting it might function by coordinating internal cellular states with the ability of cells to respond to exter…	GO:0006357|regulation of transcription from RNA polymerase II promoter;GO:0006351|transcription, DNA-templated;	GO:0005634|nucleus;	GO:0050699|WW domain binding;	.	.
Novel_560	gene17695	chrNC_019471.2:19033318-19082387:+	gi|197944870|gb|ACH79982.1|	136	8e-07	hypothetical protein [Bos taurus]	gi|594065372|ref|XR_327398.1|	240	1e-120	PREDICTED: Bubalus bubalis uncharacterized LOC102396667 (LOC102396667), transcript variant X2, misc_RNA	.	.	.	.	.	.	.	.	pfam11881	DUF3401	Domain of unknown function (DUF3401). This domain is functionally uncharacterized. This domain is found in eukaryotes. This presumed domain is typically between 231 to 250 amino acids in length. This domain is found associated with pfam02145, pfam00595.	.	.	.	.	.
Novel_557	gene985	chrNC_019458.2:91971194-92030167:+	gi|802988486|ref|XP_012034549.1|	2357	0	PREDICTED: vang-like protein 1 isoform X1 [Ovis aries]	gi|594069670|ref|XM_006058674.1|	4938	0	PREDICTED: Bubalus bubalis VANGL planar cell polarity protein 1 (VANGL1), transcript variant X1, mRNA	Q8TAA9	851	0	Vang-like protein 1	.	.	.	.	pfam06638	Strabismus	Strabismus protein. This family consists of several strabismus (STB) or Van Gogh-like (VANGL) proteins 1 and 2. The exact function of this family is unknown. It is thought, however that STB1 gene and STB2 may be potent tumor suppressor gene candidates.	GO:0007275|multicellular organismal development;GO:0060071|Wnt signaling pathway, planar cell polarity pathway;	GO:0016021|integral component of membrane;GO:0016328|lateral plasma membrane;	.	K04510	VANGL; vang-like
Novel_560	gene3361	chrNC_019459.2:52674340-52696126:-	gi|803013640|ref|XP_011977024.1|	5669	0	PREDICTED: LOW QUALITY PROTEIN: iporin isoform X1 [Ovis aries]	gi|556749288|ref|XM_005970014.1|	4344	0	PREDICTED: Pantholops hodgsonii RUN and SH3 domain containing 2 (RUSC2), transcript variant X2, mRNA	Q8N2Y8	1947	0	Iporin	.	.	.	.	pfam02759	RUN	RUN domain. This domain is present in several proteins that are linked to the functions of GTPases in the Rap and Rab families. They could hence play important roles in multiple Ras-like GTPase signalling pathways. The domain is comprises six conserved regions, which in some proteins have considerable insertions between them. The domain core is thought to take up a predominantly alpha fold, with …	.	GO:0031410|cytoplasmic vesicle;GO:0005829|cytosol;GO:0070062|extracellular exosome;	GO:0017137|Rab GTPase binding;	.	.
Novel_554	gene14747	chrNC_019468.2:28735751-28747936:-	gi|803260035|ref|XP_011989763.1|	224	2e-16	PREDICTED: EF-hand calcium-binding domain-containing protein 1 isoform X5 [Ovis aries musimon]	gi|29171462|gb|AC083783.8|	200	1e-97	Homo sapiens chromosome 17, clone RP11-462C21, complete sequence	.	.	.	.	.	.	.	.	pfam00332	Glyco_hydro_17	Glycosyl hydrolases family 17.	.	.	.	.	.

## Sheet: SP42A_SPLP42A.target.aln_info
miRNA	Target	Position	NR:Seq-id	NR:Score	NR:Evalue	NR:Description	NT:Seq-id	NT:Score	NT:Evalue	NT:Description	Uniprot:UniProtKB-AC	Uniprot:Score	Uniprot:Evalue	Uniprot:Description	COG:gene	COG:Score	COG:Eval	COG:num	Pfam:pfam_ID	Pfam:pfam_Name	Pfam:pfam_Description	GO:biological_process	GO:cellular_component	GO:molecular_function	KEGG:KO	KEGG:Description
Novel_145	gene6508	chrNC_019460.2:138011319-138017460:+	gi|803057853|ref|XP_012031442.1|	1641	0	PREDICTED: olfactory receptor 10AD1-like [Ovis aries]	gi|548465725|ref|XM_005680134.1|	857	0	PREDICTED: Capra hircus olfactory receptor 10AD1-like (LOC102176763), mRNA	Q8NGE0	489	8e-158	Olfactory receptor 10AD1	.	.	.	.	pfam13853	7tm_4	Olfactory receptor. The members of this family are transmembrane olfactory receptors.	GO:0007186|G-protein coupled receptor signaling pathway;GO:0007608|sensory perception of smell;	GO:0016021|integral component of membrane;GO:0005886|plasma membrane;	GO:0004930|G-protein coupled receptor activity;GO:0004984|olfactory receptor activity;	K04257	OLFR; olfactory receptor
Novel_669	gene6762	chrNC_019460.2:162968459-162974589:+	.	.	.	.	gi|339333373|emb|FQ482125.7|	65	1e-23	B.taurus DNA sequence from clone CH240-487I9, complete sequence	P11369	53.5	3e-06	LINE-1 retrotransposable element ORF2 protein	.	.	.	.	pfam03348	Serinc	Serine incorporator (Serinc). This is a family of eukaryotic membrane proteins which incorporate serine into membranes and facilitate the synthesis of the serine-derived lipids phosphatidylserine and sphingolipid. Members of this family contain 11 transmembrane domains and form intracellular complexes with key enzymes involved in serine and sphingolipid biosynthesis.	GO:0006310|DNA recombination;	.	GO:0004519|endonuclease activity;GO:0046872|metal ion binding;GO:0003964|RNA-directed DNA polymerase activity;	.	.
Novel_332	gene17643	chrNC_019471.2:14205341-14217552:+	gi|426242298|ref|XP_004015011.1|	2131	0	PREDICTED: LOW QUALITY PROTEIN: differentially expressed in FDCP 8 homolog isoform X1 [Ovis aries]	gi|594078308|ref|XM_006062787.1|	3045	0	PREDICTED: Bubalus bubalis tigger transposable element-derived protein 1-like (LOC102401737), mRNA	A5PJM7	813	0	Differentially expressed in FDCP 8 homolog	.	.	.	.	pfam13901	DUF4206	Domain of unknown function (DUF4206). This is a family of cysteine-rich proteins. Many members also carry a pleckstrin-homology domain, pfam00169	GO:0035556|intracellular signal transduction;	GO:0005622|intracellular;	GO:0046872|metal ion binding;	.	.
Novel_668	gene3334	chrNC_019459.2:52298201-52301763:+	gi|803013567|ref|XP_011976592.1|	1585	0	PREDICTED: olfactory receptor 2S2-like [Ovis aries]	gi|548477353|ref|XM_005683861.1|	912	0	PREDICTED: Capra hircus putative olfactory receptor ENSP00000348552-like (LOC102183691), mRNA	Q9NQN1	480	6e-158	Olfactory receptor 2S2	.	.	.	.	pfam13853	7tm_4	Olfactory receptor. The members of this family are transmembrane olfactory receptors.	GO:0007186|G-protein coupled receptor signaling pathway;GO:0007608|sensory perception of smell;	GO:0016021|integral component of membrane;GO:0005886|plasma membrane;	GO:0004930|G-protein coupled receptor activity;GO:0004984|olfactory receptor activity;	K04257	OLFR; olfactory receptor
Novel_338	gene3332	chrNC_019459.2:52273330-52278777:-	gi|593744455|ref|XP_007127598.1|	369	1e-89	PREDICTED: putative olfactory receptor ENSP00000348552-like [Physeter catodon]	gi|556749244|ref|XM_005969992.1|	582	0	PREDICTED: Pantholops hodgsonii putative olfactory receptor ENSP00000348552-like (LOC102344605), mRNA	Q9NQN1	37.7	3e-75	Olfactory receptor 2S2	.	.	.	.	pfam13853	7tm_4	Olfactory receptor. The members of this family are transmembrane olfactory receptors.	GO:0007186|G-protein coupled receptor signaling pathway;GO:0007608|sensory perception of smell;	GO:0016021|integral component of membrane;GO:0005886|plasma membrane;	GO:0004930|G-protein coupled receptor activity;GO:0004984|olfactory receptor activity;	K04257	OLFR; olfactory receptor
Novel_556	gene22681	chrNC_019476.2:57116468-57230726:-	gi|803186737|ref|XP_011955647.1|	3286	0	PREDICTED: nuclear receptor subfamily 2 group C member 2 isoform X1 [Ovis aries]	gi|594112499|ref|XM_006078977.1|	2830	0	PREDICTED: Bubalus bubalis nuclear receptor subfamily 2, group C, member 2 (NR2C2), mRNA	P49116	58.5	6e-07	Nuclear receptor subfamily 2 group C member 2	.	.	.	.	pfam00105	zf-C4	Zinc finger, C4 type (two domains). In nearly all cases, this is the DNA binding domain of a nuclear hormone receptor. The alignment contains two Zinc finger domains that are too dissimilar to be aligned with each other.	GO:0030154|cell differentiation;GO:0021549|cerebellum development;GO:0051321|meiotic cell cycle;GO:0007399|nervous system development;GO:0038066|p38MAPK cascade;GO:0048520|positive regulation of behavior;GO:0040019|positive regulation of embryonic development;GO:0045663|positive regulation of myoblast differentiation;GO:0045944|positive regulation of transcription from RNA polymerase II promoter;…	GO:0005654|nucleoplasm;	GO:0046982|protein heterodimerization activity;GO:0004872|receptor activity;GO:0043565|sequence-specific DNA binding;GO:0003707|steroid hormone receptor activity;GO:0003713|transcription coactivator activity;GO:0003700|transcription factor activity, sequence-specific DNA binding;GO:0008270|zinc ion binding;	K08544	NR2C2, TR4; testicular receptor 4
Novel_338	gene3028	chrNC_019459.2:24053052-24139259:-	gi|426219807|ref|XP_004004109.1|	4389	0	PREDICTED: semaphorin-4D isoform X1 [Ovis aries]	gi|548479154|ref|XM_005684375.1|	3975	0	PREDICTED: Capra hircus sema domain, immunoglobulin domain (Ig), transmembrane domain (TM) and short cytoplasmic domain, (semaphorin) 4D (SEMA4D), mRNA	Q92854	1442	0	Semaphorin-4D	.	.	.	.	pfam01403	Sema	Sema domain. The Sema domain occurs in semaphorins, which are a large family of secreted and transmembrane proteins, some of which function as repellent signals during axon guidance. Sema domains also occur in the hepatocyte growth factor receptor and human plexin A-3.	GO:0007155|cell adhesion;GO:0006955|immune response;GO:0070486|leukocyte aggregation;GO:0050919|negative chemotaxis;GO:0010693|negative regulation of alkaline phosphatase activity;GO:0043066|negative regulation of apoptotic process;GO:0048843|negative regulation of axon extension involved in axon guidance;GO:0007162|negative regulation of cell adhesion;GO:0045668|negative regulation of osteoblast…	GO:0005615|extracellular space;GO:0005887|integral component of plasma membrane;GO:0005886|plasma membrane;	GO:0045499|chemorepellent activity;GO:0004872|receptor activity;GO:0005102|receptor binding;GO:0030215|semaphorin receptor binding;GO:0004888|transmembrane signaling receptor activity;	K06521	SEMA4; semaphorin 4
Novel_338	gene1908	chrNC_019458.2:169696712-170068340:-	gi|332164766|ref|NP_001193721.1|	217	5e-15	natural cytotoxicity triggering receptor 3 ligand 1 precursor [Bos taurus]	gi|16554313|gb|AC080097.20|	475	0	Homo sapiens 3 NOVECTOR RP11-784F16 (Roswell Park Cancer Institute Human BAC Library) complete sequence	.	.	.	.	.	.	.	.	pfam10326	7TM_GPCR_Str	Serpentine type 7TM GPCR chemoreceptor Str. Chemoreception is mediated in Caenorhabditis elegans by members of the seven-transmembrane G-protein-coupled receptor class (7TM GPCRs) of proteins which are of the serpentine type. Str is a member of the Str superfamily of chemoreceptors. Almost a quarter (22.5%) of str and srj family genes and pseudogenes in C. elegans appear to have been newly formed…	.	.	.	.	.
Novel_668	gene15396	chrNC_019468.2:51423414-51439479:-	gi|803125923|ref|XP_012041866.1|	4877	0	PREDICTED: lysosomal alpha-glucosidase isoform X1 [Ovis aries]	gi|548509909|ref|XM_005694082.1|	4065	0	PREDICTED: Capra hircus glucosidase, alpha; acid (GAA), transcript variant X2, mRNA	Q9MYM4	1752	0	Lysosomal alpha-glucosidase	alr4773	312	8e-90	COG1501	pfam01055	Glyco_hydro_31	Glycosyl hydrolases family 31. Glycosyl hydrolases are key enzymes of carbohydrate metabolizm. Family 31 comprises of enzymes that are, or similar to, alpha- galactosidases.	GO:0060048|cardiac muscle contraction;GO:0002086|diaphragm contraction;GO:0005980|glycogen catabolic process;GO:0003007|heart morphogenesis;GO:0007626|locomotory behavior;GO:0007040|lysosome organization;GO:0046716|muscle cell cellular homeostasis;GO:0050885|neuromuscular process controlling balance;GO:0050884|neuromuscular process controlling posture;GO:0002026|regulation of the force of heart c…	GO:0070062|extracellular exosome;GO:0005765|lysosomal membrane;	GO:0004558|alpha-1,4-glucosidase activity;GO:0030246|carbohydrate binding;GO:0032450|maltose alpha-glucosidase activity;GO:0004574|oligo-1,6-glucosidase activity;	K12316	GAA; lysosomal alpha-glucosidase [EC:3.2.1.20]
Novel_556	gene8319	chrNC_019461.2:93480430-93604895:+	gi|741924383|ref|XP_010802764.1|	2089	0	PREDICTED: nuclear respiratory factor 1 isoform X1 [Bos taurus]	gi|594037676|ref|XM_006043404.1|	2846	0	PREDICTED: Bubalus bubalis nuclear respiratory factor 1 (NRF1), transcript variant X4, mRNA	Q9WU00	53.9	3e-06	Nuclear respiratory factor 1	.	.	.	.	pfam10491	Nrf1_DNA-bind	NLS-binding and DNA-binding and dimerization domains of Nrf1. In Drosophila, the erect wing (ewg) protein is required for proper development of the central nervous system and the indirect flight muscles. The fly ewg gene encodes a novel DNA-binding domain that is also found in four genes previously identified in sea urchin, chicken, zebrafish, and human. Nuclear respiratory factor-1 is a transcri…	GO:0007005|mitochondrion organization;GO:0007275|multicellular organismal development;GO:0045944|positive regulation of transcription from RNA polymerase II promoter;GO:0006357|regulation of transcription from RNA polymerase II promoter;	GO:0070062|extracellular exosome;GO:0005654|nucleoplasm;GO:0005634|nucleus;GO:0005667|transcription factor complex;	GO:0001046|core promoter sequence-specific DNA binding;GO:0042803|protein homodimerization activity;GO:0000978|RNA polymerase II core promoter proximal region sequence-specific DNA binding;GO:0003700|transcription factor activity, sequence-specific DNA binding;GO:0001077|transcriptional activator activity, RNA polymerase II core promoter proximal region sequence-specific binding;	K11831	NRF1; nuclear respiratory factor 1
Novel_670	gene26611	chrNC_019482.2:26025366-26031013:+	gi|594094699|ref|XP_006070646.1|	363	5e-36	PREDICTED: HIG1 domain family member 1A, mitochondrial-like [Bubalus bubalis]	gi|116004446|ref|NM_001077114.1|	940	0	Bos taurus HIG1 hypoxia inducible domain family, member 1A (HIGD1A), mRNA	Q9JLR9	108	1e-25	HIG1 domain family member 1A, mitochondrial	.	.	.	.	pfam04588	HIG_1_N	Hypoxia induced protein conserved region. This family is found in proteins thought to be involved in the response to hypoxia. Family members mostly come from diverse eukaryotic organisms however eubacterial members have been identified. This region is found at the N-terminus of the member proteins which are predicted to be transmembrane.	GO:0042149|cellular response to glucose starvation;GO:0071456|cellular response to hypoxia;GO:0043066|negative regulation of apoptotic process;GO:0090201|negative regulation of release of cytochrome c from mitochondria;GO:0055114|oxidation-reduction process;GO:0071902|positive regulation of protein serine/threonine kinase activity;	GO:0016021|integral component of membrane;GO:0016020|membrane;GO:0005743|mitochondrial inner membrane;GO:0005739|mitochondrion;GO:0005634|nucleus;GO:0043234|protein complex;GO:0070469|respiratory chain;	.	.	.
Novel_145	gene21495	chrNC_019475.2:22551030-22567076:-	.	.	.	.	gi|594107485|ref|XR_329144.1|	598	0	PREDICTED: Bubalus bubalis uncharacterized LOC102392942 (LOC102392942), misc_RNA	.	.	.	.	.	.	.	.	pfam05287	PMG	PMG protein. This family consists of several mouse anagen-specific protein mKAP13 (PMG1 and PMG2). PMG1 and 2 contain characteristic repeats reminiscent of the keratin-associated proteins (KAPs). Both genes are expressed in growing hair follicles in skin as well as in sebaceous and eccrine sweat glands. Interestingly, expression is also detected in the mammary epithelium where it is limited to th…	.	.	.	.	.
Novel_669	gene18181	chrNC_019471.2:48076042-48077129:-	gi|537112757|gb|ERE61612.1|	308	3e-29	leucine-rich repeat and fibronectin type III domain-containing protein 1 [Cricetulus griseus]	gi|594090660|ref|XM_006068669.1|	900	0	PREDICTED: Bubalus bubalis leucine rich repeat and fibronectin type III domain containing 1 (LRFN1), transcript variant X4, mRNA	Q2WF71	76.6	6e-14	Leucine-rich repeat and fibronectin type III domain-containing protein 1	.	.	.	.	pfam15143	DUF4575	Domain of unknown function (DUF4575). This family of uncharacterized proteins is found in eukaryotes.	GO:0007409|axonogenesis;	GO:0030054|cell junction;GO:0009986|cell surface;GO:0016021|integral component of membrane;GO:0014069|postsynaptic density;GO:0045211|postsynaptic membrane;	.	K16354	LRFN1, SALM2; leucine-rich repeat and fibronectin type-III domain-containing protein 1
Novel_669	gene18182	chrNC_019471.2:48077477-48087714:-	gi|803152967|ref|XP_011950428.1|	1606	0	PREDICTED: leucine-rich repeat and fibronectin type III domain-containing protein 1 [Ovis aries]	gi|594090660|ref|XM_006068669.1|	2073	0	PREDICTED: Bubalus bubalis leucine rich repeat and fibronectin type III domain containing 1 (LRFN1), transcript variant X4, mRNA	P0C7J6	20	6e-07	Leucine-rich repeat and fibronectin type III domain-containing protein 1	.	.	.	.	pfam13855	LRR_8	Leucine rich repeat.	GO:0007409|axonogenesis;	GO:0030054|cell junction;GO:0009986|cell surface;GO:0016021|integral component of membrane;GO:0014069|postsynaptic density;GO:0045211|postsynaptic membrane;	.	K16354	LRFN1, SALM2; leucine-rich repeat and fibronectin type-III domain-containing protein 1
Novel_555	gene11833	chrNC_019464.2:49552052-49687401:-	gi|803092338|ref|XP_012036852.1|	2133	0	PREDICTED: myocardial zonula adherens protein isoform X2 [Ovis aries]	gi|548483166|ref|XM_005685718.1|	2200	0	PREDICTED: Capra hircus myocardial zonula adherens protein (MYZAP), transcript variant X1, mRNA	P0CAP1	598	0	Myocardial zonula adherens protein	.	.	.	.	pfam15328	GCOM2	Putative GRINL1B complex locus protein 2. This protein family is named Putative GRINL1B complex locus protein 2. GRINL1B is short for: glutamate receptor, ionotropic, N-methyl D-aspartate-like 1B. The name indicates what sort of receptor it is thought to be, a ligand gated ion channel specific to the neurotransmitter Glutamate. This family of proteins is found in eukaryotes. Proteins in this fami…	GO:0035556|intracellular signal transduction;	GO:0030054|cell junction;GO:0030864|cortical actin cytoskeleton;GO:0031234|extrinsic component of cytoplasmic side of plasma membrane;GO:0031674|I band;GO:0030018|Z disc;	.	.	.
Novel_329	gene1908	chrNC_019458.2:169696712-170068340:-	gi|332164766|ref|NP_001193721.1|	217	5e-15	natural cytotoxicity triggering receptor 3 ligand 1 precursor [Bos taurus]	gi|16554313|gb|AC080097.20|	475	0	Homo sapiens 3 NOVECTOR RP11-784F16 (Roswell Park Cancer Institute Human BAC Library) complete sequence	.	.	.	.	.	.	.	.	pfam10326	7TM_GPCR_Str	Serpentine type 7TM GPCR chemoreceptor Str. Chemoreception is mediated in Caenorhabditis elegans by members of the seven-transmembrane G-protein-coupled receptor class (7TM GPCRs) of proteins which are of the serpentine type. Str is a member of the Str superfamily of chemoreceptors. Almost a quarter (22.5%) of str and srj family genes and pseudogenes in C. elegans appear to have been newly formed…	.	.	.	.	.
Novel_250	gene26871	chrNC_019483.2:6607420-6613564:-	.	.	.	.	.	.	.	.	.	.	.	.	.	.	.	.	pfam08630	Dfp1_Him1_M	Dfp1/Him1, central region. This is the middle regions described by Ogino et al. This region, together with the C-terminal zinc finger (pfam07535) is essential for the mitotic and kinase activation functions of Dfp1/Him1.	.	.	.	.	.
Novel_555	gene20400	chrNC_019473.2:36512351-36518010:-	gi|817290052|ref|XP_012315339.1|	201	6e-22	PREDICTED: GDNF antisense RNA 1 (head to head) [Aotus nancymaae]	gi|394999626|gb|JQ711177.1|	157	4e-74	Bos taurus growth hormone receptor gene, complete cds	.	.	.	.	.	.	.	.	pfam10325	7TM_GPCR_Srz	Serpentine type 7TM GPCR chemoreceptor Srz. Chemoreception is mediated in Caenorhabditis elegans by members of the seven-transmembrane G-protein-coupled receptor class (7TM GPCRs) of proteins which are of the serpentine type. Srz is a solo families amongst the superfamilies of chemoreceptors. Chemoperception is one of the central senses of soil nematodes like C. elegans which are otherwise 'blind…	.	.	.	.	.
Novel_670	gene15396	chrNC_019468.2:51423414-51439479:-	gi|803125923|ref|XP_012041866.1|	4877	0	PREDICTED: lysosomal alpha-glucosidase isoform X1 [Ovis aries]	gi|548509909|ref|XM_005694082.1|	4065	0	PREDICTED: Capra hircus glucosidase, alpha; acid (GAA), transcript variant X2, mRNA	Q9MYM4	1752	0	Lysosomal alpha-glucosidase	alr4773	312	8e-90	COG1501	pfam01055	Glyco_hydro_31	Glycosyl hydrolases family 31. Glycosyl hydrolases are key enzymes of carbohydrate metabolizm. Family 31 comprises of enzymes that are, or similar to, alpha- galactosidases.	GO:0060048|cardiac muscle contraction;GO:0002086|diaphragm contraction;GO:0005980|glycogen catabolic process;GO:0003007|heart morphogenesis;GO:0007626|locomotory behavior;GO:0007040|lysosome organization;GO:0046716|muscle cell cellular homeostasis;GO:0050885|neuromuscular process controlling balance;GO:0050884|neuromuscular process controlling posture;GO:0002026|regulation of the force of heart c…	GO:0070062|extracellular exosome;GO:0005765|lysosomal membrane;	GO:0004558|alpha-1,4-glucosidase activity;GO:0030246|carbohydrate binding;GO:0032450|maltose alpha-glucosidase activity;GO:0004574|oligo-1,6-glucosidase activity;	K12316	GAA; lysosomal alpha-glucosidase [EC:3.2.1.20]
Novel_256	gene370	chrNC_019458.2:20701710-20726341:+	gi|426215446|ref|XP_004001983.1|	2542	0	PREDICTED: fatty-acid amide hydrolase 1 isoform X2 [Ovis aries]	gi|594056792|ref|XM_006052527.1|	2055	0	PREDICTED: Bubalus bubalis fatty acid amide hydrolase (FAAH), transcript variant X3, mRNA	O00519	74.7	4e-12	Fatty-acid amide hydrolase 1	SPCC550.07	129	4e-30	COG0154	pfam01425	Amidase	Amidase.	GO:0019369|arachidonic acid metabolic process;GO:0009062|fatty acid catabolic process;	GO:0005856|cytoskeleton;GO:0005789|endoplasmic reticulum membrane;GO:0016021|integral component of membrane;GO:0031090|organelle membrane;	GO:0047372|acylglycerol lipase activity;GO:0016884|carbon-nitrogen ligase activity, with glutamine as amido-N-donor;GO:0017064|fatty acid amide hydrolase activity;	K15528	FAAH; fatty acid amide hydrolase [EC:3.5.1.99]
Novel_145	gene3361	chrNC_019459.2:52674340-52696126:-	gi|803013640|ref|XP_011977024.1|	5669	0	PREDICTED: LOW QUALITY PROTEIN: iporin isoform X1 [Ovis aries]	gi|556749288|ref|XM_005970014.1|	4344	0	PREDICTED: Pantholops hodgsonii RUN and SH3 domain containing 2 (RUSC2), transcript variant X2, mRNA	Q8N2Y8	1947	0	Iporin	.	.	.	.	pfam02759	RUN	RUN domain. This domain is present in several proteins that are linked to the functions of GTPases in the Rap and Rab families. They could hence play important roles in multiple Ras-like GTPase signalling pathways. The domain is comprises six conserved regions, which in some proteins have considerable insertions between them. The domain core is thought to take up a predominantly alpha fold, with …	.	GO:0031410|cytoplasmic vesicle;GO:0005829|cytosol;GO:0070062|extracellular exosome;	GO:0017137|Rab GTPase binding;	.	.
Novel_554	gene2517	chrNC_019458.2:244589081-244666617:+	gi|803251898|ref|XP_011985891.1|	2854	0	PREDICTED: putative glycerol kinase 5 isoform X3 [Ovis aries musimon]	gi|548451868|ref|XM_005675587.1|	2646	0	PREDICTED: Capra hircus glycerol kinase 5 (putative) (GK5), mRNA	Q08D86	797	0	Putative glycerol kinase 5	TM1430	291	1e-86	COG0554	pfam00370	FGGY_N	FGGY family of carbohydrate kinases, N-terminal domain. This domain adopts a ribonuclease H-like fold and is structurally related to the C-terminal domain.	GO:0019563|glycerol catabolic process;GO:0016310|phosphorylation;	GO:0005737|cytoplasm;	GO:0005524|ATP binding;GO:0004370|glycerol kinase activity;GO:0016773|phosphotransferase activity, alcohol group as acceptor;	K19583	GK5; putative glycerol kinase 5 [EC:2.7.1.30]
Novel_150	gene6597	chrNC_019460.2:150168079-150171111:-	gi|594695805|ref|XP_007195105.1|	260	2e-23	PREDICTED: lysozyme C [Balaenoptera acutorostrata scammoni]	gi|5802267|gb|AF170552.1|OALZA1	611	0	Ovis aries lysozyme 1 gene, exon 1	P04421	63.9	4e-10	Lysozyme C	.	.	.	.	pfam00062	Lys	C-type lysozyme/alpha-lactalbumin family. Alpha-lactalbumin is the regulatory subunit of lactose synthase, changing the substrate specificity of galactosyltransferase from N-acetylglucosamine to glucose. C-type lysozymes are secreted bacteriolytic enzymes that cleave the peptidoglycan of bacterial cell walls. Structure is a multi-domain, mixed alpha and beta fold, containing four conserved disulf…	GO:0016998|cell wall macromolecule catabolic process;GO:0019835|cytolysis;GO:0050829|defense response to Gram-negative bacterium;GO:0050830|defense response to Gram-positive bacterium;GO:0007586|digestion;	GO:0005615|extracellular space;	GO:0003796|lysozyme activity;	.	.
Novel_150	gene6596	chrNC_019460.2:150149497-150153117:-	gi|440902311|gb|ELR53117.1|	546	7e-62	Lysozyme C-1 [Bos mutus]	gi|163331|gb|M95098.1|BOVLYSOZMB	538	0	Bos taurus lysozyme gene (cow 2), complete cds	Q06283	183	3e-52	Lysozyme C-2	.	.	.	.	pfam00062	Lys	C-type lysozyme/alpha-lactalbumin family. Alpha-lactalbumin is the regulatory subunit of lactose synthase, changing the substrate specificity of galactosyltransferase from N-acetylglucosamine to glucose. C-type lysozymes are secreted bacteriolytic enzymes that cleave the peptidoglycan of bacterial cell walls. Structure is a multi-domain, mixed alpha and beta fold, containing four conserved disulf…	GO:0016998|cell wall macromolecule catabolic process;GO:0019835|cytolysis;GO:0050829|defense response to Gram-negative bacterium;GO:0050830|defense response to Gram-positive bacterium;GO:0007586|digestion;	GO:0005615|extracellular space;	GO:0003796|lysozyme activity;	K13915	LYZ; lysozyme C [EC:3.2.1.17]
Novel_338	gene10036	chrNC_019462.2:62378561-62396436:+	gi|667275178|ref|XP_008572237.1|	652	4e-72	PREDICTED: adenosine deaminase-like protein isoform X2 [Galeopterus variegatus]	gi|545549641|ref|XM_005638330.1|	295	2e-150	PREDICTED: Canis lupus familiaris adenosine deaminase-like (ADAL), transcript variant X5, mRNA	Q6DHV7	238	3e-66	Adenosine deaminase-like protein	.	.	.	.	pfam01529	zf-DHHC	DHHC palmitoyltransferase. This family includes the well known DHHC zinc binding domain as well as three of the four conserved transmembrane regions found in this family of palmitoyltransferase enzymes.	GO:0006154|adenosine catabolic process;GO:0017144|drug metabolic process;GO:0046103|inosine biosynthetic process;GO:0009117|nucleotide metabolic process;GO:0043101|purine-containing compound salvage;	GO:0005829|cytosol;	GO:0004000|adenosine deaminase activity;GO:0046872|metal ion binding;	.	.
Novel_149	gene10079	chrNC_019462.2:68069370-68073913:-	.	.	.	.	gi|313575407|emb|FQ482122.2|	95	6e-40	B.taurus DNA sequence from clone CH240-458H23, complete sequence	.	.	.	.	.	.	.	.	pfam06012	DUF908	Domain of Unknown Function (DUF908).	.	.	.	.	.
Novel_331	gene10036	chrNC_019462.2:62378561-62396436:+	gi|667275178|ref|XP_008572237.1|	652	4e-72	PREDICTED: adenosine deaminase-like protein isoform X2 [Galeopterus variegatus]	gi|545549641|ref|XM_005638330.1|	295	2e-150	PREDICTED: Canis lupus familiaris adenosine deaminase-like (ADAL), transcript variant X5, mRNA	Q6DHV7	238	3e-66	Adenosine deaminase-like protein	.	.	.	.	pfam01529	zf-DHHC	DHHC palmitoyltransferase. This family includes the well known DHHC zinc binding domain as well as three of the four conserved transmembrane regions found in this family of palmitoyltransferase enzymes.	GO:0006154|adenosine catabolic process;GO:0017144|drug metabolic process;GO:0046103|inosine biosynthetic process;GO:0009117|nucleotide metabolic process;GO:0043101|purine-containing compound salvage;	GO:0005829|cytosol;	GO:0004000|adenosine deaminase activity;GO:0046872|metal ion binding;	.	.
Novel_556	gene22097	chrNC_019476.2:7122589-7189146:+	gi|803186865|ref|XP_011955702.1|	2684	0	PREDICTED: LOW QUALITY PROTEIN: E3 ubiquitin-protein ligase TRIM71 isoform X1, partial [Ovis aries]	gi|466057913|ref|XM_004279694.1|	1743	0	PREDICTED: Orcinus orca tripartite motif containing 71, E3 ubiquitin protein ligase (TRIM71), mRNA	Q2Q1W2	93.6	2e-17	E3 ubiquitin-protein ligase TRIM71	.	.	.	.	pfam00630	Filamin	Filamin/ABP280 repeat.	GO:0061158|3'-UTR-mediated mRNA destabilization;GO:0008543|fibroblast growth factor receptor signaling pathway;GO:0000082|G1/S transition of mitotic cell cycle;GO:0035278|negative regulation of translation involved in gene silencing by miRNA;GO:0010586|miRNA metabolic process;GO:0017148|negative regulation of translation;GO:0001843|neural tube closure;GO:0021915|neural tube development;GO:2000637…	GO:0000932|cytoplasmic mRNA processing body;	GO:0016874|ligase activity;GO:0035198|miRNA binding;GO:0030371|translation repressor activity;GO:0061630|ubiquitin protein ligase activity;GO:0004842|ubiquitin-protein transferase activity;GO:0008270|zinc ion binding;	K12035	TRIM71; tripartite motif-containing protein 71 [EC:2.3.2.27]
Novel_222	gene13353	chrNC_019466.2:50868083-50904078:+	gi|440906302|gb|ELR56579.1|	1358	1e-168	Peptidase inhibitor 15, partial [Bos mutus]	gi|548493517|ref|XM_005689105.1|	2337	0	PREDICTED: Capra hircus peptidase inhibitor 15 (PI15), mRNA	O43692	507	5e-163	Peptidase inhibitor 15	YJL079c	56.2	4e-07	COG2340	pfam00188	CAP	Cysteine-rich secretory protein family. This is a large family of cysteine-rich secretory proteins, antigen 5, and pathogenesis-related 1 proteins (CAP) that are found in a wide range of organisms, including prokaryotes and non-vertebrate eukaryotes, The nine subfamilies of the mammalian CAP 'super'family include: the human glioma pathogenesis-related 1 (GLIPR1), Golgi associated pathogenesis rel…	.	GO:0070062|extracellular exosome;	GO:0030414|peptidase inhibitor activity;	.	.
Novel_149	gene3361	chrNC_019459.2:52674340-52696126:-	gi|803013640|ref|XP_011977024.1|	5669	0	PREDICTED: LOW QUALITY PROTEIN: iporin isoform X1 [Ovis aries]	gi|556749288|ref|XM_005970014.1|	4344	0	PREDICTED: Pantholops hodgsonii RUN and SH3 domain containing 2 (RUSC2), transcript variant X2, mRNA	Q8N2Y8	1947	0	Iporin	.	.	.	.	pfam02759	RUN	RUN domain. This domain is present in several proteins that are linked to the functions of GTPases in the Rap and Rab families. They could hence play important roles in multiple Ras-like GTPase signalling pathways. The domain is comprises six conserved regions, which in some proteins have considerable insertions between them. The domain core is thought to take up a predominantly alpha fold, with …	.	GO:0031410|cytoplasmic vesicle;GO:0005829|cytosol;GO:0070062|extracellular exosome;	GO:0017137|Rab GTPase binding;	.	.
Novel_38	gene19985	chrNC_019472.2:77764087-77794107:-	gi|803162875|ref|XP_011951835.1|	2383	0	PREDICTED: solute carrier family 43 member 3 [Ovis aries]	gi|548496933|ref|XM_005690281.1|	2189	0	PREDICTED: Capra hircus solute carrier family 43, member 3 (SLC43A3), transcript variant X2, mRNA	Q1JPD8	814	0	Solute carrier family 43 member 3	.	.	.	.	pfam07690	MFS_1	Major Facilitator Superfamily.	GO:0055085|transmembrane transport;	GO:0016021|integral component of membrane;	.	K08230	SLC43A3; MFS transporter, LAT3 family, solute carrier family 43, member 3
Novel_330	gene1908	chrNC_019458.2:169696712-170068340:-	gi|332164766|ref|NP_001193721.1|	217	5e-15	natural cytotoxicity triggering receptor 3 ligand 1 precursor [Bos taurus]	gi|16554313|gb|AC080097.20|	475	0	Homo sapiens 3 NOVECTOR RP11-784F16 (Roswell Park Cancer Institute Human BAC Library) complete sequence	.	.	.	.	.	.	.	.	pfam10326	7TM_GPCR_Str	Serpentine type 7TM GPCR chemoreceptor Str. Chemoreception is mediated in Caenorhabditis elegans by members of the seven-transmembrane G-protein-coupled receptor class (7TM GPCRs) of proteins which are of the serpentine type. Str is a member of the Str superfamily of chemoreceptors. Almost a quarter (22.5%) of str and srj family genes and pseudogenes in C. elegans appear to have been newly formed…	.	.	.	.	.
Novel_148	gene6597	chrNC_019460.2:150168079-150171111:-	gi|594695805|ref|XP_007195105.1|	260	2e-23	PREDICTED: lysozyme C [Balaenoptera acutorostrata scammoni]	gi|5802267|gb|AF170552.1|OALZA1	611	0	Ovis aries lysozyme 1 gene, exon 1	P04421	63.9	4e-10	Lysozyme C	.	.	.	.	pfam00062	Lys	C-type lysozyme/alpha-lactalbumin family. Alpha-lactalbumin is the regulatory subunit of lactose synthase, changing the substrate specificity of galactosyltransferase from N-acetylglucosamine to glucose. C-type lysozymes are secreted bacteriolytic enzymes that cleave the peptidoglycan of bacterial cell walls. Structure is a multi-domain, mixed alpha and beta fold, containing four conserved disulf…	GO:0016998|cell wall macromolecule catabolic process;GO:0019835|cytolysis;GO:0050829|defense response to Gram-negative bacterium;GO:0050830|defense response to Gram-positive bacterium;GO:0007586|digestion;	GO:0005615|extracellular space;	GO:0003796|lysozyme activity;	.	.
Novel_149	gene6596	chrNC_019460.2:150149497-150153117:-	gi|440902311|gb|ELR53117.1|	546	7e-62	Lysozyme C-1 [Bos mutus]	gi|163331|gb|M95098.1|BOVLYSOZMB	538	0	Bos taurus lysozyme gene (cow 2), complete cds	Q06283	183	3e-52	Lysozyme C-2	.	.	.	.	pfam00062	Lys	C-type lysozyme/alpha-lactalbumin family. Alpha-lactalbumin is the regulatory subunit of lactose synthase, changing the substrate specificity of galactosyltransferase from N-acetylglucosamine to glucose. C-type lysozymes are secreted bacteriolytic enzymes that cleave the peptidoglycan of bacterial cell walls. Structure is a multi-domain, mixed alpha and beta fold, containing four conserved disulf…	GO:0016998|cell wall macromolecule catabolic process;GO:0019835|cytolysis;GO:0050829|defense response to Gram-negative bacterium;GO:0050830|defense response to Gram-positive bacterium;GO:0007586|digestion;	GO:0005615|extracellular space;	GO:0003796|lysozyme activity;	K13915	LYZ; lysozyme C [EC:3.2.1.17]
Novel_329	gene10036	chrNC_019462.2:62378561-62396436:+	gi|667275178|ref|XP_008572237.1|	652	4e-72	PREDICTED: adenosine deaminase-like protein isoform X2 [Galeopterus variegatus]	gi|545549641|ref|XM_005638330.1|	295	2e-150	PREDICTED: Canis lupus familiaris adenosine deaminase-like (ADAL), transcript variant X5, mRNA	Q6DHV7	238	3e-66	Adenosine deaminase-like protein	.	.	.	.	pfam01529	zf-DHHC	DHHC palmitoyltransferase. This family includes the well known DHHC zinc binding domain as well as three of the four conserved transmembrane regions found in this family of palmitoyltransferase enzymes.	GO:0006154|adenosine catabolic process;GO:0017144|drug metabolic process;GO:0046103|inosine biosynthetic process;GO:0009117|nucleotide metabolic process;GO:0043101|purine-containing compound salvage;	GO:0005829|cytosol;	GO:0004000|adenosine deaminase activity;GO:0046872|metal ion binding;	.	.
Novel_554	gene17695	chrNC_019471.2:19033318-19082387:+	gi|197944870|gb|ACH79982.1|	136	8e-07	hypothetical protein [Bos taurus]	gi|594065372|ref|XR_327398.1|	240	1e-120	PREDICTED: Bubalus bubalis uncharacterized LOC102396667 (LOC102396667), transcript variant X2, misc_RNA	.	.	.	.	.	.	.	.	pfam11881	DUF3401	Domain of unknown function (DUF3401). This domain is functionally uncharacterized. This domain is found in eukaryotes. This presumed domain is typically between 231 to 250 amino acids in length. This domain is found associated with pfam02145, pfam00595.	.	.	.	.	.
Novel_145	gene6597	chrNC_019460.2:150168079-150171111:-	gi|594695805|ref|XP_007195105.1|	260	2e-23	PREDICTED: lysozyme C [Balaenoptera acutorostrata scammoni]	gi|5802267|gb|AF170552.1|OALZA1	611	0	Ovis aries lysozyme 1 gene, exon 1	P04421	63.9	4e-10	Lysozyme C	.	.	.	.	pfam00062	Lys	C-type lysozyme/alpha-lactalbumin family. Alpha-lactalbumin is the regulatory subunit of lactose synthase, changing the substrate specificity of galactosyltransferase from N-acetylglucosamine to glucose. C-type lysozymes are secreted bacteriolytic enzymes that cleave the peptidoglycan of bacterial cell walls. Structure is a multi-domain, mixed alpha and beta fold, containing four conserved disulf…	GO:0016998|cell wall macromolecule catabolic process;GO:0019835|cytolysis;GO:0050829|defense response to Gram-negative bacterium;GO:0050830|defense response to Gram-positive bacterium;GO:0007586|digestion;	GO:0005615|extracellular space;	GO:0003796|lysozyme activity;	.	.
Novel_145	gene6596	chrNC_019460.2:150149497-150153117:-	gi|440902311|gb|ELR53117.1|	546	7e-62	Lysozyme C-1 [Bos mutus]	gi|163331|gb|M95098.1|BOVLYSOZMB	538	0	Bos taurus lysozyme gene (cow 2), complete cds	Q06283	183	3e-52	Lysozyme C-2	.	.	.	.	pfam00062	Lys	C-type lysozyme/alpha-lactalbumin family. Alpha-lactalbumin is the regulatory subunit of lactose synthase, changing the substrate specificity of galactosyltransferase from N-acetylglucosamine to glucose. C-type lysozymes are secreted bacteriolytic enzymes that cleave the peptidoglycan of bacterial cell walls. Structure is a multi-domain, mixed alpha and beta fold, containing four conserved disulf…	GO:0016998|cell wall macromolecule catabolic process;GO:0019835|cytolysis;GO:0050829|defense response to Gram-negative bacterium;GO:0050830|defense response to Gram-positive bacterium;GO:0007586|digestion;	GO:0005615|extracellular space;	GO:0003796|lysozyme activity;	K13915	LYZ; lysozyme C [EC:3.2.1.17]
Novel_669	gene20032	chrNC_019472.2:78813216-78814211:-	gi|556717553|ref|XP_005954686.1|	1340	0	PREDICTED: olfactory receptor 5B12-like [Pantholops hodgsonii]	gi|556717552|ref|XM_005954624.1|	809	0	PREDICTED: Pantholops hodgsonii olfactory receptor 5B12-like (LOC102342723), mRNA	Q96R08	53.1	1e-06	Olfactory receptor 5B12	.	.	.	.	pfam13853	7tm_4	Olfactory receptor. The members of this family are transmembrane olfactory receptors.	GO:0007186|G-protein coupled receptor signaling pathway;	GO:0016021|integral component of membrane;GO:0005886|plasma membrane;	GO:0004930|G-protein coupled receptor activity;GO:0005549|odorant binding;GO:0004984|olfactory receptor activity;	K04257	OLFR; olfactory receptor
Novel_149	gene21495	chrNC_019475.2:22551030-22567076:-	.	.	.	.	gi|594107485|ref|XR_329144.1|	598	0	PREDICTED: Bubalus bubalis uncharacterized LOC102392942 (LOC102392942), misc_RNA	.	.	.	.	.	.	.	.	pfam05287	PMG	PMG protein. This family consists of several mouse anagen-specific protein mKAP13 (PMG1 and PMG2). PMG1 and 2 contain characteristic repeats reminiscent of the keratin-associated proteins (KAPs). Both genes are expressed in growing hair follicles in skin as well as in sebaceous and eccrine sweat glands. Interestingly, expression is also detected in the mammary epithelium where it is limited to th…	.	.	.	.	.
Novel_555	gene6139	chrNC_019460.2:105938306-105988465:+	gi|803041575|ref|XP_012029299.1|	2698	0	PREDICTED: transmembrane protein 87B isoform X1 [Ovis aries]	gi|548485133|ref|XM_005686408.1|	4347	0	PREDICTED: Capra hircus transmembrane protein 87B (TMEM87B), partial mRNA	Q96K49	914	0	Transmembrane protein 87B	.	.	.	.	pfam06814	Lung_7-TM_R	Lung seven transmembrane receptor. This family represents a conserved region with eukaryotic lung seven transmembrane receptors and related proteins.	.	GO:0016021|integral component of membrane;	.	.	.
Novel_219	gene13353	chrNC_019466.2:50868083-50904078:+	gi|440906302|gb|ELR56579.1|	1358	1e-168	Peptidase inhibitor 15, partial [Bos mutus]	gi|548493517|ref|XM_005689105.1|	2337	0	PREDICTED: Capra hircus peptidase inhibitor 15 (PI15), mRNA	O43692	507	5e-163	Peptidase inhibitor 15	YJL079c	56.2	4e-07	COG2340	pfam00188	CAP	Cysteine-rich secretory protein family. This is a large family of cysteine-rich secretory proteins, antigen 5, and pathogenesis-related 1 proteins (CAP) that are found in a wide range of organisms, including prokaryotes and non-vertebrate eukaryotes, The nine subfamilies of the mammalian CAP 'super'family include: the human glioma pathogenesis-related 1 (GLIPR1), Golgi associated pathogenesis rel…	.	GO:0070062|extracellular exosome;	GO:0030414|peptidase inhibitor activity;	.	.
Novel_219	gene24973	chrNC_019479.2:41585595-41611366:-	gi|803193874|ref|XP_011958597.1|	2048	0	PREDICTED: uncharacterized protein C10orf88 isoform X1, partial [Ovis aries]	gi|556726709|ref|XM_005959056.1|	1892	0	PREDICTED: Pantholops hodgsonii chromosome unknown open reading frame, human C10orf88 (LOC102338481), mRNA	Q9H8K7	441	3e-143	Uncharacterized protein C10orf88	.	.	.	.	pfam14958	DUF4506	Domain of unknown function (DUF4506). This domain family is found in eukaryotes, and is approximately 140 amino acids in length.	.	GO:0005576|extracellular region;	.	.	.
Novel_570	gene3028	chrNC_019459.2:24053052-24139259:-	gi|426219807|ref|XP_004004109.1|	4389	0	PREDICTED: semaphorin-4D isoform X1 [Ovis aries]	gi|548479154|ref|XM_005684375.1|	3975	0	PREDICTED: Capra hircus sema domain, immunoglobulin domain (Ig), transmembrane domain (TM) and short cytoplasmic domain, (semaphorin) 4D (SEMA4D), mRNA	Q92854	1442	0	Semaphorin-4D	.	.	.	.	pfam01403	Sema	Sema domain. The Sema domain occurs in semaphorins, which are a large family of secreted and transmembrane proteins, some of which function as repellent signals during axon guidance. Sema domains also occur in the hepatocyte growth factor receptor and human plexin A-3.	GO:0007155|cell adhesion;GO:0006955|immune response;GO:0070486|leukocyte aggregation;GO:0050919|negative chemotaxis;GO:0010693|negative regulation of alkaline phosphatase activity;GO:0043066|negative regulation of apoptotic process;GO:0048843|negative regulation of axon extension involved in axon guidance;GO:0007162|negative regulation of cell adhesion;GO:0045668|negative regulation of osteoblast…	GO:0005615|extracellular space;GO:0005887|integral component of plasma membrane;GO:0005886|plasma membrane;	GO:0045499|chemorepellent activity;GO:0004872|receptor activity;GO:0005102|receptor binding;GO:0030215|semaphorin receptor binding;GO:0004888|transmembrane signaling receptor activity;	K06521	SEMA4; semaphorin 4
Novel_340	gene22069	chrNC_019476.2:1657846-1751785:-	gi|803182399|ref|XP_011954682.1|	4350	0	PREDICTED: LOW QUALITY PROTEIN: sodium bicarbonate cotransporter 3 isoform X1 [Ovis aries]	gi|594071134|ref|XM_006059374.1|	6712	0	PREDICTED: Bubalus bubalis solute carrier family 4, sodium bicarbonate cotransporter, member 7 (SLC4A7), transcript variant X5, mRNA	Q9R1N3	1552	0	Sodium bicarbonate cotransporter 3	.	.	.	.	pfam00955	HCO3_cotransp	HCO3- transporter family. This family contains Band 3 anion exchange proteins that exchange CL-/HCO3-. This family also includes cotransporters of Na+/HCO3-.	GO:0098656|anion transmembrane transport;GO:0060117|auditory receptor cell development;GO:0015701|bicarbonate transport;GO:0051453|regulation of intracellular pH;GO:0006814|sodium ion transport;	GO:0016324|apical plasma membrane;GO:0016323|basolateral plasma membrane;GO:0031410|cytoplasmic vesicle;GO:0005887|integral component of plasma membrane;GO:0005886|plasma membrane;GO:0032420|stereocilium;GO:0045202|synapse;	GO:0008509|anion transmembrane transporter activity;GO:0005452|inorganic anion exchanger activity;GO:0015293|symporter activity;	K13858	SLC4A7; solute carrier family 4 (sodium bicarbonate cotransporter), member 7
Novel_38	gene18636	chrNC_019471.2:56931997-56937960:+	gi|308036506|dbj|BAJ21709.1|	811	2e-119	putative pheromone receptor sheepv1r21 [Ovis aries]	gi|308036505|dbj|AB519049.1|	569	0	Ovis aries sheepv1r21 gene for putative pheromone receptor sheepv1r21, partial cds	Q7Z5H5	94.4	2e-83	Vomeronasal type-1 receptor 4	.	.	.	.	pfam03402	V1R	Vomeronasal organ pheromone receptor family, V1R. This family represents one of two known vomeronasal organ receptor families, the V1R family.	GO:0019236|response to pheromone;	GO:0016021|integral component of membrane;GO:0005886|plasma membrane;	GO:0016503|pheromone receptor activity;	K04614	V1R; vomeronasal1 receptor
Novel_669	gene14503	chrNC_019468.2:23209331-23218875:-	gi|724943294|ref|XP_010386831.1|	330	1e-29	PREDICTED: LOW QUALITY PROTEIN: uncharacterized protein LOC104682053 [Rhinopithecus roxellana]	gi|478518551|ref|XM_004433446.1|	206	2e-101	PREDICTED: Ceratotherium simum simum uncharacterized LOC101395949 (LOC101395949), mRNA	.	.	.	.	.	.	.	.	pfam14916	CCDC92	Coiled-coil domain of unknown function. This domain family is found in eukaryotes, and is approximately 60 amino acids in length. The function is not known and the proteins carry no other domains.	.	.	.	.	.
Novel_556	gene6139	chrNC_019460.2:105938306-105988465:+	gi|803041575|ref|XP_012029299.1|	2698	0	PREDICTED: transmembrane protein 87B isoform X1 [Ovis aries]	gi|548485133|ref|XM_005686408.1|	4347	0	PREDICTED: Capra hircus transmembrane protein 87B (TMEM87B), partial mRNA	Q96K49	914	0	Transmembrane protein 87B	.	.	.	.	pfam06814	Lung_7-TM_R	Lung seven transmembrane receptor. This family represents a conserved region with eukaryotic lung seven transmembrane receptors and related proteins.	.	GO:0016021|integral component of membrane;	.	.	.
Novel_554	gene6582	chrNC_019460.2:149706982-149713846:+	gi|803046131|ref|XP_012029971.1|	1429	8e-178	PREDICTED: leucine-rich repeat-containing protein 10 [Ovis aries]	gi|594069063|ref|XM_006058384.1|	1418	0	PREDICTED: Bubalus bubalis leucine rich repeat containing 10 (LRRC10), mRNA	Q24K06	498	2e-159	Leucine-rich repeat-containing protein 10	MA2301_1	94.7	1e-19	COG4886	pfam13855	LRR_8	Leucine rich repeat.	GO:0055013|cardiac muscle cell development;	GO:0005856|cytoskeleton;GO:0005739|mitochondrion;GO:0005634|nucleus;GO:0030017|sarcomere;	.	.	.
Novel_146	gene21495	chrNC_019475.2:22551030-22567076:-	.	.	.	.	gi|594107485|ref|XR_329144.1|	598	0	PREDICTED: Bubalus bubalis uncharacterized LOC102392942 (LOC102392942), misc_RNA	.	.	.	.	.	.	.	.	pfam05287	PMG	PMG protein. This family consists of several mouse anagen-specific protein mKAP13 (PMG1 and PMG2). PMG1 and 2 contain characteristic repeats reminiscent of the keratin-associated proteins (KAPs). Both genes are expressed in growing hair follicles in skin as well as in sebaceous and eccrine sweat glands. Interestingly, expression is also detected in the mammary epithelium where it is limited to th…	.	.	.	.	.
Novel_670	gene20029	chrNC_019472.2:78770846-78787001:-	gi|803162915|ref|XP_004016874.2|	553	4e-104	PREDICTED: olfactory receptor 5B12-like [Ovis aries]	gi|555991315|ref|XM_005907382.1|	510	0	PREDICTED: Bos mutus olfactory receptor 5B12-like (LOC102275180), mRNA	Q96R08	173	8e-82	Olfactory receptor 5B12	.	.	.	.	pfam13853	7tm_4	Olfactory receptor. The members of this family are transmembrane olfactory receptors.	GO:0007186|G-protein coupled receptor signaling pathway;	GO:0016021|integral component of membrane;GO:0005886|plasma membrane;	GO:0004930|G-protein coupled receptor activity;GO:0005549|odorant binding;GO:0004984|olfactory receptor activity;	K04257	OLFR; olfactory receptor
Novel_556	gene14747	chrNC_019468.2:28735751-28747936:-	gi|803260035|ref|XP_011989763.1|	224	2e-16	PREDICTED: EF-hand calcium-binding domain-containing protein 1 isoform X5 [Ovis aries musimon]	gi|29171462|gb|AC083783.8|	200	1e-97	Homo sapiens chromosome 17, clone RP11-462C21, complete sequence	.	.	.	.	.	.	.	.	pfam00332	Glyco_hydro_17	Glycosyl hydrolases family 17.	.	.	.	.	.
Novel_670	gene3334	chrNC_019459.2:52298201-52301763:+	gi|803013567|ref|XP_011976592.1|	1585	0	PREDICTED: olfactory receptor 2S2-like [Ovis aries]	gi|548477353|ref|XM_005683861.1|	912	0	PREDICTED: Capra hircus putative olfactory receptor ENSP00000348552-like (LOC102183691), mRNA	Q9NQN1	480	6e-158	Olfactory receptor 2S2	.	.	.	.	pfam13853	7tm_4	Olfactory receptor. The members of this family are transmembrane olfactory receptors.	GO:0007186|G-protein coupled receptor signaling pathway;GO:0007608|sensory perception of smell;	GO:0016021|integral component of membrane;GO:0005886|plasma membrane;	GO:0004930|G-protein coupled receptor activity;GO:0004984|olfactory receptor activity;	K04257	OLFR; olfactory receptor
Novel_330	gene3332	chrNC_019459.2:52273330-52278777:-	gi|593744455|ref|XP_007127598.1|	369	1e-89	PREDICTED: putative olfactory receptor ENSP00000348552-like [Physeter catodon]	gi|556749244|ref|XM_005969992.1|	582	0	PREDICTED: Pantholops hodgsonii putative olfactory receptor ENSP00000348552-like (LOC102344605), mRNA	Q9NQN1	37.7	3e-75	Olfactory receptor 2S2	.	.	.	.	pfam13853	7tm_4	Olfactory receptor. The members of this family are transmembrane olfactory receptors.	GO:0007186|G-protein coupled receptor signaling pathway;GO:0007608|sensory perception of smell;	GO:0016021|integral component of membrane;GO:0005886|plasma membrane;	GO:0004930|G-protein coupled receptor activity;GO:0004984|olfactory receptor activity;	K04257	OLFR; olfactory receptor
Novel_668	gene18181	chrNC_019471.2:48076042-48077129:-	gi|537112757|gb|ERE61612.1|	308	3e-29	leucine-rich repeat and fibronectin type III domain-containing protein 1 [Cricetulus griseus]	gi|594090660|ref|XM_006068669.1|	900	0	PREDICTED: Bubalus bubalis leucine rich repeat and fibronectin type III domain containing 1 (LRFN1), transcript variant X4, mRNA	Q2WF71	76.6	6e-14	Leucine-rich repeat and fibronectin type III domain-containing protein 1	.	.	.	.	pfam15143	DUF4575	Domain of unknown function (DUF4575). This family of uncharacterized proteins is found in eukaryotes.	GO:0007409|axonogenesis;	GO:0030054|cell junction;GO:0009986|cell surface;GO:0016021|integral component of membrane;GO:0014069|postsynaptic density;GO:0045211|postsynaptic membrane;	.	K16354	LRFN1, SALM2; leucine-rich repeat and fibronectin type-III domain-containing protein 1
Novel_668	gene18182	chrNC_019471.2:48077477-48087714:-	gi|803152967|ref|XP_011950428.1|	1606	0	PREDICTED: leucine-rich repeat and fibronectin type III domain-containing protein 1 [Ovis aries]	gi|594090660|ref|XM_006068669.1|	2073	0	PREDICTED: Bubalus bubalis leucine rich repeat and fibronectin type III domain containing 1 (LRFN1), transcript variant X4, mRNA	P0C7J6	20	6e-07	Leucine-rich repeat and fibronectin type III domain-containing protein 1	.	.	.	.	pfam13855	LRR_8	Leucine rich repeat.	GO:0007409|axonogenesis;	GO:0030054|cell junction;GO:0009986|cell surface;GO:0016021|integral component of membrane;GO:0014069|postsynaptic density;GO:0045211|postsynaptic membrane;	.	K16354	LRFN1, SALM2; leucine-rich repeat and fibronectin type-III domain-containing protein 1
Novel_556	gene13701	chrNC_019467.2:15876175-15911423:+	gi|803108670|ref|XP_012039782.1|	1685	0	PREDICTED: kidney mitochondrial carrier protein 1 isoform X2 [Ovis aries]	gi|548487908|ref|XM_005687432.1|	1839	0	PREDICTED: Capra hircus solute carrier family 25, member 30 (SLC25A30), transcript variant X1, mRNA	Q8HXE3	498	2e-173	Kidney mitochondrial carrier protein 1	.	.	.	.	pfam00153	Mito_carr	Mitochondrial carrier protein.	GO:0006839|mitochondrial transport;	GO:0016021|integral component of membrane;GO:0005743|mitochondrial inner membrane;	.	.	.
Novel_256	gene3028	chrNC_019459.2:24053052-24139259:-	gi|426219807|ref|XP_004004109.1|	4389	0	PREDICTED: semaphorin-4D isoform X1 [Ovis aries]	gi|548479154|ref|XM_005684375.1|	3975	0	PREDICTED: Capra hircus sema domain, immunoglobulin domain (Ig), transmembrane domain (TM) and short cytoplasmic domain, (semaphorin) 4D (SEMA4D), mRNA	Q92854	1442	0	Semaphorin-4D	.	.	.	.	pfam01403	Sema	Sema domain. The Sema domain occurs in semaphorins, which are a large family of secreted and transmembrane proteins, some of which function as repellent signals during axon guidance. Sema domains also occur in the hepatocyte growth factor receptor and human plexin A-3.	GO:0007155|cell adhesion;GO:0006955|immune response;GO:0070486|leukocyte aggregation;GO:0050919|negative chemotaxis;GO:0010693|negative regulation of alkaline phosphatase activity;GO:0043066|negative regulation of apoptotic process;GO:0048843|negative regulation of axon extension involved in axon guidance;GO:0007162|negative regulation of cell adhesion;GO:0045668|negative regulation of osteoblast…	GO:0005615|extracellular space;GO:0005887|integral component of plasma membrane;GO:0005886|plasma membrane;	GO:0045499|chemorepellent activity;GO:0004872|receptor activity;GO:0005102|receptor binding;GO:0030215|semaphorin receptor binding;GO:0004888|transmembrane signaling receptor activity;	K06521	SEMA4; semaphorin 4
Novel_668	gene20030	chrNC_019472.2:78794239-78795191:-	gi|803299121|ref|XP_012008065.1|	745	3e-132	PREDICTED: olfactory receptor 5B12-like [Ovis aries musimon]	gi|194673647|ref|XM_586731.4|	635	0	PREDICTED: Bos taurus uncharacterized LOC509710 (LOC509710), mRNA	A6NL26	194	8e-88	Olfactory receptor 5B21	.	.	.	.	pfam13853	7tm_4	Olfactory receptor. The members of this family are transmembrane olfactory receptors.	GO:0007186|G-protein coupled receptor signaling pathway;	GO:0016021|integral component of membrane;GO:0005886|plasma membrane;	GO:0004930|G-protein coupled receptor activity;GO:0005549|odorant binding;GO:0004984|olfactory receptor activity;	K04257	OLFR; olfactory receptor
Novel_256	gene985	chrNC_019458.2:91971194-92030167:+	gi|802988486|ref|XP_012034549.1|	2357	0	PREDICTED: vang-like protein 1 isoform X1 [Ovis aries]	gi|594069670|ref|XM_006058674.1|	4938	0	PREDICTED: Bubalus bubalis VANGL planar cell polarity protein 1 (VANGL1), transcript variant X1, mRNA	Q8TAA9	851	0	Vang-like protein 1	.	.	.	.	pfam06638	Strabismus	Strabismus protein. This family consists of several strabismus (STB) or Van Gogh-like (VANGL) proteins 1 and 2. The exact function of this family is unknown. It is thought, however that STB1 gene and STB2 may be potent tumor suppressor gene candidates.	GO:0007275|multicellular organismal development;GO:0060071|Wnt signaling pathway, planar cell polarity pathway;	GO:0016021|integral component of membrane;GO:0016328|lateral plasma membrane;	.	K04510	VANGL; vang-like
Novel_554	gene25580	chrNC_019481.2:1537685-1550930:-	gi|803280243|ref|XP_011999796.1|	2036	0	PREDICTED: zinc finger protein 598 isoform X2 [Ovis aries musimon]	gi|593707119|ref|XM_007100147.1|	1076	0	PREDICTED: Physeter catodon zinc finger protein 598 (ZNF598), mRNA	Q80YR4	232	9e-142	Zinc finger protein 598	SPCC1223.01	75.1	1e-13	COG5236	pfam15449	Retinal	Retinal protein. This family of proteins is found in the photoreceptor cells of the retina. Mutations of the gene encoding this protein have been associated with retinal disorders such as retinitis pigmentosa and late-onset progressive retinal atrophy. The function of this family of proteins is unknown, but it is likely to be important in the development and function of the retina.	.	.	GO:0044822|poly(A) RNA binding;GO:0008270|zinc ion binding;	.	.
Novel_669	gene26611	chrNC_019482.2:26025366-26031013:+	gi|594094699|ref|XP_006070646.1|	363	5e-36	PREDICTED: HIG1 domain family member 1A, mitochondrial-like [Bubalus bubalis]	gi|116004446|ref|NM_001077114.1|	940	0	Bos taurus HIG1 hypoxia inducible domain family, member 1A (HIGD1A), mRNA	Q9JLR9	108	1e-25	HIG1 domain family member 1A, mitochondrial	.	.	.	.	pfam04588	HIG_1_N	Hypoxia induced protein conserved region. This family is found in proteins thought to be involved in the response to hypoxia. Family members mostly come from diverse eukaryotic organisms however eubacterial members have been identified. This region is found at the N-terminus of the member proteins which are predicted to be transmembrane.	GO:0042149|cellular response to glucose starvation;GO:0071456|cellular response to hypoxia;GO:0043066|negative regulation of apoptotic process;GO:0090201|negative regulation of release of cytochrome c from mitochondria;GO:0055114|oxidation-reduction process;GO:0071902|positive regulation of protein serine/threonine kinase activity;	GO:0016021|integral component of membrane;GO:0016020|membrane;GO:0005743|mitochondrial inner membrane;GO:0005739|mitochondrion;GO:0005634|nucleus;GO:0043234|protein complex;GO:0070469|respiratory chain;	.	.	.
Novel_330	gene14862	chrNC_019468.2:35377558-35381667:+	gi|548508592|ref|XP_005693707.1|	1399	0	PREDICTED: protein Tob1 [Capra hircus]	gi|514961942|ref|NM_001077075.3|	2058	0	Bos taurus transducer of ERBB2, 1 (TOB1), transcript variant 1, mRNA	P50616	536	3e-180	Protein Tob1	.	.	.	.	pfam07742	BTG	BTG family.	GO:0030509|BMP signaling pathway;GO:0030514|negative regulation of BMP signaling pathway;GO:0008285|negative regulation of cell proliferation;GO:0060212|negative regulation of nuclear-transcribed mRNA poly(A) tail shortening;GO:0045668|negative regulation of osteoblast differentiation;GO:0017148|negative regulation of translation;GO:1900153|positive regulation of nuclear-transcribed mRNA cataboli…	GO:0030014|CCR4-NOT complex;GO:0005737|cytoplasm;GO:0005634|nucleus;	GO:0030971|receptor tyrosine kinase binding;GO:0005070|SH3/SH2 adaptor activity;GO:0003714|transcription corepressor activity;	K14443	TOB; protein Tob/BTG
Novel_332	gene14862	chrNC_019468.2:35377558-35381667:+	gi|548508592|ref|XP_005693707.1|	1399	0	PREDICTED: protein Tob1 [Capra hircus]	gi|514961942|ref|NM_001077075.3|	2058	0	Bos taurus transducer of ERBB2, 1 (TOB1), transcript variant 1, mRNA	P50616	536	3e-180	Protein Tob1	.	.	.	.	pfam07742	BTG	BTG family.	GO:0030509|BMP signaling pathway;GO:0030514|negative regulation of BMP signaling pathway;GO:0008285|negative regulation of cell proliferation;GO:0060212|negative regulation of nuclear-transcribed mRNA poly(A) tail shortening;GO:0045668|negative regulation of osteoblast differentiation;GO:0017148|negative regulation of translation;GO:1900153|positive regulation of nuclear-transcribed mRNA cataboli…	GO:0030014|CCR4-NOT complex;GO:0005737|cytoplasm;GO:0005634|nucleus;	GO:0030971|receptor tyrosine kinase binding;GO:0005070|SH3/SH2 adaptor activity;GO:0003714|transcription corepressor activity;	K14443	TOB; protein Tob/BTG
Novel_556	gene6582	chrNC_019460.2:149706982-149713846:+	gi|803046131|ref|XP_012029971.1|	1429	8e-178	PREDICTED: leucine-rich repeat-containing protein 10 [Ovis aries]	gi|594069063|ref|XM_006058384.1|	1418	0	PREDICTED: Bubalus bubalis leucine rich repeat containing 10 (LRRC10), mRNA	Q24K06	498	2e-159	Leucine-rich repeat-containing protein 10	MA2301_1	94.7	1e-19	COG4886	pfam13855	LRR_8	Leucine rich repeat.	GO:0055013|cardiac muscle cell development;	GO:0005856|cytoskeleton;GO:0005739|mitochondrion;GO:0005634|nucleus;GO:0030017|sarcomere;	.	.	.
Novel_555	gene13701	chrNC_019467.2:15876175-15911423:+	gi|803108670|ref|XP_012039782.1|	1685	0	PREDICTED: kidney mitochondrial carrier protein 1 isoform X2 [Ovis aries]	gi|548487908|ref|XM_005687432.1|	1839	0	PREDICTED: Capra hircus solute carrier family 25, member 30 (SLC25A30), transcript variant X1, mRNA	Q8HXE3	498	2e-173	Kidney mitochondrial carrier protein 1	.	.	.	.	pfam00153	Mito_carr	Mitochondrial carrier protein.	GO:0006839|mitochondrial transport;	GO:0016021|integral component of membrane;GO:0005743|mitochondrial inner membrane;	.	.	.
Novel_332	gene10036	chrNC_019462.2:62378561-62396436:+	gi|667275178|ref|XP_008572237.1|	652	4e-72	PREDICTED: adenosine deaminase-like protein isoform X2 [Galeopterus variegatus]	gi|545549641|ref|XM_005638330.1|	295	2e-150	PREDICTED: Canis lupus familiaris adenosine deaminase-like (ADAL), transcript variant X5, mRNA	Q6DHV7	238	3e-66	Adenosine deaminase-like protein	.	.	.	.	pfam01529	zf-DHHC	DHHC palmitoyltransferase. This family includes the well known DHHC zinc binding domain as well as three of the four conserved transmembrane regions found in this family of palmitoyltransferase enzymes.	GO:0006154|adenosine catabolic process;GO:0017144|drug metabolic process;GO:0046103|inosine biosynthetic process;GO:0009117|nucleotide metabolic process;GO:0043101|purine-containing compound salvage;	GO:0005829|cytosol;	GO:0004000|adenosine deaminase activity;GO:0046872|metal ion binding;	.	.
Novel_556	gene28200	chrNC_019484.2:110704272-111152271:+	gi|795401457|ref|XP_011943010.1|	3364	0	PREDICTED: kelch-like protein 13 isoform X1 [Cercocebus atys]	gi|548529407|ref|XM_005700270.1|	3050	0	PREDICTED: Capra hircus kelch-like protein 13-like (LOC102169462), transcript variant X1, mRNA	A6QQY2	1212	0	Kelch-like protein 13	.	.	.	.	pfam07707	BACK	BTB And C-terminal Kelch. This domain is found associated with pfam00651 and pfam01344. The BACK domain is found juxtaposed to the BTB domain; they are separated by as little as two residues. This family appears to be closely related to the BTB domain (Finn RD, personal observation).	GO:0000910|cytokinesis;GO:0007067|mitotic nuclear division;GO:0016567|protein ubiquitination;	GO:0031463|Cul3-RING ubiquitin ligase complex;GO:0030496|midbody;	GO:0004842|ubiquitin-protein transferase activity;	K10447	KLHL9_13; kelch-like protein 9/13
Novel_668	gene20032	chrNC_019472.2:78813216-78814211:-	gi|556717553|ref|XP_005954686.1|	1340	0	PREDICTED: olfactory receptor 5B12-like [Pantholops hodgsonii]	gi|556717552|ref|XM_005954624.1|	809	0	PREDICTED: Pantholops hodgsonii olfactory receptor 5B12-like (LOC102342723), mRNA	Q96R08	53.1	1e-06	Olfactory receptor 5B12	.	.	.	.	pfam13853	7tm_4	Olfactory receptor. The members of this family are transmembrane olfactory receptors.	GO:0007186|G-protein coupled receptor signaling pathway;	GO:0016021|integral component of membrane;GO:0005886|plasma membrane;	GO:0004930|G-protein coupled receptor activity;GO:0005549|odorant binding;GO:0004984|olfactory receptor activity;	K04257	OLFR; olfactory receptor
Novel_150	gene21495	chrNC_019475.2:22551030-22567076:-	.	.	.	.	gi|594107485|ref|XR_329144.1|	598	0	PREDICTED: Bubalus bubalis uncharacterized LOC102392942 (LOC102392942), misc_RNA	.	.	.	.	.	.	.	.	pfam05287	PMG	PMG protein. This family consists of several mouse anagen-specific protein mKAP13 (PMG1 and PMG2). PMG1 and 2 contain characteristic repeats reminiscent of the keratin-associated proteins (KAPs). Both genes are expressed in growing hair follicles in skin as well as in sebaceous and eccrine sweat glands. Interestingly, expression is also detected in the mammary epithelium where it is limited to th…	.	.	.	.	.
Novel_556	gene18636	chrNC_019471.2:56931997-56937960:+	gi|308036506|dbj|BAJ21709.1|	811	2e-119	putative pheromone receptor sheepv1r21 [Ovis aries]	gi|308036505|dbj|AB519049.1|	569	0	Ovis aries sheepv1r21 gene for putative pheromone receptor sheepv1r21, partial cds	Q7Z5H5	94.4	2e-83	Vomeronasal type-1 receptor 4	.	.	.	.	pfam03402	V1R	Vomeronasal organ pheromone receptor family, V1R. This family represents one of two known vomeronasal organ receptor families, the V1R family.	GO:0019236|response to pheromone;	GO:0016021|integral component of membrane;GO:0005886|plasma membrane;	GO:0016503|pheromone receptor activity;	K04614	V1R; vomeronasal1 receptor
Novel_670	gene19037	chrNC_019472.2:21617170-21622192:-	gi|426244511|ref|XP_004016065.1|	3357	0	PREDICTED: ferredoxin-fold anticodon-binding domain-containing protein 1 [Ovis aries]	gi|548494286|ref|XM_005689433.1|	2134	0	PREDICTED: Capra hircus ferredoxin-fold anticodon binding domain containing 1 (FDXACB1), transcript variant X1, mRNA	Q9BRP7	973	0	Ferredoxin-fold anticodon-binding domain-containing protein 1	YPR047w_2	68.9	1e-12	COG0072	pfam10354	DUF2431	Domain of unknown function (DUF2431). This is the N-terminal domain of a family of proteins found from plants to humans. The function is not known.	GO:0070475|rRNA base methylation;GO:0008033|tRNA processing;	GO:0005737|cytoplasm;	GO:0005524|ATP binding;GO:0000287|magnesium ion binding;GO:0070042|rRNA (uridine-N3-)-methyltransferase activity;GO:0000049|tRNA binding;	.	.
Novel_554	gene22097	chrNC_019476.2:7122589-7189146:+	gi|803186865|ref|XP_011955702.1|	2684	0	PREDICTED: LOW QUALITY PROTEIN: E3 ubiquitin-protein ligase TRIM71 isoform X1, partial [Ovis aries]	gi|466057913|ref|XM_004279694.1|	1743	0	PREDICTED: Orcinus orca tripartite motif containing 71, E3 ubiquitin protein ligase (TRIM71), mRNA	Q2Q1W2	93.6	2e-17	E3 ubiquitin-protein ligase TRIM71	.	.	.	.	pfam00630	Filamin	Filamin/ABP280 repeat.	GO:0061158|3'-UTR-mediated mRNA destabilization;GO:0008543|fibroblast growth factor receptor signaling pathway;GO:0000082|G1/S transition of mitotic cell cycle;GO:0035278|negative regulation of translation involved in gene silencing by miRNA;GO:0010586|miRNA metabolic process;GO:0017148|negative regulation of translation;GO:0001843|neural tube closure;GO:0021915|neural tube development;GO:2000637…	GO:0000932|cytoplasmic mRNA processing body;	GO:0016874|ligase activity;GO:0035198|miRNA binding;GO:0030371|translation repressor activity;GO:0061630|ubiquitin protein ligase activity;GO:0004842|ubiquitin-protein transferase activity;GO:0008270|zinc ion binding;	K12035	TRIM71; tripartite motif-containing protein 71 [EC:2.3.2.27]
Novel_146	gene10079	chrNC_019462.2:68069370-68073913:-	.	.	.	.	gi|313575407|emb|FQ482122.2|	95	6e-40	B.taurus DNA sequence from clone CH240-458H23, complete sequence	.	.	.	.	.	.	.	.	pfam06012	DUF908	Domain of Unknown Function (DUF908).	.	.	.	.	.
Novel_150	gene10079	chrNC_019462.2:68069370-68073913:-	.	.	.	.	gi|313575407|emb|FQ482122.2|	95	6e-40	B.taurus DNA sequence from clone CH240-458H23, complete sequence	.	.	.	.	.	.	.	.	pfam06012	DUF908	Domain of Unknown Function (DUF908).	.	.	.	.	.
Novel_146	gene20754	chrNC_019474.2:34424537-34499029:+	gi|426247089|ref|XP_004017319.1|	1546	0	PREDICTED: nucleoside diphosphate-linked moiety X motif 6 isoform X2 [Ovis aries]	gi|594112432|ref|XM_006078944.1|	1107	0	PREDICTED: Bubalus bubalis nudix (nucleoside diphosphate linked moiety X)-type motif 6 (NUDT6), transcript variant X1, mRNA	P53370	501	1e-160	Nucleoside diphosphate-linked moiety X motif 6	BS_yjhB	60.1	2e-09	COG1051	pfam00293	NUDIX	NUDIX domain.	.	GO:0005739|mitochondrion;GO:0005634|nucleus;	GO:0008083|growth factor activity;GO:0016787|hydrolase activity;	.	.
Novel_556	gene3572	chrNC_019459.2:86208903-86214076:+	gi|742191260|ref|XP_010855494.1|	213	4e-14	PREDICTED: LOW QUALITY PROTEIN: cohesin subunit SA-2 [Bison bison bison]	gi|57634397|gb|AC146967.3|	142	7e-66	Bos taurus clone RP42-279M12, complete sequence	.	.	.	.	.	.	.	.	pfam01270	Glyco_hydro_8	Glycosyl hydrolases family 8.	.	.	.	.	.
Novel_556	gene11833	chrNC_019464.2:49552052-49687401:-	gi|803092338|ref|XP_012036852.1|	2133	0	PREDICTED: myocardial zonula adherens protein isoform X2 [Ovis aries]	gi|548483166|ref|XM_005685718.1|	2200	0	PREDICTED: Capra hircus myocardial zonula adherens protein (MYZAP), transcript variant X1, mRNA	P0CAP1	598	0	Myocardial zonula adherens protein	.	.	.	.	pfam15328	GCOM2	Putative GRINL1B complex locus protein 2. This protein family is named Putative GRINL1B complex locus protein 2. GRINL1B is short for: glutamate receptor, ionotropic, N-methyl D-aspartate-like 1B. The name indicates what sort of receptor it is thought to be, a ligand gated ion channel specific to the neurotransmitter Glutamate. This family of proteins is found in eukaryotes. Proteins in this fami…	GO:0035556|intracellular signal transduction;	GO:0030054|cell junction;GO:0030864|cortical actin cytoskeleton;GO:0031234|extrinsic component of cytoplasmic side of plasma membrane;GO:0031674|I band;GO:0030018|Z disc;	.	.	.
Novel_668	gene6762	chrNC_019460.2:162968459-162974589:+	.	.	.	.	gi|339333373|emb|FQ482125.7|	65	1e-23	B.taurus DNA sequence from clone CH240-487I9, complete sequence	P11369	53.5	3e-06	LINE-1 retrotransposable element ORF2 protein	.	.	.	.	pfam03348	Serinc	Serine incorporator (Serinc). This is a family of eukaryotic membrane proteins which incorporate serine into membranes and facilitate the synthesis of the serine-derived lipids phosphatidylserine and sphingolipid. Members of this family contain 11 transmembrane domains and form intracellular complexes with key enzymes involved in serine and sphingolipid biosynthesis.	GO:0006310|DNA recombination;	.	GO:0004519|endonuclease activity;GO:0046872|metal ion binding;GO:0003964|RNA-directed DNA polymerase activity;	.	.
Novel_670	gene18182	chrNC_019471.2:48077477-48087714:-	gi|803152967|ref|XP_011950428.1|	1606	0	PREDICTED: leucine-rich repeat and fibronectin type III domain-containing protein 1 [Ovis aries]	gi|594090660|ref|XM_006068669.1|	2073	0	PREDICTED: Bubalus bubalis leucine rich repeat and fibronectin type III domain containing 1 (LRFN1), transcript variant X4, mRNA	P0C7J6	20	6e-07	Leucine-rich repeat and fibronectin type III domain-containing protein 1	.	.	.	.	pfam13855	LRR_8	Leucine rich repeat.	GO:0007409|axonogenesis;	GO:0030054|cell junction;GO:0009986|cell surface;GO:0016021|integral component of membrane;GO:0014069|postsynaptic density;GO:0045211|postsynaptic membrane;	.	K16354	LRFN1, SALM2; leucine-rich repeat and fibronectin type-III domain-containing protein 1
Novel_670	gene18181	chrNC_019471.2:48076042-48077129:-	gi|537112757|gb|ERE61612.1|	308	3e-29	leucine-rich repeat and fibronectin type III domain-containing protein 1 [Cricetulus griseus]	gi|594090660|ref|XM_006068669.1|	900	0	PREDICTED: Bubalus bubalis leucine rich repeat and fibronectin type III domain containing 1 (LRFN1), transcript variant X4, mRNA	Q2WF71	76.6	6e-14	Leucine-rich repeat and fibronectin type III domain-containing protein 1	.	.	.	.	pfam15143	DUF4575	Domain of unknown function (DUF4575). This family of uncharacterized proteins is found in eukaryotes.	GO:0007409|axonogenesis;	GO:0030054|cell junction;GO:0009986|cell surface;GO:0016021|integral component of membrane;GO:0014069|postsynaptic density;GO:0045211|postsynaptic membrane;	.	K16354	LRFN1, SALM2; leucine-rich repeat and fibronectin type-III domain-containing protein 1
Novel_670	gene20030	chrNC_019472.2:78794239-78795191:-	gi|803299121|ref|XP_012008065.1|	745	3e-132	PREDICTED: olfactory receptor 5B12-like [Ovis aries musimon]	gi|194673647|ref|XM_586731.4|	635	0	PREDICTED: Bos taurus uncharacterized LOC509710 (LOC509710), mRNA	A6NL26	194	8e-88	Olfactory receptor 5B21	.	.	.	.	pfam13853	7tm_4	Olfactory receptor. The members of this family are transmembrane olfactory receptors.	GO:0007186|G-protein coupled receptor signaling pathway;	GO:0016021|integral component of membrane;GO:0005886|plasma membrane;	GO:0004930|G-protein coupled receptor activity;GO:0005549|odorant binding;GO:0004984|olfactory receptor activity;	K04257	OLFR; olfactory receptor
Novel_670	gene18279	chrNC_019471.2:50297983-50302451:-	gi|426242970|ref|XP_004015341.1|	1189	8e-161	PREDICTED: B-cell antigen receptor complex-associated protein alpha chain isoform X1 [Ovis aries]	gi|548504739|ref|XM_005692572.1|	1142	0	PREDICTED: Capra hircus CD79a molecule, immunoglobulin-associated alpha (CD79A), transcript variant X1, mRNA	P40293	333	3e-109	B-cell antigen receptor complex-associated protein alpha chain	.	.	.	.	pfam07686	V-set	Immunoglobulin V-set domain. This domain is found in antibodies as well as neural protein P0 and CTL4 amongst others.	GO:0002250|adaptive immune response;GO:0042113|B cell activation;GO:0030183|B cell differentiation;GO:0042100|B cell proliferation;GO:0050853|B cell receptor signaling pathway;	GO:0019815|B cell receptor complex;GO:0005737|cytoplasm;GO:0009897|external side of plasma membrane;GO:0005887|integral component of plasma membrane;GO:0045121|membrane raft;GO:0005771|multivesicular body;	GO:0004888|transmembrane signaling receptor activity;	K06506	CD79A, IGA; CD79A antigen
Novel_146	gene3572	chrNC_019459.2:86208903-86214076:+	gi|742191260|ref|XP_010855494.1|	213	4e-14	PREDICTED: LOW QUALITY PROTEIN: cohesin subunit SA-2 [Bison bison bison]	gi|57634397|gb|AC146967.3|	142	7e-66	Bos taurus clone RP42-279M12, complete sequence	.	.	.	.	.	.	.	.	pfam01270	Glyco_hydro_8	Glycosyl hydrolases family 8.	.	.	.	.	.
Novel_148	gene20754	chrNC_019474.2:34424537-34499029:+	gi|426247089|ref|XP_004017319.1|	1546	0	PREDICTED: nucleoside diphosphate-linked moiety X motif 6 isoform X2 [Ovis aries]	gi|594112432|ref|XM_006078944.1|	1107	0	PREDICTED: Bubalus bubalis nudix (nucleoside diphosphate linked moiety X)-type motif 6 (NUDT6), transcript variant X1, mRNA	P53370	501	1e-160	Nucleoside diphosphate-linked moiety X motif 6	BS_yjhB	60.1	2e-09	COG1051	pfam00293	NUDIX	NUDIX domain.	.	GO:0005739|mitochondrion;GO:0005634|nucleus;	GO:0008083|growth factor activity;GO:0016787|hydrolase activity;	.	.
Novel_257	gene370	chrNC_019458.2:20701710-20726341:+	gi|426215446|ref|XP_004001983.1|	2542	0	PREDICTED: fatty-acid amide hydrolase 1 isoform X2 [Ovis aries]	gi|594056792|ref|XM_006052527.1|	2055	0	PREDICTED: Bubalus bubalis fatty acid amide hydrolase (FAAH), transcript variant X3, mRNA	O00519	74.7	4e-12	Fatty-acid amide hydrolase 1	SPCC550.07	129	4e-30	COG0154	pfam01425	Amidase	Amidase.	GO:0019369|arachidonic acid metabolic process;GO:0009062|fatty acid catabolic process;	GO:0005856|cytoskeleton;GO:0005789|endoplasmic reticulum membrane;GO:0016021|integral component of membrane;GO:0031090|organelle membrane;	GO:0047372|acylglycerol lipase activity;GO:0016884|carbon-nitrogen ligase activity, with glutamine as amido-N-donor;GO:0017064|fatty acid amide hydrolase activity;	K15528	FAAH; fatty acid amide hydrolase [EC:3.5.1.99]
Novel_555	gene6208	chrNC_019460.2:117002643-117511677:-	gi|803041858|ref|XP_012029394.1|	5822	0	PREDICTED: liprin-alpha-2 isoform X7 [Ovis aries]	gi|548464554|ref|XM_005679765.1|	5275	0	PREDICTED: Capra hircus protein tyrosine phosphatase, receptor type, f polypeptide (PTPRF), interacting protein (liprin), alpha 2 (PPFIA2), transcript variant X3, mRNA	O75334	2174	0	Liprin-alpha-2	.	.	.	.	pfam13868	Trichoplein	tumor suppressor, Mitostatin. Trichoplein or mitostatin, was first defined as a meiosis-specific nuclear structural protein. It has since been linked with mitochondrial movement. It is associated with the mitochondrial outer membrane, and over-expression leads to reduction in mitochondrial motility whereas lack of it enhances mitochondrial movement. The activity appears to be mediated through bin…	GO:0007160|cell-matrix adhesion;GO:0014047|glutamate secretion;GO:0007269|neurotransmitter secretion;	GO:0009986|cell surface;GO:0005737|cytoplasm;GO:0005829|cytosol;GO:0070062|extracellular exosome;GO:0048786|presynaptic active zone;	.	.	.
Novel_330	gene17643	chrNC_019471.2:14205341-14217552:+	gi|426242298|ref|XP_004015011.1|	2131	0	PREDICTED: LOW QUALITY PROTEIN: differentially expressed in FDCP 8 homolog isoform X1 [Ovis aries]	gi|594078308|ref|XM_006062787.1|	3045	0	PREDICTED: Bubalus bubalis tigger transposable element-derived protein 1-like (LOC102401737), mRNA	A5PJM7	813	0	Differentially expressed in FDCP 8 homolog	.	.	.	.	pfam13901	DUF4206	Domain of unknown function (DUF4206). This is a family of cysteine-rich proteins. Many members also carry a pleckstrin-homology domain, pfam00169	GO:0035556|intracellular signal transduction;	GO:0005622|intracellular;	GO:0046872|metal ion binding;	.	.
Novel_148	gene6508	chrNC_019460.2:138011319-138017460:+	gi|803057853|ref|XP_012031442.1|	1641	0	PREDICTED: olfactory receptor 10AD1-like [Ovis aries]	gi|548465725|ref|XM_005680134.1|	857	0	PREDICTED: Capra hircus olfactory receptor 10AD1-like (LOC102176763), mRNA	Q8NGE0	489	8e-158	Olfactory receptor 10AD1	.	.	.	.	pfam13853	7tm_4	Olfactory receptor. The members of this family are transmembrane olfactory receptors.	GO:0007186|G-protein coupled receptor signaling pathway;GO:0007608|sensory perception of smell;	GO:0016021|integral component of membrane;GO:0005886|plasma membrane;	GO:0004930|G-protein coupled receptor activity;GO:0004984|olfactory receptor activity;	K04257	OLFR; olfactory receptor
Novel_150	gene20754	chrNC_019474.2:34424537-34499029:+	gi|426247089|ref|XP_004017319.1|	1546	0	PREDICTED: nucleoside diphosphate-linked moiety X motif 6 isoform X2 [Ovis aries]	gi|594112432|ref|XM_006078944.1|	1107	0	PREDICTED: Bubalus bubalis nudix (nucleoside diphosphate linked moiety X)-type motif 6 (NUDT6), transcript variant X1, mRNA	P53370	501	1e-160	Nucleoside diphosphate-linked moiety X motif 6	BS_yjhB	60.1	2e-09	COG1051	pfam00293	NUDIX	NUDIX domain.	.	GO:0005739|mitochondrion;GO:0005634|nucleus;	GO:0008083|growth factor activity;GO:0016787|hydrolase activity;	.	.
Novel_556	gene2517	chrNC_019458.2:244589081-244666617:+	gi|803251898|ref|XP_011985891.1|	2854	0	PREDICTED: putative glycerol kinase 5 isoform X3 [Ovis aries musimon]	gi|548451868|ref|XM_005675587.1|	2646	0	PREDICTED: Capra hircus glycerol kinase 5 (putative) (GK5), mRNA	Q08D86	797	0	Putative glycerol kinase 5	TM1430	291	1e-86	COG0554	pfam00370	FGGY_N	FGGY family of carbohydrate kinases, N-terminal domain. This domain adopts a ribonuclease H-like fold and is structurally related to the C-terminal domain.	GO:0019563|glycerol catabolic process;GO:0016310|phosphorylation;	GO:0005737|cytoplasm;	GO:0005524|ATP binding;GO:0004370|glycerol kinase activity;GO:0016773|phosphotransferase activity, alcohol group as acceptor;	K19583	GK5; putative glycerol kinase 5 [EC:2.7.1.30]
Novel_554	gene985	chrNC_019458.2:91971194-92030167:+	gi|802988486|ref|XP_012034549.1|	2357	0	PREDICTED: vang-like protein 1 isoform X1 [Ovis aries]	gi|594069670|ref|XM_006058674.1|	4938	0	PREDICTED: Bubalus bubalis VANGL planar cell polarity protein 1 (VANGL1), transcript variant X1, mRNA	Q8TAA9	851	0	Vang-like protein 1	.	.	.	.	pfam06638	Strabismus	Strabismus protein. This family consists of several strabismus (STB) or Van Gogh-like (VANGL) proteins 1 and 2. The exact function of this family is unknown. It is thought, however that STB1 gene and STB2 may be potent tumor suppressor gene candidates.	GO:0007275|multicellular organismal development;GO:0060071|Wnt signaling pathway, planar cell polarity pathway;	GO:0016021|integral component of membrane;GO:0016328|lateral plasma membrane;	.	K04510	VANGL; vang-like
Novel_149	gene20754	chrNC_019474.2:34424537-34499029:+	gi|426247089|ref|XP_004017319.1|	1546	0	PREDICTED: nucleoside diphosphate-linked moiety X motif 6 isoform X2 [Ovis aries]	gi|594112432|ref|XM_006078944.1|	1107	0	PREDICTED: Bubalus bubalis nudix (nucleoside diphosphate linked moiety X)-type motif 6 (NUDT6), transcript variant X1, mRNA	P53370	501	1e-160	Nucleoside diphosphate-linked moiety X motif 6	BS_yjhB	60.1	2e-09	COG1051	pfam00293	NUDIX	NUDIX domain.	.	GO:0005739|mitochondrion;GO:0005634|nucleus;	GO:0008083|growth factor activity;GO:0016787|hydrolase activity;	.	.
Novel_663	gene26611	chrNC_019482.2:26025366-26031013:+	gi|594094699|ref|XP_006070646.1|	363	5e-36	PREDICTED: HIG1 domain family member 1A, mitochondrial-like [Bubalus bubalis]	gi|116004446|ref|NM_001077114.1|	940	0	Bos taurus HIG1 hypoxia inducible domain family, member 1A (HIGD1A), mRNA	Q9JLR9	108	1e-25	HIG1 domain family member 1A, mitochondrial	.	.	.	.	pfam04588	HIG_1_N	Hypoxia induced protein conserved region. This family is found in proteins thought to be involved in the response to hypoxia. Family members mostly come from diverse eukaryotic organisms however eubacterial members have been identified. This region is found at the N-terminus of the member proteins which are predicted to be transmembrane.	GO:0042149|cellular response to glucose starvation;GO:0071456|cellular response to hypoxia;GO:0043066|negative regulation of apoptotic process;GO:0090201|negative regulation of release of cytochrome c from mitochondria;GO:0055114|oxidation-reduction process;GO:0071902|positive regulation of protein serine/threonine kinase activity;	GO:0016021|integral component of membrane;GO:0016020|membrane;GO:0005743|mitochondrial inner membrane;GO:0005739|mitochondrion;GO:0005634|nucleus;GO:0043234|protein complex;GO:0070469|respiratory chain;	.	.	.
Novel_556	gene985	chrNC_019458.2:91971194-92030167:+	gi|802988486|ref|XP_012034549.1|	2357	0	PREDICTED: vang-like protein 1 isoform X1 [Ovis aries]	gi|594069670|ref|XM_006058674.1|	4938	0	PREDICTED: Bubalus bubalis VANGL planar cell polarity protein 1 (VANGL1), transcript variant X1, mRNA	Q8TAA9	851	0	Vang-like protein 1	.	.	.	.	pfam06638	Strabismus	Strabismus protein. This family consists of several strabismus (STB) or Van Gogh-like (VANGL) proteins 1 and 2. The exact function of this family is unknown. It is thought, however that STB1 gene and STB2 may be potent tumor suppressor gene candidates.	GO:0007275|multicellular organismal development;GO:0060071|Wnt signaling pathway, planar cell polarity pathway;	GO:0016021|integral component of membrane;GO:0016328|lateral plasma membrane;	.	K04510	VANGL; vang-like
Novel_292	gene19714	chrNC_019472.2:56130057-56226270:-	gi|803161411|ref|XP_011951513.1|	4566	0	PREDICTED: leucine-rich repeat-containing G-protein coupled receptor 4 isoform X1 [Ovis aries]	gi|556744778|ref|XM_005967820.1|	4502	0	PREDICTED: Pantholops hodgsonii leucine-rich repeat containing G protein-coupled receptor 4 (LGR4), mRNA	F1MLX5	1702	0	Leucine-rich repeat-containing G-protein coupled receptor 4	alr0124_1	116	7e-26	COG4886	pfam13855	LRR_8	Leucine rich repeat.	GO:0030282|bone mineralization;GO:0046849|bone remodeling;GO:0032922|circadian regulation of gene expression;GO:0007186|G-protein coupled receptor signaling pathway;GO:0045087|innate immune response;GO:0050710|negative regulation of cytokine secretion;GO:0034122|negative regulation of toll-like receptor signaling pathway;GO:0001649|osteoblast differentiation;GO:0090263|positive regulation of cano…	GO:0005887|integral component of plasma membrane;	GO:0004888|transmembrane signaling receptor activity;	K04309	LGR4, GPR48; leucine-rich repeat-containing G protein-coupled receptor 4
Novel_386	gene2350	chrNC_019458.2:220153657-220268466:+	gi|426218012|ref|XP_004003244.1|	9710	0	PREDICTED: sucrase-isomaltase, intestinal [Ovis aries]	gi|556779637|ref|XM_005984805.1|	5444	0	PREDICTED: Pantholops hodgsonii sucrase-isomaltase (alpha-glucosidase) (SI), mRNA	P14410	3154	0	Sucrase-isomaltase, intestinal	lin0222	302	2e-85	COG1501	pfam01055	Glyco_hydro_31	Glycosyl hydrolases family 31. Glycosyl hydrolases are key enzymes of carbohydrate metabolizm. Family 31 comprises of enzymes that are, or similar to, alpha- galactosidases.	GO:0005975|carbohydrate metabolic process;GO:0044245|polysaccharide digestion;	GO:0016324|apical plasma membrane;GO:0005903|brush border;GO:0070062|extracellular exosome;GO:0005794|Golgi apparatus;GO:0016021|integral component of membrane;GO:0005886|plasma membrane;	GO:0004558|alpha-1,4-glucosidase activity;GO:0030246|carbohydrate binding;GO:0004574|oligo-1,6-glucosidase activity;GO:0004575|sucrose alpha-glucosidase activity;	K01203	SI; sucrase-isomaltase / oligo-1,6-glucosidase [EC:3.2.1.48 3.2.1.10]
Novel_146	gene3361	chrNC_019459.2:52674340-52696126:-	gi|803013640|ref|XP_011977024.1|	5669	0	PREDICTED: LOW QUALITY PROTEIN: iporin isoform X1 [Ovis aries]	gi|556749288|ref|XM_005970014.1|	4344	0	PREDICTED: Pantholops hodgsonii RUN and SH3 domain containing 2 (RUSC2), transcript variant X2, mRNA	Q8N2Y8	1947	0	Iporin	.	.	.	.	pfam02759	RUN	RUN domain. This domain is present in several proteins that are linked to the functions of GTPases in the Rap and Rab families. They could hence play important roles in multiple Ras-like GTPase signalling pathways. The domain is comprises six conserved regions, which in some proteins have considerable insertions between them. The domain core is thought to take up a predominantly alpha fold, with …	.	GO:0031410|cytoplasmic vesicle;GO:0005829|cytosol;GO:0070062|extracellular exosome;	GO:0017137|Rab GTPase binding;	.	.
Novel_555	gene16852	chrNC_019470.2:44258498-44263211:+	gi|803098707|ref|XP_012038148.1|	148	6e-07	PREDICTED: glycoprotein endo-alpha-1,2-mannosidase isoform X1 [Ovis aries]	gi|57634397|gb|AC146967.3|	87	2e-35	Bos taurus clone RP42-279M12, complete sequence	.	.	.	.	.	.	.	.	pfam11162	DUF2946	Protein of unknown function (DUF2946). This family of proteins has no known function.	.	.	.	.	.
Novel_491	gene3028	chrNC_019459.2:24053052-24139259:-	gi|426219807|ref|XP_004004109.1|	4389	0	PREDICTED: semaphorin-4D isoform X1 [Ovis aries]	gi|548479154|ref|XM_005684375.1|	3975	0	PREDICTED: Capra hircus sema domain, immunoglobulin domain (Ig), transmembrane domain (TM) and short cytoplasmic domain, (semaphorin) 4D (SEMA4D), mRNA	Q92854	1442	0	Semaphorin-4D	.	.	.	.	pfam01403	Sema	Sema domain. The Sema domain occurs in semaphorins, which are a large family of secreted and transmembrane proteins, some of which function as repellent signals during axon guidance. Sema domains also occur in the hepatocyte growth factor receptor and human plexin A-3.	GO:0007155|cell adhesion;GO:0006955|immune response;GO:0070486|leukocyte aggregation;GO:0050919|negative chemotaxis;GO:0010693|negative regulation of alkaline phosphatase activity;GO:0043066|negative regulation of apoptotic process;GO:0048843|negative regulation of axon extension involved in axon guidance;GO:0007162|negative regulation of cell adhesion;GO:0045668|negative regulation of osteoblast…	GO:0005615|extracellular space;GO:0005887|integral component of plasma membrane;GO:0005886|plasma membrane;	GO:0045499|chemorepellent activity;GO:0004872|receptor activity;GO:0005102|receptor binding;GO:0030215|semaphorin receptor binding;GO:0004888|transmembrane signaling receptor activity;	K06521	SEMA4; semaphorin 4
Novel_340	gene1966	chrNC_019458.2:175903801-175919134:+	gi|426217461|ref|XP_004002972.1|	1539	0	PREDICTED: GTP-binding protein 8 isoform X1 [Ovis aries]	gi|594102011|ref|XM_006074021.1|	1100	0	PREDICTED: Bubalus bubalis GTP-binding protein 8 (putative) (GTPBP8), transcript variant X1, mRNA	Q0P5E7	554	0	GTP-binding protein 8	aq_1815	119	2e-29	COG0218	pfam01926	MMR_HSR1	50S ribosome-binding GTPase. The full-length GTPase protein is required for the complete activity of the protein of interacting with the 50S ribosome and binding of both adenine and guanine nucleotides, with a preference for guanine nucleotide.	.	GO:0005739|mitochondrion;	GO:0005525|GTP binding;GO:0003924|GTPase activity;GO:0046872|metal ion binding;	.	.
Novel_554	gene6139	chrNC_019460.2:105938306-105988465:+	gi|803041575|ref|XP_012029299.1|	2698	0	PREDICTED: transmembrane protein 87B isoform X1 [Ovis aries]	gi|548485133|ref|XM_005686408.1|	4347	0	PREDICTED: Capra hircus transmembrane protein 87B (TMEM87B), partial mRNA	Q96K49	914	0	Transmembrane protein 87B	.	.	.	.	pfam06814	Lung_7-TM_R	Lung seven transmembrane receptor. This family represents a conserved region with eukaryotic lung seven transmembrane receptors and related proteins.	.	GO:0016021|integral component of membrane;	.	.	.
Novel_554	gene22681	chrNC_019476.2:57116468-57230726:-	gi|803186737|ref|XP_011955647.1|	3286	0	PREDICTED: nuclear receptor subfamily 2 group C member 2 isoform X1 [Ovis aries]	gi|594112499|ref|XM_006078977.1|	2830	0	PREDICTED: Bubalus bubalis nuclear receptor subfamily 2, group C, member 2 (NR2C2), mRNA	P49116	58.5	6e-07	Nuclear receptor subfamily 2 group C member 2	.	.	.	.	pfam00105	zf-C4	Zinc finger, C4 type (two domains). In nearly all cases, this is the DNA binding domain of a nuclear hormone receptor. The alignment contains two Zinc finger domains that are too dissimilar to be aligned with each other.	GO:0030154|cell differentiation;GO:0021549|cerebellum development;GO:0051321|meiotic cell cycle;GO:0007399|nervous system development;GO:0038066|p38MAPK cascade;GO:0048520|positive regulation of behavior;GO:0040019|positive regulation of embryonic development;GO:0045663|positive regulation of myoblast differentiation;GO:0045944|positive regulation of transcription from RNA polymerase II promoter;…	GO:0005654|nucleoplasm;	GO:0046982|protein heterodimerization activity;GO:0004872|receptor activity;GO:0043565|sequence-specific DNA binding;GO:0003707|steroid hormone receptor activity;GO:0003713|transcription coactivator activity;GO:0003700|transcription factor activity, sequence-specific DNA binding;GO:0008270|zinc ion binding;	K08544	NR2C2, TR4; testicular receptor 4
Novel_554	gene18423	chrNC_019471.2:53290216-53314335:+	gi|803153092|ref|XP_011950492.1|	3066	0	PREDICTED: LOW QUALITY PROTEIN: probable ATP-dependent RNA helicase DHX34 isoform X1 [Ovis aries]	gi|594088106|ref|XM_006067449.1|	2172	0	PREDICTED: Bubalus bubalis DEAH (Asp-Glu-Ala-His) box polypeptide 34 (DHX34), mRNA	Q14147	211	3e-83	Probable ATP-dependent RNA helicase DHX34	SPAC10F6.02c_2	320	2e-92	COG1643	pfam04408	HA2	Helicase associated domain (HA2). This presumed domain is about 90 amino acid residues in length. It is found is a diverse set of RNA helicases. Its function is unknown, however it seems likely to be involved in nucleic acid binding.	GO:2000623|negative regulation of nuclear-transcribed mRNA catabolic process, nonsense-mediated decay;GO:0000956|nuclear-transcribed mRNA catabolic process;GO:0006396|RNA processing;	GO:0016020|membrane;GO:0005739|mitochondrion;GO:0005634|nucleus;	GO:0005524|ATP binding;GO:0004004|ATP-dependent RNA helicase activity;GO:0044822|poly(A) RNA binding;	.	.
Novel_556	gene6927	chrNC_019460.2:171298829-171336281:+	gi|440900091|gb|ELR51300.1|	152	5e-08	PR domain zinc finger protein 12, partial [Bos mutus]	gi|293337377|gb|GQ386770.1|	87	1e-35	Bos taurus breed Angus bone morphogenetic protein 2 kinase (BMP2K) gene, exons 2 through 4, 7, 9 through 13, 15 and partial cds	.	.	.	.	.	.	.	.	pfam01824	MatK_N	MatK/TrnK amino terminal region. The function of this region is unknown.	.	.	.	.	.
Novel_555	gene6927	chrNC_019460.2:171298829-171336281:+	gi|440900091|gb|ELR51300.1|	152	5e-08	PR domain zinc finger protein 12, partial [Bos mutus]	gi|293337377|gb|GQ386770.1|	87	1e-35	Bos taurus breed Angus bone morphogenetic protein 2 kinase (BMP2K) gene, exons 2 through 4, 7, 9 through 13, 15 and partial cds	.	.	.	.	.	.	.	.	pfam01824	MatK_N	MatK/TrnK amino terminal region. The function of this region is unknown.	.	.	.	.	.
Novel_554	gene3572	chrNC_019459.2:86208903-86214076:+	gi|742191260|ref|XP_010855494.1|	213	4e-14	PREDICTED: LOW QUALITY PROTEIN: cohesin subunit SA-2 [Bison bison bison]	gi|57634397|gb|AC146967.3|	142	7e-66	Bos taurus clone RP42-279M12, complete sequence	.	.	.	.	.	.	.	.	pfam01270	Glyco_hydro_8	Glycosyl hydrolases family 8.	.	.	.	.	.
Novel_335	gene1908	chrNC_019458.2:169696712-170068340:-	gi|332164766|ref|NP_001193721.1|	217	5e-15	natural cytotoxicity triggering receptor 3 ligand 1 precursor [Bos taurus]	gi|16554313|gb|AC080097.20|	475	0	Homo sapiens 3 NOVECTOR RP11-784F16 (Roswell Park Cancer Institute Human BAC Library) complete sequence	.	.	.	.	.	.	.	.	pfam10326	7TM_GPCR_Str	Serpentine type 7TM GPCR chemoreceptor Str. Chemoreception is mediated in Caenorhabditis elegans by members of the seven-transmembrane G-protein-coupled receptor class (7TM GPCRs) of proteins which are of the serpentine type. Str is a member of the Str superfamily of chemoreceptors. Almost a quarter (22.5%) of str and srj family genes and pseudogenes in C. elegans appear to have been newly formed…	.	.	.	.	.
Novel_555	gene2517	chrNC_019458.2:244589081-244666617:+	gi|803251898|ref|XP_011985891.1|	2854	0	PREDICTED: putative glycerol kinase 5 isoform X3 [Ovis aries musimon]	gi|548451868|ref|XM_005675587.1|	2646	0	PREDICTED: Capra hircus glycerol kinase 5 (putative) (GK5), mRNA	Q08D86	797	0	Putative glycerol kinase 5	TM1430	291	1e-86	COG0554	pfam00370	FGGY_N	FGGY family of carbohydrate kinases, N-terminal domain. This domain adopts a ribonuclease H-like fold and is structurally related to the C-terminal domain.	GO:0019563|glycerol catabolic process;GO:0016310|phosphorylation;	GO:0005737|cytoplasm;	GO:0005524|ATP binding;GO:0004370|glycerol kinase activity;GO:0016773|phosphotransferase activity, alcohol group as acceptor;	K19583	GK5; putative glycerol kinase 5 [EC:2.7.1.30]
Novel_556	gene18423	chrNC_019471.2:53290216-53314335:+	gi|803153092|ref|XP_011950492.1|	3066	0	PREDICTED: LOW QUALITY PROTEIN: probable ATP-dependent RNA helicase DHX34 isoform X1 [Ovis aries]	gi|594088106|ref|XM_006067449.1|	2172	0	PREDICTED: Bubalus bubalis DEAH (Asp-Glu-Ala-His) box polypeptide 34 (DHX34), mRNA	Q14147	211	3e-83	Probable ATP-dependent RNA helicase DHX34	SPAC10F6.02c_2	320	2e-92	COG1643	pfam04408	HA2	Helicase associated domain (HA2). This presumed domain is about 90 amino acid residues in length. It is found is a diverse set of RNA helicases. Its function is unknown, however it seems likely to be involved in nucleic acid binding.	GO:2000623|negative regulation of nuclear-transcribed mRNA catabolic process, nonsense-mediated decay;GO:0000956|nuclear-transcribed mRNA catabolic process;GO:0006396|RNA processing;	GO:0016020|membrane;GO:0005739|mitochondrion;GO:0005634|nucleus;	GO:0005524|ATP binding;GO:0004004|ATP-dependent RNA helicase activity;GO:0044822|poly(A) RNA binding;	.	.
Novel_250	gene3028	chrNC_019459.2:24053052-24139259:-	gi|426219807|ref|XP_004004109.1|	4389	0	PREDICTED: semaphorin-4D isoform X1 [Ovis aries]	gi|548479154|ref|XM_005684375.1|	3975	0	PREDICTED: Capra hircus sema domain, immunoglobulin domain (Ig), transmembrane domain (TM) and short cytoplasmic domain, (semaphorin) 4D (SEMA4D), mRNA	Q92854	1442	0	Semaphorin-4D	.	.	.	.	pfam01403	Sema	Sema domain. The Sema domain occurs in semaphorins, which are a large family of secreted and transmembrane proteins, some of which function as repellent signals during axon guidance. Sema domains also occur in the hepatocyte growth factor receptor and human plexin A-3.	GO:0007155|cell adhesion;GO:0006955|immune response;GO:0070486|leukocyte aggregation;GO:0050919|negative chemotaxis;GO:0010693|negative regulation of alkaline phosphatase activity;GO:0043066|negative regulation of apoptotic process;GO:0048843|negative regulation of axon extension involved in axon guidance;GO:0007162|negative regulation of cell adhesion;GO:0045668|negative regulation of osteoblast…	GO:0005615|extracellular space;GO:0005887|integral component of plasma membrane;GO:0005886|plasma membrane;	GO:0045499|chemorepellent activity;GO:0004872|receptor activity;GO:0005102|receptor binding;GO:0030215|semaphorin receptor binding;GO:0004888|transmembrane signaling receptor activity;	K06521	SEMA4; semaphorin 4
Novel_554	gene11833	chrNC_019464.2:49552052-49687401:-	gi|803092338|ref|XP_012036852.1|	2133	0	PREDICTED: myocardial zonula adherens protein isoform X2 [Ovis aries]	gi|548483166|ref|XM_005685718.1|	2200	0	PREDICTED: Capra hircus myocardial zonula adherens protein (MYZAP), transcript variant X1, mRNA	P0CAP1	598	0	Myocardial zonula adherens protein	.	.	.	.	pfam15328	GCOM2	Putative GRINL1B complex locus protein 2. This protein family is named Putative GRINL1B complex locus protein 2. GRINL1B is short for: glutamate receptor, ionotropic, N-methyl D-aspartate-like 1B. The name indicates what sort of receptor it is thought to be, a ligand gated ion channel specific to the neurotransmitter Glutamate. This family of proteins is found in eukaryotes. Proteins in this fami…	GO:0035556|intracellular signal transduction;	GO:0030054|cell junction;GO:0030864|cortical actin cytoskeleton;GO:0031234|extrinsic component of cytoplasmic side of plasma membrane;GO:0031674|I band;GO:0030018|Z disc;	.	.	.
Novel_555	gene17695	chrNC_019471.2:19033318-19082387:+	gi|197944870|gb|ACH79982.1|	136	8e-07	hypothetical protein [Bos taurus]	gi|594065372|ref|XR_327398.1|	240	1e-120	PREDICTED: Bubalus bubalis uncharacterized LOC102396667 (LOC102396667), transcript variant X2, misc_RNA	.	.	.	.	.	.	.	.	pfam11881	DUF3401	Domain of unknown function (DUF3401). This domain is functionally uncharacterized. This domain is found in eukaryotes. This presumed domain is typically between 231 to 250 amino acids in length. This domain is found associated with pfam02145, pfam00595.	.	.	.	.	.
Novel_337	gene1908	chrNC_019458.2:169696712-170068340:-	gi|332164766|ref|NP_001193721.1|	217	5e-15	natural cytotoxicity triggering receptor 3 ligand 1 precursor [Bos taurus]	gi|16554313|gb|AC080097.20|	475	0	Homo sapiens 3 NOVECTOR RP11-784F16 (Roswell Park Cancer Institute Human BAC Library) complete sequence	.	.	.	.	.	.	.	.	pfam10326	7TM_GPCR_Str	Serpentine type 7TM GPCR chemoreceptor Str. Chemoreception is mediated in Caenorhabditis elegans by members of the seven-transmembrane G-protein-coupled receptor class (7TM GPCRs) of proteins which are of the serpentine type. Str is a member of the Str superfamily of chemoreceptors. Almost a quarter (22.5%) of str and srj family genes and pseudogenes in C. elegans appear to have been newly formed…	.	.	.	.	.
Novel_145	gene3572	chrNC_019459.2:86208903-86214076:+	gi|742191260|ref|XP_010855494.1|	213	4e-14	PREDICTED: LOW QUALITY PROTEIN: cohesin subunit SA-2 [Bison bison bison]	gi|57634397|gb|AC146967.3|	142	7e-66	Bos taurus clone RP42-279M12, complete sequence	.	.	.	.	.	.	.	.	pfam01270	Glyco_hydro_8	Glycosyl hydrolases family 8.	.	.	.	.	.
Novel_554	gene7823	chrNC_019461.2:24499612-24601860:-	gi|594113833|ref|XP_006079658.1|	178	7e-11	PREDICTED: CKLF-like MARVEL transmembrane domain-containing protein 6 isoform X1 [Bubalus bubalis]	gi|4309810|gb|AC006035.2|	800	0	Homo sapiens BAC clone RP11-196O16 from 7, complete sequence	.	.	.	.	.	.	.	.	pfam04276	DUF443	Protein of unknown function (DUF443). Family of uncharacterized proteins.	.	.	.	.	.
Novel_556	gene16852	chrNC_019470.2:44258498-44263211:+	gi|803098707|ref|XP_012038148.1|	148	6e-07	PREDICTED: glycoprotein endo-alpha-1,2-mannosidase isoform X1 [Ovis aries]	gi|57634397|gb|AC146967.3|	87	2e-35	Bos taurus clone RP42-279M12, complete sequence	.	.	.	.	.	.	.	.	pfam11162	DUF2946	Protein of unknown function (DUF2946). This family of proteins has no known function.	.	.	.	.	.
Novel_148	gene3572	chrNC_019459.2:86208903-86214076:+	gi|742191260|ref|XP_010855494.1|	213	4e-14	PREDICTED: LOW QUALITY PROTEIN: cohesin subunit SA-2 [Bison bison bison]	gi|57634397|gb|AC146967.3|	142	7e-66	Bos taurus clone RP42-279M12, complete sequence	.	.	.	.	.	.	.	.	pfam01270	Glyco_hydro_8	Glycosyl hydrolases family 8.	.	.	.	.	.
Novel_669	gene20030	chrNC_019472.2:78794239-78795191:-	gi|803299121|ref|XP_012008065.1|	745	3e-132	PREDICTED: olfactory receptor 5B12-like [Ovis aries musimon]	gi|194673647|ref|XM_586731.4|	635	0	PREDICTED: Bos taurus uncharacterized LOC509710 (LOC509710), mRNA	A6NL26	194	8e-88	Olfactory receptor 5B21	.	.	.	.	pfam13853	7tm_4	Olfactory receptor. The members of this family are transmembrane olfactory receptors.	GO:0007186|G-protein coupled receptor signaling pathway;	GO:0016021|integral component of membrane;GO:0005886|plasma membrane;	GO:0004930|G-protein coupled receptor activity;GO:0005549|odorant binding;GO:0004984|olfactory receptor activity;	K04257	OLFR; olfactory receptor
Novel_669	gene15396	chrNC_019468.2:51423414-51439479:-	gi|803125923|ref|XP_012041866.1|	4877	0	PREDICTED: lysosomal alpha-glucosidase isoform X1 [Ovis aries]	gi|548509909|ref|XM_005694082.1|	4065	0	PREDICTED: Capra hircus glucosidase, alpha; acid (GAA), transcript variant X2, mRNA	Q9MYM4	1752	0	Lysosomal alpha-glucosidase	alr4773	312	8e-90	COG1501	pfam01055	Glyco_hydro_31	Glycosyl hydrolases family 31. Glycosyl hydrolases are key enzymes of carbohydrate metabolizm. Family 31 comprises of enzymes that are, or similar to, alpha- galactosidases.	GO:0060048|cardiac muscle contraction;GO:0002086|diaphragm contraction;GO:0005980|glycogen catabolic process;GO:0003007|heart morphogenesis;GO:0007626|locomotory behavior;GO:0007040|lysosome organization;GO:0046716|muscle cell cellular homeostasis;GO:0050885|neuromuscular process controlling balance;GO:0050884|neuromuscular process controlling posture;GO:0002026|regulation of the force of heart c…	GO:0070062|extracellular exosome;GO:0005765|lysosomal membrane;	GO:0004558|alpha-1,4-glucosidase activity;GO:0030246|carbohydrate binding;GO:0032450|maltose alpha-glucosidase activity;GO:0004574|oligo-1,6-glucosidase activity;	K12316	GAA; lysosomal alpha-glucosidase [EC:3.2.1.20]
Novel_337	gene3332	chrNC_019459.2:52273330-52278777:-	gi|593744455|ref|XP_007127598.1|	369	1e-89	PREDICTED: putative olfactory receptor ENSP00000348552-like [Physeter catodon]	gi|556749244|ref|XM_005969992.1|	582	0	PREDICTED: Pantholops hodgsonii putative olfactory receptor ENSP00000348552-like (LOC102344605), mRNA	Q9NQN1	37.7	3e-75	Olfactory receptor 2S2	.	.	.	.	pfam13853	7tm_4	Olfactory receptor. The members of this family are transmembrane olfactory receptors.	GO:0007186|G-protein coupled receptor signaling pathway;GO:0007608|sensory perception of smell;	GO:0016021|integral component of membrane;GO:0005886|plasma membrane;	GO:0004930|G-protein coupled receptor activity;GO:0004984|olfactory receptor activity;	K04257	OLFR; olfactory receptor
Novel_292	gene670	chrNC_019458.2:60452653-60540437:+	gi|426215848|ref|XP_004002181.1|	2145	0	PREDICTED: cAMP-dependent protein kinase catalytic subunit beta isoform X1 [Ovis aries]	gi|556745658|ref|XM_005968242.1|	4193	0	PREDICTED: Pantholops hodgsonii protein kinase, cAMP-dependent, catalytic, beta (PRKACB), transcript variant X2, mRNA	P05131	707	0	cAMP-dependent protein kinase catalytic subunit beta	.	.	.	.	pfam00069	Pkinase	Protein kinase domain.	GO:1901621|negative regulation of smoothened signaling pathway involved in dorsal/ventral neural tube patterning;GO:0001843|neural tube closure;GO:0070613|regulation of protein processing;	GO:0005813|centrosome;GO:0097546|ciliary base;GO:0005737|cytoplasm;GO:0070062|extracellular exosome;GO:0005634|nucleus;GO:0005886|plasma membrane;	GO:0005524|ATP binding;GO:0004691|cAMP-dependent protein kinase activity;GO:0000287|magnesium ion binding;	K04345	PKA; protein kinase A [EC:2.7.11.11]
Novel_251	gene26871	chrNC_019483.2:6607420-6613564:-	.	.	.	.	.	.	.	.	.	.	.	.	.	.	.	.	pfam08630	Dfp1_Him1_M	Dfp1/Him1, central region. This is the middle regions described by Ogino et al. This region, together with the C-terminal zinc finger (pfam07535) is essential for the mitotic and kinase activation functions of Dfp1/Him1.	.	.	.	.	.
Novel_555	gene8319	chrNC_019461.2:93480430-93604895:+	gi|741924383|ref|XP_010802764.1|	2089	0	PREDICTED: nuclear respiratory factor 1 isoform X1 [Bos taurus]	gi|594037676|ref|XM_006043404.1|	2846	0	PREDICTED: Bubalus bubalis nuclear respiratory factor 1 (NRF1), transcript variant X4, mRNA	Q9WU00	53.9	3e-06	Nuclear respiratory factor 1	.	.	.	.	pfam10491	Nrf1_DNA-bind	NLS-binding and DNA-binding and dimerization domains of Nrf1. In Drosophila, the erect wing (ewg) protein is required for proper development of the central nervous system and the indirect flight muscles. The fly ewg gene encodes a novel DNA-binding domain that is also found in four genes previously identified in sea urchin, chicken, zebrafish, and human. Nuclear respiratory factor-1 is a transcri…	GO:0007005|mitochondrion organization;GO:0007275|multicellular organismal development;GO:0045944|positive regulation of transcription from RNA polymerase II promoter;GO:0006357|regulation of transcription from RNA polymerase II promoter;	GO:0070062|extracellular exosome;GO:0005654|nucleoplasm;GO:0005634|nucleus;GO:0005667|transcription factor complex;	GO:0001046|core promoter sequence-specific DNA binding;GO:0042803|protein homodimerization activity;GO:0000978|RNA polymerase II core promoter proximal region sequence-specific DNA binding;GO:0003700|transcription factor activity, sequence-specific DNA binding;GO:0001077|transcriptional activator activity, RNA polymerase II core promoter proximal region sequence-specific binding;	K11831	NRF1; nuclear respiratory factor 1
Novel_670	gene14503	chrNC_019468.2:23209331-23218875:-	gi|724943294|ref|XP_010386831.1|	330	1e-29	PREDICTED: LOW QUALITY PROTEIN: uncharacterized protein LOC104682053 [Rhinopithecus roxellana]	gi|478518551|ref|XM_004433446.1|	206	2e-101	PREDICTED: Ceratotherium simum simum uncharacterized LOC101395949 (LOC101395949), mRNA	.	.	.	.	.	.	.	.	pfam14916	CCDC92	Coiled-coil domain of unknown function. This domain family is found in eukaryotes, and is approximately 60 amino acids in length. The function is not known and the proteins carry no other domains.	.	.	.	.	.
Novel_668	gene26611	chrNC_019482.2:26025366-26031013:+	gi|594094699|ref|XP_006070646.1|	363	5e-36	PREDICTED: HIG1 domain family member 1A, mitochondrial-like [Bubalus bubalis]	gi|116004446|ref|NM_001077114.1|	940	0	Bos taurus HIG1 hypoxia inducible domain family, member 1A (HIGD1A), mRNA	Q9JLR9	108	1e-25	HIG1 domain family member 1A, mitochondrial	.	.	.	.	pfam04588	HIG_1_N	Hypoxia induced protein conserved region. This family is found in proteins thought to be involved in the response to hypoxia. Family members mostly come from diverse eukaryotic organisms however eubacterial members have been identified. This region is found at the N-terminus of the member proteins which are predicted to be transmembrane.	GO:0042149|cellular response to glucose starvation;GO:0071456|cellular response to hypoxia;GO:0043066|negative regulation of apoptotic process;GO:0090201|negative regulation of release of cytochrome c from mitochondria;GO:0055114|oxidation-reduction process;GO:0071902|positive regulation of protein serine/threonine kinase activity;	GO:0016021|integral component of membrane;GO:0016020|membrane;GO:0005743|mitochondrial inner membrane;GO:0005739|mitochondrion;GO:0005634|nucleus;GO:0043234|protein complex;GO:0070469|respiratory chain;	.	.	.
Novel_554	gene8319	chrNC_019461.2:93480430-93604895:+	gi|741924383|ref|XP_010802764.1|	2089	0	PREDICTED: nuclear respiratory factor 1 isoform X1 [Bos taurus]	gi|594037676|ref|XM_006043404.1|	2846	0	PREDICTED: Bubalus bubalis nuclear respiratory factor 1 (NRF1), transcript variant X4, mRNA	Q9WU00	53.9	3e-06	Nuclear respiratory factor 1	.	.	.	.	pfam10491	Nrf1_DNA-bind	NLS-binding and DNA-binding and dimerization domains of Nrf1. In Drosophila, the erect wing (ewg) protein is required for proper development of the central nervous system and the indirect flight muscles. The fly ewg gene encodes a novel DNA-binding domain that is also found in four genes previously identified in sea urchin, chicken, zebrafish, and human. Nuclear respiratory factor-1 is a transcri…	GO:0007005|mitochondrion organization;GO:0007275|multicellular organismal development;GO:0045944|positive regulation of transcription from RNA polymerase II promoter;GO:0006357|regulation of transcription from RNA polymerase II promoter;	GO:0070062|extracellular exosome;GO:0005654|nucleoplasm;GO:0005634|nucleus;GO:0005667|transcription factor complex;	GO:0001046|core promoter sequence-specific DNA binding;GO:0042803|protein homodimerization activity;GO:0000978|RNA polymerase II core promoter proximal region sequence-specific DNA binding;GO:0003700|transcription factor activity, sequence-specific DNA binding;GO:0001077|transcriptional activator activity, RNA polymerase II core promoter proximal region sequence-specific binding;	K11831	NRF1; nuclear respiratory factor 1
Novel_331	gene14862	chrNC_019468.2:35377558-35381667:+	gi|548508592|ref|XP_005693707.1|	1399	0	PREDICTED: protein Tob1 [Capra hircus]	gi|514961942|ref|NM_001077075.3|	2058	0	Bos taurus transducer of ERBB2, 1 (TOB1), transcript variant 1, mRNA	P50616	536	3e-180	Protein Tob1	.	.	.	.	pfam07742	BTG	BTG family.	GO:0030509|BMP signaling pathway;GO:0030514|negative regulation of BMP signaling pathway;GO:0008285|negative regulation of cell proliferation;GO:0060212|negative regulation of nuclear-transcribed mRNA poly(A) tail shortening;GO:0045668|negative regulation of osteoblast differentiation;GO:0017148|negative regulation of translation;GO:1900153|positive regulation of nuclear-transcribed mRNA cataboli…	GO:0030014|CCR4-NOT complex;GO:0005737|cytoplasm;GO:0005634|nucleus;	GO:0030971|receptor tyrosine kinase binding;GO:0005070|SH3/SH2 adaptor activity;GO:0003714|transcription corepressor activity;	K14443	TOB; protein Tob/BTG
[truncated: 96 more rows]
