# Supplementary material for: Identification of photoperiod-induced specific miRNAs in the adrenal glands of Sunite sheep (Ovis aries)
Source: Front Vet Sci. 2022 Jul 22;9:888207. doi: 10.3389/fvets.2022.888207 (PMC9354845; doi:10.3389/fvets.2022.888207)
Supplement: Supplementary file 1 [file Data_Sheet_1.ZIP › Supplementary file/S9-mRNA go term heat.xlsx]

## Sheet: mRNA BP go heat
Term_name	LP42A_SPLP42A	SP42A_LP42A	SP42A_SPLP42A
defense response	1.89306e-11	1	1.01684e-05
defense response to other organism	2.22166e-11	1	1				gene7911
response to biotic stimulus	3.39189e-11	1	9.90991e-06				16325
defense response to virus	4.86772e-11	1	1				27770
response to external biotic stimulus	6.69009e-11	1	2.77495e-05				13476
response to other organism	9.29532e-10	1	1
immune effector process	7.74046e-09	1	1
response to virus	7.74046e-09	1	1
response to external stimulus	1.30008e-08	0.00297521	9.33644e-09
response to stimulus	2.09578e-08	0.0265354	2.49175e-09
immune system process	2.09578e-08	1	1.89718e-07
response to stress	4.40794e-08	1	4.9448e-06
response to cytokine	5.62626e-07	0.0325982	5.28744e-07
negative regulation of viral genome replication	1.08109e-06	1	1
negative regulation of viral life cycle	1.05502e-05	1	1
multi-organism process	1.08859e-05	1	1
response to organic substance	6.68153e-05	0.000207877	2.64944e-11
negative regulation of viral process	8.13577e-05	1	1
regulation of viral genome replication	0.000165691	1	1
negative regulation of multi-organism process	0.000177141	1	1
type I interferon signaling pathway	0.000219644	1	1
cellular response to cytokine stimulus	0.000325773	1	5.55309e-05
immune response	0.000373158	1	0.00232387
response to interferon-alpha	0.000455345	1	1
response to chemical	0.000506255	0.000179368	2.64944e-11
cellular response to interferon-alpha	0.000869432	1	1
regulation of viral life cycle	0.00122452	1	1
innate immune response	0.00212854	1	1
response to cold	0.00232468	1	1
inflammatory response	0.00266621	1	4.21106e-07
defense response to bacterium	0.00316718	1	1
regulation of multi-organism process	0.00455773	1	1
response to bacterium	0.00536591	1	1
regulation of immune system process	0.00573128	1	2.77495e-05
cytokine-mediated signaling pathway	0.00573128	1	3.11435e-05
regulation of viral process	0.00573128	1	1
cell differentiation	0.00843932	0.00112876	0.00325944
positive regulation of response to stimulus	0.00939962	1	5.55309e-05
response to lipopolysaccharide	0.00973759	1	1.35456e-05
regulation of symbiosis, encompassing mutualism through parasitism	0.00973759	1	1
brown fat cell differentiation	0.0123641	1	1
positive regulation of immune system process	0.0130676	1	6.5934e-05
regulation of myoblast differentiation	0.0131688	1	1
fat cell differentiation	0.0140085	0.0450862	1
response to molecule of bacterial origin	0.0146865	0.0458725	2.75588e-06
positive regulation of integrin activation	0.0149409	1	1
regulation of ion homeostasis	0.0174328	1	1
negative regulation of biological process	0.0197963	0.000195211	3.48858e-09
positive regulation of biological process	0.0219316	0.000207877	2.64944e-11
positive regulation of cellular process	0.0236653	0.00119471	4.96795e-10
negative regulation of immune system process	0.0236653	1	4.01381e-05
positive regulation of cytosolic calcium ion concentration	0.0309338	1	1
positive regulation of release of sequestered calcium ion into cytosol	0.0309338	1	1
regulation of cell differentiation	0.0328125	0.000338064	2.64944e-11
positive regulation of locomotion	0.0333629	1	0.0160598
positive regulation of cAMP-mediated signaling	0.0333629	1	1
response to type I interferon	0.0333629	1	1
regulation of response to external stimulus	0.0380209	0.000195211	4.1578e-08
positive regulation of signal transduction	0.0380209	1	0.000688187
positive regulation of intracellular signal transduction	0.0380209	1	0.00210219
response to temperature stimulus	0.0380209	1	1
positive regulation of signaling	0.0386568	0.0224221	0.000442663
negative regulation of multicellular organism growth	0.0386568	1	1
regulation of multicellular organismal process	0.0424963	3.88006e-09	6.22579e-16
cellular response to lipopolysaccharide	0.042808	1	4.88764e-05
positive regulation of apoptotic process	0.042808	1	0.00151029
regulation of developmental process	0.0433174	1.13548e-06	5.28438e-14
positive regulation of programmed cell death	0.0433174	1	0.000763688
regulation of cytosolic calcium ion concentration	0.0433174	1	1
regulation of integrin activation	0.0433174	1	1
extracellular matrix disassembly	0.0446983	1	1
positive regulation of calcium ion transport into cytosol	0.0446983	1	1
positive regulation of response to external stimulus	0.0448872	1	6.70271e-06
cellular response to organic substance	0.0452817	0.00211233	5.28744e-07
chemokine-mediated signaling pathway	0.0471028	1	0.00391891
cellular calcium ion homeostasis	0.0471028	1	1
interferon-gamma-mediated signaling pathway	0.0471028	1	1
negative regulation of interleukin-10 production	0.0471028	1	1
regulation of T cell chemotaxis	0.0471028	1	1
regulation of multicellular organismal development	1	0.000194681	2.64944e-11
positive regulation of multicellular organismal process	1	0.00120636	2.49175e-09
taxis	1	1	2.72598e-09
cell chemotaxis	1	1	3.91372e-09
negative regulation of cellular process	1	0.000901491	3.97882e-09
regulation of response to stimulus	1	3.42265e-05	8.93756e-09
chemotaxis	1	1	8.93756e-09
regulation of signal transduction	1	0.000606934	3.28099e-08
regulation of cell death	1	0.0022299	4.84865e-08
regulation of signaling	1	3.42265e-05	7.42456e-08
regulation of cell communication	1	2.99527e-05	8.5321e-08
regulation of response to stress	1	0.00147239	1.36898e-07
negative regulation of developmental process	1	0.0104575	1.75625e-07
response to lipid	1	0.01427	1.75625e-07
cell migration	1	0.0405014	1.75625e-07
cellular response to chemical stimulus	1	0.00236173	1.99407e-07
regulation of apoptotic process	1	0.00408032	2.09547e-07
regulation of molecular function	1	0.0454831	2.09547e-07
negative regulation of multicellular organismal process	1	0.00165095	2.24347e-07
regulation of programmed cell death	1	0.00436882	2.40099e-07
regulation of intracellular signal transduction	1	0.020627	3.00766e-07
intracellular signal transduction	1	0.00165095	3.37533e-07
positive regulation of metabolic process	1	0.00215527	3.50806e-07
locomotion	1	1	4.69335e-07
regulation of catalytic activity	1	1	5.59672e-07
regulation of leukocyte apoptotic process	1	0.0261763	6.6378e-07
positive regulation of developmental process	1	0.000657307	8.94269e-07
regulation of cytokine production	1	0.0381181	9.83408e-07
response to oxygen-containing compound	1	0.00379827	1.11838e-06
cell motility	1	0.0276714	1.17403e-06
response to organic cyclic compound	1	0.023217	1.20822e-06
cell surface receptor signaling pathway	1	1	1.69906e-06
regulation of inflammatory response	1	0.0142384	1.88505e-06
biological regulation	1	0.00227773	3.13423e-06
negative regulation of cell differentiation	1	1	3.56948e-06
positive regulation of cell differentiation	1	0.00640419	3.81025e-06
regulation of cell adhesion	1	0.0344513	3.81025e-06
regulation of biological process	1	0.00165095	3.87941e-06
cellular response to stimulus	1	0.00424583	4.13361e-06
positive regulation of cytokine production	1	1	4.1891e-06
cellular response to molecule of bacterial origin	1	1	4.74961e-06
positive regulation of cellular metabolic process	1	0.00369796	6.70271e-06
regulation of growth	1	0.0218906	7.88394e-06
regulation of cell proliferation	1	0.0166799	1.25506e-05
movement of cell or subcellular component	1	0.020627	1.69038e-05
signal transduction	1	0.0294834	1.69038e-05
response to endogenous stimulus	1	0.000585961	1.70971e-05
regulation of protein metabolic process	1	0.0112804	1.70971e-05
regulation of cellular process	1	0.0096051	2.2047e-05
regulation of cellular component organization	1	1	2.27184e-05
developmental process	1	8.22855e-09	2.77495e-05
positive regulation of cell proliferation	1	0.0243722	2.77495e-05
negative regulation of apoptotic process	1	0.0335006	2.77495e-05
cellular response to biotic stimulus	1	1	2.77495e-05
animal organ development	1	0.00379827	3.16389e-05
negative regulation of programmed cell death	1	0.0377892	3.26947e-05
regulation of hydrolase activity	1	1	3.31361e-05
anatomical structure development	1	1.29437e-08	3.38117e-05
regulation of cellular protein metabolic process	1	0.00585379	3.76209e-05
regulation of localization	1	0.00253975	4.21709e-05
regulation of protein phosphorylation	1	0.0087137	4.41601e-05
regulation of phosphate metabolic process	1	0.0190128	4.533e-05
regulation of protein modification process	1	0.0116496	4.90795e-05
regulation of cellular metabolic process	1	0.00244148	5.00977e-05
positive regulation of leukocyte apoptotic process	1	1	5.17749e-05
regulation of phosphorus metabolic process	1	0.0208591	5.32319e-05
regulation of defense response	1	0.0183928	5.36171e-05
positive regulation of leukocyte cell-cell adhesion	1	1	5.55309e-05
positive regulation of nitrogen compound metabolic process	1	0.00331594	6.22656e-05
regulation of biological quality	1	0.00428826	6.87888e-05
regulation of phosphorylation	1	0.00696995	7.94289e-05
positive regulation of leukocyte differentiation	1	1	8.09477e-05
regulation of nervous system development	1	0.0356275	9.56428e-05
leukocyte chemotaxis	1	1	9.62694e-05
positive regulation of phosphate metabolic process	1	1	9.62694e-05
positive regulation of phosphorus metabolic process	1	1	9.62694e-05
negative regulation of cell death	1	1	0.000110975
regulation of metabolic process	1	0.00544443	0.000114784
regulation of primary metabolic process	1	0.0037288	0.000119559
response to nutrient	1	1	0.000123836
positive regulation of macromolecule metabolic process	1	0.0049346	0.000132392
positive regulation of catalytic activity	1	1	0.000145343
regulation of leukocyte differentiation	1	1	0.000177284
cell proliferation	1	0.00160754	0.000196002
response to hormone	1	0.00207623	0.000196002
positive regulation of molecular function	1	1	0.000196002
positive regulation of protein metabolic process	1	1	0.000196002
regulation of leukocyte cell-cell adhesion	1	1	0.000196002
regulation of neuron death	1	0.0114658	0.000209996
regulation of endopeptidase activity	1	1	0.00022094
regulation of hemopoiesis	1	1	0.000227347
positive regulation of cell-cell adhesion	1	1	0.000230468
regulation of homeostatic process	1	0.00595686	0.000236443
lung lobe morphogenesis	1	0.00855717	0.000237888
positive regulation of hemopoiesis	1	1	0.000263192
lymphocyte migration	1	1	0.000263626
negative regulation of response to stimulus	1	1	0.000263626
regulation of cell development	1	1	0.00028967
regulation of nitrogen compound metabolic process	1	0.00428826	0.000296241
regulation of cell growth	1	1	0.000296241
positive regulation of nervous system development	1	0.0142384	0.00032157
regulation of myeloid cell differentiation	1	1	0.00032157
anatomical structure morphogenesis	1	0.00110067	0.000338642
positive regulation of cell activation	1	1	0.000348008
regulation of anatomical structure morphogenesis	1	1	0.000348008
regulation of cell-cell adhesion	1	1	0.000348008
regulation of fatty acid oxidation	1	1	0.000348008
regulation of peptidase activity	1	1	0.000348008
positive regulation of inflammatory response	1	1	0.000404758
regulation of MAPK cascade	1	0.0454831	0.000412261
regulation of alkaline phosphatase activity	1	1	0.000412261
lymphocyte chemotaxis	1	1	0.000551757
negative regulation of cellular metabolic process	1	0.00156597	0.000642013
regulation of myeloid leukocyte differentiation	1	1	0.000642013
positive regulation of protein phosphorylation	1	1	0.000648166
positive regulation of phosphorylation	1	1	0.000663369
positive regulation of cell death	1	1	0.000681125
regulation of locomotion	1	1	0.000681125
cell activation	1	1	0.000695994
regulation of cysteine-type endopeptidase activity	1	1	0.000706896
positive regulation of cell communication	1	0.020627	0.000714936
positive regulation of cellular protein metabolic process	1	1	0.000806048
positive regulation of myeloid leukocyte differentiation	1	1	0.00082273
positive regulation of protein modification process	1	1	0.00082273
regulation of cysteine-type endopeptidase activity involved in apoptotic process	1	1	0.00082724
epithelial cell proliferation	1	1	0.000831868
positive regulation of leukocyte activation	1	1	0.000831868
negative regulation of nitrogen compound metabolic process	1	0.0022299	0.000865103
regulation of cell activation	1	1	0.00102999
regulation of lymphocyte apoptotic process	1	1	0.00107652
negative regulation of leukocyte apoptotic process	1	0.0454831	0.00107867
regulation of transport	1	0.00379827	0.00110425
positive regulation of cell adhesion	1	1	0.00123435
cellular response to endogenous stimulus	1	0.0115175	0.0012411
leukocyte differentiation	1	1	0.0012411
multicellular organismal process	1	0.00033129	0.00124482
negative regulation of protein metabolic process	1	0.0291852	0.00124482
cellular response to interferon-gamma	1	1	0.00135588
neural crest cell migration	1	1	0.00135588
regulation of neurogenesis	1	1	0.00135588
response to interferon-gamma	1	1	0.00140451
regulation of ERK1 and ERK2 cascade	1	1	0.00150334
negative regulation of molecular function	1	1	0.00151029
positive regulation of biosynthetic process	1	0.00513949	0.00155078
positive regulation of T cell activation	1	1	0.00155078
cell adhesion	1	0.00507953	0.00163532
negative regulation of cellular protein metabolic process	1	1	0.00173401
tube development	1	1	0.00179024
regulation of lipid metabolic process	1	1	0.0018556
organic anion transport	1	1	0.00187994
carboxylic acid transport	1	1	0.00200861
organic acid transport	1	1	0.00200861
regulation of developmental growth	1	1	0.00200861
negative regulation of catalytic activity	1	1	0.00205995
positive regulation of hydrolase activity	1	1	0.00206191
establishment of organelle localization	1	0.0224932	0.00214657
epithelial cell proliferation involved in salivary gland morphogenesis	1	1	0.00215154
necroptotic signaling pathway	1	1	0.00215154
response to vitamin	1	1	0.00220754
biological adhesion	1	0.00638202	0.00225199
regulation of epithelial cell differentiation	1	0.00848425	0.00225784
cellular response to oxygen-containing compound	1	1	0.00232387
positive regulation of MAPK cascade	1	1	0.00232387
regulation of leukocyte activation	1	1	0.00232387
regulation of macromolecule metabolic process	1	0.00772107	0.00235363
rhythmic process	1	0.00245158	0.00241155
anion transport	1	1	0.00241256
ion transport	1	1	0.00248411
anatomical structure formation involved in morphogenesis	1	0.000508182	0.00249904
regulation of epithelial cell proliferation	1	0.0122125	0.00249904
stem cell differentiation	1	1	0.00249904
regulation of cell migration	1	1	0.00255341
negative regulation of T cell apoptotic process	1	1	0.00258988
positive regulation of fatty acid oxidation	1	1	0.00258988
regulation of response to wounding	1	0.00120636	0.00263375
negative regulation of response to external stimulus	1	0.0378198	0.00275567
regulation of cell motility	1	1	0.00291274
positive regulation of cellular biosynthetic process	1	0.00595686	0.00297738
positive regulation of defense response	1	1	0.00297738
positive regulation of lymphocyte activation	1	1	0.00297738
regulation of proteolysis	1	1	0.00304219
embryonic morphogenesis	1	1	0.00306896
regulation of chemokine production	1	1	0.00334452
positive regulation of epithelial cell proliferation	1	0.0105273	0.00343415
developmental maturation	1	0.0281777	0.00364219
response to nutrient levels	1	1	0.00365834
canonical Wnt signaling pathway	1	1	0.0037011
positive regulation of mononuclear cell proliferation	1	1	0.0037011
response to fibroblast growth factor	1	1	0.0037011
response to extracellular stimulus	1	1	0.00371415
anatomical structure maturation	1	0.0164874	0.00375382
regulation of secretion by cell	1	0.00160754	0.00391891
regulation of adaptive immune response based on somatic recombination of immune receptors built from immunoglobulin superfamily domains	1	1	0.00391891
negative regulation of cell communication	1	1	0.00402552
positive regulation of myeloid cell differentiation	1	1	0.00402552
leukocyte migration	1	1	0.00406565
negative regulation of signaling	1	1	0.00406565
regulation of epidermis development	1	0.0217733	0.00434636
positive regulation of gliogenesis	1	1	0.00437711
positive regulation of leukocyte proliferation	1	1	0.00477295
regulation of striated muscle tissue development	1	1	0.00477295
regulation of secretion	1	0.000207877	0.00489575
positive regulation of neurogenesis	1	1	0.00490389
tissue development	1	0.0068558	0.00503951
regulation of muscle organ development	1	1	0.00503951
response to tumor necrosis factor	1	1	0.00503951
regulation of cellular component movement	1	1	0.00510987
ion homeostasis	1	1	0.00511448
lymphocyte differentiation	1	1	0.00511912
regulation of muscle tissue development	1	1	0.00533967
cellular developmental process	1	0.000195211	0.00538544
regulation of blood coagulation	1	0.00695593	0.00553982
regulation of hemostasis	1	0.00695593	0.00553982
branching involved in labyrinthine layer morphogenesis	1	1	0.00553982
cell proliferation involved in kidney development	1	1	0.00553982
regulation of neuron apoptotic process	1	1	0.00553982
regulation of T cell apoptotic process	1	1	0.00559862
cellular response to tumor necrosis factor	1	1	0.00566909
MAPK cascade	1	1	0.00580418
calcium ion regulated exocytosis	1	1	0.00592207
animal organ morphogenesis	1	1	0.00597217
epithelium development	1	1	0.00599215
negative regulation of macromolecule metabolic process	1	0.00860707	0.00600246
myeloid leukocyte migration	1	1	0.00602021
regulation of adaptive immune response	1	1	0.00625396
positive regulation of glial cell differentiation	1	1	0.0063787
negative regulation of signal transduction	1	1	0.00664951
negative regulation of cellular component movement	1	1	0.00707078
phosphorylation	1	0.0112804	0.00711636
regulation of lymphocyte activation	1	1	0.00711636
tissue morphogenesis	1	1	0.00711636
response to growth factor	1	1	0.00727175
signal transduction by protein phosphorylation	1	1	0.00729888
regulation of neutrophil apoptotic process	1	0.011632	0.00747374
determination of left/right asymmetry in lateral mesoderm	1	1	0.00747374
motor neuron apoptotic process	1	1	0.00747374
negative regulation of smooth muscle cell-matrix adhesion	1	1	0.00747374
prostate epithelial cord elongation	1	1	0.00747374
prostate gland morphogenetic growth	1	1	0.00747374
T cell migration	1	1	0.00770179
negative regulation of metabolic process	1	0.00913218	0.00771076
regulation of plasma membrane bounded cell projection organization	1	1	0.00771076
establishment of vesicle localization	1	0.00848425	0.00772041
positive regulation of cell development	1	1	0.00772729
ameboidal-type cell migration	1	1	0.00789982
amino acid transport	1	1	0.00789982
lymphocyte activation	1	1	0.00789982
regulation of coagulation	1	0.00953086	0.00790094
negative regulation of growth	1	1	0.00790094
regulation of bone remodeling	1	1	0.00798319
regulation of protein kinase activity	1	1	0.00806165
response to glucocorticoid	1	1	0.00809793
regulation of transferase activity	1	1	0.00813411
apoptotic signaling pathway	1	0.0174182	0.00830152
regulation of cell projection organization	1	1	0.00837737
regulation of neuron differentiation	1	1	0.00837737
second-messenger-mediated signaling	1	0.0423341	0.00838485
cellular response to interleukin-1	1	1	0.00838485
positive regulation of lymphocyte apoptotic process	1	1	0.00895031
positive regulation of organic acid transport	1	1	0.00895031
response to mechanical stimulus	1	0.00147239	0.00947696
regulation of synapse organization	1	1	0.00947696
leukocyte activation	1	1	0.00981545
negative regulation of lipid metabolic process	1	1	0.00981545
negative regulation of locomotion	1	1	0.00981545
negative regulation of angiogenesis	1	1	0.0106184
L-serine metabolic process	1	1	0.0106919
activation of MAPKKK activity	1	1	0.0106919
positive regulation of lymphocyte proliferation	1	1	0.0110767
regulation of neuron projection development	1	1	0.011279
negative regulation of blood vessel morphogenesis	1	1	0.0113581
positive regulation of organ growth	1	1	0.0113581
vesicle localization	1	0.0116496	0.0116258
negative regulation of cell development	1	1	0.0116258
negative regulation of cytokine production	1	1	0.0116258
regulation of ossification	1	1	0.0116258
negative regulation of cell migration	1	0.0255863	0.0118365
negative regulation of inflammatory response	1	1	0.0120781
embryonic digestive tract morphogenesis	1	1	0.0124907
negative regulation of lymphocyte apoptotic process	1	1	0.0124907
peripheral nervous system development	1	1	0.0124907
negative regulation of intracellular signal transduction	1	1	0.012835
regulation of synapse assembly	1	1	0.012901
localization	1	1	0.0129168
positive regulation of cellular component organization	1	1	0.0129189
intrinsic apoptotic signaling pathway	1	1	0.0129197
regulation of T cell activation	1	1	0.0129356
organelle localization	1	1	0.0132251
positive regulation of macromolecule biosynthetic process	1	0.00696995	0.0132566
positive regulation of endopeptidase activity	1	1	0.0132566
regulation of kinase activity	1	1	0.0132566
regulation of fatty acid metabolic process	1	1	0.0135969
mesenchymal cell proliferation	1	1	0.0136518
negative regulation of epithelial cell differentiation	1	1	0.0136518
positive regulation of chemokine secretion	1	1	0.0136518
positive regulation of reactive oxygen species metabolic process	1	1	0.0136518
regulation of chemokine secretion	1	1	0.0136518
regulation of lymphocyte migration	1	1	0.0136518
synaptic vesicle exocytosis	1	1	0.0136518
cellular response to lipid	1	1	0.0137957
developmental growth	1	1	0.0137957
beta-catenin-TCF complex assembly	1	1	0.0139234
cellular response to fibroblast growth factor stimulus	1	1	0.0139234
ion transmembrane transport	1	1	0.0139234
osteoclast differentiation	1	1	0.0139234
positive regulation of cardiac muscle cell proliferation	1	1	0.0139234
negative regulation of vasculature development	1	1	0.014072
positive regulation of developmental growth	1	1	0.0141673
angiogenesis	1	0.0122125	0.0147158
positive regulation of transcription from RNA polymerase II promoter	1	0.00755603	0.0147204
cellular response to hormone stimulus	1	0.00260468	0.0151383
negative regulation of cell motility	1	0.0316102	0.0151383
positive regulation of homeostatic process	1	1	0.015254
cellular response to metal ion	1	1	0.0154959
ephrin receptor signaling pathway	1	1	0.0154959
positive regulation of muscle organ development	1	1	0.0154959
positive regulation of muscle tissue development	1	1	0.0154959
positive regulation of striated muscle tissue development	1	1	0.0154959
regulation of peptide secretion	1	0.0471484	0.0155097
regulation of protein localization	1	1	0.0156375
growth	1	1	0.0157718
multicellular organism growth	1	1	0.0157718
regulation of T cell migration	1	1	0.0157718
regulation of bone resorption	1	1	0.0157718
monocyte chemotaxis	1	1	0.016021
regulation of cytokine secretion	1	1	0.016021
inositol trisphosphate metabolic process	1	0.0243722	0.0160598
negative regulation of activation-induced cell death of T cells	1	0.0243722	0.0160598
positive regulation of monocyte aggregation	1	0.0243722	0.0160598
regulation of monocyte aggregation	1	0.0243722	0.0160598
spongiotrophoblast differentiation	1	0.0243722	0.0160598
chronic inflammatory response	1	1	0.0160598
granulocyte chemotaxis	1	1	0.0160598
kidney mesenchymal cell proliferation	1	1	0.0160598
mesenchymal cell proliferation involved in lung development	1	1	0.0160598
metanephric mesenchymal cell proliferation involved in metanephros development	1	1	0.0160598
negative regulation of alkaline phosphatase activity	1	1	0.0160598
negative regulation of proteolysis	1	1	0.0160598
positive regulation of adaptive immune response based on somatic recombination of immune receptors built from immunoglobulin superfamily domains	1	1	0.0160598
positive regulation of fever generation	1	1	0.0160598
positive regulation of hh target transcription factor activity	1	1	0.0160598
positive regulation of peptidase activity	1	1	0.0160598
regulation of fever generation	1	1	0.0160598
regulation of smooth muscle cell-matrix adhesion	1	1	0.0160598
ossification	1	1	0.016174
positive regulation of lipid metabolic process	1	1	0.016174
behavior	1	0.00174051	0.0165562
negative regulation of secretion	1	0.0444354	0.0169267
carboxylic acid transmembrane transport	1	1	0.0169267
negative regulation of defense response	1	1	0.0169267
organic acid transmembrane transport	1	1	0.0169267
positive regulation of neuron death	1	1	0.0169267
regulation of mononuclear cell proliferation	1	1	0.0169267
T cell differentiation in thymus	1	1	0.0169538
leukocyte cell-cell adhesion	1	1	0.0169538
positive regulation of T cell mediated immunity	1	1	0.0169538
positive regulation of cardiac muscle tissue growth	1	1	0.0169538
positive regulation of fatty acid metabolic process	1	1	0.0169538
regulation of body fluid levels	1	0.00331594	0.0177083
positive regulation of cytokine secretion	1	1	0.0177083
glial cell differentiation	1	0.00595686	0.0180096
regulation of interferon-gamma production	1	1	0.0180096
positive regulation of chemokine production	1	1	0.018247
cell maturation	1	1	0.0186162
negative regulation of nervous system development	1	1	0.0191259
camera-type eye development	1	0.0243722	0.0193188
cellular response to interleukin-4	1	1	0.0193188
granulocyte migration	1	1	0.0193188
positive regulation of adaptive immune response	1	1	0.0193188
T cell differentiation	1	1	0.0194434
cell communication	1	1	0.0194434
cellular response to lithium ion	1	1	0.0194434
cellular response to mechanical stimulus	1	1	0.0194434
embryonic organ development	1	1	0.0194434
interleukin-1 beta secretion	1	1	0.0194434
mononuclear cell migration	1	1	0.0194434
positive regulation of macrophage differentiation	1	1	0.0194434
positive regulation of neurological system process	1	1	0.0194434
positive regulation of oligodendrocyte differentiation	1	1	0.0194434
regulation of kidney development	1	1	0.0194434
regulation of leukocyte proliferation	1	1	0.0194434
response to vitamin D	1	1	0.0194434
regulation of protein secretion	1	1	0.0202524
regulation of cellular component biogenesis	1	1	0.0204138
regulation of cell morphogenesis	1	1	0.0210346
positive regulation of growth	1	1	0.0211356
regulation of epidermal cell differentiation	1	0.0270806	0.0213777
positive regulation of cytokine production involved in immune response	1	1	0.0214089
regulation of protein oligomerization	1	1	0.0214089
negative regulation of cell growth	1	1	0.0215786
cellular response to growth factor stimulus	1	1	0.021714
positive regulation of RNA biosynthetic process	1	0.00249816	0.0223043
positive regulation of nucleic acid-templated transcription	1	0.00249816	0.0223043
positive regulation of transcription, DNA-templated	1	0.00249816	0.0223043
negative regulation of leukocyte differentiation	1	1	0.0231684
regulation of cytokine production involved in immune response	1	1	0.0231684
regulation of tissue remodeling	1	1	0.0231684
response to steroid hormone	1	1	0.0232107
positive regulation of transport	1	1	0.023398
regulation of keratinocyte differentiation	1	0.0312339	0.0234611
adipose tissue development	1	1	0.0234611
chemical homeostasis	1	1	0.0234611
eating behavior	1	1	0.0234611
mammary gland epithelial cell differentiation	1	1	0.0234611
mammary gland epithelial cell proliferation	1	1	0.0234611
negative regulation of leukocyte migration	1	1	0.0234611
positive regulation of fatty acid transport	1	1	0.0234611
positive regulation of heart growth	1	1	0.0234611
positive regulation of monocyte chemotaxis	1	1	0.0234611
regulation of fatty acid beta-oxidation	1	1	0.0234611
regulation of oligodendrocyte differentiation	1	1	0.0234611
response to interleukin-4	1	1	0.0234611
negative regulation of nucleic acid-templated transcription	1	0.0027847	0.0239177
positive regulation of gene expression	1	0.00595686	0.0240746
regulation of transcription from RNA polymerase II promoter	1	0.00119471	0.0240844
negative regulation of RNA biosynthetic process	1	0.0027847	0.0240844
negative regulation of secretion by cell	1	1	0.0240844
digestive tract development	1	1	0.0244101
positive regulation of neuron projection development	1	1	0.0244101
embryonic organ morphogenesis	1	1	0.0244814
negative regulation of cell adhesion	1	1	0.0244814
negative regulation of neurogenesis	1	1	0.0244814
phosphate-containing compound metabolic process	1	1	0.024615
response to interleukin-1	1	1	0.024615
negative regulation of cellular component organization	1	1	0.0246474
common myeloid progenitor cell proliferation	1	0.0392504	0.0249755
L-serine biosynthetic process	1	1	0.0249755
branching morphogenesis of a nerve	1	1	0.0249755
cell proliferation involved in metanephros development	1	1	0.0249755
negative regulation of cell proliferation	1	1	0.0249755
negative regulation of lymphangiogenesis	1	1	0.0249755
negative regulation of synapse assembly	1	1	0.0249755
positive regulation of chemokine (C-X-C motif) ligand 2 production	1	1	0.0249755
positive regulation of chemokine biosynthetic process	1	1	0.0249755
positive regulation of chronic inflammatory response	1	1	0.0249755
positive regulation of heat generation	1	1	0.0249755
positive regulation of receptor binding	1	1	0.0249755
positive regulation of transcription from RNA polymerase II promoter in response to oxidative stress	1	1	0.0249755
regulation of calcidiol 1-monooxygenase activity	1	1	0.0249755
regulation of chorionic trophoblast cell proliferation	1	1	0.0249755
regulation of chronic inflammatory response	1	1	0.0249755
regulation of lipid biosynthetic process	1	1	0.0249755
response to corticosteroid	1	1	0.0249755
smoothened signaling pathway involved in regulation of cerebellar granule cell precursor cell proliferation	1	1	0.0249755
calcium ion-regulated exocytosis of neurotransmitter	1	1	0.0250564
response to glucose	1	1	0.0250564
cation homeostasis	1	1	0.0252035
positive regulation of cytokine biosynthetic process	1	1	0.0253035
positive regulation of transferase activity	1	1	0.0256812
metal ion homeostasis	1	1	0.0260095
regulation of organ growth	1	1	0.0260095
interleukin-1 secretion	1	1	0.0265859
positive regulation of T cell cytokine production	1	1	0.0265859
positive regulation of acute inflammatory response	1	1	0.0265859
sensory organ development	1	0.0111022	0.0268789
regulation of cellular ketone metabolic process	1	1	0.0268789
regulation of wound healing	1	0.00348978	0.0276576
acylglycerol homeostasis	1	1	0.0276576
positive regulation of T cell proliferation	1	1	0.0276576
positive regulation of kidney development	1	1	0.0276576
regulation of DNA biosynthetic process	1	1	0.0276576
triglyceride homeostasis	1	1	0.0276576
regulated exocytosis	1	1	0.0278198
response to peptide hormone	1	1	0.0281836
eye development	1	0.0342117	0.0287342
cell morphogenesis involved in differentiation	1	1	0.0287342
cell-substrate adhesion	1	1	0.0287342
morphogenesis of an epithelium	1	1	0.0287342
positive regulation of ERK1 and ERK2 cascade	1	1	0.0287342
response to hexose	1	1	0.0287342
response to monosaccharide	1	1	0.0287342
positive regulation of nucleobase-containing compound metabolic process	1	0.0252482	0.0291447
homeostatic process	1	1	0.0291447
negative regulation of cell-matrix adhesion	1	1	0.0306606
regulation of cytokine biosynthetic process	1	1	0.0309262
epithelial cell maturation	1	1	0.0312022
lung-associated mesenchyme development	1	1	0.0312022
regulation of hormone biosynthetic process	1	1	0.0312022
negative regulation of nuclear division	1	1	0.0314543
regulation of cellular carbohydrate metabolic process	1	1	0.0315865
regulation of muscle cell differentiation	1	1	0.0315865
inorganic ion homeostasis	1	1	0.0328603
response to organonitrogen compound	1	0.0243722	0.0335215
positive regulation of T cell differentiation	1	0.0441837	0.0335215
intrinsic apoptotic signaling pathway in response to endoplasmic reticulum stress	1	0.0454831	0.0335215
cell surface receptor signaling pathway involved in cell-cell signaling	1	1	0.0335215
neutrophil chemotaxis	1	1	0.0335215
phosphorus metabolic process	1	1	0.0335215
positive regulation of fat cell differentiation	1	1	0.0335215
positive regulation of mesenchymal cell proliferation	1	1	0.0335215
positive regulation of response to wounding	1	1	0.0335215
protein kinase B signaling	1	1	0.0335215
aging	1	1	0.0345603
negative regulation of transcription, DNA-templated	1	0.0027001	0.0347004
regulation of GTPase activity	1	1	0.03476
multicellular organism development	1	0.00464241	0.0356045
negative regulation of transcription from RNA polymerase II promoter	1	0.0243722	0.0356045
response to peptide	1	0.0342117	0.0356045
cellular response to inorganic substance	1	1	0.0356045
epithelial-mesenchymal cell signaling	1	1	0.0356045
growth hormone receptor signaling pathway	1	1	0.0356045
melanocyte differentiation	1	1	0.0356045
negative regulation of cytokine production involved in inflammatory response	1	1	0.0356045
negative regulation of hydrolase activity	1	1	0.0356045
negative regulation of lymphocyte migration	1	1	0.0356045
negative regulation of muscle cell differentiation	1	1	0.0356045
negative regulation of neuron death	1	1	0.0356045
neural crest cell differentiation	1	1	0.0356045
pigment cell differentiation	1	1	0.0356045
positive regulation of alkaline phosphatase activity	1	1	0.0356045
positive regulation of cardiac muscle tissue development	1	1	0.0356045
positive regulation of mononuclear cell migration	1	1	0.0356045
protein secretion	1	1	0.0356045
regulation of activation-induced cell death of T cells	1	1	0.0356045
regulation of heat generation	1	1	0.0356045
regulation of lymphocyte mediated immunity	1	1	0.0356045
regulation of metalloendopeptidase activity	1	1	0.0356045
regulation of peptide transport	1	1	0.0356045
response to fluid shear stress	1	1	0.0356045
skeletal muscle cell differentiation	1	1	0.0356045
somite development	1	1	0.0356045
ventricular cardiac muscle cell differentiation	1	1	0.0356045
regulation of lymphocyte proliferation	1	1	0.0357283
neutrophil migration	1	1	0.0374918
negative chemotaxis	1	1	0.039439
negative regulation of lipid localization	1	1	0.039439
positive regulation of anion transport	1	1	0.039439
regulation of cardiac muscle cell proliferation	1	1	0.039439
developmental process involved in reproduction	1	1	0.0397403
amino acid transmembrane transport	1	1	0.0401343
regulation of glial cell differentiation	1	1	0.0401343
transport	1	1	0.0401343
mammary gland development	1	1	0.0403687
negative regulation of endopeptidase activity	1	1	0.0403687
negative regulation of neuron apoptotic process	1	1	0.0403687
positive regulation of protein kinase activity	1	1	0.0403687
regulation of T cell cytokine production	1	1	0.0403687
regulation of alcohol biosynthetic process	1	1	0.0403687
regulation of macrophage differentiation	1	1	0.0403687
regulation of monocyte chemotaxis	1	1	0.0403687
secretion	1	1	0.0403829
regulation of ion transport	1	1	0.0405507
negative regulation of cellular biosynthetic process	1	0.00333731	0.0408981
regulation of peptidyl-tyrosine phosphorylation	1	1	0.0408981
positive regulation of smooth muscle cell proliferation	1	1	0.0409085
cell-cell adhesion	1	1	0.0417946
developmental growth involved in morphogenesis	1	1	0.041905
cytokine secretion	1	1	0.0423313
myeloid cell differentiation	1	1	0.0423313
regulation of organic acid transport	1	1	0.0423313
cell development	1	0.00297521	0.0427708
anion transmembrane transport	1	1	0.0428661
muscle cell differentiation	1	1	0.0428661
positive regulation of cell division	1	1	0.0428661
regulation of gliogenesis	1	1	0.0428661
regulation of striated muscle cell differentiation	1	1	0.0428661
regulation of fat cell differentiation	1	0.0189887	0.0432493
establishment of localization	1	1	0.0432493
negative regulation of hemopoiesis	1	1	0.0432493
positive regulation of cysteine-type endopeptidase activity	1	1	0.0432493
negative regulation of neuron differentiation	1	1	0.043505
positive regulation of RNA metabolic process	1	0.00585379	0.0436996
positive regulation of production of molecular mediator of immune response	1	1	0.0446156
regulation of energy homeostasis	1	0.00174051	0.0449073
axon development	1	1	0.0449073
calcium-mediated signaling	1	1	0.0449073
cell differentiation involved in embryonic placenta development	1	1	0.0449073
mRNA transcription	1	1	0.0449073
negative regulation of epidermis development	1	1	0.0449073
prostate gland epithelium morphogenesis	1	1	0.0449073
regulation of metanephros development	1	1	0.0449073
regulation of smooth muscle cell proliferation	1	1	0.0449073
response to laminar fluid shear stress	1	1	0.0449073
response to lithium ion	1	1	0.0449073
retinal ganglion cell axon guidance	1	1	0.0449073
thymic T cell selection	1	1	0.0449073
reproductive structure development	1	1	0.0456889
negative regulation of biosynthetic process	1	0.0038433	0.0457433
cellular response to antibiotic	1	1	0.0457433
cellular response to leptin stimulus	1	1	0.0457433
immature B cell differentiation	1	1	0.0457433
leukocyte aggregation	1	1	0.0457433
lung vasculature development	1	1	0.0457433
negative regulation of alcohol biosynthetic process	1	1	0.0457433
negative regulation of fatty acid oxidation	1	1	0.0457433
negative regulation of peptidase activity	1	1	0.0457433
otic vesicle formation	1	1	0.0457433
positive regulation of axon regeneration	1	1	0.0457433
positive regulation of cell growth	1	1	0.0457433
positive regulation of cell migration	1	1	0.0457433
positive regulation of chemotaxis	1	1	0.0457433
positive regulation of heterotypic cell-cell adhesion	1	1	0.0457433
positive regulation of hormone biosynthetic process	1	1	0.0457433
positive regulation of neuron projection regeneration	1	1	0.0457433
regulation of blood pressure	1	1	0.0457433
regulation of chemokine biosynthetic process	1	1	0.0457433
regulation of lymphangiogenesis	1	1	0.0457433
regulation of metallopeptidase activity	1	1	0.0457433
regulation of osteoblast differentiation	1	1	0.0457433
regulation of vitamin D biosynthetic process	1	1	0.0457433
response to dietary excess	1	1	0.0457433
synapse assembly	1	1	0.0457433
axon guidance	1	1	0.0468668
regulation of hormone levels	1	0.0113138	0.0468683
T cell activation	1	1	0.0468683
cell morphogenesis	1	1	0.0468683
cellular response to organic cyclic compound	1	1	0.0468683
connective tissue development	1	1	0.0468683
neural tube development	1	1	0.0468683
positive regulation of alpha-beta T cell activation	1	1	0.0468683
regulation of cellular response to stress	1	1	0.0468683
regulation of production of molecular mediator of immune response	1	1	0.0468683
response to unfolded protein	1	1	0.0468683
response to wounding	1	1	0.0468683
tube morphogenesis	1	1	0.0468683
response to nitrogen compound	1	1	0.0478576
protein phosphorylation	1	1	0.048567
response to carbohydrate	1	1	0.048567
cell-cell signaling	1	1	0.0486293
cellular response to fluid shear stress	1	1	0.0486293
cellular response to organonitrogen compound	1	1	0.0486293
negative regulation of protein modification process	1	1	0.0486293
neuron projection guidance	1	1	0.0486293
positive regulation of T cell migration	1	1	0.0486293
regulation of cAMP-mediated signaling	1	1	0.0486293
regulation of macrophage derived foam cell differentiation	1	1	0.0486293
metal ion transport	1	1	0.0496503
system development	1	0.000751483	1
response to abiotic stimulus	1	0.0027847	1
negative regulation of macromolecule biosynthetic process	1	0.00408032	1
osteoblast development	1	0.00546253	1
modulation of chemical synaptic transmission	1	0.00595686	1
regulation of trans-synaptic signaling	1	0.00595686	1
multi-organism reproductive process	1	0.00746314	1
negative regulation of cellular macromolecule biosynthetic process	1	0.00765243	1
formation of primary germ layer	1	0.0076956	1
cardiac myofibril assembly	1	0.00772107	1
cell junction organization	1	0.00772107	1
regulation of type B pancreatic cell proliferation	1	0.00855717	1
neuroblast proliferation	1	0.00913218	1
negative regulation of RNA metabolic process	1	0.00995884	1
cell-cell junction organization	1	0.0101911	1
regulation of system process	1	0.0104145	1
circadian rhythm	1	0.0110585	1
blood vessel maturation	1	0.0114658	1
lung epithelium development	1	0.0114658	1
negative regulation of response to wounding	1	0.0118217	1
regulation of muscle system process	1	0.0137265	1
mesoderm formation	1	0.0142384	1
neuromuscular process	1	0.0153178	1
positive thymic T cell selection	1	0.0153178	1
regulation of cardiac muscle contraction	1	0.0164888	1
negative regulation of gene expression	1	0.0173895	1
regulation of cell killing	1	0.0174182	1
neural precursor cell proliferation	1	0.020627	1
regulation of nucleic acid-templated transcription	1	0.020627	1
regulation of transcription, DNA-templated	1	0.020627	1
regulation of RNA biosynthetic process	1	0.0220629	1
cellular response to peptide	1	0.0224932	1
negative regulation of phosphorylation	1	0.0236405	1
apical protein localization	1	0.0243722	1
cyclooxygenase pathway	1	0.0243722	1
detection of muscle stretch	1	0.0243722	1
membrane depolarization during AV node cell action potential	1	0.0243722	1
regulation of muscle contraction	1	0.0243722	1
sarcomerogenesis	1	0.0243722	1
skeletal muscle myosin thick filament assembly	1	0.0243722	1
striated muscle myosin thick filament assembly	1	0.0243722	1
positive regulation of synaptic transmission	1	0.0249926	1
negative regulation of wound healing	1	0.0270806	1
negative regulation of ATP metabolic process	1	0.0276714	1
positive T cell selection	1	0.0276714	1
positive regulation of behavior	1	0.0276714	1
response to corticosterone	1	0.0276714	1
response to leptin	1	0.0276714	1
kidney development	1	0.0281727	1
stem cell proliferation	1	0.0287158	1
circadian regulation of gene expression	1	0.0288187	1
negative regulation of nucleobase-containing compound metabolic process	1	0.0289318	1
neuron migration	1	0.0290705	1
nervous system development	1	0.0309394	1
positive regulation of cell killing	1	0.0312339	1
regulation of striated muscle contraction	1	0.0322822	1
mRNA transcription from RNA polymerase II promoter	1	0.0329306	1
regulation of circadian rhythm	1	0.0378198	1
myofibril assembly	1	0.0384221	1
Schwann cell differentiation	1	0.0392504	1
skeletal muscle thin filament assembly	1	0.0392504	1
bicellular tight junction assembly	1	0.0423341	1
vasculature development	1	0.0423341	1
regulation of biosynthetic process	1	0.0436155	1
response to ketone	1	0.0450862	1
histone H3 deacetylation	1	0.0454831	1
long term synaptic depression	1	0.0454831	1
regulation of cellular biosynthetic process	1	0.0454831	1
regulation of metal ion transport	1	0.0456428	1
multi-multicellular organism process	1	0.0495349	1

## Sheet: mRNA CC go heat
Term_name	LP42A_SPLP42A	SP42A_LP42A	SP42A_SPLP42A
external side of plasma membrane	1	1	0.000974387
extracellular region	5.74916e-05	1	1
extracellular space	1	1	0.00124836
integral component of plasma membrane	1	1	0.0167187
intrinsic component of plasma membrane	1	1	0.0167187
membrane microdomain	1	1	0.0250702
membrane raft	1	1	0.0250702
plasma membrane part	1	1	3.4818e-05
plasma membrane region	1	1	0.0178329
side of membrane	1	1	0.000974387

## Sheet: mRNA MF go heat
Term_name	LP42A_SPLP42A	SP42A_LP42A	SP42A_SPLP42A
organic acid transmembrane transporter activity	1	1	0.00404075
carboxylic acid transmembrane transporter activity	1	1	0.00639338
organic anion transmembrane transporter activity	1	1	0.00639338
clathrin binding	1	0.042513	0.00743745
chemokine receptor binding	1	1	0.00743745
receptor binding	1	1	0.00743745
glycosaminoglycan binding	1	0.00161321	0.0115451
receptor regulator activity	1	1	0.0115451
amino acid transmembrane transporter activity	1	1	0.0120865
chemokine activity	1	1	0.0123637
anion transmembrane transporter activity	1	1	0.0168145
chemorepellent activity	1	1	0.0168145
receptor ligand activity	1	1	0.0168145
RNA polymerase II transcription factor activity, sequence-specific DNA binding	1	2.61917e-05	0.0248585
anion binding	1	1	0.0253871
heparin binding	1	0.0263449	0.027344
molecular function regulator	1	1	0.027344
cyclin-dependent protein serine/threonine kinase inhibitor activity	1	1	0.0398839
ephrin receptor activity	1	1	0.0398839
kinase inhibitor activity	1	1	0.0398839
protein kinase inhibitor activity	1	1	0.0398839
protein binding	1	0.000279783	0.0401906
cytokine activity	1	1	0.040862
regulatory region nucleic acid binding	1	5.90278e-05	0.0443091
transcription regulatory region DNA binding	1	5.90278e-05	0.0443091
nuclear receptor activity	1	0.00412708	0.0443091
transcription factor activity, direct ligand regulated sequence-specific DNA binding	1	0.00412708	0.0443091
phosphatidylinositol 3-kinase activity	1	1	0.0443091
sequence-specific DNA binding	1	2.61917e-05	1
sequence-specific double-stranded DNA binding	1	2.61917e-05	1
transcription regulatory region sequence-specific DNA binding	1	2.61917e-05	1
RNA polymerase II regulatory region DNA binding	1	7.96455e-05	1
RNA polymerase II regulatory region sequence-specific DNA binding	1	7.96455e-05	1
transcription regulator activity	1	7.96455e-05	1
double-stranded DNA binding	1	0.000141652	1
DNA binding transcription factor activity	1	0.000174641	1
RNA polymerase II proximal promoter sequence-specific DNA binding	1	0.000380481	1
steroid hormone receptor activity	1	0.000771231	1
proximal promoter sequence-specific DNA binding	1	0.000837791	1
E-box binding	1	0.00651622	1
neurotrophin binding	1	0.0136779	1
alpha-actinin binding	1	0.0143465	1
muscle alpha-actinin binding	1	0.0183935	1
transcription factor activity, RNA polymerase II proximal promoter sequence-specific DNA binding	1	0.022324	1
transcription factor activity, transcription factor binding	1	0.022324	1
transcriptional repressor activity, RNA polymerase II transcription regulatory region sequence-specific DNA binding	1	0.022324	1
transcription factor activity, protein binding	1	0.0246246	1
brain-derived neurotrophic factor binding	1	0.0288036	1
voltage-gated calcium channel activity involved in AV node cell action potential	1	0.0288036	1
kinase binding	1	0.0328414	1
actinin binding	1	0.033008	1
chromatin DNA binding	1	0.033008	1
enzyme inhibitor activity	1	0.042513	1
binding	1	0.0430411	1
chromatin binding	1	0.0455846	1
voltage-gated calcium channel activity involved in cardiac muscle cell action potential	1	0.0455846	1
2'-5'-oligoadenylate synthetase activity	0.000348594	1	1
CXCR3 chemokine receptor binding	0.000433818	1	1
CXCR chemokine receptor binding	0.007984	1	1
NAADP-sensitive calcium-release channel activity	0.0219532	1	1

## Sheet: 前五
BP Term	LP42A_SPLP42A	SP42A_LP42A	SP42A_SPLP42A
defense response	1.89306e-11
defense response to other organism	2.22166e-11
response to biotic stimulus	3.39189e-11
defense response to virus	4.86772e-11
response to external biotic stimulus	6.69009e-11
regulation of multicellular organismal process		3.88006e-09	6.22579e-16
developmental process		8.22855e-09
anatomical structure development		1.29437e-08
regulation of developmental process		1.13548e-06	5.28438e-14
regulation of cell communication		2.99527e-05
response to chemical			2.64944e-11
regulation of multicellular organismal development			2.64944e-11
response to organic substance			2.64944e-11
MF Term	LP42A_SPLP42A	SP42A_LP42A	SP42A_SPLP42A
2'-5'-oligoadenylate synthetase activity	0.000348594
CXCR3 chemokine receptor binding	0.000433818
CXCR chemokine receptor binding	0.007984
NAADP-sensitive calcium-release channel activity	0.0219532
organic acid transmembrane transporter activity	1
RNA polymerase II transcription factor activity, sequence-specific DNA binding		2.61917e-05
sequence-specific DNA binding		2.61917e-05
sequence-specific double-stranded DNA binding		2.61917e-05
transcription regulatory region sequence-specific DNA binding		2.61917e-05
regulatory region nucleic acid binding		5.90278e-05
organic acid transmembrane transporter activity			0.00404075
carboxylic acid transmembrane transporter activity			0.00639338
organic anion transmembrane transporter activity			0.00639338
clathrin binding			0.00743745
chemokine receptor binding			0.00743745
